# Supplementary material for: Comparative expression profiles of host circulating miRNAs in response to Trichinella spiralis infection
Source: Vet Res. 2020 Mar 11;51:39. doi: 10.1186/s13567-020-00758-0 (PMC7065375; doi:10.1186/s13567-020-00758-0)
Supplement: Supplementary file 3 — Additional file 3. The sequences of known miRNAs inT. spiralismiRNA libraries. [file 13567_2020_758_MOESM3_ESM.xlsx]

## Sheet: C1
Name	Sequence
mmu-mir-486b	TCCTGTACTGAGCTGCCCCGAG
mmu-mir-184	TGGACGGAGAACTGATAAGGGT
mmu-mir-148a	TCAGTGCACTACAGAACTTTGT
mmu-mir-25	CATTGCACTTGTCTCGGTCTGA
mmu-mir-486b	TCCTGTACTGAGCTGCCCCGA
mmu-mir-92a-1	TATTGCACTTGTCCCGGCCTGT
mmu-mir-486b	TCCTGTACTGAGCTGCCCCG
mmu-mir-486b	TCCTGTACTGAGCTGCCCCGAGC
mmu-mir-423	TGAGGGGCAGAGAGCGAGACT
mmu-let-7c-2	TGAGGTAGTAGGTTGTATGGTT
mmu-mir-451a	AAACCGTTACCATTACTGAGT
mmu-mir-99a	AACCCGTAGATCCGATCTTGT
mmu-mir-423	TGAGGGGCAGAGAGCGAGACTTT
mmu-let-7b	TGAGGTAGTAGGTTGTGTGGTT
mmu-mir-122	TGGAGTGTGACAATGGTGTTT
mmu-mir-486a	CGGGGCAGCTCAGTACAGGATG
mmu-mir-122	TGGAGTGTGACAATGGTGTTTG
mmu-mir-30d	TGTAAACATCCCCGACTGGAAGCT
mmu-mir-423	TGAGGGGCAGAGAGCGAGACTT
mmu-mir-184	TGGACGGAGAACTGATAAGGG
mmu-mir-143	TGAGATGAAGCACTGTAGCTC
mmu-mir-25	CATTGCACTTGTCTCGGTCTG
mmu-mir-10b	TACCCTGTAGAACCGAATTTGT
mmu-mir-122	TGGAGTGTGACAATGGTGTTTGT
mmu-mir-151	CTAGACTGAGGCTCCTTGAGG
mmu-let-7b	TGAGGTAGTAGGTTGTGTGGT
mmu-mir-206	TGGAATGTAAGGAAGTGTGTGG
mmu-let-7b	TGAGGTAGTAGGTTGTGTGGTTT
mmu-let-7i	TGAGGTAGTAGTTTGTGCTGTT
mmu-mir-30d	TGTAAACATCCCCGACTGGAAG
mmu-mir-486a	TCCTGTACTGAGCTGCCCCGAGG
mmu-let-7b	TGAGGTAGTAGGTTGTGTGG
mmu-mir-30d	TGTAAACATCCCCGACTGGAAGC
mmu-mir-92a-1	TATTGCACTTGTCCCGGCCTG
mmu-mir-215	ATGACCTATGATTTGACAGACC
mmu-mir-151	CTAGACTGAGGCTCCTTGAGGA
mmu-mir-10a	TACCCTGTAGATCCGAATTTGT
mmu-mir-92a-2	TATTGCACTTGTCCCGGCCTGA
mmu-mir-128-1	TCACAGTGAACCGGTCTCTTTT
mmu-mir-184	TGGACGGAGAACTGATAAGG
mmu-mir-128-2	TCACAGTGAACCGGTCTCTTT
mmu-let-7g	TGAGGTAGTAGTTTGTACAGTT
mmu-mir-30c-2	TGTAAACATCCTACACTCTCAGC
mmu-mir-99b	CACCCGTAGAACCGACCTTGC
mmu-mir-222	AGCTACATCTGGCTACTGGGTCTCT
mmu-mir-143	TGAGATGAAGCACTGTAGCT
mmu-mir-191	CAACGGAATCCCAAAAGCAGCTG
mmu-let-7c-2	TGAGGTAGTAGGTTGTATGGT
mmu-mir-100	AACCCGTAGATCCGAACTTGT
mmu-mir-30a	TGTAAACATCCTCGACTGGAAGCT
mmu-mir-1198	TATGTGTTCCTGGCTGGCTTG
mmu-let-7c-2	TGAGGTAGTAGGTTGTATGGTTT
mmu-mir-532	CATGCCTTGAGTGTAGGACCGT
mmu-mir-328	CTGGCCCTCTCTGCCCTTCCGT
mmu-let-7i	TGAGGTAGTAGTTTGTGCTGT
mmu-mir-486a	CGGGGCAGCTCAGTACAGGAT
mmu-mir-21a	TAGCTTATCAGACTGATGTTGAC
mmu-mir-423	TGAGGGGCAGAGAGCGAGACTTTT
mmu-mir-128-2	TCACAGTGAACCGGTCTCTT
mmu-mir-140	TACCACAGGGTAGAACCACGGA
mmu-mir-140	ACCACAGGGTAGAACCACGGA
mmu-mir-21a	TAGCTTATCAGACTGATGTTGA
mmu-mir-125a	TCCCTGAGACCCTTTAACCTGT
mmu-mir-215	ATGACCTATGATTTGACAGAC
mmu-mir-184	TGGACGGAGAACTGATAAGGGTA
mmu-mir-106b	CCGCACTGTGGGTACTTGCTG
mmu-mir-140	ACCACAGGGTAGAACCACGGAC
mmu-mir-1198	TATGTGTTCCTGGCTGGCTTGG
mmu-let-7g	TGAGGTAGTAGTTTGTACAGT
mmu-mir-26a-2	TTCAAGTAATCCAGGATAGGCT
mmu-mir-205	TCCTTCATTCCACCGGAGTCTGT
mmu-mir-184	TGGACGGAGAACTGATAAG
mmu-mir-182	TTTGGCAATGGTAGAACTCACACC
mmu-mir-486b	TCCTGTACTGAGCTGCCCC
mmu-mir-200a	TAACACTGTCTGGTAACGATG
mmu-mir-146b	TGAGAACTGAATTCCATAGGCTGT
mmu-mir-151	CTAGACTGAGGCTCCTTGAG
mmu-mir-146b	TGAGAACTGAATTCCATAGGCTG
mmu-mir-191	CAACGGAATCCCAAAAGCAGCT
mmu-mir-145a	GTCCAGTTTTCCCAGGAATCCCT
mmu-mir-30c-2	TGTAAACATCCTACACTCTCAGCT
mmu-mir-150	TCTCCCAACCCTTGTACCAGTG
mmu-mir-328	CTGGCCCTCTCTGCCCTTCCG
mmu-mir-1981	GTAAAGGCTGGGCTTAGACGTGG
mmu-let-7c-2	TGAGGTAGTAGGTTGTATGG
mmu-mir-183	TATGGCACTGGTAGAATTCACT
mmu-mir-122	TGGAGTGTGACAATGGTGTT
mmu-mir-140	ACCACAGGGTAGAACCACGGACA
mmu-mir-423	AGCTCGGTCTGAGGCCCCTC
mmu-let-7d	CTATACGACCTGCTGCCTTTC
mmu-mir-184	TTGGACGGAGAACTGATAAGGGT
mmu-mir-206	TGGAATGTAAGGAAGTGTGT
mmu-mir-30d	TGTAAACATCCCCGACTGGAA
mmu-mir-142a	CCCATAAAGTAGAAAGCACT
mmu-mir-140	TACCACAGGGTAGAACCACGGAC
mmu-let-7b	TGAGGTAGTAGGTTGTGTG
mmu-mir-125b-1	TCCCTGAGACCCTAACTTGT
mmu-mir-423	AGCTCGGTCTGAGGCCCCTCAGT
mmu-let-7d	CTATACGACCTGCTGCCTTTCT
mmu-let-7i	TGAGGTAGTAGTTTGTGCTG
mmu-mir-486a	TCCTGTACTGAGCTGCCCCGAGGT
mmu-mir-30d	TGTAAACATCCCCGACTGGA
mmu-mir-92a-1	ATTGCACTTGTCCCGGCCTGT
mmu-mir-378a	ACTGGACTTGGAGTCAGAAGGC
mmu-mir-361	CCCCCAGGTGTGATTCTGATTTGT
mmu-mir-320	AAAAGCTGGGTTGAGAGGGCG
mmu-mir-140	TACCACAGGGTAGAACCACGGACA
mmu-mir-140	TACCACAGGGTAGAACCACGG
mmu-mir-423	TGAGGGGCAGAGAGCGAGAC
mmu-let-7d	CTATACGACCTGCTGCCTTT
mmu-mir-423	AGCTCGGTCTGAGGCCCCTCAG
mmu-mir-30a	TGTAAACATCCTCGACTGGAAG
mmu-mir-24-2	TGGCTCAGTTCAGCAGGAAC
mmu-mir-143	TGAGATGAAGCACTGTAGCTCA
mmu-mir-24-2	TGGCTCAGTTCAGCAGGAACAG
mmu-let-7f-2	TGAGGTAGTAGATTGTATAGTTT
mmu-mir-21a	TAGCTTATCAGACTGATGTTG
mmu-mir-27a	TTCACAGTGGCTAAGTTCCG
mmu-mir-30a	TGTAAACATCCTCGACTGGAAGC
mmu-mir-99b	CACCCGTAGAACCGACCTTGCG
mmu-mir-222	AGCTACATCTGGCTACTGGGTCTC
mmu-let-7a-2	TGAGGTAGTAGGTTGTATAGTT
mmu-let-7f-2	TGAGGTAGTAGATTGTATAGTT
mmu-mir-486b	CGGGGCAGCTCAGTACAGGA
mmu-mir-106b	CCGCACTGTGGGTACTTGCT
mmu-mir-146a	TGAGAACTGAATTCCATGGGT
mmu-let-7a-2	TGAGGTAGTAGGTTGTATAG
mmu-mir-100	AACCCGTAGATCCGAACTTGTG
mmu-mir-27b	TTCACAGTGGCTAAGTTCTG
mmu-mir-127	TCGGATCCGTCTGAGCTTGGCT
mmu-mir-199a-2	CCCAGTGTTCAGACTACCTGTTC
mmu-mir-320	AAAAGCTGGGTTGAGAGGGCGA
mmu-mir-1a-2	TGGAATGTAAAGAAGTATGTAT
mmu-mir-126a	TCGTACCGTGAGTAATAATGC
mmu-mir-222	AGCTACATCTGGCTACTGGGT
mmu-mir-361	TCCCCCAGGTGTGATTCTGATTTGT
mmu-mir-205	TCCTTCATTCCACCGGAGTCTG
mmu-let-7f-2	TGAGGTAGTAGATTGTATAG
mmu-mir-10a	ACCCTGTAGATCCGAATTTGT
mmu-mir-676	CCGTCCTGAGGTTGTTGAGCT
mmu-mir-296	AGGGCCCCCCCTCAATCCTGT
mmu-mir-501	AATGCACCCGGGCAAGGATTTG
mmu-mir-99b	CACCCGTAGAACCGACCTTG
mmu-mir-24-2	TGGCTCAGTTCAGCAGGAACA
mmu-mir-148b	TCAGTGCATCACAGAACTTTGT
mmu-mir-10b	TACCCTGTAGAACCGAATTTG
mmu-mir-128-1	TCACAGTGAACCGGTCTCTTTTT
mmu-mir-203	TGAAATGTTTAGGACCACTAG
mmu-mir-1839	AAGGTAGATAGAACAGGTCT
mmu-mir-186	CAAAGAATTCTCCTTTTGGGCT
mmu-mir-676	CCGTCCTGAGGTTGTTGAGCTG
mmu-mir-744	TGCGGGGCTAGGGCTAACAGC
mmu-let-7b	TGAGGTAGTAGGTTGTGT
mmu-mir-423	TGAGGGGCAGAGAGCGAGA
mmu-mir-192	TGACCTATGAATTGACAGCCAGT
mmu-mir-27b	TTCACAGTGGCTAAGTTCT
mmu-let-7g	TGAGGTAGTAGTTTGTACAG
mmu-mir-125a	TCCCTGAGACCCTTTAACCTGTG
mmu-mir-486b	TCCTGTACTGAGCTGCCC
mmu-mir-92a-1	TATTGCACTTGTCCCGGCCTGTT
mmu-mir-451a	AAACCGTTACCATTACTG
mmu-mir-192	CTGACCTATGAATTGACAGCC
mmu-mir-100	AACCCGTAGATCCGAACTTG
mmu-mir-10b	ACCCTGTAGAACCGAATTTGT
mmu-mir-200b	TAATACTGCCTGGTAATGATG
mmu-mir-125a	TCCCTGAGACCCTTTAACCTG
mmu-mir-375	TTTGTTCGTTCGGCTCGCGTGA
mmu-mir-125b-1	TCCCTGAGACCCTAACTTGTG
mmu-mir-669c	ATAGTTGTGTGTGGATGTGTGT
mmu-mir-486b	TCCTGTACTGAGCTGCCCCGAGCT
mmu-mir-183	TATGGCACTGGTAGAATTCACTG
mmu-mir-669c	ATAGTTGTGTGTGGATGTGTGTAT
mmu-mir-133a-2	TTTGGTCCCCTTCAACCAGCTGT
mmu-mir-1964	CCGACTTCTGGGCTCCGGCTTT
mmu-let-7i	TGAGGTAGTAGTTTGTGCT
mmu-let-7f-2	TGAGGTAGTAGATTGTATAGT
mmu-mir-126a	TCGTACCGTGAGTAATAATGCG
mmu-let-7g	TGAGGTAGTAGTTTGTACAGTTT
mmu-mir-423	AGCTCGGTCTGAGGCCCCTCA
mmu-mir-320	AAAAGCTGGGTTGAGAGGGC
mmu-mir-206	TGGAATGTAAGGAAGTGTGTG
mmu-mir-25	CATTGCACTTGTCTCGGTCT
mmu-mir-451a	AAACCGTTACCATTACTGAG
mmu-let-7a-2	TGAGGTAGTAGGTTGTATAGT
mmu-mir-191	AACGGAATCCCAAAAGCAGCTG
mmu-mir-140	ACCACAGGGTAGAACCACGG
mmu-mir-30e	TGTAAACATCCTTGACTGGAAGCT
mmu-mir-22	AAGCTGCCAGTTGAAGAACT
mmu-mir-126a	TCGTACCGTGAGTAATAATG
mmu-mir-128-2	TCACAGTGAACCGGTCTCT
mmu-mir-10a	TACCCTGTAGATCCGAATTTG
mmu-mir-150	TCTCCCAACCCTTGTACCAGTGC
mmu-mir-93	CAAAGTGCTGTTCGTGCAGGTAG
mmu-mir-133a-2	TTGGTCCCCTTCAACCAGCTGT
mmu-mir-22	AAGCTGCCAGTTGAAGAAC
mmu-mir-451a	AAACCGTTACCATTACTGAGTT
mmu-let-7g	TGAGGTAGTAGTTTGTAC
mmu-mir-22	AAGCTGCCAGTTGAAGAACTGT
mmu-mir-574	TGAGTGTGTGTGTGTGAGTGT
mmu-mir-9-3	TCTTTGGTTATCTAGCTGTATGA
mmu-mir-30a	CTTTCAGTCGGATGTTTGCAGC
mmu-mir-182	TTTGGCAATGGTAGAACTCACACCG
mmu-mir-99a	AAACCCGTAGATCCGATCTTGT
mmu-mir-128-2	TCACAGTGAACCGGTCTCTTTC
mmu-let-7c-2	TGAGGTAGTAGGTTGTAT
mmu-mir-451a	AAACCGTTACCATTACTGAGTTT
mmu-mir-375	TTTGTTCGTTCGGCTCGCGTG
mmu-mir-25	ATTGCACTTGTCTCGGTCTGA
mmu-mir-191	CAACGGAATCCCAAAAGCAGCTGT
mmu-mir-125b-1	TCCCTGAGACCCTAACTTG
mmu-mir-16-2	TAGCAGCACGTAAATATTGGC
mmu-mir-99a	AACCCGTAGATCCGATCTTG
mmu-mir-409	GAATGTTGCTCGGTGAACCCCT
mmu-mir-106b	CCGCACTGTGGGTACTTGC
mmu-mir-296	AGGGCCCCCCCTCAATCCTG
mmu-mir-148b	TCAGTGCATCACAGAACTTTG
mmu-mir-1981	GTAAAGGCTGGGCTTAGACGT
mmu-mir-28a	CACTAGATTGTGAGCTGCTGGA
mmu-mir-200c	TAATACTGCCGGGTAATGATG
mmu-mir-150	TCTCCCAACCCTTGTACCAGT
mmu-mir-224	TAAGTCACTAGTGGTTCCGTTTAG
mmu-mir-1198	TATGTGTTCCTGGCTGGCTT
mmu-mir-151	CTAGACTGAGGCTCCTTGAGGAC
mmu-mir-486b	CTGTACTGAGCTGCCCCGAG
mmu-mir-674	CACAGCTCCCATCTCAGAAC
mmu-mir-145a	GTCCAGTTTTCCCAGGAATCCC
mmu-mir-183	ATGGCACTGGTAGAATTCACTG
mmu-mir-501	AATGCACCCGGGCAAGGATTTGG
mmu-mir-378a	ACTGGACTTGGAGTCAGAAGG
mmu-mir-200b	TAATACTGCCTGGTAATGATGA
mmu-let-7i	TGAGGTAGTAGTTTGTGC
mmu-mir-200b	TAATACTGCCTGGTAATGATGAC
mmu-mir-486a	CGGGGCAGCTCAGTACAGGATGC
mmu-mir-146a	TGAGAACTGAATTCCATGGGTT
mmu-mir-484	TCAGGCTCAGTCCCCTCCCGAT
mmu-mir-148a	TCAGTGCACTACAGAACTTTG
mmu-mir-541	AAGGGATTCTGATGTTGGTCA
mmu-mir-320	AAAAGCTGGGTTGAGAGGGCGAA
mmu-mir-183	ATGGCACTGGTAGAATTCACT
mmu-mir-9-3	TCTTTGGTTATCTAGCTGTATG
mmu-mir-541	AAGGGATTCTGATGTTGGTC
mmu-mir-744	TGCGGGGCTAGGGCTAACAG
mmu-mir-27b	TTCACAGTGGCTAAGTTCTGC
mmu-mir-29a	CTAGCACCATCTGAAATCGGTT
mmu-mir-101b	TACAGTACTGTGATAGCTGAAG
mmu-mir-1981	GTAAAGGCTGGGCTTAGACGTG
mmu-mir-423	AAGCTCGGTCTGAGGCCCCTC
mmu-mir-122	TGGAGTGTGACAATGGTGT
mmu-mir-10b	TACCCTGTAGAACCGAATT
mmu-mir-101b	TACAGTACTGTGATAGCTGA
mmu-mir-672	TGAGGTTGGTGTACTGTGTGTGA
mmu-mir-532	CATGCCTTGAGTGTAGGACCGTT
mmu-let-7f-2	TGAGGTAGTAGATTGTAT
mmu-mir-125b-1	TCCCTGAGACCCTAACTTGTGA
mmu-mir-206	TGGAATGTAAGGAAGTGTG
mmu-mir-30a	CTTTCAGTCGGATGTTTGCAG
mmu-mir-199b	ACAGTAGTCTGCACATTGGTT
mmu-mir-182	TTTGGCAATGGTAGAACTCACA
mmu-mir-184	TTGGACGGAGAACTGATAAGGG
mmu-mir-1964	CCGACTTCTGGGCTCCGGCTT
mmu-mir-574	TGAGTGTGTGTGTGTGAGTGTGT
mmu-mir-30a	TGTAAACATCCTCGACTGGA
mmu-mir-140	TACCACAGGGTAGAACCACG
mmu-let-7c-2	TGAGGTAGTAGGTTGTATG
mmu-mir-378a	ACTGGACTTGGAGTCAGAAGGCC
mmu-mir-200a	TAACACTGTCTGGTAACGATGT
mmu-mir-222	AGCTACATCTGGCTACTGGGTC
mmu-mir-23a	ATCACATTGCCAGGGATTTCC
mmu-mir-200c	TAATACTGCCGGGTAATGATGGA
mmu-mir-143	TGAGATGAAGCACTGTAGC
mmu-mir-1a-2	TGGAATGTAAAGAAGTATGT
mmu-mir-186	CAAAGAATTCTCCTTTTGGGC
mmu-mir-328	CTGGCCCTCTCTGCCCTTCCGTC
mmu-mir-215	ATGACCTATGATTTGACAGA
mmu-mir-351	TCCCTGAGGAGCCCTTTGAGCC
mmu-mir-192	TGACCTATGAATTGACAGCCAG
mmu-mir-181a-1	AACATTCAACGCTGTCGGTGA
mmu-mir-151	CTAGACTGAGGCTCCTTGA
mmu-mir-486b	CGGGGCAGCTCAGTACAGGAC
mmu-mir-1198	TATGTGTTCCTGGCTGGCT
mmu-mir-30a	TGTAAACATCCTCGACTGGAA
mmu-mir-146b	TGAGAACTGAATTCCATAGGCT
mmu-mir-20a	TAAAGTGCTTATAGTGCAGGTAG
mmu-mir-203	GTGAAATGTTTAGGACCACTAG
mmu-mir-574	CACGCTCATGCACACACCCACA
mmu-mir-30e	CTTTCAGTCGGATGTTTACAGC
mmu-mir-151	CTAGACTGAGGCTCCTTG
mmu-mir-676	CCGTCCTGAGGTTGTTGAGCTGT
mmu-mir-139	TGGAGACGCGGCCCTGTTGGAGT
mmu-mir-532	CATGCCTTGAGTGTAGGACCG
mmu-mir-7a-2	TGGAAGACTAGTGATTTTGT
mmu-mir-25	AGGCGGAGACTTGGGCAATTG
mmu-mir-674	CACAGCTCCCATCTCAGAACA
mmu-mir-200a	CATCTTACCGGACAGTGCTGGA
mmu-mir-21a	TAGCTTATCAGACTGATGTT
mmu-mir-672	TGAGGTTGGTGTACTGTGTGT
mmu-mir-203	TGAAATGTTTAGGACCACT
mmu-mir-10b	TACCCTGTAGAACCGAATTT
mmu-mir-30a	TTTCAGTCGGATGTTTGCAGCT
mmu-mir-30c-2	TGTAAACATCCTACACTCTC
mmu-mir-382	GAAGTTGTTCGTGGTGGATTCG
mmu-mir-21a	TAGCTTATCAGACTGATGTTGACT
mmu-mir-375	TTTGTTCGTTCGGCTCGCG
mmu-mir-191	CAACGGAATCCCAAAAGCAGC
mmu-let-7a-2	TGAGGTAGTAGGTTGTATAGTTT
mmu-mir-10a	TACCCTGTAGATCCGAATT
mmu-mir-455	TATGTGCCTTTGGACTACATCGT
mmu-mir-151	ACTAGACTGAGGCTCCTTGAGG
mmu-mir-351	TCCCTGAGGAGCCCTTTGAGCCTG
mmu-mir-30a	TTTCAGTCGGATGTTTGCAGC
mmu-mir-200c	TAATACTGCCGGGTAATGATGG
mmu-mir-92a-1	TATTGCACTTGTCCCGGCCT
mmu-mir-744	TGCGGGGCTAGGGCTAACAGCA
mmu-mir-182	TTTGGCAATGGTAGAACTCACAC
mmu-mir-16-2	TAGCAGCACGTAAATATTGGCG
mmu-mir-486b	CGGGGCAGCTCAGTACAGG
mmu-mir-486a	CTGTACTGAGCTGCCCCGAGGT
mmu-mir-10b	TACCCTGTAGAACCGAATTTGTG
mmu-mir-101a	TACAGTACTGTGATAACTGAA
mmu-let-7d	AGAGGTAGTAGGTTGCATAG
mmu-mir-146a	TGAGAACTGAATTCCATGGG
mmu-mir-101a	TACAGTACTGTGATAACTGA
mmu-mir-30d	TGTAAACATCCCCGACTGG
mmu-mir-25	CATTGCACTTGTCTCGGTC
mmu-mir-361	TCCCCCAGGTGTGATTCTGATTTG
mmu-mir-191	GCTGCACTTGGATTTCGTTC
mmu-mir-127	TCGGATCCGTCTGAGCTTGG
mmu-mir-30a	CTTTCAGTCGGATGTTTGC
mmu-mir-140	CAGTGGTTTTACCCTATGGTAG
mmu-mir-221	AGCTACATTGTCTGCTGGGTTTC
mmu-mir-139	TCTACAGTGCACGTGTCTCCAGT
mmu-mir-184	TGGACGGAGAACTGATAA
mmu-mir-223	CGTGTATTTGACAAGCTGAGTTGG
mmu-mir-192	CTGACCTATGAATTGACAGC
mmu-mir-361	TCCCCCAGGTGTGATTCTGATT
mmu-mir-106b	CCGCACTGTGGGTACTTGCTGC
mmu-mir-433	ATCATGATGGGCTCCTCGGTGT
mmu-mir-92b	TATTGCACTCGTCCCGGCCTCC
mmu-mir-127	TCGGATCCGTCTGAGCTTGGC
mmu-mir-378a	CTGGACTTGGAGTCAGAAGGC
mmu-mir-205	TCCTTCATTCCACCGGAGTCT
mmu-mir-24-2	GTGCCTACTGAGCTGAAACAG
mmu-mir-7a-2	TGGAAGACTAGTGATTTTGTTGT
mmu-mir-26b	TTCAAGTAATTCAGGATAGGT
mmu-mir-223	CGTGTATTTGACAAGCTGAGTTG
mmu-mir-183	ATGGCACTGGTAGAATTCACTGT
mmu-let-7i	TGAGGTAGTAGTTTGTGCTGTTG
mmu-mir-129-2	CTTTTTGCGGTCTGGGCTTGC
mmu-mir-328	CTGGCCCTCTCTGCCCTTCC
mmu-mir-99a	AACCCGTAGATCCGATCTTGTG
mmu-mir-676	CCGTCCTGAGGTTGTTGAGC
mmu-mir-484	TCAGGCTCAGTCCCCTCCCGA
mmu-mir-501	AATGCACCCGGGCAAGGATT
mmu-mir-485	AGAGGCTGGCCGTGATGAATTCG
mmu-mir-16-2	TAGCAGCACGTAAATATTGGCGT
mmu-mir-423	AAGCTCGGTCTGAGGCCCCTCAG
mmu-mir-99b	CACCCGTAGAACCGACCT
mmu-mir-99a	AACCCGTAGATCCGATCTT
mmu-mir-181a-2	ACCACCGACCGTTGACTGTAC
mmu-mir-340	TTATAAAGCAATGAGACTGATT
mmu-mir-125b-1	CCCTGAGACCCTAACTTGTGA
mmu-mir-351	TCCCTGAGGAGCCCTTTGAGC
mmu-mir-503	TAGCAGCGGGAACAGTACTG
mmu-mir-378a	CTGGACTTGGAGTCAGAAGGCC
mmu-mir-339	TCCCTGTCCTCCAGGAGCTCACG
mmu-let-7d	AGAGGTAGTAGGTTGCATAGTT
mmu-mir-7a-2	TGGAAGACTAGTGATTTTGTTGTT
mmu-mir-501	AATGCACCCGGGCAAGGATTT
mmu-mir-434	TTTGAACCATCACTCGACTCCT
mmu-mir-148a	AGTGCACTACAGAACTTTGT
mmu-mir-328	CTGGCCCTCTCTGCCCTTC
mmu-mir-423	AAGCTCGGTCTGAGGCCCCTCAGT
mmu-mir-219a-2	AGAATTGTGGCTGGACATCTGT
mmu-mir-222	AGCTACATCTGGCTACTGGGTCT
mmu-mir-10a	TACCCTGTAGATCCGAATTT
mmu-mir-186	CAAAGAATTCTCCTTTTGGG
mmu-mir-381	TATACAAGGGCAAGCTCTCTGT
mmu-mir-335	TTTTTCATTATTGCTCCTGACC
mmu-mir-145a	GTCCAGTTTTCCCAGGAATCCCTT
mmu-mir-351	TCCCTGAGGAGCCCTTTGAG
mmu-mir-708	CAACTAGACTGTGAGCTTCT
mmu-mir-30a	GTAAACATCCTCGACTGGAAGCT
mmu-mir-320	AAAAGCTGGGTTGAGAGGG
mmu-mir-486b	CTCGGGGCAGCTCAGTACAGGA
mmu-mir-1839	AAGGTAGATAGAACAGGTCTTG
mmu-let-7a-2	TGAGGTAGTAGGTTGTATA
mmu-mir-101a	GTACAGTACTGTGATAACTGAA
mmu-mir-92a-1	ATTGCACTTGTCCCGGCCTG
mmu-mir-744	TGCGGGGCTAGGGCTAACA
mmu-mir-184	GGACGGAGAACTGATAAGGGT
mmu-mir-674	CACAGCTCCCATCTCAGAACAA
mmu-mir-101a	TACAGTACTGTGATAACTGAAG
mmu-mir-503	GAGTATTGTTTCCACTGCCTGG
mmu-mir-145a	ATTCCTGGAAATACTGTTCTT
mmu-mir-10a	TACCCTGTAGATCCGAATTTGTG
mmu-mir-375	TTTGTTCGTTCGGCTCGCGT
mmu-mir-126a	CGTACCGTGAGTAATAATGCG
mmu-mir-23a	ATCACATTGCCAGGGATTTCCA
mmu-mir-434	TTTGAACCATCACTCGACTCC
mmu-mir-126a	CGTACCGTGAGTAATAATGC
mmu-mir-423	TGAGGGGCAGAGAGCGAG
mmu-mir-152	TCAGTGCATGACAGAACTTGG
mmu-let-7d	TATACGACCTGCTGCCTTTCT
mmu-mir-28a	CACTAGATTGTGAGCTGCTGG
mmu-mir-423	AAGCTCGGTCTGAGGCCCCTCA
mmu-mir-140	ACCACAGGGTAGAACCACG
mmu-mir-351	TCCCTGAGGAGCCCTTTGAGCCT
mmu-mir-224	TAAGTCACTAGTGGTTCCGTTT
mmu-mir-486b	CTGTACTGAGCTGCCCCGA
mmu-let-7c-2	GAGGTAGTAGGTTGTATGGTT
mmu-mir-142a	CCCATAAAGTAGAAAGCAC
mmu-mir-744	TGCGGGGCTAGGGCTAAC
mmu-mir-127	TCGGATCCGTCTGAGCTTGGCTG
mmu-mir-194-2	TGTAACAGCAACTCCATGTGG
mmu-mir-103-2	AGCAGCATTGTACAGGGCTATGA
mmu-mir-676	ACTCTACAACCTTAGGACTTG
mmu-mir-192	TGACCTATGAATTGACAGCC
mmu-mir-24-2	GTGCCTACTGAGCTGAAAC
mmu-mir-92a-1	TATTGCACTTGTCCCGGCC
mmu-mir-183	TATGGCACTGGTAGAATTCACTGT
mmu-mir-184	TTGGACGGAGAACTGATAAGG
mmu-mir-200b	CATCTTACTGGGCAGCATTGGA
mmu-let-7b	TGAGGTAGTAGGTTGTGTGGTTTC
mmu-mir-204	TTCCCTTTGTCATCCTATGCCT
mmu-mir-101a	GTACAGTACTGTGATAACTGA
mmu-mir-99b	CAAGCTCGTGTCTGTGGGTCCG
mmu-mir-30b	TGTAAACATCCTACACTCAGCT
mmu-mir-676	ACTCTACAACCTTAGGACTTGC
mmu-let-7g	TGAGGTAGTAGTTTGTACA
mmu-mir-150	TCTCCCAACCCTTGTACCAG
mmu-mir-192	CTGACCTATGAATTGACAGCCA
mmu-let-7d	TATACGACCTGCTGCCTTTC
mmu-mir-434	GCTCGACTCATGGTTTGAACCA
mmu-mir-182	TTTGGCAATGGTAGAACTCAC
mmu-mir-181a-1	AACATTCAACGCTGTCGGTG
mmu-mir-142a	CCCATAAAGTAGAAAGCACTA
mmu-mir-423	AGGGGCAGAGAGCGAGACTTT
mmu-mir-671	TCCGGTTCTCAGGGCTCCACCT
mmu-mir-320	AAAAGCTGGGTTGAGAGGGCGAAA
mmu-mir-10a	ATACCCTGTAGATCCGAATTTGT
mmu-mir-26b	TTCAAGTAATTCAGGATAGGTT
mmu-mir-671	TCCGGTTCTCAGGGCTCCACC
mmu-mir-672	TGAGGTTGGTGTACTGTGTGTG
mmu-mir-148a	TCAGTGCACTACAGAACTT
mmu-mir-30e	CTTTCAGTCGGATGTTTAC
mmu-mir-532	CCTCCCACACCCAAGGCTTGC
mmu-mir-423	AGGGGCAGAGAGCGAGACTTTT
mmu-mir-200b	CATCTTACTGGGCAGCATTGG
mmu-mir-99a	AACCCGTAGATCCGATCT
mmu-mir-125a	ACAGGTGAGGTTCTTGGGAGC
mmu-mir-30a	TTTCAGTCGGATGTTTGCAG
mmu-mir-484	TCAGGCTCAGTCCCCTCCCG
mmu-mir-184	TGGACGGAGAACTGATAAGGGTAG
mmu-mir-195a	CCAATATTGGCTGTGCTGCTC
mmu-mir-223	CGTGTATTTGACAAGCTGAGTTGGA
mmu-mir-16-2	TAGCAGCACGTAAATATTGG
mmu-mir-429	TAATACTGTCTGGTAATGCCG
mmu-mir-425	AATGACACGATCACTCCCGTTG
mmu-mir-125a	TCCCTGAGACCCTTTAACCTGTGA
mmu-mir-10a	ACCCTGTAGATCCGAATTTG
mmu-mir-339	TCCCTGTCCTCCAGGAGCTCACGT
mmu-mir-134	TGTGACTGGTTGACCAGAGGGG
mmu-mir-7a-2	TGGAAGACTAGTGATTTTGTT
mmu-mir-434	GCTCGACTCATGGTTTGAACC
mmu-mir-30a	TGTAAACATCCTCGACTGG
mmu-mir-221	AGCTACATTGTCTGCTGGGTT
mmu-let-7d	AGAGGTAGTAGGTTGCATAGT
mmu-mir-99b	CACCCGTAGAACCGACCTT
mmu-mir-101b	TACAGTACTGTGATAGCTGAA
mmu-mir-221	AGCTACATTGTCTGCTGGGTTT
mmu-mir-379	TGGTAGACTATGGAACGTAG
mmu-mir-185	TGGAGAGAAAGGCAGTTCCTGA
mmu-mir-10a	ACCCTGTAGATCCGAATTTGTG
mmu-mir-92a-2	ATTGCACTTGTCCCGGCCTGA
mmu-mir-100	AACCCGTAGATCCGAACTT
mmu-mir-379	TGGTAGACTATGGAACGTAGG
mmu-let-7e	TGAGGTAGGAGGTTGTATAGTT
mmu-mir-204	TTCCCTTTGTCATCCTATGCCTG
mmu-mir-485	AGAGGCTGGCCGTGATGAATTC
mmu-mir-191	CAACGGAATCCCAAAAGCAG
mmu-mir-1947	AGGACGAGCTAGCTGAGTGCTG
mmu-mir-125b-1	ACGGGTTAGGCTCTTGGGAGC
mmu-mir-181a-1	AACATTCAACGCTGTCGGT
mmu-mir-708	CAACTAGACTGTGAGCTTCTA
mmu-mir-1981	GTAAAGGCTGGGCTTAGACG
mmu-mir-486b	CTGTACTGAGCTGCCCCGAGC
mmu-mir-429	TAATACTGTCTGGTAATGCCGT
mmu-mir-9-3	TCTTTGGTTATCTAGCTGTAT
mmu-mir-203	GTGAAATGTTTAGGACCACT
mmu-mir-409	AATGTTGCTCGGTGAACCCCT
mmu-mir-361	CCCCCAGGTGTGATTCTGATTTG
mmu-mir-101b	GTACAGTACTGTGATAGCTGA
mmu-mir-183	TATGGCACTGGTAGAATTCAC
mmu-mir-541	AAGGGATTCTGATGTTGGTCACACT
mmu-mir-139	TCTACAGTGCACGTGTCTCCAG
mmu-mir-145a	GATTCCTGGAAATACTGTTCTT
mmu-mir-100	AACCCGTAGATCCGAACTTGTGC
mmu-mir-25	ATTGCACTTGTCTCGGTCTG
mmu-mir-338	AACAATATCCTGGTGCTGAGT
mmu-mir-21a	TAGCTTATCAGACTGATGT
mmu-mir-24-2	GTGCCTACTGAGCTGAAACAGT
mmu-mir-191	CAACGGAATCCCAAAAGC
mmu-let-7d	AGAGGTAGTAGGTTGCATAGTTT
mmu-mir-140	TACCACAGGGTAGAACCAC
mmu-let-7f-2	TGAGGTAGTAGATTGTATA
mmu-mir-195a	CCAATATTGGCTGTGCTGCTCC
mmu-let-7c-2	TGAGGTAGTAGGTTGTATGGTTTT
mmu-mir-10a	ACCCTGTAGATCCGAATTTGTGT
mmu-mir-652	AATGGCGCCACTAGGGTTGTG
mmu-mir-126a	CGTACCGTGAGTAATAATG
mmu-let-7e	TGAGGTAGGAGGTTGTATAGT
mmu-mir-486b	CTGTACTGAGCTGCCCCG
mmu-mir-23a	ATCACATTGCCAGGGATTTC
mmu-mir-30e	TGTAAACATCCTTGACTGGAAG
mmu-mir-151	ACTAGACTGAGGCTCCTTGAG
mmu-mir-541	AAGGGATTCTGATGTTGGTCACA
mmu-mir-140	CCACAGGGTAGAACCACGGAC
mmu-mir-486a	CTGTACTGAGCTGCCCCGAGG
mmu-mir-195a	CCAATATTGGCTGTGCTGCTCCA
mmu-mir-27b	GTTCACAGTGGCTAAGTTCTG
mmu-mir-27b	TTCACAGTGGCTAAGTTCTGCA
mmu-mir-1198	TATGTGTTCCTGGCTGGCTTGGT
mmu-mir-29a	TAGCACCATCTGAAATCGG
mmu-let-7d	CTATACGACCTGCTGCCTT
mmu-mir-93	CAAAGTGCTGTTCGTGCAGGT
mmu-mir-361	TCCCCCAGGTGTGATTCTGATTT
mmu-mir-98	TGAGGTAGTAAGTTGTATTGT
mmu-mir-101b	GTACAGTACTGTGATAGCTGAA
mmu-mir-486a	GGGGCAGCTCAGTACAGGATG
mmu-mir-1306	CCACCTCCCCTGCAAACGTCC
mmu-mir-17	CAAAGTGCTTACAGTGCAGGTAG
mmu-mir-541	AAGGGATTCTGATGTTGGT
mmu-mir-181d	AACATTCATTGTTGTCGGTGGGT
mmu-mir-143	CTGAGATGAAGCACTGTAGCTC
mmu-mir-200a	CATCTTACCGGACAGTGCTGGAT
mmu-mir-1947	AGGACGAGCTAGCTGAGTGC
mmu-mir-181a-1	AACATTCAACGCTGTCGG
mmu-mir-485	AGAGGCTGGCCGTGATGAAT
mmu-mir-99b	CAAGCTCGTGTCTGTGGGTCCGT
mmu-mir-1839	AAGGTAGATAGAACAGGTCTTGT
mmu-mir-27a	TTCACAGTGGCTAAGTTCC
mmu-let-7e	TGAGGTAGGAGGTTGTATAG
mmu-mir-101b	GTACAGTACTGTGATAGCTG
mmu-mir-1a-2	TGGAATGTAAAGAAGTATGTA
mmu-mir-1964	CCGACTTCTGGGCTCCGGCT
mmu-mir-25	AGGCGGAGACTTGGGCAATT
mmu-mir-101b	TACAGTACTGTGATAGCTGAAGA
mmu-mir-1a-2	TGGAATGTAAAGAAGTATG
mmu-mir-30d	GTAAACATCCCCGACTGGAAGCT
mmu-mir-148a	TCAGTGCACTACAGAACT
mmu-mir-181b-2	AACATTCATTGCTGTCGGTG
mmu-mir-3057	ATTGGAGCTGAGATTCTGCGGGAT
mmu-mir-342	TCTCACACAGAAATCGCACCCGT
mmu-mir-1968	TCTGCAGCTGTTAAGGATGGTG
mmu-mir-409	GAATGTTGCTCGGTGAACCCCTT
mmu-mir-574	TGAGTGTGTGTGTGTGAGTGTG
mmu-mir-29a	TAGCACCATCTGAAATCGGTT
mmu-mir-7b	TGGAAGACTTGTGATTTTGTTGT
mmu-mir-10b	ACCCTGTAGAACCGAATTTGTG
mmu-mir-423	AGGGGCAGAGAGCGAGACT
mmu-mir-27a	AGGGCTTAGCTGCTTGTGAGCAAGG
mmu-mir-10b	TACCCTGTAGAACCGAATTTGTGT
mmu-mir-126a	CATTATTACTTTTGGTACGCG
mmu-mir-199b	ACAGTAGTCTGCACATTGGTTA
mmu-mir-28a	CACTAGATTGTGAGCTGCTG
mmu-mir-486a	CTCGGGGCAGCTCAGTACAGGAT
mmu-mir-672	TGAGGTTGGTGTACTGTGTG
mmu-mir-192	TGACCTATGAATTGACAGCCA
mmu-mir-378c	ACTGGACTTGGAGTCAGAA
mmu-mir-27a	AGGGCTTAGCTGCTTGTGAGC
mmu-mir-122	TGGAGTGTGACAATGGTG
mmu-mir-150	TCTCCCAACCCTTGTACC
mmu-mir-199b	ACAGTAGTCTGCACATTGGT
mmu-mir-223	CGTGTATTTGACAAGCTGAGTT
mmu-mir-433	ATCATGATGGGCTCCTCGGTG
mmu-mir-423	AGCTCGGTCTGAGGCCCCTCAGTC
mmu-mir-451a	AAACCGTTACCATTACTGAGTTTAG
mmu-mir-151	CTAGACTGAGGCTCCTTGAGGACA
mmu-mir-92a-1	TATTGCACTTGTCCCGGCCTGTTG
mmu-mir-25	CATTGCACTTGTCTCGGTCTGAC
mmu-mir-200a	TAACACTGTCTGGTAACGAT
mmu-mir-7a-2	TGGAAGACTAGTGATTTTGTTG
mmu-mir-92b	TATTGCACTCGTCCCGGCCTC
mmu-mir-574	TGAGTGTGTGTGTGTGAGT
mmu-mir-322	AAACATGAAGCGCTGCAACA
mmu-mir-326	CCTCTGGGCCCTTCCTCCAG
mmu-mir-8116	AAGGATCCGGGGCTAGTTGGCG
mmu-mir-200c	TAATACTGCCGGGTAATGAT
mmu-mir-425	AATGACACGATCACTCCCGTTGA
mmu-mir-139	TGGAGACGCGGCCCTGTTGGAG
mmu-mir-199b	TACAGTAGTCTGCACATTGGTT
mmu-mir-181b-2	AACATTCATTGCTGTCGGT
mmu-mir-139	TCTACAGTGCACGTGTCTCC
mmu-mir-1839	AAGGTAGATAGAACAGGTCTT
mmu-mir-222	AGCTACATCTGGCTACTGGG
mmu-mir-669c	ATAGTTGTGTGTGGATGTGTGTA
mmu-mir-151	TAGACTGAGGCTCCTTGAGGA
mmu-mir-574	TGAGTGTGTGTGTGTGAGTG
mmu-mir-181d	AACATTCATTGTTGTCGGTGG
mmu-mir-133a-2	TTTGGTCCCCTTCAACCAGCTG
mmu-mir-1947	AGGACGAGCTAGCTGAGTGCT
mmu-mir-532	CCTCCCACACCCAAGGCTTG
mmu-mir-224	TAAGTCACTAGTGGTTCCGTT
mmu-mir-10b	ACCCTGTAGAACCGAATTTGTGT
mmu-mir-133a-2	TTGGTCCCCTTCAACCAGCTG
mmu-mir-421	ATCAACAGACATTAATTGGGCG
mmu-mir-543	AAACATTCGCGGTGCACTTCTT
mmu-mir-18a	ACTGCCCTAAGTGCTCCTTCTG
mmu-mir-30c-2	TGTAAACATCCTACACTCTCAG
mmu-mir-342	TCTCACACAGAAATCGCACCCGTC
mmu-mir-30a	TTTCAGTCGGATGTTTGC
mmu-mir-409	CGAATGTTGCTCGGTGAACCCCT
mmu-mir-126a	CTCGTACCGTGAGTAATAATGC
mmu-mir-148a	CAGTGCACTACAGAACTTTGT
mmu-mir-29a	TAGCACCATCTGAAATCGGTTA
mmu-mir-218-2	TTGTGCTTGATCTAACCATGT
mmu-mir-541	AAGGGATTCTGATGTTGGTCACACTC
mmu-mir-106b	TACCGCACTGTGGGTACTTGCT
mmu-mir-1839	AAGGTAGATAGAACAGGTC
mmu-mir-22	AAGCTGCCAGTTGAAGAACTG
mmu-mir-215	ATGACCTATGATTTGACAG
mmu-mir-3474	CCCTGGGAGGAGACGTGGAT
mmu-mir-3102	GAGCACCCCATTGGCTACCCACA
mmu-mir-25	AGGCGGAGACTTGGGCAATTGC
mmu-mir-149	TCTGGCTCCGTGTCTTCACTC
mmu-mir-223	TGTCAGTTTGTCAAATACCCCA
mmu-mir-125b-1	ACGGGTTAGGCTCTTGGGAG
mmu-mir-151	TAGACTGAGGCTCCTTGAGGAC
mmu-mir-425	AATGACACGATCACTCCCGT
mmu-mir-140	CCACAGGGTAGAACCACGGACA
mmu-mir-423	CTGAGGGGCAGAGAGCGAGACT
mmu-mir-130b	ACTCTTTCCCTGTTGCACTAC
mmu-mir-322	CAAAACATGAAGCGCTGCAAC
mmu-mir-322	CAAAACATGAAGCGCTGCAACA
mmu-mir-296	AGGGCCCCCCCTCAATCCTGTTG
mmu-mir-27a	TTCACAGTGGCTAAGTTC
mmu-mir-29a	TAGCACCATCTGAAATCGGT
mmu-mir-219a-2	AGAATTGTGGCTGGACATCTG
mmu-mir-148b	GAAGTTCTGTTATACACTCAGGC
mmu-mir-1839	AGGTAGATAGAACAGGTCTTG
mmu-mir-484	TCAGGCTCAGTCCCCTCCCGATA
mmu-mir-409	GAATGTTGCTCGGTGAACCCC
mmu-mir-541	AAGGGATTCTGATGTTGGTCACAC
mmu-mir-199b	CAGTAGTCTGCACATTGGTT
mmu-mir-378a	CTCCTGACTCCAGGTCCTGTGT
mmu-mir-148a	TCAGTGCACTACAGAACTTT
mmu-mir-152	TCAGTGCATGACAGAACTTGGG
mmu-mir-541	AAGGGATTCTGATGTTGGTCAC
mmu-mir-206	TGGAATGTAAGGAAGTGT
mmu-mir-125a	TCCCTGAGACCCTTTAACCT
mmu-mir-30c-2	TGTAAACATCCTACACTCTCA
mmu-mir-146a	TGAGAACTGAATTCCATGGGTTA
mmu-mir-10b	ACCCTGTAGAACCGAATTTG
mmu-mir-1934	AGGATGACGGTGGGGCTGGTGA
mmu-mir-3074-2	GTTCCTGCTGAACTGAGCCAGT
mmu-mir-27a	AGGGCTTAGCTGCTTGTGAGCA
mmu-mir-125b-1	ACGGGTTAGGCTCTTGGGAGCT
mmu-mir-181b-2	AACATTCATTGCTGTCGGTGG
mmu-mir-145a	ATTCCTGGAAATACTGTTCT
mmu-mir-615	TCCGAGCCTGGGTCTCCCTC
mmu-mir-7a-2	TGGAAGACTAGTGATTTTG
mmu-mir-425	AATGACACGATCACTCCCGTT
mmu-mir-9-3	ATAAAGCTAGATAACCGAA
mmu-mir-92a-2	TATTGCACTTGTCCCGGCCTGAG
mmu-mir-184	TTGGACGGAGAACTGATAAG
mmu-mir-374b	ATATAATACAACCTGCTAAGT
mmu-mir-101a	GTACAGTACTGTGATAACT
mmu-mir-615	TCCGAGCCTGGGTCTCCCTCT
mmu-mir-30e	CTTTCAGTCGGATGTTTACAG
mmu-mir-485	CATACACGGCTCTCCTCTCTTC
mmu-mir-10a	TACCCTGTAGATCCGAATTTGTGT
mmu-mir-181d	AACATTCATTGTTGTCGGTG
mmu-mir-485	AGAGGCTGGCCGTGATGAATT
mmu-let-7d	AGAGGTAGTAGGTTGCAT
mmu-mir-21a	ATAGCTTATCAGACTGATGTTG
mmu-mir-378c	ACTGGACTTGGAGTCAGAAG
mmu-mir-872	AAGGTTACTTGTTAGTTCAGG
mmu-mir-423	AAGCTCGGTCTGAGGCCCCT
mmu-mir-214	TACAGCAGGCACAGACAGG
mmu-let-7b	CTATACAACCTACTGCCTTCC
mmu-mir-503	GGAGTATTGTTTCCACTGCCTGG
mmu-mir-322	AAACATGAAGCGCTGCAACAC
mmu-mir-26b	TTCAAGTAATTCAGGATAGG
mmu-mir-669c	ATAGTTGTGTGTGGATGTGT
mmu-mir-181a-1	AACATTCAACGCTGTCGGTGAGT
mmu-mir-106b	ACCGCACTGTGGGTACTTGC
mmu-mir-8116	AAGGATCCGGGGCTAGTTGGC
mmu-mir-219a-1	AGAGTTGCGTCTGGACGTCCCG
mmu-let-7f-1	TGAGGTAGTAGATTGTATAGTTG
mmu-mir-382	GAAGTTGTTCGTGGTGGATT
mmu-mir-5134	ACGGGTGGCCCTCTTTCTGCAG
mmu-mir-330	CAAAGCACAGGGCCTGCAGAGAG
mmu-mir-330	CAAAGCACAGGGCCTGCAGAGA
mmu-mir-106b	ACCGCACTGTGGGTACTTGCT
mmu-mir-361	CCCCCAGGTGTGATTCTGATTT
mmu-mir-30a	CTTTCAGTCGGATGTTTGCA
mmu-mir-200a	CATCTTACCGGACAGTGCTG
mmu-mir-223	CGTGTATTTGACAAGCTGAGT
mmu-mir-125b-1	TCCCTGAGACCCTAACTT
mmu-mir-335	TTTTTCATTATTGCTCCTGAC
mmu-mir-185	TGGAGAGAAAGGCAGTTCCTG
mmu-mir-145a	ATTCCTGGAAATACTGTTC
mmu-mir-219a-1	AGAGTTGCGTCTGGACGTCCCGA
mmu-mir-149	TCTGGCTCCGTGTCTTCACTCCC
mmu-mir-423	AGGGGCAGAGAGCGAGACTT
mmu-mir-191	AACGGAATCCCAAAAGCAGCT
mmu-mir-1839	AGGTAGATAGAACAGGTCT
mmu-mir-200a	TAACACTGTCTGGTAACGATGTT
mmu-mir-181b-2	AACATTCATTGCTGTCGG
mmu-let-7d	TATACGACCTGCTGCCTTT
mmu-mir-1191a	CAGTCTTACTATGTAGCCCTA
mmu-mir-26a-2	TTCAAGTAATCCAGGATAGGCTG
mmu-mir-126a	CTCGTACCGTGAGTAATAATGCG
mmu-mir-574	TGAGTGTGTGTGTGTGAGTGTGTG
mmu-mir-323	CACATTACACGGTCGACCTCT
mmu-mir-182	TTTGGCAATGGTAGAACTCACACCGG
mmu-mir-203	TGAAATGTTTAGGACCACTA
mmu-mir-423	GCTCGGTCTGAGGCCCCTCAGT
mmu-let-7g	CTGAGGTAGTAGTTTGTACAGTT
mmu-mir-5132	TGGGGTGGTGGACTCAGGCT
mmu-mir-320	AAAAGCTGGGTTGAGAGG
mmu-mir-144	TACAGTATAGATGATGTAC
mmu-mir-8112	CTCTCCGCCACCTCCACCGCAG
mmu-mir-1970	TGTGTCACTGGGGATAGGCTTTG
mmu-mir-10a	ACCCTGTAGATCCGAATT
mmu-mir-139	GGAGACGCGGCCCTGTTGGAGT
mmu-mir-363	CAGGTGGAACACGATGCAATTT
mmu-mir-30c-2	CTGGGAGAAGGCTGTTTACT
mmu-mir-423	GCTCGGTCTGAGGCCCCTCAG
mmu-mir-3102	GAGCACCCCATTGGCTACCCACAG
mmu-mir-486b	CCTGTACTGAGCTGCCCCGAG
mmu-mir-3102	GGTGGTGCAGGCAGGAGAGC
mmu-mir-30a	CTTTCAGTCGGATGTTTGCAGCT
mmu-mir-30a	TGTAAACATCCTCGACTG
mmu-mir-106b	TACCGCACTGTGGGTACTTGC
mmu-mir-27a	TTCACAGTGGCTAAGTTCCGC
mmu-mir-128-2	CTCACAGTGAACCGGTCTCTTT
mmu-mir-485	AGAGAGGCTGGCCGTGATGAAT
mmu-mir-142a	ACCCATAAAGTAGAAAGCACT
mmu-mir-142a	CCCATAAAGTAGAAAGCACTAC
mmu-mir-98	TGAGGTAGTAAGTTGTATTGTT
mmu-mir-339	TCCCTGTCCTCCAGGAGCTC
mmu-mir-320	AAAGCTGGGTTGAGAGGGCGA
mmu-mir-29a	CTAGCACCATCTGAAATCGG
mmu-mir-1306	CCACCTCCCCTGCAAACGT
mmu-mir-146a	TGAGAACTGAATTCCATG
mmu-mir-100	AACCCGTAGATCCGAACT
mmu-mir-669c	ATAGTTGTGTGTGGATGTGTG
mmu-mir-199a-2	CCCAGTGTTCAGACTACCTGTT
mmu-mir-486a	TCCTGTACTGAGCTGCCCCGAGGTC
mmu-mir-382	AATCATTCACGGACAACACTTT
mmu-mir-320	AAAGCTGGGTTGAGAGGGCG
mmu-mir-30d	TGTAAACATCCCCGACTGGAAGCTG
mmu-mir-140	CCACAGGGTAGAACCACGGA
mmu-mir-342	AGGGGTGCTATCTGTGATTGA
mmu-mir-26a-2	TTCAAGTAATCCAGGATAGGC
mmu-let-7e	TGAGGTAGGAGGTTGTATAGTTG
mmu-mir-181d	AACATTCATTGTTGTCGGTGGG
mmu-mir-151	ACTAGACTGAGGCTCCTTGAGGA
mmu-mir-423	CTGAGGGGCAGAGAGCGAGACTTT
mmu-mir-30b	CTGGGATGTGGATGTTTACGT
mmu-mir-351	TCCCTGAGGAGCCCTTTG
mmu-mir-146b	TGAGAACTGAATTCCATAGGC
mmu-mir-151	TACTAGACTGAGGCTCCTTGAG
mmu-let-7i	CTGAGGTAGTAGTTTGTGCTGTT
mmu-mir-486a	GGTCCTGTACTGAGCTGCCCCG
mmu-mir-21a	ATAGCTTATCAGACTGATGTTGA
mmu-mir-10a	ATACCCTGTAGATCCGAATTTG
mmu-mir-218-2	TTGTGCTTGATCTAACCATGTGG
mmu-mir-149	TCTGGCTCCGTGTCTTCACTCC
mmu-mir-30d	CTGTAAACATCCCCGACTGGAAGCT
mmu-mir-326	CCTCTGGGCCCTTCCTCCAGT
mmu-mir-23a	ATCACATTGCCAGGGATTT
mmu-mir-342	AGGGGTGCTATCTGTGATTGAG
mmu-mir-140	ACCACAGGGTAGAACCACGGACAG
mmu-mir-3095	TGGACACTGGAGAGAGAGCTTT
mmu-mir-1970	TGTGTCACTGGGGATAGGCTTTGA
mmu-mir-152	TCAGTGCATGACAGAACTT
mmu-mir-5129	AATGTGCCTGTGCATCTCTTCC
mmu-mir-378a	CTGGACTTGGAGTCAGAAGG
mmu-mir-411	ATAGTAGACCGTATAGCGTAC
mmu-mir-140	ACCACAGGGTAGAACCAC
mmu-mir-92a-1	ATTGCACTTGTCCCGGCCTGTT
mmu-mir-340	TTATAAAGCAATGAGACTGAT
mmu-mir-1964	ACCGACTTCTGGGCTCCGGCTT
mmu-mir-423	GCTCGGTCTGAGGCCCCTC
mmu-mir-28a	ACTAGATTGTGAGCTGCTGGAG
mmu-mir-298	GGCAGAGGAGGGCTGTTCTT
mmu-mir-30e	TGTAAACATCCTTGACTGGAAGC
mmu-mir-8116	AAGGATCCGGGGCTAGTTGGCGT
mmu-mir-1306	TGGACGTTGGCTCTGGTGGTGA
mmu-mir-379	TGGTAGACTATGGAACGT
mmu-mir-145a	GGATTCCTGGAAATACTGTTCT
mmu-mir-139	TCTACAGTGCACGTGTCTCCA
mmu-mir-145a	GTCCAGTTTTCCCAGGAATCC
mmu-mir-186	AAAGAATTCTCCTTTTGGGCT
mmu-mir-199b	CAGTAGTCTGCACATTGGT
mmu-mir-652	AATGGCGCCACTAGGGTTGT
mmu-mir-100	ACCCGTAGATCCGAACTTGTGC
mmu-mir-330	CAAAGCACAGGGCCTGCAGAGAGG
mmu-mir-133b	TTTGGTCCCCTTCAACCAGCT
mmu-mir-181a-2	ACCACCGACCGTTGACTGTACC
mmu-mir-101b	GTACAGTACTGTGATAGCT
mmu-mir-1947	AGGACGAGCTAGCTGAGTG
mmu-mir-676	CCGTCCTGAGGTTGTTGAG
mmu-mir-1306	ACGTTGGCTCTGGTGGTGAT
mmu-mir-296	GAGGGTTGGGTGGAGGCTC
mmu-mir-224	TAAGTCACTAGTGGTTCCGTTTA
mmu-mir-24-2	TGGCTCAGTTCAGCAGGA
mmu-mir-8103	TCTCCTGTTCTCTGTTCTCCCT
mmu-mir-182	TTTGGCAATGGTAGAACTCACACCGGT
mmu-mir-8114	TCACCCATCTCCTCTCCGCCTCG
mmu-mir-106b	ACCGCACTGTGGGTACTTGCTG
mmu-mir-107	AGCAGCATTGTACAGGGCTAT
mmu-mir-423	TGAGGGGCAGAGAGCGAGACTTTTC
mmu-mir-200b	AATACTGCCTGGTAATGATGAC
mmu-mir-151	TAGACTGAGGCTCCTTGAGG
mmu-mir-134	TGTGACTGGTTGACCAGAGGGGC
mmu-mir-181d	AACATTCATTGTTGTCGGTGGGTT
mmu-mir-106b	TAAAGTGCTGACAGTGCAGATA
mmu-mir-181b-2	AACATTCATTGCTGTCGGTGGGT
mmu-mir-8114	TCACCCATCTCCTCTCCGCCT
mmu-mir-9-3	TCTTTGGTTATCTAGCTGTA
mmu-mir-219a-2	AGAATTGTGGCTGGACATCT
mmu-mir-671	TCCGGTTCTCAGGGCTCCA
mmu-mir-99b	CACCCGTAGAACCGACCTTGCGG
mmu-mir-122	GGAGTGTGACAATGGTGTTTG
mmu-mir-196b	TAGGTAGTTTCCTGTTGTTGG
mmu-mir-503	TAGCAGCGGGAACAGTACT
mmu-mir-10a	ACCCTGTAGATCCGAATTT
mmu-mir-361	CCCCAGGTGTGATTCTGATTTGT
mmu-mir-30d	TGTAAACATCCCCGACTG
mmu-mir-192	CTGACCTATGAATTGACAGCCAG
mmu-mir-205	TCCTTCATTCCACCGGAGTC
mmu-mir-3474	CCCTGGGAGGAGACGTGGATTC
mmu-mir-361	CCCCCAGGTGTGATTCTGATT
mmu-mir-181b-2	AACATTCATTGCTGTCGGTGGG
mmu-mir-1306	TGGACGTTGGCTCTGGTGGT
mmu-mir-99b	ACCCGTAGAACCGACCTTGC
mmu-mir-505	GGGAGCCAGGAAGTATTGATG
mmu-let-7c-2	GAGGTAGTAGGTTGTATGGT
mmu-mir-423	CTGAGGGGCAGAGAGCGAGACTT
mmu-mir-183	ATGGCACTGGTAGAATTCAC
mmu-mir-3474	CCCTGGGAGGAGACGTGGATT
mmu-mir-1964	ACCGACTTCTGGGCTCCGGCTTT
mmu-mir-125a	TCCCTGAGACCCTTTAACC
mmu-mir-203	TGAAATGTTTAGGACCACTAGA
mmu-mir-382	GAAGTTGTTCGTGGTGGATTC
mmu-mir-1306	ACGTTGGCTCTGGTGGTGATG
mmu-mir-374b	ATATAATACAACCTGCTAAGTG
mmu-mir-27a	AGGGCTTAGCTGCTTGTGAGCAAG
mmu-mir-145a	GATTCCTGGAAATACTGTTCT
mmu-mir-150	CTGGTACAGGCCTGGGGGAT
mmu-mir-7015	TCTCACTGTCCTCTGCACTAG
mmu-mir-223	TGTCAGTTTGTCAAATACCCCAA
mmu-mir-22	AGTTCTTCAGTGGCAAGCTTT
mmu-mir-3057	ATTGGAGCTGAGATTCTGCGGG
mmu-mir-322	AAACATGAAGCGCTGCAAC
mmu-mir-363	AATTGCACGGTATCCATCTG
mmu-mir-8097	AACAAGGAAAATGTCCGGGCTG
mmu-mir-106b	TAAAGTGCTGACAGTGCAGAT
mmu-mir-8116	AAGGATCCGGGGCTAGTTGG
mmu-mir-23b	ATCACATTGCCAGGGATTACC
mmu-mir-296	GAGGGTTGGGTGGAGGCT
mmu-mir-221	AGCTACATTGTCTGCTGGGT
mmu-mir-1249	ACGCCCTTCCCCCCCTTCTTC
mmu-mir-99a	AACCCGTAGATCCGATCTTGTGG
mmu-mir-206	ATGGAATGTAAGGAAGTGTGTGG
mmu-mir-23b	GGGTTCCTGGCATGCTGATT
mmu-mir-182	TTTGGCAATGGTAGAACTCA
mmu-mir-483	CACTCCTCCCCTCCCGTCTTGT
mmu-mir-7687	AGGCGGGGAACCTGAGGCGC
mmu-mir-192	TGACCTATGAATTGACAGC
mmu-mir-7658	ACCACCTTCCTCACCCACGCT
mmu-mir-30e	GTAAACATCCTTGACTGGAAGCT
mmu-let-7d	CTATACGACCTGCTGCCTTTCTT
mmu-mir-200a	CATCTTACCGGACAGTGCTGG
mmu-mir-150	CTGGTACAGGCCTGGGGGATA
mmu-mir-322	AAAACATGAAGCGCTGCAAC
mmu-mir-200b	TAATACTGCCTGGTAATGATGACG
mmu-mir-214	TGCCTGTCTACACTTGCTGTGC
mmu-mir-1970	TGTGTCACTGGGGATAGGCTT
mmu-mir-29a	CTAGCACCATCTGAAATCGGT
mmu-mir-1970	TGTGTCACTGGGGATAGGCTTT
mmu-mir-8112	TCTCCGCCACCTCCACCGCAG
mmu-mir-434	TTTGAACCATCACTCGACTC
mmu-mir-23b	TGGGTTCCTGGCATGCTGATT
mmu-mir-151	TACTAGACTGAGGCTCCTTGA
mmu-let-7c-1	TGAGGTAGTAGGTTGTATGGTTTA
mmu-mir-93	ACTGCTGAGCTAGCACTTCCCGA
mmu-mir-30e	TTTCAGTCGGATGTTTACAGC
mmu-mir-3057	ATTGGAGCTGAGATTCTGCGGGA
mmu-mir-27b	AGAGCTTAGCTGATTGGTGAAC
mmu-mir-1981	GTAAAGGCTGGGCTTAGACGTGGC
mmu-mir-148a	GTCAGTGCACTACAGAACTTTGT
mmu-mir-5113	GACAGAGGAGGAGAGAGATCCTGT
mmu-mir-30c-2	TGTAAACATCCTACACTCTCAGCTGT
mmu-mir-26a-2	TCAAGTAATCCAGGATAGGCT
mmu-mir-505	GGGAGCCAGGAAGTATTGATGT
mmu-mir-92a-1	TTGCACTTGTCCCGGCCTGT
mmu-mir-199b	TACAGTAGTCTGCACATTGGT
mmu-mir-423	GCTCGGTCTGAGGCCCCTCA
mmu-mir-222	CTACATCTGGCTACTGGGTCT
mmu-mir-574	CACGCTCATGCACACACCCAC
mmu-mir-340	TTATAAAGCAATGAGACTGA
mmu-mir-30c-2	CTGGGAGAAGGCTGTTTAC
mmu-mir-375	TTTTGTTCGTTCGGCTCGCG
mmu-mir-191	AACGGAATCCCAAAAGCAGCTGT
mmu-mir-99b	ACCCGTAGAACCGACCTTGCG
mmu-mir-425	AATGACACGATCACTCCCG
mmu-mir-421	ATCAACAGACATTAATTGGGC
mmu-mir-125b-2	ACAAGTCAGGTTCTTGGGACC
mmu-mir-101b	TACAGTACTGTGATAGCTG
mmu-mir-378c	ACTGGACTTGGAGTCAGA
mmu-mir-127	GAAGCTCAGAGGGCTCTGATT
mmu-mir-330	TCTCTGGGCCTGTGTCTTAG
mmu-mir-106b	CCGCACTGTGGGTACTTG
mmu-mir-27b	GTTCACAGTGGCTAAGTTCTGC
mmu-mir-451a	AAACCGTTACCATTACTGA
mmu-mir-100	ACCCGTAGATCCGAACTTGT
mmu-mir-532	ATGCCTTGAGTGTAGGACCGT
mmu-mir-423	GAGGGGCAGAGAGCGAGACT
mmu-mir-1981	CATCTAACCCTGGCCTTTGACA
mmu-mir-143	CTGAGATGAAGCACTGTAGCT
mmu-mir-485	CATACACGGCTCTCCTCTCTT
mmu-mir-224	TAAGTCACTAGTGGTTCCGT
mmu-mir-122	GGAGTGTGACAATGGTGTTT
mmu-mir-450a-2	TTTTGCGATGTGTTCCTAATA
mmu-mir-322	AAAACATGAAGCGCTGCAACA
mmu-mir-30e	TGTAAACATCCTTGACTGGA
mmu-mir-136	ACTCCATTTGTTTTGATGATGG
mmu-mir-215	TCTGTCATTCTGTAGGCCAATA
mmu-mir-1839	AGGTAGATAGAACAGGTCTTGT
mmu-mir-296	AGGGCCCCCCCTCAATCCTGTTGT
mmu-mir-339	TCCCTGTCCTCCAGGAGCTCA
mmu-mir-92b	AGGGACGGGACGTGGTGCAGTGT
mmu-mir-451a	AACCGTTACCATTACTGAGT
mmu-mir-23a	GGGGTTCCTGGGGATGGGATT
mmu-mir-5113	GACAGAGGAGGAGAGAGATCCTG
mmu-mir-5132	TGGGGTGGTGGACTCAGGCTT
mmu-mir-30d	CTGTAAACATCCCCGACTGGAAG
mmu-mir-30b	TGTAAACATCCTACACTCAGC
mmu-mir-10b	ACCCTGTAGAACCGAATT
mmu-mir-1934	AGGATGACGGTGGGGCTGGTG
mmu-mir-5132	CGTGGGGTGGTGGACTCAGGCT
mmu-mir-27a	AGGGCTTAGCTGCTTGTGAGCAAGGT
mmu-mir-145a	GGATTCCTGGAAATACTGTTC
mmu-mir-92b	AGGGACGGGACGTGGTGCAGTGTT
mmu-mir-204	GCTGGGAAGGCAAAGGGACGT
mmu-mir-206	ATGGAATGTAAGGAAGTGTGT
mmu-mir-8097	AAACAAGGAAAATGTCCGGGCTG
mmu-mir-877	GTAGAGGAGATGGCGCAGGGGAC
mmu-mir-10a	TACCCTGTAGATCCGAAT
mmu-mir-30c-2	CTGGGAGAAGGCTGTTTACTCT
mmu-mir-7687	AGGCGGGGAACCTGAGGCG
mmu-let-7c-2	CTATACAATCTACTGTCTTTCC
mmu-mir-411	TATGTAACACGGTCCACTAAC
mmu-let-7c-2	GAGGTAGTAGGTTGTATGGTTT
mmu-mir-1306	CCACCTCCCCTGCAAACGTCCA
mmu-mir-199b	CCCAGTGTTTAGACTACCTGTTC
mmu-mir-423	AGCTCGGTCTGAGGCCCCT
mmu-mir-350	AAAGTGCATGCGCTTTGGGACA
mmu-mir-16-1	TCCAGTATTGACTGTGCTGCTG
mmu-mir-328	CCTGGCCCTCTCTGCCCTTCCGT
mmu-mir-21a	ATAGCTTATCAGACTGATGTTGAC
mmu-mir-375	TTGTTCGTTCGGCTCGCGTGA
mmu-mir-598	TACGTCATCGTCGTCATCGTT
mmu-mir-351	TCCCTGAGGAGCCCTTTGA
mmu-mir-140	CAGTGGTTTTACCCTATGGT
mmu-mir-200a	TAACACTGTCTGGTAACGA
mmu-mir-361	TTATCAGAATCTCCAGGGGTAC
mmu-mir-455	TGTGCCTTTGGACTACATCGTG
mmu-mir-3057	ATTGGAGCTGAGATTCTGCGGGATG
mmu-mir-296	AGGGCCCCCCCTCAATCCT
mmu-mir-125b-1	CCCTGAGACCCTAACTTGT
mmu-mir-320	AAAGCTGGGTTGAGAGGGCGAA
mmu-mir-374b	ATATAATACAACCTGCTAAG
mmu-mir-181a-2	ACCACCGACCGTTGACTGTA
mmu-mir-101a	GTACAGTACTGTGATAACTG
mmu-mir-3572	TTGGGGAACAGGGCAAGGTGGACAG
mmu-mir-181a-2	ACCACCGACCGTTGACTGT
mmu-mir-28a	CACTAGATTGTGAGCTGCTGGAG
mmu-mir-151	TAGACTGAGGCTCCTTGAGGACA
mmu-mir-182	TTTGGCAATGGTAGAACTC
mmu-mir-320	AAAGCTGGGTTGAGAGGGC
mmu-mir-18a	ACTGCCCTAAGTGCTCCTTCTGG
mmu-mir-409	AATGTTGCTCGGTGAACCCCTT
mmu-mir-7084	TAGAGGATAGAGGTAGAGAGT
mmu-mir-429	TAATACTGTCTGGTAATGCC
mmu-mir-1306	TGGACGTTGGCTCTGGTGGTG
mmu-mir-320	GAAAAGCTGGGTTGAGAGGGCG
mmu-mir-139	TGGAGACGCGGCCCTGTTGG
mmu-mir-152	TCAGTGCATGACAGAACT
mmu-mir-598	TACGTCATCGTCGTCATCGTTAT
mmu-mir-10b	ACCCTGTAGAACCGAATTT
mmu-mir-361	TTATCAGAATCTCCAGGGG
mmu-mir-29a	CTAGCACCATCTGAAATC
mmu-mir-127	TCGGATCCGTCTGAGCTT
mmu-mir-222	CAGCTACATCTGGCTACTGGGT
mmu-mir-126a	CTCGTACCGTGAGTAATAATG
mmu-mir-128-1	CACAGTGAACCGGTCTCTTTTT
mmu-mir-7687	AGGCGGGGAACCTGAGGCGCA
mmu-mir-486b	CTCGGGGCAGCTCAGTACAGG
mmu-mir-344d-2	GATATAACCACTGCCAGACTGA
mmu-mir-653	TTGAAACAATCTCTACTGAACC
mmu-mir-8105	AGGCGACTGGCGAGACCCGA
mmu-mir-370	GCCTGCTGGGGTGGAACCTGGT
mmu-mir-1981	CATCTAACCCTGGCCTTTGAC
mmu-mir-423	GAGGGGCAGAGAGCGAGACTT
mmu-let-7b	GAGGTAGTAGGTTGTGTGGT
mmu-mir-451a	AAACCGTTACCATTACTGAGTTTAGT
mmu-mir-17	CAAAGTGCTTACAGTGCAGGTA
mmu-mir-141	TAACACTGTCTGGTAAAGATG
mmu-mir-1934	TCTGGTCCCCTGCTTCGTCCTCT
mmu-mir-337	CGGCGTCATGCAGGAGTTGATT
mmu-mir-25	TTGCACTTGTCTCGGTCTGA
mmu-mir-320	AAAAGCTGGGTTGAGAGGGCGAAAA
mmu-mir-499	TTAAGACTTGCAGTGATGTTT
mmu-mir-128-2	GGGGGCCGATGCACTGTAAGAGA
mmu-mir-351	GGTCAAGAGGCGCCTGGGAACT
mmu-mir-499	TTAAGACTTGCAGTGATGTT
mmu-let-7g	CTGAGGTAGTAGTTTGTACAGT
mmu-mir-671	CTCCGGTTCTCAGGGCTCCACC
mmu-mir-298	GGCAGAGGAGGGCTGTTCTTC
mmu-mir-30e	CTTTCAGTCGGATGTTTACA
mmu-mir-382	AATCATTCACGGACAACACTT
mmu-mir-206	GGAATGTAAGGAAGTGTGTGG
mmu-mir-1970	TGTGTCACTGGGGATAGGCT
mmu-mir-1839	AAGGTAGATAGAACAGGT
mmu-mir-21a	TAGCTTATCAGACTGATG
mmu-mir-361	TCCCCCAGGTGTGATTCTGAT
mmu-mir-92b	TATTGCACTCGTCCCGGCCT
mmu-mir-6900	TGGTGATGGGCTCTCTTGTAG
mmu-mir-30b	TGTAAACATCCTACACTCAGCTGT
mmu-mir-195a	TAGCAGCACAGAAATATTGGC
mmu-mir-296	AGGGCCCCCCCTCAATCCTGTT
mmu-mir-219a-1	AGAGTTGCGTCTGGACGTCC
mmu-mir-127	ATCGGATCCGTCTGAGCTTGG
mmu-mir-669c	ATAGTTGTGTGTGGATGTG
mmu-mir-409	GAATGTTGCTCGGTGAACCC
mmu-mir-101b	ACAGTACTGTGATAGCTGAAG
mmu-mir-342	GGGGTGCTATCTGTGATTGAGGGAC
mmu-mir-300	TATGCAAGGGCAAGCTCTCTTC
mmu-mir-15b	CGAATCATTATTTGCTGCTCT
mmu-mir-667	TGACACCTGCCACCCAGCCCAA
mmu-mir-5113	GACAGAGGAGGAGAGAGATC
mmu-mir-374b	ATATAATACAACCTGCTAAGTGT
mmu-mir-421	ATCAACAGACATTAATTGGGCGC
mmu-mir-330	GCAAAGCACAGGGCCTGCAGAGAG
mmu-mir-101a	TACAGTACTGTGATAACTG
mmu-mir-450a-2	TTTTGCGATGTGTTCCTAAT
mmu-mir-125b-1	TCCCTGAGACCCTAACTTGTGAT
mmu-mir-222	TCAGTAGCCAGTGTAGATCCTG
mmu-mir-363	CAGGTGGAACACGATGCAATT
mmu-mir-186	AAAGAATTCTCCTTTTGGGC
mmu-mir-378a	CTCCTGACTCCAGGTCCTGTG
mmu-mir-151	ACTAGACTGAGGCTCCTTGA
mmu-mir-411	TAGTAGACCGTATAGCGTAC
mmu-mir-223	TGTCAGTTTGTCAAATACCCC
mmu-mir-27b	GTTCACAGTGGCTAAGTTCT
mmu-mir-9-3	CTTTGGTTATCTAGCTGTATGA
mmu-mir-3099	TAGGCTAGAGAGAGGTTGGGGAT
mmu-mir-206	TGGAATGTAAGGAAGTGTGTGGT
mmu-mir-184	GGACGGAGAACTGATAAGGG
mmu-mir-486b	CGGGGCAGCTCAGTACAG
mmu-mir-1249	ACGCCCTTCCCCCCCTTCTT
mmu-mir-148a	TCAGTGCACTACAGAACTTTGTC
mmu-mir-674	CACAGCTCCCATCTCAGAACAAG
mmu-mir-134	TGTGACTGGTTGACCAGAGGGGCGT
mmu-mir-8097	ACAAGGAAAATGTCCGGGCTG
mmu-mir-30e	TGTAAACATCCTTGACTGGAA
mmu-mir-361	TCCCCCAGGTGTGATTCTGA
mmu-mir-486a	GTCCTGTACTGAGCTGCCCCG
mmu-let-7e	TGAGGTAGGAGGTTGTAT
mmu-mir-223	GTCAGTTTGTCAAATACCCCA
mmu-mir-139	TGGAGACGCGGCCCTGTTGGA
mmu-mir-7063	ATGAGAGGTGCAGGCTGAGCA
mmu-mir-122	GGAGTGTGACAATGGTGTTTGT
mmu-mir-8114	CACCCATCTCCTCTCCGCCTCG
mmu-mir-204	TTCCCTTTGTCATCCTATGCCTGA
mmu-mir-18a	ACTGCCCTAAGTGCTCCTTCT
mmu-mir-142a	GTAGTGTTTCCTACTTTATGGA
mmu-mir-136	CATCATCGTCTCAAATGAGTCT
mmu-mir-125b-1	CACGGGTTAGGCTCTTGGGAG
mmu-mir-203	TGTGAAATGTTTAGGACCACT
mmu-mir-7679	AGGCTGGCACCAGGATCCCTGA
mmu-mir-23a	GGGGTTCCTGGGGATGGGAT
mmu-mir-1964	ACCGACTTCTGGGCTCCGGCT
mmu-mir-615	TCCGAGCCTGGGTCTCCCTCTT
mmu-mir-702	TGCCCACCCTTTACCCCGCT
mmu-mir-25	GCACTTGTCTCGGTCTGA
mmu-mir-34c	AGGCAGTGTAGTTAGCTGATTGC
mmu-mir-129-2	CTTTTTGCGGTCTGGGCTTG
mmu-mir-7084	CTAGAGGATAGAGGTAGAGAGT
mmu-mir-106b	TAAAGTGCTGACAGTGCAGA
mmu-mir-128-1	CTCACAGTGAACCGGTCTCTTTT
mmu-mir-26a-2	TTCAAGTAATCCAGGATAGG
mmu-mir-345	TGCTGACCCCTAGTCCAGTGC
mmu-mir-5107	TTGGGCAGAGGAGGCAGGGACA
mmu-mir-668	TGTCACTCGGCTCGGCCCACT
mmu-mir-183	TATGGCACTGGTAGAATTCA
mmu-mir-543	AAACATTCGCGGTGCACTTCT
mmu-mir-193b	CGGGGTTTTGAGGGCGAGATG
mmu-mir-181a-1	ACCATCGACCGTTGATTGTACC
mmu-mir-203	TGAAATGTTTAGGACCAC
mmu-mir-200b	ATCTTACTGGGCAGCATTGGA
mmu-mir-486b	CCTGTACTGAGCTGCCCCGA
mmu-mir-409	GAATGTTGCTCGGTGAACCCCTTT
mmu-mir-425	ATCGGGAATGTCGTGTCCGCC
mmu-mir-486b	CCTGTACTGAGCTGCCCCGAGC
mmu-mir-125b-1	CCCTGAGACCCTAACTTGTG
mmu-mir-532	CCTCCCACACCCAAGGCTTGCA
mmu-mir-598	TACGTCATCGTCGTCATCGT
mmu-mir-126a	TCGTACCGTGAGTAATAAT
mmu-mir-770	GTGGGCCTGACGTGGAGCTGG
mmu-mir-106b	ACCGCACTGTGGGTACTTGCTGC
mmu-mir-107	AGCAGCATTGTACAGGGCT
mmu-mir-1943	AGGGAGGATCTGGGCACCTGG
mmu-mir-184	TTGGACGGAGAACTGATAAGGGTA
mmu-mir-183	TATGGCACTGGTAGAATTC
mmu-mir-340	TTATAAAGCAATGAGACTG
mmu-mir-200b	CATCTTACTGGGCAGCATT
mmu-mir-92a-1	GCACTTGTCCCGGCCTGT
mmu-mir-1306	CCACCTCCCCTGCAAACGTC
mmu-mir-103-2	AGCAGCATTGTACAGGGCTATG
mmu-mir-296	GAGGGTTGGGTGGAGGCTCT
mmu-mir-486a	TCGGGGCAGCTCAGTACAGGATG
mmu-mir-23b	TGGGTTCCTGGCATGCTGATTT
mmu-mir-541	AAGGGATTCTGATGTTGG
mmu-mir-10b	ACAGATTCGATTCTAGGGGAAT
mmu-mir-501	ATGCACCCGGGCAAGGATTTG
mmu-mir-451a	GTTACCATTACTGAGTTT
mmu-mir-486b	CCTGTACTGAGCTGCCCCG
mmu-mir-142a	GTAGTGTTTCCTACTTTATGG
mmu-mir-92b	AGGGACGGGACGTGGTGCAGTG
mmu-mir-383	CAGATCAGAAGGTGACTGTGGCT
mmu-mir-10b	TACCCTGTAGAACCGAAT
mmu-mir-128-2	CTCACAGTGAACCGGTCTCTT
mmu-mir-125b-1	ACGGGTTAGGCTCTTGGG
mmu-mir-130a	CAGTGCAATGTTAAAAGGGCA
mmu-mir-25	AGGCGGAGACTTGGGCAAT
mmu-mir-9-3	CTTTGGTTATCTAGCTGTATG
mmu-mir-7063	ATGAGAGGTGCAGGCTGAGC
mmu-mir-671	TCCGGTTCTCAGGGCTCCAC
mmu-mir-125b-1	CACGGGTTAGGCTCTTGGGAGC
mmu-mir-23a	ATCACATTGCCAGGGATTTCCAA
mmu-mir-369	AGATCGACCGTGTTATATTCGC
mmu-mir-351	GTCAAGAGGCGCCTGGGAACT
mmu-mir-200a	CATCTTACCGGACAGTGCT
mmu-mir-542	TGTGACAGATTGATAACTGAAAG
mmu-mir-342	TCTCACACAGAAATCGCACCCG
mmu-let-7i	CTGCGCAAGCTACTGCCTTGC
mmu-mir-203	GTGAAATGTTTAGGACCACTA
mmu-mir-320	GAAAAGCTGGGTTGAGAGGGCGA
mmu-mir-486a	GGGGCAGCTCAGTACAGGAT
mmu-mir-486a	GTCCTGTACTGAGCTGCCCCGA
mmu-mir-101b	TACAGTACTGTGATAGCT
mmu-mir-1968	TGCAGCTGTTAAGGATGGTGGAC
mmu-mir-3074-2	GTTCCTGCTGAACTGAGCCA
mmu-mir-708	CAACTAGACTGTGAGCTTC
mmu-mir-151	AGACTGAGGCTCCTTGAGGAC
mmu-mir-148b	GAAGTTCTGTTATACACTCAGG
mmu-mir-328	TGGCCCTCTCTGCCCTTCCGT
mmu-mir-16-1	CCAGTATTGACTGTGCTGCTGA
mmu-mir-30a	GTAAACATCCTCGACTGGAAG
mmu-mir-28a	AAGGAGCTCACAGTCTATTGA
mmu-mir-339	TGAGCGCCTCGGCGACAGAGC
mmu-mir-92a-1	TATTGCACTTGTCCCGGC
mmu-mir-200b	CATCTTACTGGGCAGCATTG
mmu-mir-375	TTTTGTTCGTTCGGCTCGCGTGA
mmu-mir-382	AAGTTGTTCGTGGTGGATTCG
mmu-mir-140	CAGTGGTTTTACCCTATGGTA
mmu-mir-877	TCCTCTTCTCCCTCCTCCCAG
mmu-mir-339	TCCCTGTCCTCCAGGAGCTCAC
mmu-mir-425	CATCGGGAATGTCGTGTCCG
mmu-mir-328	TGGCCCTCTCTGCCCTTCCG
mmu-mir-133a-2	TGGTCCCCTTCAACCAGCTGT
mmu-mir-9-3	ATAAAGCTAGATAACCGAAAGT
mmu-mir-30a	TTTCAGTCGGATGTTTGCA
mmu-mir-1968	TGCAGCTGTTAAGGATGGTGGACT
mmu-mir-144	TGGGATATCATCATATACTGTA
mmu-let-7e	CTATACGGCCTCCTAGCTTTCC
mmu-mir-455	CAGTCCACGGGCATATACACT
mmu-mir-30c-2	TGTAAACATCCTACACTCT
mmu-mir-7a-2	TGGAAGACTAGTGATTTT
mmu-mir-323	GCACATTACACGGTCGACCTCT
mmu-mir-144	CTACAGTATAGATGATGTAC
mmu-mir-130b	ACTCTTTCCCTGTTGCACTA
mmu-mir-375	TTTTGTTCGTTCGGCTCGCGTG
mmu-mir-486a	TCGGGGCAGCTCAGTACAGGAT
mmu-mir-146a	TGAGAACTGAATTCCATGG
mmu-mir-191	AGCTGCACTTGGATTTCGTTC
mmu-mir-425	AATGACACGATCACTCCCGTTGAG
mmu-mir-434	AGCTCGACTCATGGTTTGAACCA
mmu-mir-16-1	CCAGTATTGACTGTGCTGCTG
mmu-mir-350	AAAGTGCATGCGCTTTGGGAC
mmu-mir-16-1	TAGCAGCACGTAAATATTGGCGTT
mmu-mir-702	TGCCCACCCTTTACCCCGCTCC
mmu-mir-148a	TCAGTGCACTACAGAACTTTGTCT
mmu-mir-335	GTTTTTCATTATTGCTCCTGACC
mmu-mir-1943	AGGGAGGATCTGGGCACCTGGA
mmu-mir-222	AGCTACATCTGGCTACTGG
mmu-mir-9-3	TCTTTGGTTATCTAGCTGT
mmu-mir-134	TGTGACTGGTTGACCAGAGGGGCG
mmu-mir-8112	TCTCCGCCACCTCCACCGCAGC
mmu-mir-423	GAGGGGCAGAGAGCGAGACTTT
mmu-mir-200b	TAATACTGCCTGGTAATGAT
mmu-mir-5114	ACTGGAGACGGAAGCTGCAAGAGC
mmu-mir-145a	GATTCCTGGAAATACTGTTC
mmu-mir-5114	ACTGGAGACGGAAGCTGCAAGA
mmu-mir-222	CTACATCTGGCTACTGGGTCTC
mmu-mir-365-2	TAATGCCCCTAAAAATCCTTAT
mmu-mir-760	TCGGCTCTGGGTCTGTGGGGA
mmu-mir-542	TGTGACAGATTGATAACTGAAA
mmu-mir-330	GCAAAGCACAGGGCCTGCAGAGA
mmu-mir-7648	AGGGCTGGGCCCGGGACGCGG
mmu-mir-148a	AAAGTTCTGAGACACTCCGACT
mmu-mir-434	TTTGAACCATCACTCGACT
mmu-mir-152	TCAGTGCATGACAGAACTTG
mmu-mir-221	ACCTGGCATACAATGTAGATTTCT
mmu-mir-191	GCTGCACTTGGATTTCGTT
mmu-mir-363	CAGGTGGAACACGATGCAATTTT
mmu-mir-181a-1	ACCATCGACCGTTGATTGTAC
mmu-mir-186	CAAAGAATTCTCCTTTTGGGCTT
mmu-mir-126a	CATTATTACTTTTGGTACGCGC
mmu-mir-127	TCGGATCCGTCTGAGCTTG
mmu-mir-455	GCAGTCCACGGGCATATACACT
mmu-mir-3572	TTGGGGAACAGGGCAAGGTGGACAGT
mmu-mir-28a	AAGGAGCTCACAGTCTATTGAG
mmu-mir-582	TAACCTGTTGAACAACTGAACCC
mmu-mir-24-2	GTGCCTACTGAGCTGAAACA
mmu-mir-130a	CAGTGCAATGTTAAAAGGGC
mmu-mir-210	AGCCACTGCCCACCGCACACTG
mmu-mir-132	ACCGTGGCTTTCGATTGTTA
mmu-mir-532	CATGCCTTGAGTGTAGGACC
mmu-mir-466q	TGTGTGTGTGTGTGTGTGTGT
mmu-mir-1839	AAAGGTAGATAGAACAGGTCT
mmu-mir-203	GTGAAATGTTTAGGACCACTAGA
mmu-mir-365-2	AGGGACTTTCAGGGGCAGCTGTGT
mmu-mir-181a-2	AACCACCGACCGTTGACTGTAC
mmu-mir-30e	GTAAACATCCTTGACTGGAAGCTG
mmu-mir-93	CAAAGTGCTGTTCGTGCAGGTA
mmu-mir-378a	TCCTGACTCCAGGTCCTGTGTGT
mmu-mir-126a	CGTACCGTGAGTAATAATGCGC
mmu-mir-223	GTCAGTTTGTCAAATACCCCAA
mmu-mir-142a	CATAAAGTAGAAAGCACTACT
mmu-mir-411	ATAGTAGACCGTATAGCGT
mmu-mir-455	TGTGCCTTTGGACTACATCGTGA
mmu-mir-338	AACAATATCCTGGTGCTGAG
mmu-mir-19a	TGTGCAAATCTATGCAAAACTG
mmu-mir-8114	TCACCCATCTCCTCTCCGCC
mmu-mir-32	TATTGCACATTACTAAGTTGC
mmu-mir-16-1	TCCAGTATTGACTGTGCTGCTGA
mmu-mir-486b	TGTACTGAGCTGCCCCGAG
mmu-mir-379	TGGTAGACTATGGAACGTA
mmu-mir-203	TGTGAAATGTTTAGGACCACTAG
mmu-mir-133b	TTGGTCCCCTTCAACCAGCT
mmu-mir-770	CGTGGGCCTGACGTGGAGCTGG
mmu-mir-142a	ACCCATAAAGTAGAAAGCACTA
mmu-mir-15b	CGAATCATTATTTGCTGCTCTA
mmu-mir-181a-1	AACATTCAACGCTGTCGGTGAG
mmu-mir-3074-2	TGTTCCTGCTGAACTGAGCCA
mmu-mir-98	TGAGGTAGTAAGTTGTATTG
mmu-mir-144	TGGGATATCATCATATACTGT
mmu-mir-434	AGCTCGACTCATGGTTTGAACC
mmu-mir-466q	TGTGTGTGTGTGTGTGTATGT
mmu-mir-1960	CCAGTGCTGTTAGAAGAGGGC
mmu-mir-8091	AGGAGTGAGTGGTAAGCTGGTG
mmu-mir-30c-2	CTGGGAGAAGGCTGTTTACTC
mmu-mir-6960	CAGGATGAGAAGAGTTTGGCT
mmu-mir-136	AGGACTCCATTTGTTTTGATGA
mmu-mir-466q	TGTGTGTGTGTGTGTGTGTGTGT
mmu-mir-147	GTGTGCGGAAATGCTTCTG
mmu-mir-3103	TAACCTCTGATCCTTCCCACAG
mmu-mir-151	TACTAGACTGAGGCTCCTTG
mmu-mir-16-2	TAGCAGCACGTAAATATT
mmu-mir-378a	TCCTGACTCCAGGTCCTGTGT
mmu-mir-106a	CAAAGTGCTAACAGTGCAGGTAG
mmu-mir-6988	TGACCTCTGTATCTCCTGCCAG
mmu-mir-326	CCTCTGGGCCCTTCCTCC
mmu-mir-7b	TGGAAGACTTGTGATTTTGTTGTT
mmu-mir-708	AACTAGACTGTGAGCTTCT
mmu-let-7c-1	CTGTACAACCTTCTAGCTTTC
mmu-mir-6540	CTAAGGCAGGCAGACTTCAGTG
mmu-mir-505	GGGAGCCAGGAAGTATTGATGTT
mmu-let-7d	AGAGGTAGTAGGTTGCATA
mmu-mir-23a	ATCACATTGCCAGGGATT
mmu-mir-140	CTACCACAGGGTAGAACCACGGAC
mmu-mir-6965	TCTGTGCTCGGTCTCGCTCCA
mmu-mir-760	CGGCTCTGGGTCTGTGGGGAG
mmu-mir-142a	CATAAAGTAGAAAGCACT
mmu-let-7c-1	CTGTACAACCTTCTAGCTTTCC
mmu-mir-6993	AGTGGGAGAAACGGGTGTCTGT
mmu-mir-184	TTGGACGGAGAACTGATAA
mmu-mir-671	TCCGGTTCTCAGGGCTCCACCTC
mmu-mir-19b-1	TGTGCAAATCCATGCAAAACTG
mmu-mir-17	CAAAGTGCTTACAGTGCAGGT
mmu-mir-144	GGATATCATCATATACTGTAAGT
mmu-mir-222	CTACATCTGGCTACTGGGTCTCT
mmu-mir-17	TCAAAGTGCTTACAGTGCAGGTAG
mmu-mir-193b	AACTGGCCCACAAAGTCCCGCT
mmu-mir-1249	ACGCCCTTCCCCCCCTTCTTCA
mmu-mir-15b	TAGCAGCACATCATGGTT
mmu-mir-433	ATCATGATGGGCTCCTCGGT
mmu-mir-6899	TTGTCCTTCTGTGTCTTCTGCAG
mmu-mir-330	TCTCTGGGCCTGTGTCTTAGG
mmu-mir-574	CACGCTCATGCACACACCCA
mmu-mir-5128	AATTGGGGCTGGCGAGATGGCT
mmu-let-7c-1	CTGTACAACCTTCTAGCTTTCCT
mmu-mir-196a-1	CAACGACATCAAACCACCTGA
mmu-mir-181c	ACCATCGACCGTTGAGTGGAC
mmu-mir-329	AACACACCCAGCTAACCTTTTT
mmu-mir-7687	AGGCGGGGAACCTGAGGCGCAG
mmu-mir-409	CGAATGTTGCTCGGTGAACCC
mmu-mir-324	CCACTGCCCCAGGTGCTGCT
mmu-mir-222	TCAGTAGCCAGTGTAGATCCT
mmu-mir-194-2	CTGTAACAGCAACTCCATGTGG
mmu-mir-383	AGATCAGAAGGTGACTGTGGCT
mmu-mir-3102	GGTGGTGCAGGCAGGAGAGCC
mmu-mir-26b	TTCAAGTAATTCAGGATAG
mmu-mir-128-1	ACAGTGAACCGGTCTCTTTT
mmu-mir-222	CAGCTACATCTGGCTACTGGGTCTCT
mmu-mir-99a	AAACCCGTAGATCCGATCTTG
mmu-mir-32	TATTGCACATTACTAAGTTGCA
mmu-mir-134	TGTGACTGGTTGACCAGAGG
mmu-mir-6989	TGTCCACTGTCTCTGGTCCCAG
mmu-mir-6988	TGACCTCTGTATCTCCTGCCA
mmu-mir-1224	GTGAGGACTGGGGAGGTGGAG
mmu-mir-140	CCACAGGGTAGAACCACGG
mmu-mir-28a	ACTAGATTGTGAGCTGCTGG
mmu-mir-199b	ACAGTAGTCTGCACATTGG
mmu-mir-455	TGTGCCTTTGGACTACATCGT
mmu-mir-877	GTAGAGGAGATGGCGCAGGGGA
mmu-mir-6933	TGGCGGCAGTCAGGATACCTGT
mmu-mir-1983	CTCACCTGGAGCATGTTTTC
mmu-mir-20b	CAAAGTGCTCATAGTGCAGGTAG
mmu-mir-30a	GTAAACATCCTCGACTGGAAGC
mmu-mir-126a	CATTATTACTTTTGGTACGC
mmu-mir-211	TTCCCTTTGTCATCCTTTGCCT
mmu-mir-24-2	TGGCTCAGTTCAGCAGGAA
mmu-mir-7058	TAGAGGGGAGGTGACCGTGGAAGT
mmu-mir-340	TCCGTCTCAGTTACTTTATAG
mmu-mir-100	ACCCGTAGATCCGAACTTGTG
mmu-mir-183	GTATGGCACTGGTAGAATTCACT
mmu-mir-8105	GGCGACTGGCGAGACCCGAAG
mmu-mir-704	AGACATGTGCTCTGCTCCTAG
mmu-mir-194-1	TGTAACAGCAACTCCATGTGGAC
mmu-mir-7661	TTGACTCCCAGTTTCTCTCTG
mmu-mir-10a	CCCTGTAGATCCGAATTTGTGT
mmu-mir-1306	GACGTTGGCTCTGGTGGTGA
mmu-mir-5134	ACGGGTGGCCCTCTTTCTGCA
mmu-mir-376b	GTGGATATTCCTTCTATGGTT
mmu-mir-134	TGTGACTGGTTGACCAGAGGG
mmu-mir-10a	ATACCCTGTAGATCCGAATTT
mmu-mir-8114	ACCCATCTCCTCTCCGCCTCG
mmu-mir-708	AACTAGACTGTGAGCTTCTA
mmu-mir-3057	ATTGGAGCTGAGATTCTGCG
mmu-mir-30e	GCTTTCAGTCGGATGTTTACAGC
mmu-mir-331	TCTAGGTATGGTCCCAGGGAT
mmu-mir-7670	TTCCCTTTCTGAATATCTGTAG
mmu-mir-199b	CAGTAGTCTGCACATTGGTTA
mmu-mir-3081	TTGCGCTCCGATCTCTGAGCTGG
mmu-mir-409	AATGTTGCTCGGTGAACCCC
mmu-mir-24-2	TGGCTCAGTTCAGCAGGAACAGG
mmu-mir-25	AGGCGGAGACTTGGGCAATTGCT
mmu-mir-375	TTGTTCGTTCGGCTCGCGTG
mmu-mir-182	TTTGGCAATGGTAGAACT
mmu-mir-144	TACAGTATAGATGATGTACT
mmu-let-7a-1	TGAGGTAGTAGGTTGTATAGTTTT
mmu-mir-451a	TAATGGTAACGGTTCTCTTGC
mmu-mir-375	TTTGTTCGTTCGGCTCGC
mmu-mir-106b	TACCGCACTGTGGGTACTTGCTG
mmu-mir-191	CAACGGAATCCCAAAAGCA
mmu-mir-342	GGGGTGCTATCTGTGATTGAG
mmu-mir-483	CACTCCTCCCCTCCCGTCTTG
mmu-mir-184	CCTTATCACTTTTCCAGCCAGC
mmu-mir-221	AGCTACATTGTCTGCTGGG
mmu-mir-676	ACTCTACAACCTTAGGACTTGCA
mmu-mir-30a	TGTAAACATCCTCGACTGGAAGCTGT
mmu-mir-455	TATGTGCCTTTGGACTACATCG
mmu-mir-1930	ACCTCCATAGTACCTGCAGCGT
mmu-mir-146a	CTGAGAACTGAATTCCATGGGT
mmu-mir-503	GAGTATTGTTTCCACTGCCT
mmu-mir-203	TGTGAAATGTTTAGGACCACTA
mmu-mir-29a	TAGCACCATCTGAAATCG
mmu-mir-300	TATGCAAGGGCAAGCTCTCT
mmu-mir-140	ACAGGGTAGAACCACGGACAGG
mmu-mir-409	CGAATGTTGCTCGGTGAACCCCTTT
mmu-mir-7036b	ACGCGGGGTTCTCTGTGGAAGCG
mmu-mir-338	AACAATATCCTGGTGCTGAGTGG
mmu-mir-99b	CAAGCTCGTGTCTGTGGGTC
mmu-mir-365-1	GGGACTTTTGGGGGCAGATGTGT
mmu-mir-25	CATTGCACTTGTCTCGGT
mmu-mir-505	GGGAGCCAGGAAGTATTGATGTTT
mmu-mir-511	CATGCCTTTTGCTCTGCACTC
mmu-mir-690	AAAGGCTAGGCTCACAAC
mmu-mir-451a	CGTTACCATTACTGAGTTT
mmu-mir-185	AGGGGCTGGCTTTCCTCTGGT
mmu-mir-221	ACCTGGCATACAATGTAGATTTCTG
mmu-mir-872	AAGGTTACTTGTTAGTTCAG
mmu-mir-872	AAGGTTACTTGTTAGTTCAGGA
mmu-mir-298	GGCAGAGGAGGGCTGTTCT
mmu-mir-9-3	ATAAAGCTAGATAACCGAAAG
mmu-mir-222	GCTACATCTGGCTACTGGGTCTCT
mmu-let-7d	AGAGGTAGTAGGTTGCATAGTTTT
mmu-mir-6960	AGGATGAGAAGAGTTTGGCTG
mmu-mir-194-2	TGTAACAGCAACTCCATGT
mmu-mir-191	GCTGCACTTGGATTTCGTTCC
mmu-mir-486a	GTCCTGTACTGAGCTGCCCCGAG
mmu-mir-466q	TGTGTGTGTGTGTGTGTATG
mmu-mir-3473c	TCATTATAGGAGTTGGGGAGAT
mmu-mir-30d	GTAAACATCCCCGACTGGAAGC
mmu-mir-486b	TCGGGGCAGCTCAGTACAGGA
mmu-mir-299a	TATGTGGGACGGTAAACCGC
mmu-mir-543	AAACATTCGCGGTGCACTTCTTT
mmu-mir-451a	AAACCGTTACCATTACTGAGTTTA
mmu-mir-382	GAAGTTGTTCGTGGTGGAT
mmu-mir-148b	TCAGTGCATCACAGAACTT
mmu-mir-99a	ACCCGTAGATCCGATCTTGT
mmu-mir-679	TTGGACTGTGAGGTGACTCTTG
mmu-mir-450b	TTTTGCAGTATGTTCCTGAAT
mmu-mir-582	TAACCTGTTGAACAACTGAAC
mmu-mir-484	TCAGGCTCAGTCCCCTCCC
mmu-mir-363	AATTGCACGGTATCCATCTGTA
mmu-mir-136	AGGACTCCATTTGTTTTGATG
mmu-mir-342	AGGGGTGCTATCTGTGATTG
mmu-mir-140	CTACCACAGGGTAGAACCACGGA
mmu-mir-142a	CCCATAAAGTAGAAAGCA
mmu-mir-324	CCACTGCCCCAGGTGCTGCTG
mmu-let-7b	GAGGTAGTAGGTTGTGTGG
mmu-mir-144	GATATCATCATATACTGTAAGT
mmu-mir-24-1	GTGCCTACTGAGCTGATATCA
mmu-mir-1981	ATCTAACCCTGGCCTTTGAC
mmu-mir-223	CCGTGTATTTGACAAGCTGAGT
mmu-let-7d	CTATACGACCTGCTGCCT
mmu-mir-6959	TGGGAAACCTGTGTCGGGCTGTG
mmu-mir-3470b	CTCACTCTGTAGACCAGGCTG
mmu-mir-5107	TTGGGCAGAGGAGGCAGGGAC
mmu-mir-383	CAGATCAGAAGGTGACTGTGGCTT
mmu-mir-770	CGTGGGCCTGACGTGGAGCTG
mmu-mir-181a-1	AACATTCAACGCTGTCGGTGAGTT
mmu-mir-128-2	TCACAGTGAACCGGTCTC
mmu-mir-1953	TGGGAAAGTTCTCAGGCTTCTG
mmu-mir-341	TCGATCGGTCGGTCGGTCAGT
mmu-mir-146a	TGAGAACTGAATTCCATGGGTTAT
mmu-mir-434	GTTTGAACCATCACTCGACTCC
mmu-mir-192	CTGACCTATGAATTGACA
mmu-mir-702	TGCCCACCCTTTACCCCGCTC
mmu-mir-6988	TGACCTCTGTATCTCCTGCC
mmu-mir-340	ATTATAAAGCAATGAGACTG
mmu-mir-192	CTGACCTATGAATTGACAGCCAGT
mmu-mir-299a	TATGTGGGACGGTAAACCGCTT
mmu-mir-139	TCTACAGTGCACGTGTCTC
mmu-mir-28a	CACTAGATTGTGAGCTGCT
mmu-mir-221	AGCTACATTGTCTGCTGGGTTTCA
mmu-mir-339	AGCGCCTCGGCGACAGAGCCG
mmu-mir-382	AGTTGTTCGTGGTGGATTCGCT
mmu-mir-1198	AAGCTAGCCTCTAACTCATGG
mmu-mir-877	TGTCCTCTTCTCCCTCCTCCC
mmu-mir-7658	TGTGGGCGTGGCGGTGCTGGA
mmu-mir-7052	TGTGGGAAGGTGGAGGCCT
mmu-mir-3102	GAGCACCCCATTGGCTACCCAC
mmu-mir-320	GAAAAGCTGGGTTGAGAGGG
mmu-mir-132	ACCGTGGCTTTCGATTGTT
mmu-mir-204	GCTGGGAAGGCAAAGGGACGTT
mmu-mir-106b	CGCACTGTGGGTACTTGCTG
mmu-mir-320	GAAAAGCTGGGTTGAGAGGGC
mmu-mir-3470b	TCACTCTGTAGACCAGGCTG
mmu-mir-30e	TGTAAACATCCTTGACTG
mmu-mir-8103	TCTCCTGTTCTCTGTTCTC
mmu-mir-450b	ATTGGGAACATTTTGCATGCAT
mmu-mir-3095	TGGACACTGGAGAGAGAGCTTTT
mmu-mir-345	CCTGAACTAGGGGTCTGGAG
mmu-mir-344-2	TGATCTAGCCAAAGCCTGACTGT
mmu-mir-133b	TTTGGTCCCCTTCAACCAGC
mmu-mir-106b	CCGCACTGTGGGTACTTGCTGCT
mmu-mir-199a-2	CCCAGTGTTCAGACTACCTGTTCA
mmu-let-7g	CTGAGGTAGTAGTTTGTAC
mmu-mir-205	CTTCATTCCACCGGAGTCTGT
mmu-mir-760	CGGCTCTGGGTCTGTGGGGA
mmu-mir-140	ACAGGGTAGAACCACGGACAG
mmu-mir-146b	CTGAGAACTGAATTCCATAGGCTG
mmu-mir-409	CGAATGTTGCTCGGTGAACCCCTT
mmu-mir-375	TTTTGTTCGTTCGGCTCGCGT
mmu-mir-93	ACTGCTGAGCTAGCACTTCCCG
mmu-mir-29a	CTAGCACCATCTGAAATCG
mmu-mir-342	GGGGTGCTATCTGTGATTGAGGGACA
mmu-mir-122	TGGAGTGTGACAATGGTGTTTGTGT
mmu-mir-700	TAAGGCTCCTTCCTGTGCTTGC
mmu-mir-210	CTGTGCGTGTGACAGCGGCTGAT
mmu-let-7d	TATACGACCTGCTGCCTTTCTT
mmu-mir-451a	AACCGTTACCATTACTGAGTTT
mmu-mir-1668	CAAAGGCCTCCTTCTCTGCAG
mmu-mir-1198	ATGTGTTCCTGGCTGGCTTG
mmu-mir-5710	TCTTGGGACATAGTGTAAGGCAG
mmu-mir-8114	TCACCCATCTCCTCTCCGCCTC
mmu-mir-7012	AAGGAGAGGAGTTGGCAGGGACT
mmu-mir-423	AGCTCGGTCTGAGGCCCC
mmu-mir-877	GTAGAGGAGATGGCGCAGGGGACA
mmu-mir-1960	CCAGTGCTGTTAGAAGAGGGCT
mmu-mir-186	AAAGAATTCTCCTTTTGGG
mmu-mir-511	CATGCCTTTTGCTCTGCACTCA
mmu-mir-342	AGGGGTGCTATCTGTGATTGAGGGA
mmu-mir-18b	TACTGCCCTAAATGCCCCTTCT
mmu-mir-151	TACTAGACTGAGGCTCCTTGAGG
mmu-mir-483	CACTCCTCCCCTCCCGTCTTGTT
mmu-mir-10a	CCTGTAGATCCGAATTTGT
mmu-mir-466q	TGTGTGTGTGTGTGTGTGT
mmu-mir-7667	GAGCCATCTCTCTAGCCCCTG
mmu-mir-15b	TAGCAGCACATCATGGTTTAC
mmu-mir-345	TGCTGACCCCTAGTCCAGTG
mmu-mir-23b	TGGGTTCCTGGCATGCTGAT
mmu-mir-92a-2	TTGCACTTGTCCCGGCCTGA
mmu-mir-7068	CACTCACCCTGGACTGACTCT
mmu-mir-342	TCACACAGAAATCGCACCCGTC
mmu-mir-409	CGAATGTTGCTCGGTGAACCCC
mmu-mir-128-2	TCACAGTGAACCGGTCTCTTTCC
mmu-mir-3086	TAGATTGTAGGCCCATTGGAAGG
mmu-mir-125b-1	ACGGGTTAGGCTCTTGGGA
mmu-mir-486a	TCCTGTACTGAGCTGCCCCGAGGTCCT
mmu-mir-363	ATTGCACGGTATCCATCTGT
mmu-mir-7219	TATCCGGGTTTCTAACACACT
mmu-mir-192	CTGACCTATGAATTGACAG
mmu-mir-7b	TGGAAGACTTGTGATTTTGT
mmu-mir-679	TTGGACTGTGAGGTGACTCT
mmu-mir-20a	TAAAGTGCTTATAGTGCAGGTA
mmu-mir-361	CCCCCAGGTGTGATTCTGAT
mmu-mir-194-2	TGTAACAGCAACTCCATGTGGA
mmu-mir-3076	CCGCACTCTGGTCTTCCCTTG
mmu-mir-363	ATTGCACGGTATCCATCTGTAA
mmu-mir-486a	GGTCCTGTACTGAGCTGCCCCGA
mmu-mir-365-2	GAGGGACTTTCAGGGGCAGCTGT
mmu-mir-93	CAAAGTGCTGTTCGTGCAGG
mmu-mir-369	AATAATACATGGTTGATCTTT
mmu-mir-346	TGTCTGCCCGAGTGCCTGCCTCT
mmu-mir-30b	CTGGGATGTGGATGTTTACGTC
mmu-mir-130b	CAGTGCAATGATGAAAGGGCA
mmu-mir-370	GCCTGCTGGGGTGGAACCTG
mmu-mir-3103	AGGGAGGATCTGCTGTTAGA
mmu-mir-21a	AGCTTATCAGACTGATGTTGAC
mmu-mir-542	TGTGACAGATTGATAACTGA
mmu-mir-151	AGACTGAGGCTCCTTGAGGACA
mmu-mir-127	CGGATCCGTCTGAGCTTGGCTG
mmu-mir-29a	CTAGCACCATCTGAAATCGGTTA
mmu-mir-221	ACCTGGCATACAATGTAGATTTC
mmu-mir-7015	TCTCACTGTCCTCTGCACTA
mmu-mir-92a-1	TATTGCACTTGTCCCGGCCTGTTGA
mmu-mir-296	AGGGCCCCCCCTCAATCC
mmu-mir-129-2	AAGCCCTTACCCCAAAAAGC
mmu-mir-345	CCCTGAACTAGGGGTCTGGAG
mmu-mir-101a	TACAGTACTGTGATAACT
mmu-mir-483	TCACTCCTCCCCTCCCGTCTTG
mmu-mir-1930	ACCTCCATAGTACCTGCAGCG
mmu-mir-103-2	CAGCATTGTACAGGGCTATGA
mmu-mir-330	GCAAAGCACAGGGCCTGCAGAGAGG
mmu-mir-7115	TCGGGGGTTGTGGTGCCGAAT
mmu-mir-3057	ATTGGAGCTGAGATTCTGCGG
mmu-mir-486b	CTCGGGGCAGCTCAGTACAG
mmu-mir-152	GTCAGTGCATGACAGAACTTGG
mmu-mir-222	GCTACATCTGGCTACTGGGTCTC
mmu-mir-6899	TTGTCCTTCTGTGTCTTCTGC
mmu-mir-219a-2	AGAATTGTGGCTGGACATC
mmu-mir-433	ATCATGATGGGCTCCTCGG
mmu-mir-323	AGGTGGTCCGTGGCGCGTTCG
mmu-mir-210	CTGTGCGTGTGACAGCGGCTGA
mmu-mir-130b	ACTCTTTCCCTGTTGCACT
mmu-mir-296	GAGGGTTGGGTGGAGGCTCTCC
mmu-mir-10a	CCCTGTAGATCCGAATTTGT
mmu-mir-7227	TCTGAAAAGGGTCATCGGCAGA
mmu-mir-7235	TCTGACTTCTTGCTTCTCTCCT
mmu-mir-881	AACTGTGTCTTTTCTGAATAG
mmu-mir-744	TGCGGGGCTAGGGCTAACAGCAG
mmu-mir-3074-2	GTTCCTGCTGAACTGAGCC
mmu-mir-5620	CGAGGCAGGGGCTTTGACTGTGA
mmu-mir-8114	AGAGCGGAGAATGGGAGTAGAG
mmu-mir-1839	AGGTAGATAGAACAGGTCTT
mmu-mir-341	TCGGTCGATCGGTCGGTCGGT
mmu-mir-218-2	TTGTGCTTGATCTAACCATGTG
mmu-mir-3572	TTTGGGGAACAGGGCAAGGTGGACAG
mmu-mir-485	AGAGAGGCTGGCCGTGATGAATTCG
mmu-mir-6911	TCAATCACACTCTGTCCACAG
mmu-mir-30e	TAAACATCCTTGACTGGAAGCTGT
mmu-mir-6904	TTCCTGGGGTTAGAGTTGAGTG
mmu-mir-7015	TCTCACTGTCCTCTGCACT
mmu-mir-130b	CACTCTTTCCCTGTTGCACTAC
mmu-mir-29a	CTAGCACCATCTGAAATCGGTTAT
mmu-mir-144	TGGGATATCATCATATACTG
mmu-mir-30e	TGTAAACATCCTTGACTGG
mmu-mir-139	ACAGTGCACGTGTCTCCAGT
mmu-mir-214	ACAGCAGGCACAGACAGGCAGT
mmu-mir-3081	TTGCGCTCCGATCTCTGAGCTG
mmu-mir-7021	CTCTGTGCTTCTGCTCCTTAG
mmu-mir-184	GACGGAGAACTGATAAGGGTAG
mmu-mir-27b	AGAGCTTAGCTGATTGGTGAACA
mmu-mir-19b-1	TGTGCAAATCCATGCAAAACTGA
mmu-mir-28a	CCACTAGATTGTGAGCTGCTGG
mmu-mir-497b	CACCACAGTGTGGTTTGGACGTGG
mmu-mir-6945	TCTGAGCTCTGCCCTTCCCATAG
mmu-mir-325	CCTAGTAGGTGCTCAGTAAGT
mmu-mir-486b	CTCGGGGCAGCTCAGTACAGGAC
mmu-mir-214	TACAGCAGGCACAGACAGGCA
mmu-mir-181b-2	AACATTCATTGCTGTCGGTGGGTT
mmu-mir-335	CCGTTTTTCATTATTGCTCCTG
mmu-mir-421	ATCAACAGACATTAATTGGG
mmu-mir-1198	TATGTGTTCCTGGCTGGC
mmu-mir-34b	AATCACTAACTCCACTGCCATC
mmu-mir-140	TACCACAGGGTAGAACCACGGACAG
mmu-mir-221	ACCTGGCATACAATGTAGATTTCTGT
mmu-mir-212	ACCTTGGCTCTAGACTGCTTACT
mmu-mir-3064	TCTGGCTGTTGTGGTGTGCAA
mmu-mir-19a	TGTGCAAATCTATGCAAAACT
mmu-mir-204	GCTGGGAAGGCAAAGGGACG
mmu-let-7d	AAGAGGTAGTAGGTTGCATAG
mmu-mir-203	TGGTTCTTGACAGTTCAACAGT
mmu-mir-204	GGCTGGGAAGGCAAAGGGACGT
mmu-mir-7b	TGGAAGACTTGTGATTTTGTTG
mmu-mir-375	TTGTTCGTTCGGCTCGCGT
mmu-let-7g	TGAGGTAGTAGTTTGTACAGTTTG
mmu-mir-24-2	GTGCCTACTGAGCTGAAA
mmu-mir-126a	TCGTACCGTGAGTAATAATGCGC
mmu-mir-222	TCAGTAGCCAGTGTAGATCCTGT
mmu-mir-423	CTCGGTCTGAGGCCCCTCAGT
mmu-mir-200b	ATACTGCCTGGTAATGATGAC
mmu-mir-328	CTGGCCCTCTCTGCCCTT
mmu-mir-15b	TAGCAGCACATCATGGTTTA
mmu-mir-7052	CTCTGCCCCCTCCTTCCCAG
mmu-mir-24-2	CTGGCTCAGTTCAGCAGGAAC
mmu-mir-92b	GACGGGACGTGGTGCAGTGTTG
mmu-mir-200b	ATCTTACTGGGCAGCATTGG
mmu-mir-30d	CTGTAAACATCCCCGACTGGAAGC
mmu-mir-486a	TGTACTGAGCTGCCCCGAGGT
mmu-mir-140	ACAGGGTAGAACCACGGACA
mmu-mir-676	CTCTACAACCTTAGGACTTG
mmu-mir-365-2	GAGGGACTTTCAGGGGCAGC
mmu-mir-30e	TGTAAACATCCTTGACTGGAAGCTG
mmu-mir-24-2	CGTGCCTACTGAGCTGAAACAG
mmu-mir-219a-2	AGAATTGTGGCTGGACATCTGTG
mmu-mir-433	GATCATGATGGGCTCCTCGGTGT
mmu-mir-292a	ACTCAAACTGGGGGCTCTTTTG
mmu-mir-1981	ATCTAACCCTGGCCTTTGACA
mmu-mir-674	ACAGCTCCCATCTCAGAACAAG
mmu-mir-455	ATGTGCCTTTGGACTACATCGT
mmu-mir-1191a	CAGTCTTACTATGTAGCCCT
mmu-mir-1249	ACGCCCTTCCCCCCCTTCT
mmu-mir-690	AAAGGCTAGGCTCACAACC
mmu-let-7f-2	TGAGGTAGTAGATTGTATAGTTTT
mmu-mir-5128	AATTGGGGCTGGCGAGATGGC
mmu-mir-6986	GAGGGGAGCTAGGTAGAAAGC
mmu-mir-540	AGGTCAGAGGTCGATCCTGGGC
mmu-mir-7653	AAGGGGCGGACAGACAGACG
mmu-mir-196a-2	TAGGTAGTTTCATGTTGTTGGG
mmu-mir-423	AAGCTCGGTCTGAGGCCCCTCAGTC
mmu-mir-148a	AAGTCAGTGCACTACAGAACTTTGT
mmu-mir-411	ATAGTAGACCGTATAGCGTACG
mmu-mir-1941	GAGGGAGATGCTGGTACAGAGG
mmu-mir-5621	CTGGGCCCTCCAGACCTCATGC
mmu-mir-8103	TCTCCTGTTCTCTGTTCTCCC
mmu-mir-582	AACCTGTTGAACAACTGAAC
mmu-mir-7058	TAGAGGGGAGGTGACCGTGGAAG
mmu-mir-184	GACGGAGAACTGATAAGGGT
mmu-mir-671	CTCCGGTTCTCAGGGCTCCACCT
mmu-mir-22	AAGCTGCCAGTTGAAGAACTGTT
mmu-mir-181c	AACATTCAACCTGTCGGTGAGTT
mmu-mir-872	TGAACTATTGCAGTAGCCTCCT
mmu-let-7b	GAGGTAGTAGGTTGTGTGGTT
mmu-mir-429	TGGATGCATCTGTCTAATACTGTC
mmu-mir-143	CTGAGATGAAGCACTGTAGCTCA
mmu-mir-431	TGCAGGTCGTCTTGCAGGGCTTCT
mmu-mir-136	TCATCGTCTCAAATGAGTCTTC
mmu-let-7e	TGAGGTAGGAGGTTGTATA
mmu-mir-10b	AGATTCGATTCTAGGGGAAT
mmu-mir-339	TGAGCGCCTCGGCGACAGAGCC
mmu-mir-881	AACTGTGTCTTTTCTGAATAGA
mmu-mir-31	AGGCAAGATGCTGGCATAGCTGT
mmu-mir-425	CATCGGGAATGTCGTGTCCGCC
mmu-mir-184	GGACGGAGAACTGATAAGGGTA
mmu-mir-1938	CGGTGGGACTTGTAGTTCGGT
mmu-mir-224	TTAAGTCACTAGTGGTTCCGTTT
mmu-mir-28a	CTAGATTGTGAGCTGCTGGAG
mmu-mir-672	TGAGGTTGGTGTACTGTGT
mmu-mir-6516	TTTGCAGTAACAGGTGTGGACATC
mmu-mir-142a	CATAAAGTAGAAAGCACTAC
mmu-mir-1a-2	TGGAATGTAAAGAAGTAT
mmu-mir-181d	AACATTCATTGTTGTCGGT
mmu-mir-222	CAGCTACATCTGGCTACTGGGTCT
mmu-mir-450b	TATTGGGAACATTTTGCATGCA
mmu-mir-1191a	AGTCTTACTATGTAGCCCTA
mmu-mir-320	AAAGCTGGGTTGAGAGGG
mmu-mir-342	GGGGTGCTATCTGTGATTGA
mmu-mir-219c	GGACGTCCAGACGCAACTCTCG
mmu-mir-7687	AGGCGGGGAACCTGAGGCGCAGGCT
mmu-mir-8114	CACCCATCTCCTCTCCGCCT
mmu-mir-495	AACAAACATGGTGCACTTCT
mmu-mir-140	CACAGGGTAGAACCACGGACA
mmu-mir-6961	TGACTGGGAAGGAAATGGCC
mmu-mir-92b	AGGGACGGGACGTGGTGCAGT
mmu-mir-6950	TTCTCTGTCTTGATCCTCTCCA
mmu-mir-1941	AGGGAGATGCTGGTACAGAGGC
mmu-mir-5129	TGTGCCTGTGCATCTCTTCCCACA
mmu-mir-200b	AATACTGCCTGGTAATGATGA
mmu-mir-193b	TCGGGGTTTTGAGGGCGAGATG
mmu-mir-3077	CTGACTCCCTGCTTCTCCG
mmu-mir-7674	TGAGGTGTGGGCAGCATGAGGA
mmu-mir-193a	TGGGTCTTTGCGGGCAAGATGA
mmu-mir-146b	GAGAACTGAATTCCATAGGCTGT
mmu-mir-9-3	TAAAGCTAGATAACCGAA
mmu-mir-1968	TGCAGCTGTTAAGGATGGTGGA
mmu-mir-335	AAGAGCAATAACGAAAAATG
mmu-mir-483	AAGACGGGAGAAGAGAAGGGAGT
mmu-mir-1247	CGGGAACGTCGAGACTGGAGC
mmu-mir-1960	CTCTCTTCTGCAGCACTGACT
mmu-mir-486b	GGGGCAGCTCAGTACAGGA
mmu-mir-5132	CGTGGGGTGGTGGACTCAGGCTT
mmu-mir-195a	CCAATATTGGCTGTGCTGCT
mmu-mir-7115	TCGGGGGTTGTGGTGCCGAATTG
mmu-mir-667	TGACACCTGCCACCCAGCCCA
mmu-mir-466f-3	ATACACACACACATACACACGC
mmu-mir-3103	GAGGATCTGCTGTTAGAAAGT
mmu-mir-184	ACGGAGAACTGATAAGGGT
mmu-mir-370	AGACCAGGTCACGTCTCTGCAGT
mmu-mir-666	AGCGGGCACAGCTGTGAGAG
mmu-mir-1950	TCTGCATCTAAGGATATGGTC
mmu-mir-668	TATGTCACTCGGCTCGGCCCACT
mmu-mir-122	AACGCCATTATCACACTAAAT
mmu-mir-351	TCCCTGAGGAGCCCTTTGAGCCTGG
mmu-mir-130b	CAGTGCAATGATGAAAGGGC
mmu-mir-1a-2	GGAATGTAAAGAAGTATGTAT
mmu-mir-184	GGACGGAGAACTGATAAGG
mmu-mir-23b	ATCACATTGCCAGGGATTAC
mmu-mir-3095	GTGGACACTGGAGAGAGAGCTTT
mmu-mir-128-1	CACAGTGAACCGGTCTCTTTT
mmu-mir-582	TAACCTGTTGAACAACTGAACC
mmu-mir-100	ACCCGTAGATCCGAACTTG
mmu-mir-5129	AATGTGCCTGTGCATCTCTTC
mmu-mir-186	CAAAGAATTCTCCTTTTGGGCTTT
mmu-mir-139	GGAGACGCGGCCCTGTTGGAG
mmu-mir-320	AAAGCTGGGTTGAGAGGGCGAAA
mmu-mir-34b	ATCACTAACTCCACTGCCATC
mmu-mir-342	GGGGTGCTATCTGTGATTGAGG
mmu-mir-6970	GTAAGTTCAGGGCTGGGAGCAGAG
mmu-mir-222	AGCTACATCTGGCTACTG
mmu-mir-195a	TAGCAGCACAGAAATATTGGCA
mmu-mir-7042	TTAGAGACAGCAGAAGGGC
mmu-mir-8116	GAAGGATCCGGGGCTAGTTGG
mmu-mir-128-2	GGGGGCCGATGCACTGTAAGAG
mmu-mir-292a	ACTCAAACTGGGGGCTCTTTT
mmu-mir-26a-2	TTCAAGTAATCCAGGATAGGCTGT
mmu-mir-7007	CCCATCCACGTTTCTTCTGTAG
mmu-mir-101b	ACAGTACTGTGATAGCTGAAGA
mmu-mir-128-2	CACAGTGAACCGGTCTCTTT
mmu-mir-215	TCTGTCATTCTGTAGGCCAA
mmu-mir-6952	TGGTGGGCGGTGAAACAGAGAG
mmu-mir-503	TAGCAGCGGGAACAGTACTGC
mmu-mir-193b	CGGGGTTTTGAGGGCGAGATGA
mmu-mir-16-1	CTCCAGTATTGACTGTGCTGCTG
mmu-mir-672	GAGGTTGGTGTACTGTGTGTGA
mmu-mir-770	GTGGGCCTGACGTGGAGCTG
mmu-mir-339	TGAGCGCCTCGGCGACAGAGCCG
mmu-mir-23b	GGGTTCCTGGCATGCTGATTT
mmu-mir-1306	ACCACCTCCCCTGCAAACGTCC
mmu-mir-7672	TCGGCTGCCAGGTTCATGTGG
mmu-mir-143	GATGAAGCACTGTAGCTC
mmu-mir-328	CCTGGCCCTCTCTGCCCTTCC
mmu-mir-151	AGACTGAGGCTCCTTGAGGA
mmu-mir-8103	TCTCCTGTTCTCTGTTCTCCCTC
mmu-mir-3061	CTACCTTTGATAGTCCACTGCC
mmu-mir-326	CCTCTGGGCCCTTCCTCCA
mmu-mir-423	CTGAGGGGCAGAGAGCGAGAC
mmu-mir-7058	TAGAGGGGAGGTGACCGTGGAAGTT
mmu-mir-425	AATGACACGATCACTCCCGTTGAGT
mmu-mir-7687	AGGCGGGGAACCTGAGGCGCAGGC
mmu-mir-6950	TCCTGGAGTGGAGGACAGTCAG
mmu-mir-28a	ACTAGATTGTGAGCTGCTGGA
mmu-mir-7021	ATAGGAGTTGATTACAGAGCA
mmu-mir-3098	TTCTGCTGCCTGCCTTTAGGAC
mmu-mir-455	CAGTCCACGGGCATATACACTT
mmu-mir-6922	GTGTGGGAGGGGACTGTAGAGAG
mmu-mir-877	TAGAGGAGATGGCGCAGGGGAC
mmu-mir-669c	TATAGTTGTGTGTGGATGTGTGT
mmu-mir-150	CTGGTACAGGCCTGGGGGA
mmu-mir-365-2	GAGGGACTTTCAGGGGCAGCTG
mmu-mir-330	CAAAGCACAGGGCCTGCAGAG
mmu-mir-330	CAAAGCACAGGGCCTGCAGAGAGGT
mmu-mir-760	TCGGCTCTGGGTCTGTGGGG
mmu-mir-501	ATGCACCCGGGCAAGGATTTGG
mmu-mir-5709	ATACGCACACTTAAGACTTTAG
mmu-mir-330	GCAAAGCACAGGGCCTGCAGAG
mmu-mir-450b	TATTGGGAACATTTTGCATGC
mmu-mir-6993	AGTGGGAGAAACGGGTGTCTG
mmu-mir-214	TACAGCAGGCACAGACAGGC
mmu-mir-125a	CAGGTGAGGTTCTTGGGAGC
mmu-mir-574	TGAGTGTGTGTGTGTGAGTGTGTGT
mmu-mir-125a	TGAGACCCTTTAACCTGT
mmu-mir-6945	TTCTGAGCTCTGCCCTTCCCAT
mmu-mir-214	ACAGCAGGCACAGACAGGC
mmu-mir-425	CCATCGGGAATGTCGTGTCC
mmu-mir-652	AATGGCGCCACTAGGGTTGTGC
mmu-mir-874	CTGCCCTGGCCCGAGGGACCGACT
mmu-mir-770	AGCACCACGTGTCTGGGCCACGT
mmu-mir-99b	ACCCGTAGAACCGACCTTG
mmu-mir-450b	TTTTGCAGTATGTTCCTGAA
mmu-mir-15b	TAGCAGCACATCATGGTTT
mmu-mir-669e	TGTCTTGTGTGTGCATGTTCAT
mmu-mir-6995	CTGGGAGTAGAAGGGGGAAACCA
mmu-mir-582	AACCTGTTGAACAACTGAACCC
mmu-mir-3072	TGCCCCCTCCAGGAAGCCTTC
mmu-mir-107	AGCAGCATTGTACAGGGC
mmu-mir-191	GCTGCACTTGGATTTCGTTCCC
mmu-mir-142a	CCATAAAGTAGAAAGCACT
mmu-mir-374b	ATATAATACAACCTGCTA
mmu-mir-222	CTACATCTGGCTACTGGGT
mmu-mir-30c-2	TGTAAACATCCTACACTCTCAGCTG
mmu-mir-140	AGTGGTTTTACCCTATGGTAG
mmu-mir-485	TCATACACGGCTCTCCTCTCTTC
mmu-mir-30a	TAAACATCCTCGACTGGAAGC
mmu-mir-3474	CCTGGGAGGAGACGTGGAT
mmu-mir-1839	AAAAGGTAGATAGAACAGGT
mmu-mir-1981	CATCTAACCCTGGCCTTTGACAG
mmu-mir-125a	ACAGGTGAGGTTCTTGGG
mmu-mir-1951	GTAGTGGAGACTGGTGTGGCT
mmu-mir-1983	CTCACCTGGAGCATGTTTT
mmu-mir-7674	TGAGGTGTGGGCAGCATGAGGAC
mmu-mir-6960	CAGGATGAGAAGAGTTTGGCTG
mmu-mir-129-2	CTTTTTGCGGTCTGGGCTT
mmu-mir-1306	ACCTCCCCTGCAAACGTCCAG
mmu-mir-7015	CTGTGCAGTAGGCTGTGGGTTCC
mmu-mir-7653	AAGGGGCGGACAGACAGACGG
mmu-mir-431	TTGCAGGTCGTCTTGCAGGGCTTCT
mmu-mir-3470a	CTCACTTTGTAGACCAGGCTG
mmu-mir-5128	AATTGGGGCTGGCGAGATG
mmu-mir-365-2	AGGGACTTTCAGGGGCAGCTG
mmu-mir-7068	TGCCCGACTGACCACCCACTC
mmu-mir-136	AGGACTCCATTTGTTTTGATGAT
mmu-mir-532	CATGCCTTGAGTGTAGGACCGTTG
mmu-mir-1964	CCGACTTCTGGGCTCCGGCTTTG
mmu-mir-673	TCCGGGGCTGAGTTCTGTGCAC
mmu-mir-199b	TACAGTAGTCTGCACATTGGTTA
mmu-mir-341	CGGTCGGCCGATCGCTCGGTC
mmu-mir-155	TTAATGCTAATTGTGATAGGGG
mmu-mir-215	ATGACCTATGATTTGACA
mmu-mir-125b-1	CCTGAGACCCTAACTTGTGA
mmu-mir-874	TGCCCTGGCCCGAGGGACCGACT
mmu-mir-125a	ACAGGTGAGGTTCTTGGGAG
mmu-let-7d	AAGAGGTAGTAGGTTGCATAGT
mmu-mir-106b	TACCGCACTGTGGGTACTTGCTGC
mmu-mir-1224	GTGAGGACTGGGGAGGTGGA
mmu-mir-127	CGGATCCGTCTGAGCTTGGC
mmu-mir-3102	GGTGGTGCAGGCAGGAGAG
mmu-let-7i	CTGCGCAAGCTACTGCCTTG
mmu-mir-6915	CAGGTCAGAGCAGATGGAGGTT
mmu-mir-3572	TGGGGAACAGGGCAAGGTGGACAGT
mmu-mir-410	AATATAACACAGATGGCCTGT
mmu-mir-411	TAGTAGACCGTATAGCGTA
mmu-mir-128-2	GGGGGCCGATGCACTGTAAGA
mmu-mir-1224	GTGAGGACTGGGGAGGTGGAGGGT
mmu-mir-92a-1	TTGCACTTGTCCCGGCCTG
mmu-mir-540	AGGTCAGAGGTCGATCCTGGG
mmu-mir-485	AGAGAGGCTGGCCGTGATGAATTCGAT
mmu-mir-24-2	GTGCCTACTGAGCTGAAACAGTT
mmu-mir-18a	TCTACTGCCCTAAGTGCTCCTT
mmu-mir-495	AAACAAACATGGTGCACTTCTT
mmu-mir-122	TGGAGTGTGACAATGGTGTTTGTG
mmu-mir-1934	AGGATGACGGTGGGGCTGG
mmu-mir-8112	TCCGCCACCTCCACCGCAGCC
mmu-mir-3474	CCTGGGAGGAGACGTGGATTCTTT
mmu-mir-181c	AACATTCAACCTGTCGGTGAGT
mmu-mir-3064	TCTGGCTGTTGTGGTGTGC
mmu-mir-25	GCATTGCACTTGTCTCGGTCTGA
mmu-mir-5129	AATGTGCCTGTGCATCTCTTCCC
mmu-mir-206	ATGGAATGTAAGGAAGTGT
mmu-mir-511	CATGCCTTTTGCTCTGCACT
mmu-let-7g	CTGAGGTAGTAGTTTGTACAGTTT
mmu-mir-125a	CAGGTGAGGTTCTTGGGAGCC
mmu-mir-30a	TGTAAACATCCTCGACTGGAAGCTG
mmu-mir-486b	TCCTGTACTGAGCTGCCCCGAGCTG
mmu-mir-345	CCTGAACTAGGGGTCTGGAGA
mmu-mir-190b	TGATATGTTTGATATTGGGTTGT
mmu-let-7a-2	TGAGGTAGTAGGTTGTATAGTTTA
mmu-mir-139	TGGAGACGCGGCCCTGTTG
mmu-mir-450b	TTTTGCAGTATGTTCCTGAATA
mmu-mir-143	GGTGCAGTGCTGCATCTCTGG
mmu-mir-30a	GTAAACATCCTCGACTGGA
mmu-mir-329	AGGTTTTCTGGGTCTCTGTTT
mmu-mir-215	ATGACCTATGATTTGACAGACCG
mmu-mir-3102	GAGCACCCCATTGGCTACCC
mmu-mir-760	TCGGCTCTGGGTCTGTGGGGAG
mmu-mir-205	CCTTCATTCCACCGGAGTCTGT
mmu-mir-200b	ATCTTACTGGGCAGCATTGGAT
mmu-mir-127	GGATCCGTCTGAGCTTGGCT
mmu-mir-215	TGACCTATGATTTGACAGACC
mmu-mir-451a	CCGTTACCATTACTGAGTTT
mmu-mir-206	GGAATGTAAGGAAGTGTGT
mmu-mir-200a	ATCTTACCGGACAGTGCTGGAT
mmu-mir-30d	CTGTAAACATCCCCGACTGGA
mmu-mir-93	CAAAGTGCTGTTCGTGCAGGTAGT
mmu-mir-582	AACCTGTTGAACAACTGAACC
mmu-mir-10a	ATACCCTGTAGATCCGAAT
mmu-mir-3074-2	TGTTCCTGCTGAACTGAGCCAG
mmu-mir-485	AGAGGCTGGCCGTGATGAATTCGAT
mmu-mir-129-2	AAGCCCTTACCCCAAAAAGCAT
mmu-mir-1198	ATGTGTTCCTGGCTGGCTTGG
mmu-mir-669c	ATAGTTGTGTGTGGATGT
mmu-mir-128-1	TTTCTCACAGTGAACCGGTCTCTT
mmu-let-7c-2	TGAGGTAGTAGGTTGTATGGTTTTG
mmu-mir-451a	TTGGGAATGGCGAGGAAACCG
mmu-mir-342	TCTCACACAGAAATCGCACCCGTCA
mmu-mir-335	GTTTTTCATTATTGCTCCTGA
mmu-mir-330	CAAAGCACAGGGCCTGCAGAGAGGTA
mmu-mir-421	AACAGACATTAATTGGGCGCCT
mmu-mir-7010	TCGGAAAGGATTGGGAAACTTG
mmu-mir-450b	ATTGGGAACATTTTGCATG
mmu-mir-28a	CCACTAGATTGTGAGCTGCTG
mmu-mir-30a	TAAACATCCTCGACTGGAAGCT
mmu-let-7b	CTATACAACCTACTGCCTTCCC
mmu-mir-16-1	AGTATTGACTGTGCTGCTGAAGT
mmu-mir-3473g	TACAAAAGTGAGGCTGGGGAGA
mmu-mir-363	CAGGTGGAACACGATGCAAT
mmu-mir-30a	GTAAACATCCTCGACTGGAAGCTG
mmu-mir-7679	AGGCTGGCACCAGGATCCCTGATT
mmu-mir-466q	TGTGTGTGTGTGTGTGTGTATG
mmu-mir-30d	TAAACATCCCCGACTGGAAGCT
mmu-mir-24-1	GTGCCTACTGAGCTGATATC
mmu-mir-8105	AGGCGACTGGCGAGACCCGAAG
mmu-mir-203	GAAATGTTTAGGACCACTAG
mmu-mir-328	AGGGGGGCAGGAGGGGCTCAGGG
mmu-mir-133a-2	TTTGGTCCCCTTCAACCAGCTGTAG
mmu-mir-6911	TCAATCACACTCTGTCCACA
mmu-mir-7687	AGGCGGGGAACCTGAGGCGCAGG
mmu-mir-378c	ACTGGACTTGGAGTCAGAAGC
mmu-mir-676	CCGTCCTGAGGTTGTTGA
mmu-mir-363	AATTGCACGGTATCCATCTGTAA
mmu-mir-185	TGGAGAGAAAGGCAGTTCCTGAT
mmu-mir-592	TTGTGTCAATATGCGATGATGT
mmu-mir-421	ATCAACAGACATTAATTG
mmu-mir-511	CATGCCTTTTGCTCTGCACTCAG
mmu-mir-92b	TATTGCACTCGTCCCGGCC
mmu-let-7d	AAGAGGTAGTAGGTTGCA
mmu-mir-98	TGAGGTAGTAAGTTGTATTGTTG
mmu-mir-148b	TCAGTGCATCACAGAACTTT
mmu-mir-3470b	ACCAGGCTGGCCTTGAACTCA
mmu-mir-222	TACATCTGGCTACTGGGTCTCT
mmu-mir-219a-1	AGAGTTGCGTCTGGACGTC
mmu-mir-30a	CTTTCAGTCGGATGTTTG
mmu-mir-206	ATGGAATGTAAGGAAGTGTGTG
mmu-mir-328	GGGGGGCAGGAGGGGCTCAGGG
mmu-mir-200a	TAACACTGTCTGGTAACGATGTTC
mmu-mir-10a	CCCTGTAGATCCGAATTTGTG
mmu-mir-143	GAGATGAAGCACTGTAGCT
mmu-mir-485	ATACACGGCTCTCCTCTCTTC
mmu-mir-8105	GGCGACTGGCGAGACCCGAAGA
mmu-mir-7017	AGAGGGTTGTGAGACTAGGGCTG
mmu-mir-486a	TGTACTGAGCTGCCCCGAGG
mmu-mir-101b	ACAGTACTGTGATAGCTGA
mmu-mir-485	AGTCATACACGGCTCTCCTCTCT
mmu-mir-704	TGGGAGCTAGAGGATGTGGTCAGC
mmu-mir-409	AATGTTGCTCGGTGAACCC
mmu-mir-202	AGAGGTATAGCGCATGGGAAG
mmu-mir-3470a	ACTCACTTTGTAGACCAGGCT
mmu-mir-1943	AAGGGAGGATCTGGGCACCTG
mmu-mir-361	TTATCAGAATCTCCAGGG
mmu-mir-128-2	CTCACAGTGAACCGGTCTCT
mmu-mir-3473d	CCACTGAGCCACTTTCCAGCCCTTT
mmu-mir-3099	TAGGCTAGAGAGAGGTTGGGGA
mmu-mir-145a	GGATTCCTGGAAATACTGTTCTT
mmu-mir-143	CTGAGATGAAGCACTGTAGC
mmu-mir-499	TTAAGACTTGCAGTGATGTTTA
mmu-mir-483	AAGACGGGAGAAGAGAAGGGA
mmu-mir-365-1	AGGGACTTTTGGGGGCAGATGT
mmu-mir-5129	ATGTGGGGGCATTGGTATTTTC
mmu-mir-3103	TCTAACCTCTGATCCTTCCCAC
mmu-mir-485	AGAGGCTGGCCGTGATGAA
mmu-mir-143	TGAGATGAAGCACTGTAG
mmu-mir-25	ATTGCACTTGTCTCGGTCT
mmu-mir-486b	ATCCTGTACTGAGCTGCCCCGA
mmu-mir-3103	TCTAACCTCTGATCCTTCCC
mmu-mir-27b	GTTCACAGTGGCTAAGTTCTGCA
mmu-mir-345	TGGTGGCTACTGGGCCCTGAACTAGGGGT
mmu-mir-128-2	ACAGTGAACCGGTCTCTTT
mmu-mir-195a	CAATATTGGCTGTGCTGCTC
mmu-mir-148a	AAAGTTCTGAGACACTCCGAC
mmu-mir-486b	ATCCTGTACTGAGCTGCCCCG
mmu-mir-22	AGTTCTTCAGTGGCAAGCTTTA
mmu-mir-6929	CAGGTGCTGTCTTCTTCTT
mmu-mir-139	GAGACGCGGCCCTGTTGGAGT
mmu-mir-186	CAAAGAATTCTCCTTTTGG
mmu-mir-708	AAGGAGCTTACAATCTAGCTGG
mmu-mir-450a-2	TTTTGCGATGTGTTCCTAATAT
mmu-let-7d	AAGAGGTAGTAGGTTGCAT
mmu-mir-125a	CCCTGAGACCCTTTAACCTGTG
mmu-mir-181a-1	AACCATCGACCGTTGATTGTAC
mmu-mir-378a	CTCCTGACTCCAGGTCCTGT
mmu-mir-30d	GTAAACATCCCCGACTGGAAG
mmu-mir-451a	ATGGTAACGGTTCTCTTGCTG
mmu-mir-7036b	TTCCTGGTGGGCCTCGGGGTC
mmu-mir-132	TAACAGTCTACAGCCATGGTCGC
mmu-mir-532	CCTCCCACACCCAAGGCTT
mmu-mir-7080	GTAGGAGCTGGAGGTGGGTTT
mmu-mir-3058	TTCCTGTCAGCCGTGGGTG
mmu-mir-25	TGCACTTGTCTCGGTCTGA
[truncated: 1,457 more rows]

## Sheet: C2
Name	Sequence
mmu-mir-486b	TCCTGTACTGAGCTGCCCCGAG
mmu-mir-148a	TCAGTGCACTACAGAACTTTGT
mmu-mir-486b	TCCTGTACTGAGCTGCCCCGAGC
mmu-mir-486b	TCCTGTACTGAGCTGCCCCG
mmu-mir-486b	TCCTGTACTGAGCTGCCCCGA
mmu-mir-122	TGGAGTGTGACAATGGTGTTT
mmu-mir-92a-1	TATTGCACTTGTCCCGGCCTGT
mmu-mir-122	TGGAGTGTGACAATGGTGTTTG
mmu-mir-25	CATTGCACTTGTCTCGGTCTGA
mmu-mir-122	TGGAGTGTGACAATGGTGTTTGT
mmu-mir-184	TGGACGGAGAACTGATAAGGGT
mmu-let-7c-2	TGAGGTAGTAGGTTGTATGGTT
mmu-mir-423	TGAGGGGCAGAGAGCGAGACT
mmu-mir-423	TGAGGGGCAGAGAGCGAGACTTT
mmu-mir-99a	AACCCGTAGATCCGATCTTGT
mmu-let-7b	TGAGGTAGTAGGTTGTGTGGTT
mmu-mir-486a	CGGGGCAGCTCAGTACAGGATG
mmu-mir-143	TGAGATGAAGCACTGTAGCTC
mmu-mir-10b	TACCCTGTAGAACCGAATTTGT
mmu-mir-451a	AAACCGTTACCATTACTGAGT
mmu-mir-30d	TGTAAACATCCCCGACTGGAAGCT
mmu-mir-423	TGAGGGGCAGAGAGCGAGACTT
mmu-mir-206	TGGAATGTAAGGAAGTGTGTGG
mmu-mir-215	ATGACCTATGATTTGACAGACC
mmu-let-7b	TGAGGTAGTAGGTTGTGTGGT
mmu-let-7b	TGAGGTAGTAGGTTGTGTGGTTT
mmu-mir-10a	TACCCTGTAGATCCGAATTTGT
mmu-mir-25	CATTGCACTTGTCTCGGTCTG
mmu-mir-151	CTAGACTGAGGCTCCTTGAGG
mmu-mir-486a	TCCTGTACTGAGCTGCCCCGAGG
mmu-let-7b	TGAGGTAGTAGGTTGTGTGG
mmu-mir-30d	TGTAAACATCCCCGACTGGAAG
mmu-let-7i	TGAGGTAGTAGTTTGTGCTGTT
mmu-mir-30d	TGTAAACATCCCCGACTGGAAGC
mmu-mir-122	TGGAGTGTGACAATGGTGTT
mmu-mir-92a-1	TATTGCACTTGTCCCGGCCTG
mmu-mir-99b	CACCCGTAGAACCGACCTTGC
mmu-mir-92a-2	TATTGCACTTGTCCCGGCCTGA
mmu-mir-143	TGAGATGAAGCACTGTAGCT
mmu-mir-215	ATGACCTATGATTTGACAGAC
mmu-mir-151	CTAGACTGAGGCTCCTTGAGGA
mmu-mir-128-1	TCACAGTGAACCGGTCTCTTTT
mmu-mir-128-2	TCACAGTGAACCGGTCTCTTT
mmu-mir-328	CTGGCCCTCTCTGCCCTTCCGT
mmu-let-7c-2	TGAGGTAGTAGGTTGTATGGT
mmu-mir-30c-2	TGTAAACATCCTACACTCTCAGC
mmu-mir-423	TGAGGGGCAGAGAGCGAGACTTTT
mmu-mir-125a	TCCCTGAGACCCTTTAACCTGT
mmu-mir-100	AACCCGTAGATCCGAACTTGT
mmu-mir-184	TGGACGGAGAACTGATAAGGG
mmu-mir-1198	TATGTGTTCCTGGCTGGCTTG
mmu-mir-30a	TGTAAACATCCTCGACTGGAAGCT
mmu-let-7g	TGAGGTAGTAGTTTGTACAGTT
mmu-let-7c-2	TGAGGTAGTAGGTTGTATGGTTT
mmu-mir-486b	TCCTGTACTGAGCTGCCCC
mmu-mir-191	CAACGGAATCCCAAAAGCAGCTG
mmu-mir-532	CATGCCTTGAGTGTAGGACCGT
mmu-mir-128-2	TCACAGTGAACCGGTCTCTT
mmu-let-7i	TGAGGTAGTAGTTTGTGCTGT
mmu-let-7d	CTATACGACCTGCTGCCTTTC
mmu-mir-21a	TAGCTTATCAGACTGATGTTGA
mmu-mir-140	TACCACAGGGTAGAACCACGGA
mmu-mir-21a	TAGCTTATCAGACTGATGTTGAC
mmu-let-7d	CTATACGACCTGCTGCCTTTCT
mmu-mir-1198	TATGTGTTCCTGGCTGGCTTGG
mmu-mir-206	TGGAATGTAAGGAAGTGTGT
mmu-mir-423	AGCTCGGTCTGAGGCCCCTC
mmu-mir-486a	CGGGGCAGCTCAGTACAGGAT
mmu-mir-140	ACCACAGGGTAGAACCACGGAC
mmu-let-7c-2	TGAGGTAGTAGGTTGTATGG
mmu-mir-140	ACCACAGGGTAGAACCACGGA
mmu-let-7b	TGAGGTAGTAGGTTGTGTG
mmu-mir-125b-1	TCCCTGAGACCCTAACTTGT
mmu-let-7b	TGAGGTAGTAGGTTGTGT
mmu-mir-151	CTAGACTGAGGCTCCTTGAG
mmu-mir-140	ACCACAGGGTAGAACCACGGACA
mmu-let-7g	TGAGGTAGTAGTTTGTACAGT
mmu-mir-192	TGACCTATGAATTGACAGCCAGT
mmu-mir-146b	TGAGAACTGAATTCCATAGGCTG
mmu-mir-375	TTTGTTCGTTCGGCTCGCGTGA
mmu-mir-30d	TGTAAACATCCCCGACTGGA
mmu-mir-30d	TGTAAACATCCCCGACTGGAA
mmu-mir-140	TACCACAGGGTAGAACCACGGACA
mmu-mir-26a-2	TTCAAGTAATCCAGGATAGGCT
mmu-mir-122	TGGAGTGTGACAATGGTGT
mmu-mir-140	TACCACAGGGTAGAACCACGG
mmu-mir-106b	CCGCACTGTGGGTACTTGCTG
mmu-mir-222	AGCTACATCTGGCTACTGGGTCTCT
mmu-mir-10a	ACCCTGTAGATCCGAATTTGT
mmu-mir-146b	TGAGAACTGAATTCCATAGGCTGT
mmu-mir-328	CTGGCCCTCTCTGCCCTTCCG
mmu-mir-140	TACCACAGGGTAGAACCACGGAC
mmu-mir-184	TGGACGGAGAACTGATAAGG
mmu-mir-22	AAGCTGCCAGTTGAAGAAC
mmu-mir-192	CTGACCTATGAATTGACAGCC
mmu-mir-423	AGCTCGGTCTGAGGCCCCTCAGT
mmu-mir-143	TGAGATGAAGCACTGTAGCTCA
mmu-mir-423	TGAGGGGCAGAGAGCGAGAC
mmu-mir-142a	CCCATAAAGTAGAAAGCACT
mmu-mir-30c-2	TGTAAACATCCTACACTCTCAGCT
mmu-mir-1981	GTAAAGGCTGGGCTTAGACGTGG
mmu-mir-378a	ACTGGACTTGGAGTCAGAAGGC
mmu-let-7f-2	TGAGGTAGTAGATTGTATAGTTT
mmu-mir-146a	TGAGAACTGAATTCCATGGGT
mmu-mir-92a-1	ATTGCACTTGTCCCGGCCTGT
mmu-mir-1a-2	TGGAATGTAAAGAAGTATGTAT
mmu-mir-24-2	TGGCTCAGTTCAGCAGGAAC
mmu-let-7i	TGAGGTAGTAGTTTGTGCTG
mmu-mir-24-2	TGGCTCAGTTCAGCAGGAACAG
mmu-mir-361	CCCCCAGGTGTGATTCTGATTTGT
mmu-mir-150	TCTCCCAACCCTTGTACCAGTG
mmu-mir-486b	TCCTGTACTGAGCTGCCC
mmu-mir-486a	TCCTGTACTGAGCTGCCCCGAGGT
mmu-mir-21a	TAGCTTATCAGACTGATGTTG
mmu-mir-27b	TTCACAGTGGCTAAGTTCT
mmu-mir-30a	TGTAAACATCCTCGACTGGAAGC
mmu-mir-423	AGCTCGGTCTGAGGCCCCTCAG
mmu-mir-10b	TACCCTGTAGAACCGAATTTG
mmu-mir-30a	TGTAAACATCCTCGACTGGAAG
mmu-mir-191	CAACGGAATCCCAAAAGCAGCT
mmu-let-7a-2	TGAGGTAGTAGGTTGTATAGTT
mmu-mir-320	AAAAGCTGGGTTGAGAGGGCG
mmu-mir-375	TTTGTTCGTTCGGCTCGCGTG
mmu-let-7a-2	TGAGGTAGTAGGTTGTATAG
mmu-let-7d	CTATACGACCTGCTGCCTTT
mmu-mir-99b	CACCCGTAGAACCGACCTTG
mmu-let-7f-2	TGAGGTAGTAGATTGTATAGTT
mmu-mir-486b	CGGGGCAGCTCAGTACAGGA
mmu-mir-126a	TCGTACCGTGAGTAATAATGC
mmu-mir-423	TGAGGGGCAGAGAGCGAGA
mmu-mir-27b	TTCACAGTGGCTAAGTTCTG
mmu-mir-125b-1	TCCCTGAGACCCTAACTTG
mmu-mir-99b	CACCCGTAGAACCGACCTTGCG
mmu-mir-27a	TTCACAGTGGCTAAGTTCCG
mmu-mir-199a-2	CCCAGTGTTCAGACTACCTGTTC
mmu-mir-184	TGGACGGAGAACTGATAAG
mmu-let-7c-2	TGAGGTAGTAGGTTGTAT
mmu-mir-128-1	TCACAGTGAACCGGTCTCTTTTT
mmu-mir-375	TTTGTTCGTTCGGCTCGCG
mmu-mir-10b	TACCCTGTAGAACCGAATT
mmu-mir-125a	TCCCTGAGACCCTTTAACCTG
mmu-mir-10a	TACCCTGTAGATCCGAATTTG
mmu-let-7g	TGAGGTAGTAGTTTGTAC
mmu-mir-200a	TAACACTGTCTGGTAACGATG
mmu-let-7g	TGAGGTAGTAGTTTGTACAG
mmu-mir-320	AAAAGCTGGGTTGAGAGGGCGA
mmu-mir-451a	AAACCGTTACCATTACTG
mmu-mir-361	TCCCCCAGGTGTGATTCTGATTTGT
mmu-mir-24-2	TGGCTCAGTTCAGCAGGAACA
mmu-let-7i	TGAGGTAGTAGTTTGTGC
mmu-mir-486b	TCCTGTACTGAGCTGCCCCGAGCT
mmu-mir-184	TGGACGGAGAACTGATAAGGGTA
mmu-mir-676	CCGTCCTGAGGTTGTTGAGCTG
mmu-mir-100	AACCCGTAGATCCGAACTTG
mmu-let-7i	TGAGGTAGTAGTTTGTGCT
mmu-mir-669c	ATAGTTGTGTGTGGATGTGTGT
mmu-mir-10b	ACCCTGTAGAACCGAATTTGT
mmu-mir-206	TGGAATGTAAGGAAGTGTGTG
mmu-mir-182	TTTGGCAATGGTAGAACTCACACC
mmu-mir-676	CCGTCCTGAGGTTGTTGAGCT
mmu-mir-1964	CCGACTTCTGGGCTCCGGCTTT
mmu-mir-423	AGCTCGGTCTGAGGCCCCTCA
mmu-mir-100	AACCCGTAGATCCGAACTTGTG
mmu-let-7f-2	TGAGGTAGTAGATTGTATAG
mmu-mir-744	TGCGGGGCTAGGGCTAACAGC
mmu-mir-125a	TCCCTGAGACCCTTTAACCTGTG
mmu-mir-206	TGGAATGTAAGGAAGTGTG
mmu-mir-92a-1	TATTGCACTTGTCCCGGCCTGTT
mmu-mir-125b-1	TCCCTGAGACCCTAACTTGTG
mmu-mir-215	ATGACCTATGATTTGACAGA
mmu-mir-183	TATGGCACTGGTAGAATTCACT
mmu-mir-126a	TCGTACCGTGAGTAATAATG
mmu-mir-222	AGCTACATCTGGCTACTGGGT
mmu-mir-320	AAAAGCTGGGTTGAGAGGGC
mmu-mir-10a	TACCCTGTAGATCCGAATT
mmu-mir-128-2	TCACAGTGAACCGGTCTCTTTC
mmu-mir-126a	TCGTACCGTGAGTAATAATGCG
mmu-mir-106b	CCGCACTGTGGGTACTTGCT
mmu-mir-501	AATGCACCCGGGCAAGGATTTG
mmu-let-7g	TGAGGTAGTAGTTTGTACAGTTT
mmu-mir-128-2	TCACAGTGAACCGGTCTCT
mmu-mir-148b	TCAGTGCATCACAGAACTTTGT
mmu-mir-1839	AAGGTAGATAGAACAGGTCT
mmu-mir-669c	ATAGTTGTGTGTGGATGTGTGTAT
mmu-mir-133a-2	TTTGGTCCCCTTCAACCAGCTGT
mmu-mir-140	ACCACAGGGTAGAACCACGG
mmu-mir-127	TCGGATCCGTCTGAGCTTGGCT
mmu-mir-574	TGAGTGTGTGTGTGTGAGTGT
mmu-let-7f-2	TGAGGTAGTAGATTGTAT
mmu-let-7f-2	TGAGGTAGTAGATTGTATAGT
mmu-mir-674	CACAGCTCCCATCTCAGAAC
mmu-mir-192	TGACCTATGAATTGACAGCCAG
mmu-mir-486a	CGGGGCAGCTCAGTACAGGATGC
mmu-mir-133a-2	TTGGTCCCCTTCAACCAGCTGT
mmu-mir-205	TCCTTCATTCCACCGGAGTCTGT
mmu-mir-184	TTGGACGGAGAACTGATAAGGGT
mmu-mir-145a	GTCCAGTTTTCCCAGGAATCCCT
mmu-mir-99a	AAACCCGTAGATCCGATCTTGT
mmu-mir-451a	AAACCGTTACCATTACTGAGTTT
mmu-mir-22	AAGCTGCCAGTTGAAGAACT
mmu-mir-328	CTGGCCCTCTCTGCCCTTCCGTC
mmu-let-7a-2	TGAGGTAGTAGGTTGTATAGT
mmu-mir-30e	TGTAAACATCCTTGACTGGAAGCT
mmu-mir-1a-2	TGGAATGTAAAGAAGTATGT
mmu-mir-106b	CCGCACTGTGGGTACTTGC
mmu-mir-296	AGGGCCCCCCCTCAATCCTGT
mmu-mir-92b	TATTGCACTCGTCCCGGCCTCC
mmu-mir-186	CAAAGAATTCTCCTTTTGGGCT
mmu-mir-143	TGAGATGAAGCACTGTAGC
mmu-mir-222	AGCTACATCTGGCTACTGGGTCTC
mmu-mir-22	AAGCTGCCAGTTGAAGAACTGT
mmu-mir-146a	TGAGAACTGAATTCCATGGGTT
mmu-mir-320	AAAAGCTGGGTTGAGAGGGCGAA
mmu-mir-151	CTAGACTGAGGCTCCTTG
mmu-mir-455	TATGTGCCTTTGGACTACATCGT
mmu-mir-181a-1	AACATTCAACGCTGTCGGTGA
mmu-mir-151	CTAGACTGAGGCTCCTTGA
mmu-mir-16-2	TAGCAGCACGTAAATATTGGC
mmu-mir-25	CATTGCACTTGTCTCGGTCT
mmu-mir-93	CAAAGTGCTGTTCGTGCAGGTAG
mmu-mir-25	ATTGCACTTGTCTCGGTCTGA
mmu-mir-351	TCCCTGAGGAGCCCTTTGAGCC
mmu-let-7c-2	TGAGGTAGTAGGTTGTATG
mmu-mir-378a	ACTGGACTTGGAGTCAGAAGGCC
mmu-mir-423	AAGCTCGGTCTGAGGCCCCTC
mmu-mir-378a	ACTGGACTTGGAGTCAGAAGG
mmu-mir-192	CTGACCTATGAATTGACAGC
mmu-mir-27b	TTCACAGTGGCTAAGTTCTGC
mmu-mir-409	GAATGTTGCTCGGTGAACCCCT
mmu-mir-101b	TACAGTACTGTGATAGCTGA
mmu-mir-30a	CTTTCAGTCGGATGTTTGCAGC
mmu-mir-140	TACCACAGGGTAGAACCACG
mmu-mir-122	TGGAGTGTGACAATGGTG
mmu-mir-101b	TACAGTACTGTGATAGCTGAAG
mmu-mir-99a	AACCCGTAGATCCGATCTTG
mmu-mir-451a	AAACCGTTACCATTACTGAGTT
mmu-mir-151	CTAGACTGAGGCTCCTTGAGGAC
mmu-mir-1198	TATGTGTTCCTGGCTGGCTT
mmu-mir-486b	CTGTACTGAGCTGCCCCGAG
mmu-mir-191	AACGGAATCCCAAAAGCAGCTG
mmu-mir-375	TTTGTTCGTTCGGCTCGCGT
mmu-mir-146a	TGAGAACTGAATTCCATGGG
mmu-mir-10a	TACCCTGTAGATCCGAATTT
mmu-mir-451a	AAACCGTTACCATTACTGAG
mmu-mir-30a	TGTAAACATCCTCGACTGGAA
mmu-mir-1964	CCGACTTCTGGGCTCCGGCTT
mmu-mir-99a	AACCCGTAGATCCGATCT
mmu-mir-541	AAGGGATTCTGATGTTGGTCA
mmu-mir-99b	CACCCGTAGAACCGACCT
mmu-mir-148a	TCAGTGCACTACAGAACTTTG
mmu-mir-351	TCCCTGAGGAGCCCTTTGAGCCTG
mmu-mir-486b	CGGGGCAGCTCAGTACAGG
mmu-mir-1198	TATGTGTTCCTGGCTGGCT
mmu-mir-199b	ACAGTAGTCTGCACATTGGTT
mmu-mir-672	TGAGGTTGGTGTACTGTGTGTGA
mmu-mir-30d	TGTAAACATCCCCGACTGG
mmu-mir-125b-1	TCCCTGAGACCCTAACTTGTGA
mmu-mir-541	AAGGGATTCTGATGTTGGTC
mmu-mir-30a	TGTAAACATCCTCGACTGGA
mmu-mir-1981	GTAAAGGCTGGGCTTAGACGT
mmu-mir-191	CAACGGAATCCCAAAAGCAGCTGT
mmu-mir-148b	TCAGTGCATCACAGAACTTTG
mmu-mir-148a	TCAGTGCACTACAGAACTT
mmu-mir-9-3	TCTTTGGTTATCTAGCTGTATGA
mmu-mir-486b	CGGGGCAGCTCAGTACAGGAC
mmu-mir-150	TCTCCCAACCCTTGTACCAGT
mmu-mir-501	AATGCACCCGGGCAAGGATTTGG
mmu-mir-29a	CTAGCACCATCTGAAATCGGTT
mmu-mir-10b	TACCCTGTAGAACCGAATTT
mmu-mir-224	TAAGTCACTAGTGGTTCCGTTTAG
mmu-mir-200b	TAATACTGCCTGGTAATGATG
mmu-mir-203	TGAAATGTTTAGGACCACTAG
mmu-mir-28a	CACTAGATTGTGAGCTGCTGGA
mmu-mir-192	TGACCTATGAATTGACAGCC
mmu-mir-328	CTGGCCCTCTCTGCCCTTC
mmu-mir-7a-2	TGGAAGACTAGTGATTTTGTTGT
mmu-mir-423	TGAGGGGCAGAGAGCGAG
mmu-mir-139	TGGAGACGCGGCCCTGTTGGAGT
mmu-mir-101a	TACAGTACTGTGATAACTGAA
mmu-mir-192	CTGACCTATGAATTGACAGCCA
mmu-mir-101a	TACAGTACTGTGATAACTGA
mmu-mir-21a	TAGCTTATCAGACTGATGTT
mmu-mir-25	CATTGCACTTGTCTCGGTC
mmu-mir-30a	TTTCAGTCGGATGTTTGCAGC
mmu-mir-200c	TAATACTGCCGGGTAATGATG
mmu-mir-674	CACAGCTCCCATCTCAGAACA
mmu-mir-744	TGCGGGGCTAGGGCTAACAG
mmu-mir-574	TGAGTGTGTGTGTGTGAGTGTGT
mmu-mir-10a	TACCCTGTAGATCCGAATTTGTG
mmu-mir-125b-1	CCCTGAGACCCTAACTTGTGA
mmu-mir-148a	TCAGTGCACTACAGAACT
mmu-mir-7a-2	TGGAAGACTAGTGATTTTGT
mmu-mir-183	TATGGCACTGGTAGAATTCACTG
mmu-mir-328	CTGGCCCTCTCTGCCCTTCC
mmu-mir-150	TCTCCCAACCCTTGTACCAGTGC
mmu-mir-532	CATGCCTTGAGTGTAGGACCGTT
mmu-mir-10a	ATACCCTGTAGATCCGAATTTGT
mmu-mir-23a	ATCACATTGCCAGGGATTTCC
mmu-mir-127	TCGGATCCGTCTGAGCTTGG
mmu-mir-194-2	TGTAACAGCAACTCCATGTGG
mmu-mir-181a-1	AACATTCAACGCTGTCGG
mmu-mir-1981	GTAAAGGCTGGGCTTAGACGTG
mmu-mir-191	GCTGCACTTGGATTTCGTTC
mmu-mir-129-2	CTTTTTGCGGTCTGGGCTTGC
mmu-mir-21a	TAGCTTATCAGACTGATGTTGACT
mmu-mir-9-3	TCTTTGGTTATCTAGCTGTATG
mmu-mir-140	CAGTGGTTTTACCCTATGGTAG
mmu-let-7a-2	TGAGGTAGTAGGTTGTATAGTTT
mmu-mir-92a-1	TATTGCACTTGTCCCGGCCT
mmu-mir-222	AGCTACATCTGGCTACTGGGTC
mmu-mir-92b	TATTGCACTCGTCCCGGCCTC
mmu-let-7a-2	TGAGGTAGTAGGTTGTATA
mmu-mir-744	TGCGGGGCTAGGGCTAACA
mmu-mir-29a	TAGCACCATCTGAAATCGG
mmu-mir-30a	CTTTCAGTCGGATGTTTGC
mmu-mir-20a	TAAAGTGCTTATAGTGCAGGTAG
mmu-mir-186	CAAAGAATTCTCCTTTTGGGC
mmu-mir-378a	CTGGACTTGGAGTCAGAAGGCC
mmu-mir-532	CATGCCTTGAGTGTAGGACCG
mmu-mir-30c-2	TGTAAACATCCTACACTCTC
mmu-mir-30e	CTTTCAGTCGGATGTTTACAGC
mmu-mir-671	TCCGGTTCTCAGGGCTCCACCT
mmu-mir-21a	TAGCTTATCAGACTGATGT
mmu-mir-484	TCAGGCTCAGTCCCCTCCCGAT
mmu-mir-10b	TACCCTGTAGAACCGAATTTGTG
mmu-mir-378a	CTGGACTTGGAGTCAGAAGGC
mmu-mir-676	CCGTCCTGAGGTTGTTGAGCTGT
mmu-mir-16-2	TAGCAGCACGTAAATATTGGCG
mmu-mir-16-2	TAGCAGCACGTAAATATTGGCGT
mmu-let-7d	TATACGACCTGCTGCCTTTC
mmu-mir-503	GAGTATTGTTTCCACTGCCTGG
mmu-mir-106b	CCGCACTGTGGGTACTTGCTGC
mmu-let-7d	AGAGGTAGTAGGTTGCATAG
mmu-mir-191	CAACGGAATCCCAAAAGCAGC
mmu-mir-146b	TGAGAACTGAATTCCATAGGCT
mmu-mir-139	TCTACAGTGCACGTGTCTCCAGT
mmu-mir-24-2	GTGCCTACTGAGCTGAAACAG
mmu-mir-503	TAGCAGCGGGAACAGTACTG
mmu-mir-27a	TTCACAGTGGCTAAGTTCC
mmu-mir-30a	TGTAAACATCCTCGACTGG
mmu-mir-296	AGGGCCCCCCCTCAATCCTG
mmu-mir-25	AGGCGGAGACTTGGGCAATTG
mmu-mir-486a	CTGTACTGAGCTGCCCCGAGGT
mmu-mir-145a	ATTCCTGGAAATACTGTTCTT
mmu-mir-382	GAAGTTGTTCGTGGTGGATTCG
mmu-mir-351	TCCCTGAGGAGCCCTTTGAGC
mmu-mir-30a	CTTTCAGTCGGATGTTTGCAG
mmu-mir-676	CCGTCCTGAGGTTGTTGAGC
mmu-mir-320	AAAAGCTGGGTTGAGAGGG
mmu-mir-744	TGCGGGGCTAGGGCTAAC
mmu-mir-182	TTTGGCAATGGTAGAACTCACACCG
mmu-mir-183	ATGGCACTGGTAGAATTCACTG
mmu-mir-126a	CGTACCGTGAGTAATAATGC
mmu-mir-99a	AACCCGTAGATCCGATCTT
mmu-mir-92a-1	TATTGCACTTGTCCCGGCC
mmu-mir-381	TATACAAGGGCAAGCTCTCTGT
mmu-mir-672	TGAGGTTGGTGTACTGTGTGT
mmu-mir-320	AAAAGCTGGGTTGAGAGGGCGAAA
mmu-mir-200b	TAATACTGCCTGGTAATGATGAC
mmu-mir-335	TTTTTCATTATTGCTCCTGACC
mmu-mir-140	ACCACAGGGTAGAACCACG
mmu-mir-351	TCCCTGAGGAGCCCTTTGAG
mmu-mir-181a-1	AACATTCAACGCTGTCGGT
mmu-mir-486b	CTGTACTGAGCTGCCCCGAGC
mmu-let-7c-2	TGAGGTAGTAGGTTGTATGGTTTT
mmu-mir-223	CGTGTATTTGACAAGCTGAGTTG
mmu-mir-183	ATGGCACTGGTAGAATTCACT
mmu-mir-361	TCCCCCAGGTGTGATTCTGATTTG
mmu-mir-152	TCAGTGCATGACAGAACTTGG
mmu-mir-30a	TTTCAGTCGGATGTTTGCAGCT
mmu-mir-434	TTTGAACCATCACTCGACTCC
mmu-mir-340	TTATAAAGCAATGAGACTGATT
mmu-mir-351	TCCCTGAGGAGCCCTTTGAGCCT
mmu-mir-222	AGCTACATCTGGCTACTGGGTCT
mmu-mir-205	TCCTTCATTCCACCGGAGTCTG
mmu-mir-200c	TAATACTGCCGGGTAATGATGGA
mmu-mir-182	TTTGGCAATGGTAGAACTCACA
mmu-mir-744	TGCGGGGCTAGGGCTAACAGCA
mmu-mir-485	AGAGGCTGGCCGTGATGAATTCG
mmu-mir-501	AATGCACCCGGGCAAGGATT
mmu-mir-101a	GTACAGTACTGTGATAACTGA
mmu-mir-433	ATCATGATGGGCTCCTCGGTGT
mmu-mir-181a-2	ACCACCGACCGTTGACTGTAC
mmu-mir-574	CACGCTCATGCACACACCCACA
mmu-mir-181a-1	AACATTCAACGCTGTCGGTG
mmu-mir-10a	ACCCTGTAGATCCGAATTTG
mmu-mir-151	ACTAGACTGAGGCTCCTTGAGG
mmu-mir-186	CAAAGAATTCTCCTTTTGGG
mmu-let-7g	TGAGGTAGTAGTTTGTACA
mmu-mir-26b	TTCAAGTAATTCAGGATAGGT
mmu-mir-92a-1	ATTGCACTTGTCCCGGCCTG
mmu-mir-184	TGGACGGAGAACTGATAA
mmu-let-7b	TGAGGTAGTAGGTTGTGTGGTTTC
mmu-mir-206	TGGAATGTAAGGAAGTGT
mmu-mir-126a	CGTACCGTGAGTAATAATGCG
mmu-mir-10a	ACCCTGTAGATCCGAATT
mmu-mir-23a	ATCACATTGCCAGGGATTTCCA
mmu-mir-434	TTTGAACCATCACTCGACTCCT
mmu-mir-192	TGACCTATGAATTGACAGCCA
mmu-mir-219a-2	AGAATTGTGGCTGGACATCTGT
mmu-mir-142a	CCCATAAAGTAGAAAGCAC
mmu-let-7i	TGAGGTAGTAGTTTGTGCTGTTG
mmu-mir-361	TCCCCCAGGTGTGATTCTGATT
mmu-mir-191	CAACGGAATCCCAAAAGC
mmu-let-7f-2	TGAGGTAGTAGATTGTATA
mmu-mir-24-2	GTGCCTACTGAGCTGAAAC
mmu-mir-1a-2	TGGAATGTAAAGAAGTATG
mmu-let-7d	TATACGACCTGCTGCCTTTCT
mmu-mir-195a	CCAATATTGGCTGTGCTGCTCCA
mmu-mir-204	TTCCCTTTGTCATCCTATGCCTG
mmu-mir-574	TGAGTGTGTGTGTGTGAGTG
mmu-mir-203	TGAAATGTTTAGGACCACT
mmu-mir-99a	AACCCGTAGATCCGATCTTGTG
mmu-mir-486b	CTGTACTGAGCTGCCCCG
mmu-mir-486b	CTGTACTGAGCTGCCCCGA
mmu-mir-101b	TACAGTACTGTGATAGCTGAA
mmu-mir-148a	AGTGCACTACAGAACTTTGT
mmu-mir-674	CACAGCTCCCATCTCAGAACAA
mmu-mir-200a	TAACACTGTCTGGTAACGATGT
mmu-mir-671	TCCGGTTCTCAGGGCTCCACC
mmu-mir-215	ATGACCTATGATTTGACAG
mmu-mir-223	CGTGTATTTGACAAGCTGAGTTGG
mmu-mir-195a	CCAATATTGGCTGTGCTGCTCC
mmu-mir-127	TCGGATCCGTCTGAGCTTGGC
mmu-mir-101a	TACAGTACTGTGATAACTGAAG
mmu-mir-708	CAACTAGACTGTGAGCTTCT
mmu-mir-423	AGGGGCAGAGAGCGAGACTTT
mmu-mir-145a	GATTCCTGGAAATACTGTTCTT
mmu-mir-139	TCTACAGTGCACGTGTCTCCAG
mmu-mir-101a	GTACAGTACTGTGATAACTGAA
mmu-mir-224	TAAGTCACTAGTGGTTCCGTTT
mmu-mir-10a	ACCCTGTAGATCCGAATTTGTG
mmu-mir-99b	CACCCGTAGAACCGACCTT
mmu-mir-200c	TAATACTGCCGGGTAATGATGG
mmu-mir-26b	TTCAAGTAATTCAGGATAGGTT
mmu-mir-126a	CGTACCGTGAGTAATAATG
mmu-let-7d	AGAGGTAGTAGGTTGCATAGTT
mmu-mir-615	TCCGAGCCTGGGTCTCCCTC
mmu-mir-423	AAGCTCGGTCTGAGGCCCCTCAGT
mmu-mir-140	TACCACAGGGTAGAACCAC
mmu-let-7e	TGAGGTAGGAGGTTGTATAGTT
mmu-mir-423	AAGCTCGGTCTGAGGCCCCTCA
mmu-mir-30a	TTTCAGTCGGATGTTTGC
mmu-mir-574	TGAGTGTGTGTGTGTGAGT
mmu-mir-486b	CTCGGGGCAGCTCAGTACAGGA
mmu-mir-200b	TAATACTGCCTGGTAATGATGA
mmu-mir-485	AGAGGCTGGCCGTGATGAATTC
mmu-mir-99b	CAAGCTCGTGTCTGTGGGTCCG
mmu-mir-181b-2	AACATTCATTGCTGTCGGT
mmu-mir-101b	GTACAGTACTGTGATAGCTGA
mmu-mir-7a-2	TGGAAGACTAGTGATTTTGTTG
mmu-mir-7a-2	TGGAAGACTAGTGATTTTGTTGTT
mmu-mir-101b	GTACAGTACTGTGATAGCTGAA
mmu-mir-103-2	AGCAGCATTGTACAGGGCTATGA
mmu-mir-149	TCTGGCTCCGTGTCTTCACTCC
mmu-mir-100	AACCCGTAGATCCGAACTT
mmu-mir-423	AGCTCGGTCTGAGGCCCCTCAGTC
mmu-let-7c-2	GAGGTAGTAGGTTGTATGGTT
mmu-mir-615	TCCGAGCCTGGGTCTCCCTCT
mmu-mir-10b	ACCCTGTAGAACCGAATT
mmu-mir-192	TGACCTATGAATTGACAGC
mmu-mir-92a-2	ATTGCACTTGTCCCGGCCTGA
mmu-let-7d	AGAGGTAGTAGGTTGCATAGTTT
mmu-mir-101b	TACAGTACTGTGATAGCTGAAGA
mmu-mir-214	TACAGCAGGCACAGACAGG
mmu-mir-1839	AAGGTAGATAGAACAGGTCTTG
mmu-mir-423	AGGGGCAGAGAGCGAGACTTTT
mmu-mir-185	TGGAGAGAAAGGCAGTTCCTGA
mmu-mir-143	CTGAGATGAAGCACTGTAGCTC
mmu-mir-181b-2	AACATTCATTGCTGTCGG
mmu-mir-423	AAGCTCGGTCTGAGGCCCCTCAG
mmu-mir-139	TGGAGACGCGGCCCTGTTGGAG
mmu-mir-140	CCACAGGGTAGAACCACGGAC
mmu-mir-1a-2	TGGAATGTAAAGAAGTATGTA
mmu-mir-195a	CCAATATTGGCTGTGCTGCTC
mmu-mir-501	AATGCACCCGGGCAAGGATTT
mmu-mir-150	TCTCCCAACCCTTGTACCAG
mmu-mir-221	AGCTACATTGTCTGCTGGGTTTC
mmu-mir-16-2	TAGCAGCACGTAAATATTGG
mmu-mir-140	ACCACAGGGTAGAACCAC
mmu-mir-125a	ACAGGTGAGGTTCTTGGGAGC
mmu-mir-144	TACAGTATAGATGATGTAC
mmu-mir-30a	GTAAACATCCTCGACTGGAAGCT
mmu-let-7d	CTATACGACCTGCTGCCTT
mmu-mir-10a	TACCCTGTAGATCCGAAT
mmu-mir-149	TCTGGCTCCGTGTCTTCACTC
mmu-mir-203	GTGAAATGTTTAGGACCACTAG
mmu-mir-145a	ATTCCTGGAAATACTGTTCT
mmu-mir-543	AAACATTCGCGGTGCACTTCTT
mmu-mir-574	TGAGTGTGTGTGTGTGAGTGTG
mmu-mir-322	AAACATGAAGCGCTGCAACA
mmu-let-7e	TGAGGTAGGAGGTTGTATAG
mmu-mir-200a	CATCTTACCGGACAGTGCTGGA
mmu-mir-146a	TGAGAACTGAATTCCATG
mmu-mir-125b-1	ACGGGTTAGGCTCTTGGGAGC
mmu-mir-183	ATGGCACTGGTAGAATTCACTGT
mmu-let-7d	AGAGGTAGTAGGTTGCAT
mmu-mir-125b-1	TCCCTGAGACCCTAACTT
mmu-mir-30a	TGTAAACATCCTCGACTG
mmu-mir-486a	CTGTACTGAGCTGCCCCGAGG
mmu-mir-485	AGAGGCTGGCCGTGATGAAT
mmu-mir-672	TGAGGTTGGTGTACTGTGTGTG
mmu-mir-99b	CAAGCTCGTGTCTGTGGGTCCGT
mmu-mir-676	ACTCTACAACCTTAGGACTTGC
mmu-mir-361	TCCCCCAGGTGTGATTCTGATTT
mmu-mir-27a	TTCACAGTGGCTAAGTTC
mmu-mir-30a	TTTCAGTCGGATGTTTGCAG
mmu-mir-181b-2	AACATTCATTGCTGTCGGTG
mmu-mir-199b	TACAGTAGTCTGCACATTGGTT
mmu-mir-669c	ATAGTTGTGTGTGGATGTGTGTA
mmu-mir-10a	ACCCTGTAGATCCGAATTT
mmu-mir-150	TCTCCCAACCCTTGTACC
mmu-mir-30b	TGTAAACATCCTACACTCAGCT
mmu-mir-7a-2	TGGAAGACTAGTGATTTTGTT
mmu-mir-425	AATGACACGATCACTCCCGT
mmu-mir-152	TCAGTGCATGACAGAACT
mmu-mir-409	AATGTTGCTCGGTGAACCCCT
mmu-mir-126a	CATTATTACTTTTGGTACGCG
mmu-mir-127	TCGGATCCGTCTGAGCTTGGCTG
mmu-mir-342	TCTCACACAGAAATCGCACCCGT
mmu-mir-25	CATTGCACTTGTCTCGGTCTGAC
mmu-mir-484	TCAGGCTCAGTCCCCTCCCGA
mmu-mir-184	TTGGACGGAGAACTGATAAGGG
mmu-mir-150	CTGGTACAGGCCTGGGGGAT
mmu-mir-296	GAGGGTTGGGTGGAGGCTC
mmu-mir-26b	TTCAAGTAATTCAGGATAGG
mmu-mir-1981	GTAAAGGCTGGGCTTAGACG
mmu-mir-28a	CACTAGATTGTGAGCTGCTGG
mmu-mir-28a	CACTAGATTGTGAGCTGCTG
mmu-mir-1839	AAGGTAGATAGAACAGGTCTTGT
mmu-mir-1947	AGGACGAGCTAGCTGAGTGCTG
mmu-mir-204	TTCCCTTTGTCATCCTATGCCT
mmu-mir-125a	TCCCTGAGACCCTTTAACCT
mmu-mir-503	GGAGTATTGTTTCCACTGCCTGG
mmu-mir-125a	TCCCTGAGACCCTTTAACCTGTGA
mmu-mir-9-3	TCTTTGGTTATCTAGCTGTAT
mmu-mir-221	AGCTACATTGTCTGCTGGGTT
mmu-mir-434	GCTCGACTCATGGTTTGAACCA
mmu-mir-3057	ATTGGAGCTGAGATTCTGCGGGAT
mmu-mir-134	TGTGACTGGTTGACCAGAGGGG
mmu-mir-434	GCTCGACTCATGGTTTGAACC
mmu-mir-351	TCCCTGAGGAGCCCTTTG
mmu-mir-29a	TAGCACCATCTGAAATCGGTT
mmu-mir-378c	ACTGGACTTGGAGTCAGAAG
mmu-mir-100	AACCCGTAGATCCGAACT
mmu-mir-338	AACAATATCCTGGTGCTGAGT
mmu-mir-30e	CTTTCAGTCGGATGTTTAC
mmu-mir-423	AGGGGCAGAGAGCGAGACT
mmu-mir-541	AAGGGATTCTGATGTTGGTCACA
mmu-mir-425	AATGACACGATCACTCCCGTTG
mmu-mir-374b	ATATAATACAACCTGCTAAGT
mmu-let-7e	TGAGGTAGGAGGTTGTATAGT
mmu-mir-541	AAGGGATTCTGATGTTGGTCACACT
mmu-mir-133a-2	TTTGGTCCCCTTCAACCAGCTG
mmu-mir-485	CATACACGGCTCTCCTCTCTTC
mmu-mir-10a	TACCCTGTAGATCCGAATTTGTGT
mmu-mir-541	AAGGGATTCTGATGTTGGT
mmu-mir-130b	ACTCTTTCCCTGTTGCACTAC
mmu-mir-25	AGGCGGAGACTTGGGCAATTGC
mmu-mir-10b	ACCCTGTAGAACCGAATTTGTG
mmu-mir-149	TCTGGCTCCGTGTCTTCACTCCC
mmu-mir-25	AGGCGGAGACTTGGGCAATT
mmu-mir-1947	AGGACGAGCTAGCTGAGTGC
mmu-mir-21a	ATAGCTTATCAGACTGATGTTG
mmu-mir-1839	AGGTAGATAGAACAGGTCT
mmu-mir-378c	ACTGGACTTGGAGTCAGA
mmu-mir-27b	GTTCACAGTGGCTAAGTTCTG
mmu-mir-484	TCAGGCTCAGTCCCCTCCCG
mmu-mir-148a	TCAGTGCACTACAGAACTTT
mmu-mir-361	CCCCCAGGTGTGATTCTGATTTG
mmu-mir-429	TAATACTGTCTGGTAATGCCG
mmu-mir-100	AACCCGTAGATCCGAACTTGTGC
mmu-mir-378c	ACTGGACTTGGAGTCAGAA
mmu-mir-182	TTTGGCAATGGTAGAACTCACAC
mmu-mir-224	TAAGTCACTAGTGGTTCCGTT
mmu-mir-672	TGAGGTTGGTGTACTGTGTG
mmu-mir-21a	TAGCTTATCAGACTGATG
mmu-mir-30e	TGTAAACATCCTTGACTGGAAG
mmu-mir-10a	ACCCTGTAGATCCGAATTTGTGT
mmu-mir-23a	ATCACATTGCCAGGGATTTC
mmu-mir-140	CCACAGGGTAGAACCACGGACA
mmu-mir-24-2	GTGCCTACTGAGCTGAAACAGT
mmu-mir-1198	TATGTGTTCCTGGCTGGCTTGGT
mmu-mir-126a	CTCGTACCGTGAGTAATAATGC
mmu-mir-433	ATCATGATGGGCTCCTCGGTG
mmu-mir-409	GAATGTTGCTCGGTGAACCCC
mmu-mir-181b-2	AACATTCATTGCTGTCGGTGG
mmu-mir-199b	CAGTAGTCTGCACATTGGTT
mmu-mir-21a	ATAGCTTATCAGACTGATGTTGA
mmu-mir-27b	TTCACAGTGGCTAAGTTCTGCA
mmu-mir-223	CGTGTATTTGACAAGCTGAGTT
mmu-mir-101a	GTACAGTACTGTGATAACT
mmu-mir-152	TCAGTGCATGACAGAACTTGGG
mmu-mir-148a	CAGTGCACTACAGAACTTTGT
mmu-mir-24-2	TGGCTCAGTTCAGCAGGA
mmu-mir-29a	TAGCACCATCTGAAATCGGT
mmu-mir-145a	ATTCCTGGAAATACTGTTC
mmu-mir-7b	TGGAAGACTTGTGATTTTGTTGT
mmu-mir-145a	GTCCAGTTTTCCCAGGAATCCC
mmu-mir-222	AGCTACATCTGGCTACTGGG
mmu-mir-1934	AGGATGACGGTGGGGCTGGTGA
mmu-mir-379	TGGTAGACTATGGAACGTAG
mmu-mir-17	CAAAGTGCTTACAGTGCAGGTAG
mmu-mir-93	CAAAGTGCTGTTCGTGCAGGT
mmu-mir-379	TGGTAGACTATGGAACGTAGG
mmu-mir-423	AGCTCGGTCTGAGGCCCCT
mmu-mir-10a	ATACCCTGTAGATCCGAATTTG
mmu-mir-676	ACTCTACAACCTTAGGACTTG
mmu-mir-375	TTTGTTCGTTCGGCTCGC
mmu-mir-421	ATCAACAGACATTAATTGGGCG
mmu-mir-409	CGAATGTTGCTCGGTGAACCCCT
mmu-mir-27a	AGGGCTTAGCTGCTTGTGAGCAAGG
mmu-mir-30d	TGTAAACATCCCCGACTG
mmu-mir-199b	ACAGTAGTCTGCACATTGGT
mmu-mir-25	ATTGCACTTGTCTCGGTCTG
mmu-mir-191	CAACGGAATCCCAAAAGCAG
mmu-mir-151	ACTAGACTGAGGCTCCTTGAG
mmu-mir-320	AAAGCTGGGTTGAGAGGGCG
mmu-mir-322	AAACATGAAGCGCTGCAAC
mmu-mir-27a	AGGGCTTAGCTGCTTGTGAGC
mmu-mir-181d	AACATTCATTGTTGTCGGTGGGT
mmu-mir-1970	TGTGTCACTGGGGATAGGCTTTG
mmu-mir-1306	ACGTTGGCTCTGGTGGTGAT
mmu-mir-122	GGAGTGTGACAATGGTGTTT
mmu-mir-223	CGTGTATTTGACAAGCTGAGT
mmu-mir-199b	ACAGTAGTCTGCACATTGGTTA
mmu-mir-7a-2	TGGAAGACTAGTGATTTTG
mmu-mir-27a	TTCACAGTGGCTAAGTTCCGC
mmu-mir-183	TATGGCACTGGTAGAATTCACTGT
mmu-mir-30c-2	TGTAAACATCCTACACTCTCAG
mmu-mir-1839	AAGGTAGATAGAACAGGTC
mmu-mir-122	GGAGTGTGACAATGGTGTTTG
mmu-mir-184	TTGGACGGAGAACTGATAAGG
mmu-mir-29a	CTAGCACCATCTGAAATCGG
mmu-mir-145a	GGATTCCTGGAAATACTGTTCT
mmu-mir-429	TAATACTGTCTGGTAATGCCGT
mmu-mir-425	AATGACACGATCACTCCCGTTGA
mmu-mir-379	TGGTAGACTATGGAACGT
mmu-mir-340	TTATAAAGCAATGAGACTGAT
mmu-mir-486a	TCCTGTACTGAGCTGCCCCGAGGTC
mmu-mir-8116	AAGGATCCGGGGCTAGTTGGCG
mmu-mir-3474	CCCTGGGAGGAGACGTGGAT
mmu-mir-218-2	TTGTGCTTGATCTAACCATGT
mmu-mir-486a	GGGGCAGCTCAGTACAGGATG
mmu-mir-3095	TGGACACTGGAGAGAGAGCTTT
mmu-mir-541	AAGGGATTCTGATGTTGGTCAC
mmu-mir-1964	CCGACTTCTGGGCTCCGGCT
mmu-mir-574	TGAGTGTGTGTGTGTGAGTGTGTG
mmu-mir-133a-2	TTGGTCCCCTTCAACCAGCTG
mmu-mir-203	GTGAAATGTTTAGGACCACT
mmu-mir-339	TCCCTGTCCTCCAGGAGCTCACG
mmu-mir-375	TTTTGTTCGTTCGGCTCGCGTG
mmu-mir-106b	CCGCACTGTGGGTACTTG
mmu-mir-486b	CCTGTACTGAGCTGCCCCGAG
mmu-mir-142a	CCCATAAAGTAGAAAGCACTA
mmu-mir-98	TGAGGTAGTAAGTTGTATTGT
mmu-mir-322	CAAAACATGAAGCGCTGCAAC
mmu-mir-296	GAGGGTTGGGTGGAGGCT
mmu-mir-423	AAGCTCGGTCTGAGGCCCCT
mmu-mir-221	AGCTACATTGTCTGCTGGGTTT
mmu-mir-615	TCCGAGCCTGGGTCTCCCTCTT
mmu-mir-320	AAAAGCTGGGTTGAGAGG
mmu-mir-101b	GTACAGTACTGTGATAGCTG
mmu-mir-27a	AGGGCTTAGCTGCTTGTGAGCA
mmu-mir-1947	AGGACGAGCTAGCTGAGTG
mmu-mir-322	CAAAACATGAAGCGCTGCAACA
mmu-mir-669c	ATAGTTGTGTGTGGATGTGT
mmu-mir-22	AGTTCTTCAGTGGCAAGCTTT
mmu-mir-423	CTGAGGGGCAGAGAGCGAGACT
mmu-mir-200b	CATCTTACTGGGCAGCATTGGA
mmu-mir-322	AAACATGAAGCGCTGCAACAC
mmu-mir-409	GAATGTTGCTCGGTGAACCCCTT
mmu-mir-503	TAGCAGCGGGAACAGTACT
mmu-mir-451a	AAACCGTTACCATTACTGAGTTTAG
mmu-mir-181b-2	AACATTCATTGCTGTCGGTGGGT
mmu-mir-150	CTGGTACAGGCCTGGGGGATA
mmu-mir-423	GCTCGGTCTGAGGCCCCTC
mmu-mir-99b	ACCCGTAGAACCGACCTTGC
mmu-mir-669c	ATAGTTGTGTGTGGATGTGTG
mmu-mir-10b	TACCCTGTAGAACCGAATTTGTGT
mmu-mir-361	TTATCAGAATCTCCAGGGG
mmu-mir-15b	TAGCAGCACATCATGGTT
mmu-mir-425	AATGACACGATCACTCCCGTTGAGT
mmu-mir-375	TTTTGTTCGTTCGGCTCGCG
mmu-mir-30d	GTAAACATCCCCGACTGGAAGCT
mmu-mir-10b	ACCCTGTAGAACCGAATTTGTGT
mmu-mir-125a	TCCCTGAGACCCTTTAACC
mmu-mir-200b	CATCTTACTGGGCAGCATTGG
mmu-mir-541	AAGGGATTCTGATGTTGGTCACAC
mmu-mir-423	CTGAGGGGCAGAGAGCGAGACTT
mmu-mir-30e	CTTTCAGTCGGATGTTTACAG
mmu-mir-139	TGGAGACGCGGCCCTGTTGGA
mmu-mir-199b	CAGTAGTCTGCACATTGGT
mmu-mir-139	TCTACAGTGCACGTGTCTCC
mmu-mir-106b	TACCGCACTGTGGGTACTTGC
mmu-mir-26a-2	TTCAAGTAATCCAGGATAGGCTG
mmu-mir-1839	AAGGTAGATAGAACAGGTCTT
mmu-mir-10b	ACCCTGTAGAACCGAATTTG
mmu-mir-181d	AACATTCATTGTTGTCGGTGG
mmu-mir-330	CAAAGCACAGGGCCTGCAGAGA
mmu-mir-125b-1	ACGGGTTAGGCTCTTGGGAG
mmu-mir-139	TCTACAGTGCACGTGTCTCCA
mmu-mir-146a	TGAGAACTGAATTCCATGGGTTA
mmu-mir-192	CTGACCTATGAATTGACAGCCAG
mmu-mir-142a	CCCATAAAGTAGAAAGCACTAC
mmu-mir-152	TCAGTGCATGACAGAACTT
mmu-mir-708	CAACTAGACTGTGAGCTTCTA
mmu-mir-223	CGTGTATTTGACAAGCTGAGTTGGA
mmu-mir-425	AATGACACGATCACTCCCG
mmu-mir-181d	AACATTCATTGTTGTCGGTG
mmu-mir-151	TAGACTGAGGCTCCTTGAGGAC
mmu-mir-181a-1	AACATTCAACGCTGTCGGTGAGT
mmu-mir-10b	TACCCTGTAGAACCGAAT
mmu-mir-5132	TGGGGTGGTGGACTCAGGCTT
mmu-mir-484	TCAGGCTCAGTCCCCTCCCGATA
mmu-mir-1943	AGGGAGGATCTGGGCACCTGGA
mmu-mir-423	GCTCGGTCTGAGGCCCCTCAG
mmu-mir-375	TTTTGTTCGTTCGGCTCGCGTGA
mmu-mir-151	CTAGACTGAGGCTCCTTGAGGACA
mmu-mir-151	TAGACTGAGGCTCCTTGAGGA
mmu-mir-92b	TATTGCACTCGTCCCGGCCT
mmu-mir-92a-2	TATTGCACTTGTCCCGGCCTGAG
mmu-mir-1947	AGGACGAGCTAGCTGAGTGCT
mmu-mir-182	TTTGGCAATGGTAGAACTCAC
mmu-mir-219a-2	AGAATTGTGGCTGGACATCTG
mmu-mir-423	AGGGGCAGAGAGCGAGACTT
mmu-mir-101a	GTACAGTACTGTGATAACTG
mmu-mir-146b	TGAGAACTGAATTCCATAGGC
mmu-mir-486a	CTCGGGGCAGCTCAGTACAGGAT
mmu-mir-330	CAAAGCACAGGGCCTGCAGAGAG
mmu-mir-322	AAAACATGAAGCGCTGCAACA
mmu-mir-486b	CGGGGCAGCTCAGTACAG
mmu-mir-98	TGAGGTAGTAAGTTGTATTGTT
mmu-mir-505	GGGAGCCAGGAAGTATTGATGT
mmu-mir-378a	CTGGACTTGGAGTCAGAAGG
mmu-mir-148b	GAAGTTCTGTTATACACTCAGGC
mmu-mir-214	TGCCTGTCTACACTTGCTGTGC
mmu-mir-382	GAAGTTGTTCGTGGTGGATT
mmu-mir-375	TTGTTCGTTCGGCTCGCGTGA
mmu-mir-8114	TCACCCATCTCCTCTCCGCCTCG
mmu-mir-18a	ACTGCCCTAAGTGCTCCTTCTG
mmu-mir-378a	CTCCTGACTCCAGGTCCTGTGT
mmu-mir-148a	AAAGTTCTGAGACACTCCGACT
mmu-mir-101b	GTACAGTACTGTGATAGCT
mmu-mir-204	TTCCCTTTGTCATCCTATGCCTGA
mmu-mir-1839	AGGTAGATAGAACAGGTCTTG
mmu-mir-10a	ATACCCTGTAGATCCGAATT
mmu-let-7f-1	TGAGGTAGTAGATTGTATAGTTG
mmu-mir-339	TCCCTGTCCTCCAGGAGCTC
mmu-mir-8116	AAGGATCCGGGGCTAGTTGG
mmu-mir-26a-2	TCAAGTAATCCAGGATAGGCT
mmu-mir-125b-1	CCCTGAGACCCTAACTTGT
mmu-mir-206	ATGGAATGTAAGGAAGTGTGT
mmu-mir-126a	CTCGTACCGTGAGTAATAATGCG
mmu-mir-3102	GGTGGTGCAGGCAGGAGAGC
mmu-mir-139	TGGAGACGCGGCCCTGTTGG
mmu-mir-125b-1	ACGGGTTAGGCTCTTGGGAGCT
mmu-mir-320	AAAGCTGGGTTGAGAGGGCGA
mmu-mir-16-2	TAGCAGCACGTAAATATT
mmu-mir-342	TCTCACACAGAAATCGCACCCGTC
mmu-mir-30e	TGTAAACATCCTTGACTGGAAGC
mmu-mir-122	GGAGTGTGACAATGGTGTTTGT
mmu-mir-708	CAACTAGACTGTGAGCTTC
mmu-mir-215	TCTGTCATTCTGTAGGCCAAT
mmu-mir-16-1	TCCAGTATTGACTGTGCTGCTG
mmu-mir-151	ACTAGACTGAGGCTCCTTGA
mmu-mir-92a-1	TATTGCACTTGTCCCGGCCTGTTG
mmu-mir-151	ACTAGACTGAGGCTCCTTGAGGA
mmu-mir-140	ACCACAGGGTAGAACCACGGACAG
mmu-mir-150	CTGGTACAGGCCTGGGGGA
mmu-mir-106b	ACCGCACTGTGGGTACTTGC
mmu-mir-28a	ACTAGATTGTGAGCTGCTGGAG
mmu-mir-872	AAGGTTACTTGTTAGTTCAGG
mmu-mir-92b	AGGGACGGGACGTGGTGCAGTGT
mmu-mir-151	TAGACTGAGGCTCCTTGAGG
mmu-mir-151	TACTAGACTGAGGCTCCTTGAG
mmu-mir-296	GAGGGTTGGGTGGAGGCTCT
mmu-mir-541	AAGGGATTCTGATGTTGGTCACACTC
mmu-mir-298	GGCAGAGGAGGGCTGTTCTTC
mmu-mir-181d	AACATTCATTGTTGTCGGTGGG
mmu-mir-8103	TCTCCTGTTCTCTGTTCTCCCT
mmu-mir-5132	TGGGGTGGTGGACTCAGGCT
mmu-mir-541	AAGGGATTCTGATGTTGG
mmu-mir-351	GTCAAGAGGCGCCTGGGAACT
mmu-let-7d	CTATACGACCTGCTGCCTTTCTT
mmu-mir-223	TGTCAGTTTGTCAAATACCCCA
mmu-mir-485	AGAGGCTGGCCGTGATGAATT
mmu-mir-140	CCACAGGGTAGAACCACGGA
mmu-mir-652	AATGGCGCCACTAGGGTTGTG
mmu-mir-219a-2	AGAATTGTGGCTGGACATCT
mmu-mir-30d	TGTAAACATCCCCGACTGGAAGCTG
mmu-mir-9-3	ATAAAGCTAGATAACCGAA
mmu-mir-219a-1	AGAGTTGCGTCTGGACGTCCCG
mmu-mir-136	CATCATCGTCTCAAATGAGTCT
mmu-let-7d	AGAGGTAGTAGGTTGCATAGT
mmu-mir-147	GTGTGCGGAAATGCTTCTG
mmu-let-7d	TATACGACCTGCTGCCTTT
mmu-mir-22	AAGCTGCCAGTTGAAGAACTG
mmu-mir-92a-1	GCACTTGTCCCGGCCTGT
mmu-mir-23b	ATCACATTGCCAGGGATTACC
mmu-mir-323	CACATTACACGGTCGACCTCT
mmu-mir-125b-2	ACAAGTCAGGTTCTTGGGACC
mmu-mir-219a-1	AGAGTTGCGTCTGGACGTCCCGA
mmu-mir-183	TATGGCACTGGTAGAATTCAC
mmu-mir-29a	TAGCACCATCTGAAATCGGTTA
mmu-mir-92b	AGGGACGGGACGTGGTGCAGTGTT
mmu-mir-106b	ACCGCACTGTGGGTACTTGCT
mmu-mir-30a	CTTTCAGTCGGATGTTTGCA
mmu-mir-29a	TAGCACCATCTGAAATCG
mmu-mir-29a	CTAGCACCATCTGAAATC
mmu-mir-363	CAGGTGGAACACGATGCAATTT
mmu-mir-8116	AAGGATCCGGGGCTAGTTGGCGT
mmu-mir-125b-1	ACGGGTTAGGCTCTTGGG
mmu-mir-10a	ATACCCTGTAGATCCGAATTT
mmu-mir-344d-2	GATATAACCACTGCCAGACTGA
mmu-mir-145a	GATTCCTGGAAATACTGTTCT
mmu-mir-145a	GATTCCTGGAAATACTGTTC
mmu-mir-423	TGAGGGGCAGAGAGCGAGACTTTTC
mmu-mir-375	TTGTTCGTTCGGCTCGCGTG
mmu-mir-30b	CTGGGATGTGGATGTTTACGT
mmu-mir-203	TGAAATGTTTAGGACCAC
mmu-mir-127	TCGGATCCGTCTGAGCTT
mmu-mir-23b	TGGGTTCCTGGCATGCTGATT
mmu-mir-32	TATTGCACATTACTAAGTTGC
mmu-mir-184	TGGACGGAGAACTGATAAGGGTAG
mmu-mir-505	GGGAGCCAGGAAGTATTGATG
mmu-mir-139	GGAGACGCGGCCCTGTTGGAGT
mmu-mir-574	CACGCTCATGCACACACCCAC
mmu-mir-1964	ACCGACTTCTGGGCTCCGGCTTT
mmu-mir-6900	TGGTGATGGGCTCTCTTGTAG
mmu-mir-106b	TAAAGTGCTGACAGTGCAGATA
mmu-mir-326	CCTCTGGGCCCTTCCTCC
mmu-mir-200a	CATCTTACCGGACAGTGCTGGAT
mmu-mir-451a	GTTACCATTACTGAGTTT
mmu-mir-433	ATCATGATGGGCTCCTCGG
mmu-mir-30c-2	TGTAAACATCCTACACTCTCAGCTGT
mmu-mir-199a-2	CCCAGTGTTCAGACTACCTGTT
mmu-mir-363	AATTGCACGGTATCCATCTG
mmu-mir-184	GGACGGAGAACTGATAAGGGT
mmu-mir-23a	ATCACATTGCCAGGGATTTCCAA
mmu-mir-200a	CATCTTACCGGACAGTGCTG
mmu-mir-339	TCCCTGTCCTCCAGGAGCTCACGT
mmu-mir-128-2	TCACAGTGAACCGGTCTC
mmu-mir-224	TAAGTCACTAGTGGTTCCGT
mmu-mir-125b-1	CCCTGAGACCCTAACTTG
mmu-mir-30c-2	TGTAAACATCCTACACTCTCA
mmu-mir-106b	ACCGCACTGTGGGTACTTGCTG
mmu-mir-1306	TGGACGTTGGCTCTGGTGGT
mmu-mir-455	GCAGTCCACGGGCATATACACT
mmu-mir-152	TCAGTGCATGACAGAACTTG
mmu-mir-218-2	TTGTGCTTGATCTAACCATGTGG
mmu-mir-326	CCTCTGGGCCCTTCCTCCAG
mmu-mir-671	TCCGGTTCTCAGGGCTCCA
mmu-mir-128-2	TCACAGTGAACCGGTCTCTTTCC
mmu-mir-320	GAAAAGCTGGGTTGAGAGGGCG
mmu-mir-30d	CTGTAAACATCCCCGACTGGAAGC
mmu-mir-328	CCTGGCCCTCTCTGCCCTTCCGT
mmu-mir-142a	ACCCATAAAGTAGAAAGCACT
mmu-mir-1981	GTAAAGGCTGGGCTTAGACGTGGC
mmu-let-7b	CTATACAACCTACTGCCTTCC
mmu-mir-340	TTATAAAGCAATGAGACTGA
mmu-mir-3474	CCCTGGGAGGAGACGTGGATTC
mmu-mir-215	TCTGTCATTCTGTAGGCCAATA
mmu-mir-127	TCGGATCCGTCTGAGCTTG
mmu-mir-25	AGGCGGAGACTTGGGCAAT
mmu-mir-8116	AAGGATCCGGGGCTAGTTGGC
mmu-mir-205	TCCTTCATTCCACCGGAGTCT
mmu-mir-382	AATCATTCACGGACAACACTTT
mmu-mir-375	TTTTGTTCGTTCGGCTCGCGT
mmu-mir-224	TAAGTCACTAGTGGTTCCGTTTA
mmu-mir-425	AATGACACGATCACTCCCGTT
mmu-mir-99a	AACCCGTAGATCCGATCTTGTGG
mmu-mir-30e	GTAAACATCCTTGACTGGAAGCT
mmu-mir-1968	TCTGCAGCTGTTAAGGATGGTG
mmu-mir-361	CCCCCAGGTGTGATTCTGATTT
mmu-mir-574	TGAGTGTGTGTGTGTGAG
mmu-mir-30b	TGTAAACATCCTACACTCAGC
mmu-mir-1943	AGGGAGGATCTGGGCACCTGG
mmu-mir-30c-2	CTGGGAGAAGGCTGTTTACT
mmu-mir-101a	TACAGTACTGTGATAACT
mmu-mir-27b	AGAGCTTAGCTGATTGGTGAAC
mmu-mir-499	TTAAGACTTGCAGTGATGTT
mmu-mir-7015	TCTCACTGTCCTCTGCACTAG
mmu-mir-223	TGTCAGTTTGTCAAATACCCCAA
mmu-mir-29a	CTAGCACCATCTGAAATCGGT
mmu-mir-24-2	GTGCCTACTGAGCTGAAA
mmu-mir-8097	AAACAAGGAAAATGTCCGGGCTG
mmu-mir-214	ACAGCAGGCACAGACAGG
mmu-mir-455	CAGTCCACGGGCATATACACTT
mmu-mir-7687	AGGCGGGGAACCTGAGGCGC
mmu-mir-30e	TTTCAGTCGGATGTTTACAGC
mmu-let-7c-2	CTATACAATCTACTGTCTTTCC
mmu-mir-193b	CGGGGTTTTGAGGGCGAGATGA
mmu-mir-184	TTGGACGGAGAACTGATAAG
mmu-mir-200c	TAATACTGCCGGGTAATGAT
mmu-mir-342	AGGGGTGCTATCTGTGATTGA
mmu-mir-337	CGGCGTCATGCAGGAGTTGATT
mmu-mir-328	TGGCCCTCTCTGCCCTTCCGT
mmu-mir-101a	TACAGTACTGTGATAACTG
mmu-mir-423	CTGAGGGGCAGAGAGCGAGACTTT
mmu-let-7d	CTATACGACCTGCTGCCT
mmu-mir-203	TGAAATGTTTAGGACCACTA
mmu-mir-193b	CGGGGTTTTGAGGGCGAGATG
mmu-mir-30d	CTGTAAACATCCCCGACTGGAAG
mmu-mir-199b	TACAGTAGTCTGCACATTGGT
mmu-mir-23b	GGGTTCCTGGCATGCTGATT
mmu-mir-134	TGTGACTGGTTGACCAGAGGGGCG
mmu-mir-99b	CACCCGTAGAACCGACCTTGCGG
mmu-mir-532	ATGCCTTGAGTGTAGGACCGT
mmu-mir-320	AAAGCTGGGTTGAGAGGGC
mmu-mir-296	AGGGCCCCCCCTCAATCCTGTTG
mmu-mir-350	AAAGTGCATGCGCTTTGGGACA
mmu-mir-423	GAGGGGCAGAGAGCGAGACT
mmu-mir-221	AGCTACATTGTCTGCTGGGT
mmu-mir-1306	TGGACGTTGGCTCTGGTGGTG
mmu-mir-3074-2	GTTCCTGCTGAACTGAGCCAGT
mmu-mir-322	AAAACATGAAGCGCTGCAAC
mmu-mir-1a-2	TGGAATGTAAAGAAGTAT
mmu-mir-92a-1	TTGCACTTGTCCCGGCCTGT
mmu-mir-146a	TGAGAACTGAATTCCATGG
mmu-mir-23a	ATCACATTGCCAGGGATTT
mmu-mir-532	CCTCCCACACCCAAGGCTTG
mmu-mir-340	TTATAAAGCAATGAGACTG
mmu-mir-34b	AATCACTAACTCCACTGCCATC
mmu-mir-30b	TGTAAACATCCTACACTCAGCTGT
mmu-mir-145a	GTCCAGTTTTCCCAGGAATCCCTT
mmu-mir-3057	ATTGGAGCTGAGATTCTGCGGG
mmu-mir-1306	TGGACGTTGGCTCTGGTGGTGA
mmu-mir-126a	CTCGTACCGTGAGTAATAATG
mmu-mir-351	GGTCAAGAGGCGCCTGGGAACT
mmu-mir-1983	CTCACCTGGAGCATGTTTTCT
mmu-mir-361	TCCCCCAGGTGTGATTCTGA
mmu-mir-326	CCTCTGGGCCCTTCCTCCAGT
mmu-mir-125b-1	CCCTGAGACCCTAACTTGTG
mmu-mir-181a-2	ACCACCGACCGTTGACTGTACC
mmu-mir-128-2	CTCACAGTGAACCGGTCTCTTT
mmu-mir-219a-2	AGAATTGTGGCTGGACATC
mmu-mir-485	AGAGAGGCTGGCCGTGATGAAT
mmu-mir-499	TTAAGACTTGCAGTGATGTTT
mmu-mir-100	ACCCGTAGATCCGAACTTGTGC
mmu-mir-181d	AACATTCATTGTTGTCGGT
mmu-mir-215	TCTGTCATTCTGTAGGCCAA
mmu-mir-185	TGGAGAGAAAGGCAGTTCCTG
mmu-mir-451a	AACCGTTACCATTACTGAGT
mmu-mir-129-2	CTTTTTGCGGTCTGGGCTTG
mmu-mir-206	TGGAATGTAAGGAAGTGTGTGGT
mmu-mir-181d	AACATTCATTGTTGTCGGTGGGTT
mmu-mir-574	TGAGTGTGTGTGTGTGAGTGTGTGT
mmu-mir-351	GTCAAGAGGCGCCTGGGAAC
mmu-mir-425	AATGACACGATCACTCCCGTTGAG
mmu-mir-140	CAGTGGTTTTACCCTATGGTA
mmu-mir-298	GGCAGAGGAGGGCTGTTCTT
mmu-let-7c-2	GAGGTAGTAGGTTGTATGGTTT
mmu-mir-140	CAGTGGTTTTACCCTATGGT
mmu-mir-3057	ATTGGAGCTGAGATTCTGCGGGA
mmu-mir-455	TGTGCCTTTGGACTACATCGT
mmu-mir-191	AGCTGCACTTGGATTTCGTTC
mmu-mir-29a	CTAGCACCATCTGAAATCG
mmu-mir-1306	GACGTTGGCTCTGGTGGTGA
mmu-mir-423	GCTCGGTCTGAGGCCCCTCA
mmu-mir-15b	CGAATCATTATTTGCTGCTCT
mmu-mir-200a	TAACACTGTCTGGTAACGAT
mmu-mir-30e	TGTAAACATCCTTGACTGGA
mmu-mir-5129	AATGTGCCTGTGCATCTCTTCC
mmu-mir-106b	TAAAGTGCTGACAGTGCAGA
mmu-mir-421	ATCAACAGACATTAATTGGGC
mmu-mir-193a	TGGGTCTTTGCGGGCAAGATGA
mmu-mir-543	AAACATTCGCGGTGCACTTCTTT
mmu-mir-25	GCACTTGTCTCGGTCTGA
mmu-mir-363	CAGGTGGAACACGATGCAATT
mmu-mir-8114	TCACCCATCTCCTCTCCGCCT
mmu-mir-361	CCCCCAGGTGTGATTCTGATT
mmu-mir-7687	AGGCGGGGAACCTGAGGCG
mmu-mir-598	TACGTCATCGTCGTCATCGTT
mmu-mir-5113	GACAGAGGAGGAGAGAGATC
mmu-mir-671	TCCGGTTCTCAGGGCTCCACCTC
mmu-mir-133a-2	TGGTCCCCTTCAACCAGCTGT
mmu-mir-292a	ACTCAAACTGGGGGCTCTTTT
mmu-mir-128-1	CTCACAGTGAACCGGTCTCTTTT
mmu-mir-134	TGTGACTGGTTGACCAGAGGGGC
mmu-mir-486a	TCGGGGCAGCTCAGTACAGGATG
mmu-mir-361	TTATCAGAATCTCCAGGGGTAC
mmu-mir-30a	CTTTCAGTCGGATGTTTGCAGCT
mmu-mir-101b	TACAGTACTGTGATAGCTG
mmu-mir-181a-2	ACCACCGACCGTTGACTGT
mmu-mir-363	CAGGTGGAACACGATGCAATTTT
mmu-mir-192	CTGACCTATGAATTGACA
mmu-mir-1934	AGGATGACGGTGGGGCTGGTG
mmu-mir-26a-2	TTCAAGTAATCCAGGATAGGC
mmu-mir-1839	AAGGTAGATAGAACAGGT
mmu-mir-1839	AGGTAGATAGAACAGGTCTTGT
mmu-mir-451a	AAACCGTTACCATTACTGA
mmu-mir-770	GTGGGCCTGACGTGGAGCTGG
mmu-mir-143	CTGAGATGAAGCACTGTAGCT
mmu-mir-483	AAGACGGGAGAAGAGAAGGGAGT
mmu-mir-9-3	TCTTTGGTTATCTAGCTGTA
mmu-mir-532	CCTCCCACACCCAAGGCTTGC
mmu-let-7e	TGAGGTAGGAGGTTGTATAGTTG
mmu-mir-23a	GGGGTTCCTGGGGATGGGAT
mmu-mir-351	GGTCAAGAGGCGCCTGGGAAC
mmu-mir-99a	ACCCGTAGATCCGATCTTGT
mmu-mir-320	AAAGCTGGGTTGAGAGGGCGAA
mmu-mir-339	TCCCTGTCCTCCAGGAGCTCA
mmu-let-7e	TGAGGTAGGAGGTTGTAT
mmu-mir-141	TAACACTGTCTGGTAAAGATG
mmu-mir-1224	GTGAGGACTGGGGAGGTGGAG
mmu-mir-483	CACTCCTCCCCTCCCGTCTTGT
mmu-mir-3474	CCCTGGGAGGAGACGTGGATTCT
mmu-mir-23a	ATCACATTGCCAGGGATT
mmu-mir-330	CAAAGCACAGGGCCTGCAGAGAGG
mmu-mir-451a	CCGTTACCATTACTGAGT
mmu-mir-1934	TCTGGTCCCCTGCTTCGTCCTCT
mmu-mir-361	TTATCAGAATCTCCAGGGGTA
mmu-mir-7679	AGGCTGGCACCAGGATCCCTGA
mmu-mir-92a-1	ATTGCACTTGTCCCGGCCTGTT
mmu-mir-7063	ATGAGAGGTGCAGGCTGAGC
mmu-mir-215	ATGACCTATGATTTGACAGACCG
mmu-mir-151	AGACTGAGGCTCCTTGAGGAC
mmu-mir-872	AAGGTTACTTGTTAGTTCAG
mmu-mir-423	GCTCGGTCTGAGGCCCCTCAGT
mmu-mir-148a	TCAGTGCACTACAGAACTTTGTC
mmu-mir-92b	AGGGACGGGACGTGGTGCAG
mmu-mir-423	AAGCTCGGTCTGAGGCCCC
mmu-mir-543	AAACATTCGCGGTGCACTTCT
mmu-mir-423	GAGGGGCAGAGAGCGAGACTT
mmu-mir-652	AATGGCGCCACTAGGGTTGT
mmu-mir-3102	GAGCACCCCATTGGCTACCCACA
mmu-mir-1249	ACGCCCTTCCCCCCCTTCTTC
mmu-mir-196a-1	ACAACGACATCAAACCACCTGA
mmu-mir-1198	TATGTGTTCCTGGCTGGC
mmu-mir-142a	GTAGTGTTTCCTACTTTATGGA
mmu-mir-100	ACCCGTAGATCCGAACTTGTG
mmu-mir-335	TTTTTCATTATTGCTCCTGAC
mmu-mir-486a	GGTCCTGTACTGAGCTGCCCCG
mmu-mir-128-2	GGGGGCCGATGCACTGTAAGAGA
mmu-mir-505	GGGAGCCAGGAAGTATTGATGTTT
mmu-let-7a-1	TGAGGTAGTAGGTTGTATAGTTTT
mmu-mir-455	CAGTCCACGGGCATATACACT
mmu-mir-155	TTAATGCTAATTGTGATAGGGGT
mmu-mir-145a	GGATTCCTGGAAATACTGTTCTT
mmu-mir-144	TGGGATATCATCATATACTGT
mmu-mir-451a	CGTTACCATTACTGAGTTT
mmu-mir-409	GAATGTTGCTCGGTGAACCC
mmu-mir-872	AAGGTTACTTGTTAGTTCAGGA
mmu-mir-196b	TAGGTAGTTTCCTGTTGTTGG
mmu-mir-145a	GGATTCCTGGAAATACTGTTC
mmu-mir-126a	CATTATTACTTTTGGTACGCGC
mmu-mir-199b	CAGTAGTCTGCACATTGG
mmu-mir-671	TCCGGTTCTCAGGGCTCCAC
mmu-mir-1943	AAGGGAGGATCTGGGCACCTGGA
mmu-mir-16-1	TAGCAGCACGTAAATATTGGCGTT
mmu-mir-1964	ACCGACTTCTGGGCTCCGGCTT
mmu-mir-151	TACTAGACTGAGGCTCCTTG
mmu-mir-196a-2	TAGGTAGTTTCATGTTGTTGG
mmu-let-7d	AAGAGGTAGTAGGTTGCATAG
mmu-mir-3064	TCTGGCTGTTGTGGTGTGC
mmu-mir-8091	AGGAGTGAGTGGTAAGCTGGTG
mmu-mir-186	AAAGAATTCTCCTTTTGGGCT
mmu-mir-3474	CCCTGGGAGGAGACGTGGATT
mmu-mir-28a	AAGGAGCTCACAGTCTATTGA
mmu-mir-382	AAGTTGTTCGTGGTGGATTCG
mmu-mir-148a	CAAAGTTCTGAGACACTCCGACT
mmu-mir-486b	CCTGTACTGAGCTGCCCCGA
mmu-mir-92a-1	TATTGCACTTGTCCCGGC
mmu-mir-130a	CAGTGCAATGTTAAAAGGGC
mmu-mir-151	AGACTGAGGCTCCTTGAGGA
mmu-mir-200a	TAACACTGTCTGGTAACGA
mmu-mir-203	TGAAATGTTTAGGACCACTAGA
mmu-mir-23a	GGGGTTCCTGGGGATGGGATT
mmu-mir-5107	TTGGGCAGAGGAGGCAGGGACA
mmu-mir-206	GGAATGTAAGGAAGTGTGTGG
mmu-mir-320	AAAAGCTGGGTTGAGAGGGCGAAAA
mmu-mir-669c	ATAGTTGTGTGTGGATGTG
mmu-mir-182	TTTGGCAATGGTAGAACTCA
mmu-mir-1970	TGTGTCACTGGGGATAGGCTTTGA
mmu-mir-486b	CCTGTACTGAGCTGCCCCGAGC
mmu-mir-204	GCTGGGAAGGCAAAGGGACGT
mmu-mir-409	AATGTTGCTCGGTGAACCCC
mmu-mir-8114	TCACCCATCTCCTCTCCGCC
mmu-mir-92b	TATTGCACTCGTCCCGGCC
mmu-mir-8097	ACAAGGAAAATGTCCGGGCTG
mmu-mir-101b	ACAGTACTGTGATAGCTGAAG
mmu-mir-17	CAAAGTGCTTACAGTGCAGGTA
mmu-mir-326	CCTCTGGGCCCTTCCTCCA
mmu-mir-7043	TACTGTGCCTCTCTGTTTTCAG
mmu-mir-199b	CCCAGTGTTTAGACTACCTGTTC
mmu-mir-30e	TGTAAACATCCTTGACTGG
mmu-mir-455	TGTGCCTTTGGACTACATCGTGA
mmu-mir-128-2	CTCACAGTGAACCGGTCTCTT
mmu-mir-382	AATCATTCACGGACAACACTT
mmu-mir-296	AGGGCCCCCCCTCAATCCT
mmu-mir-1306	CCACCTCCCCTGCAAACGTC
mmu-mir-1968	TGCAGCTGTTAAGGATGGTGGACT
mmu-mir-320	GAAAAGCTGGGTTGAGAGGGCGA
mmu-mir-99a	AAACCCGTAGATCCGATCTTG
mmu-mir-206	ATGGAATGTAAGGAAGTGTGTGG
mmu-mir-140	TACCACAGGGTAGAACCA
mmu-mir-455	TATGTGCCTTTGGACTACATCG
mmu-mir-222	AGCTACATCTGGCTACTGG
mmu-mir-374b	ATATAATACAACCTGCTAAGTG
mmu-mir-199b	ACAGTAGTCTGCACATTGG
mmu-mir-30d	GTAAACATCCCCGACTGGAAGC
mmu-mir-130b	CAGTGCAATGATGAAAGGGC
mmu-mir-16-1	CCAGTATTGACTGTGCTGCTGA
mmu-mir-671	CTCCGGTTCTCAGGGCTCCACCT
mmu-mir-409	AGGTTACCCGAGCAACTTTGC
mmu-mir-450a-2	TTTTGCGATGTGTTCCTAATA
mmu-mir-374b	ATATAATACAACCTGCTA
mmu-mir-1983	CTCACCTGGAGCATGTTTT
mmu-let-7e	CTATACGGCCTCCTAGCTTTCC
mmu-mir-181b-2	AACATTCATTGCTGTCGGTGGG
mmu-mir-26a-2	TTCAAGTAATCCAGGATAGG
mmu-mir-421	ATCAACAGACATTAATTGGGCGC
mmu-mir-1306	GACGTTGGCTCTGGTGGTG
mmu-mir-676	CCGTCCTGAGGTTGTTGAG
mmu-mir-669c	ATAGTTGTGTGTGGATGT
mmu-mir-486b	CCTGTACTGAGCTGCCCCG
mmu-mir-5107	TTGGGCAGAGGAGGCAGGGAC
mmu-let-7g	CTGAGGTAGTAGTTTGTACAGTT
mmu-mir-653	TTGAAACAATCTCTACTGAACC
mmu-mir-210	CTGTGCGTGTGACAGCGGCTGA
mmu-mir-7a-2	TGGAAGACTAGTGATTTT
mmu-mir-361	CCCCAGGTGTGATTCTGATTTGT
mmu-mir-1191a	CAGTCTTACTATGTAGCCCTA
mmu-mir-15b	CGAATCATTATTTGCTGCTCTA
mmu-mir-181a-1	AACATTCAACGCTGTCGGTGAG
mmu-mir-144	TACAGTATAGATGATGTACT
mmu-mir-351	TCCCTGAGGAGCCCTTTGA
mmu-let-7c-1	TGAGGTAGTAGGTTGTATGGTTTA
mmu-mir-676	CCGTCCTGAGGTTGTTGA
mmu-mir-760	CGGCTCTGGGTCTGTGGGG
mmu-mir-222	CAGCTACATCTGGCTACTGGGT
mmu-mir-292a	ACTCAAACTGGGGGCTCTTTTG
mmu-mir-433	ATCATGATGGGCTCCTCGGT
mmu-mir-8097	AACAAGGAAAATGTCCGGGCTG
mmu-mir-7658	TGTGGGCGTGGCGGTGCTG
mmu-mir-181c	ACCATCGACCGTTGAGTGGAC
mmu-mir-361	TCCCCCAGGTGTGATTCTGAT
mmu-mir-191	AACGGAATCCCAAAAGCAGCTGT
mmu-mir-223	CGTGTATTTGACAAGCTGAGTTGGAC
mmu-mir-182	TTTGGCAATGGTAGAACT
mmu-mir-222	CTACATCTGGCTACTGGGTCT
mmu-mir-669a-12	ACATAACATACACACACACGT
mmu-mir-300	TATGCAAGGGCAAGCTCTCTTC
mmu-mir-486b	CTCGGGGCAGCTCAGTACAGG
mmu-mir-151	TACTAGACTGAGGCTCCTTGA
mmu-mir-669a-12	AGTTGTGTGTGCATGTTCATGT
mmu-mir-194-2	TGTAACAGCAACTCCATGT
mmu-mir-151	TAGACTGAGGCTCCTTGAGGACA
mmu-mir-107	AGCAGCATTGTACAGGGCTAT
mmu-mir-30e	GTAAACATCCTTGACTGGAAGCTG
mmu-mir-486a	GGTCCTGTACTGAGCTGCCCCGA
mmu-mir-100	ACCCGTAGATCCGAACTTG
mmu-mir-100	ACCCGTAGATCCGAACTTGT
mmu-mir-127	ATCGGATCCGTCTGAGCTTGG
mmu-mir-5128	AATTGGGGCTGGCGAGATGGCT
mmu-mir-127	CGGATCCGTCTGAGCTTGGC
mmu-let-7c-2	GAGGTAGTAGGTTGTATGGT
mmu-mir-27a	AGGGCTTAGCTGCTTGTGAGCAAGGT
mmu-mir-503	GAGTATTGTTTCCACTGCCT
mmu-mir-7687	AGGCGGGGAACCTGAGGCGCAG
mmu-mir-8105	AGGCGACTGGCGAGACCCGA
mmu-mir-370	GCCTGCTGGGGTGGAACCTGGT
mmu-mir-27a	AGGGCTTAGCTGCTTGTGAGCAAG
mmu-mir-340	TCCGTCTCAGTTACTTTATAG
mmu-mir-434	TTTGAACCATCACTCGACTC
mmu-mir-107	AGCAGCATTGTACAGGGC
mmu-mir-186	CAAAGAATTCTCCTTTTGGGCTT
mmu-mir-20b	CAAAGTGCTCATAGTGCAGGTAG
mmu-mir-298	GGCAGAGGAGGGCTGTTCTTCC
mmu-mir-32	TATTGCACATTACTAAGTTGCA
mmu-mir-214	TACAGCAGGCACAGACAGGC
mmu-mir-181a-1	ACCATCGACCGTTGATTGTACC
mmu-mir-126a	CGTACCGTGAGTAATAATGCGC
mmu-mir-363	AATTGCACGGTATCCATCTGTA
mmu-mir-9-3	CTTTGGTTATCTAGCTGTATGA
mmu-mir-195a	TAGCAGCACAGAAATATTGGC
mmu-mir-690	AAAGGCTAGGCTCACAAC
mmu-mir-191	AACGGAATCCCAAAAGCAGCT
mmu-mir-200a	CATCTTACCGGACAGTGCTGG
mmu-mir-1306	ACGTTGGCTCTGGTGGTGA
mmu-mir-99b	CAAGCTCGTGTCTGTGGGTCC
mmu-mir-26b	TTCAAGTAATTCAGGATA
mmu-mir-320	GAAAAGCTGGGTTGAGAGGGC
mmu-mir-28a	CACTAGATTGTGAGCTGCTGGAG
mmu-mir-148b	TCAGTGCATCACAGAACTT
mmu-mir-760	CGGCTCTGGGTCTGTGGGGA
mmu-mir-142a	AGTGTTTCCTACTTTATGGATG
mmu-let-7b	GGTAGTAGGTTGTGTGGT
mmu-mir-132	ACCGTGGCTTTCGATTGTTA
mmu-mir-9-3	TCTTTGGTTATCTAGCTGT
mmu-mir-181a-1	AACATTCAACGCTGTCGGTGAGTTT
mmu-mir-214	TACAGCAGGCACAGACAGGCAGT
mmu-mir-7084	CTAGAGGATAGAGGTAGAGAGT
mmu-mir-133b	TTTGGTCCCCTTCAACCAGCT
mmu-mir-25	TTGCACTTGTCTCGGTCTGA
mmu-mir-323	GCACATTACACGGTCGACCTCT
mmu-mir-193b	TCGGGGTTTTGAGGGCGAGATG
mmu-mir-6911	CCTCAATCACACTCTGTCCACA
mmu-mir-219a-1	AGAGTTGCGTCTGGACGTC
mmu-mir-1224	GTGAGGACTGGGGAGGTGGAGG
mmu-mir-192	CTGACCTATGAATTGACAGCCAGT
mmu-mir-143	TGAGATGAAGCACTGTAG
mmu-mir-28a	CACTAGATTGTGAGCTGCT
mmu-mir-744	TGCGGGGCTAGGGCTAACAGCAGT
mmu-mir-1930	ACCTCCATAGTACCTGCAGCGT
mmu-mir-145a	GTCCAGTTTTCCCAGGAATCC
mmu-mir-8103	TCTCCTGTTCTCTGTTCTCCC
mmu-mir-1306	CCACCTCCCCTGCAAACGTCC
mmu-mir-668	TATGTCACTCGGCTCGGCCCACT
mmu-mir-128-1	CACAGTGAACCGGTCTCTTTT
mmu-mir-877	GTAGAGGAGATGGCGCAGGGGAC
mmu-mir-181a-2	ACCACCGACCGTTGACTGTA
mmu-mir-7687	AGGCGGGGAACCTGAGGCGCA
mmu-mir-363	ATTGCACGGTATCCATCTG
mmu-mir-511	CATGCCTTTTGCTCTGCACTCA
mmu-mir-24-1	GGTGCCTACTGAGCTGATATCA
mmu-mir-3474	CCTGGGAGGAGACGTGGAT
mmu-mir-342	AGGGGTGCTATCTGTGATTGAG
mmu-let-7i	CTGAGGTAGTAGTTTGTGCTGTT
mmu-mir-181a-2	AACCACCGACCGTTGACTGTAC
mmu-mir-101b	ACAGTACTGTGATAGCTGA
mmu-mir-6988	TGACCTCTGTATCTCCTGCCAG
mmu-mir-19b-1	TGTGCAAATCCATGCAAAACTG
mmu-mir-486a	TCGGGGCAGCTCAGTACAGGAT
mmu-mir-671	TCCGGTTCTCAGGGCTCC
mmu-mir-450b	TTTTGCAGTATGTTCCTGAATA
mmu-mir-30a	GTAAACATCCTCGACTGGAAG
mmu-mir-151	AGACTGAGGCTCCTTGAGGACA
mmu-mir-136	AGGACTCCATTTGTTTTGATGA
mmu-mir-23b	GGGTTCCTGGCATGCTGATTT
mmu-mir-486a	GTCCTGTACTGAGCTGCCCCGA
mmu-mir-361	TTATCAGAATCTCCAGGGGT
mmu-mir-93	ACTGCTGAGCTAGCACTTCCCGA
mmu-mir-485	CATACACGGCTCTCCTCTCTT
mmu-mir-330	GCAAAGCACAGGGCCTGCAGAGAG
mmu-mir-582	TAACCTGTTGAACAACTGAAC
mmu-let-7i	CTGCGCAAGCTACTGCCTTGC
mmu-mir-320	AAAGCTGGGTTGAGAGGG
mmu-mir-193a	TGGGTCTTTGCGGGCAAGATG
mmu-mir-1839	AAAGGTAGATAGAACAGGTCT
mmu-mir-144	CTACAGTATAGATGATGTAC
mmu-mir-1306	GACGTTGGCTCTGGTGGTGAT
mmu-mir-374b	ATATAATACAACCTGCTAAGTGT
mmu-mir-199b	CAGTAGTCTGCACATTGGTTA
mmu-mir-6988	TGACCTCTGTATCTCCTGCC
mmu-mir-184	TTGGACGGAGAACTGATAAGGGTA
mmu-mir-486a	GGGGCAGCTCAGTACAGGAT
mmu-mir-671	CTCCGGTTCTCAGGGCTCCACC
mmu-mir-1968	TGCAGCTGTTAAGGATGGTGGAC
mmu-mir-382	GAAGTTGTTCGTGGTGGATTC
mmu-mir-125a	CCCTGAGACCCTTTAACCTGT
mmu-mir-192	TGACCTATGAATTGACAGCCAGTA
mmu-mir-6899	TTGTCCTTCTGTGTCTTCTGCAG
mmu-mir-30d	CTGTAAACATCCCCGACTGGAAGCT
mmu-mir-423	GAGGGGCAGAGAGCGAGACTTT
mmu-mir-30c-2	CTGGGAGAAGGCTGTTTACTCT
mmu-let-7g	CTGAGGTAGTAGTTTGTACAGTTT
mmu-mir-191	GCTGCACTTGGATTTCGTTCCC
mmu-mir-126a	TCGTACCGTGAGTAATAAT
mmu-let-7b	GAGGTAGTAGGTTGTGTGGT
mmu-mir-101b	GTACAGTACTGTGATAGC
mmu-let-7c-2	CTATACAATCTACTGTCTTT
mmu-mir-6960	AGGATGAGAAGAGTTTGGCTG
mmu-mir-202	TTCCTATGCATATACTTCTTT
mmu-mir-24-2	GTGCCTACTGAGCTGAAACAGTT
mmu-mir-151	ACTAGACTGAGGCTCCTTG
mmu-mir-700	CACGCGGGAACCGAGTCCACC
mmu-mir-9-3	CTTTGGTTATCTAGCTGTATG
mmu-mir-107	AGCAGCATTGTACAGGGCT
mmu-mir-221	AGCTACATTGTCTGCTGGGTTTCA
mmu-mir-451a	ATGGTAACGGTTCTCTTGCTG
mmu-mir-215	ATGACCTATGATTTGACA
mmu-mir-668	TGTCACTCGGCTCGGCCCACT
mmu-mir-27b	GTTCACAGTGGCTAAGTTCT
mmu-mir-10a	CCCTGTAGATCCGAATTTGT
mmu-mir-133b	TTGGTCCCCTTCAACCAGCT
mmu-mir-30a	GTAAACATCCTCGACTGGAAGC
mmu-mir-21a	ATAGCTTATCAGACTGATGT
mmu-mir-7658	ACCACCTTCCTCACCCACGCT
mmu-mir-378c	CTGGACTTGGAGTCAGAA
mmu-mir-6989	TGTCCACTGTCTCTGGTCCCAG
mmu-mir-3057	ATTGGAGCTGAGATTCTGCGGGATG
mmu-mir-30c-2	CTGGGAGAAGGCTGTTTACTC
mmu-mir-222	TCAGTAGCCAGTGTAGATCCTG
mmu-mir-15a	TAGCAGCACATAATGGTT
mmu-mir-34c	AGGCAGTGTAGTTAGCTGATT
mmu-mir-669c	TAGTTGTGTGTGGATGTGTGTAT
mmu-mir-146a	CTGAGAACTGAATTCCATGGGT
mmu-mir-181b-2	AACATTCATTGCTGTCGGTGGGTT
mmu-mir-7012	AAGGAGAGGAGTTGGCAGGGACT
mmu-mir-341	TCGATCGGTCGGTCGGTCAGT
mmu-mir-125b-2	ACAAGTCAGGTTCTTGGGAC
mmu-let-7b	GGTAGTAGGTTGTGTGGTT
mmu-mir-151	TAGACTGAGGCTCCTTGAG
mmu-mir-425	CATCGGGAATGTCGTGTCCGCC
mmu-mir-125b-1	CACGGGTTAGGCTCTTGGGAGC
mmu-mir-340	ATTATAAAGCAATGAGACTGA
mmu-mir-125a	ACAGGTGAGGTTCTTGGGAG
mmu-mir-322	CAAAACATGAAGCGCTGCAA
mmu-mir-92b	AGGGACGGGACGTGGTGCAGTG
mmu-mir-30c-2	CTGGGAGAAGGCTGTTTAC
mmu-mir-200b	TAATACTGCCTGGTAATGATGACG
mmu-mir-3473c	TCATTATAGGAGTTGGGGAGATG
mmu-mir-15b	TAGCAGCACATCATGGTTTA
mmu-mir-653	TTGAAACAATCTCTACTGAAC
mmu-mir-485	AGAGGCTGGCCGTGATGAA
mmu-mir-23b	TGGGTTCCTGGCATGCTGATTT
mmu-mir-676	CGTCCTGAGGTTGTTGAGCTG
mmu-mir-142a	CCCATAAAGTAGAAAGCA
mmu-mir-125a	CCCTGAGACCCTTTAACCTGTGA
mmu-mir-7653	TAAGGGGCGGACAGACAGA
mmu-mir-5113	GACAGAGGAGGAGAGAGATCCTG
mmu-mir-148b	GAAGTTCTGTTATACACTCAGG
mmu-mir-1306	ACGTTGGCTCTGGTGGTGATG
mmu-mir-3076	CCGCACTCTGGTCTTCCCTTG
mmu-mir-18a	ACTGCCCTAAGTGCTCCTTCTGG
mmu-mir-125a	CCTGAGACCCTTTAACCTGT
mmu-mir-486a	GTCCTGTACTGAGCTGCCCCG
mmu-mir-99b	ACCCGTAGAACCGACCTTGCG
mmu-mir-149	TCTGGCTCCGTGTCTTCACT
mmu-mir-186	AAAGAATTCTCCTTTTGGGC
mmu-mir-1981	CATCTAACCCTGGCCTTTGACA
mmu-mir-378c	ACTGGACTTGGAGTCAGAAGC
mmu-mir-582	AACCTGTTGAACAACTGAAC
mmu-mir-122	GGAGTGTGACAATGGTGTT
mmu-mir-7b	TGGAAGACTTGTGATTTTGTTG
mmu-mir-223	TGTCAGTTTGTCAAATACCCC
mmu-mir-183	TATGGCACTGGTAGAATT
mmu-mir-672	TGAGGTTGGTGTACTGTG
mmu-mir-503	TAGCAGCGGGAACAGTAC
mmu-mir-1249	ACGCCCTTCCCCCCCTTCTTCA
mmu-mir-451a	AACCGTTACCATTACTGAGTTT
mmu-mir-674	ACAGCTCCCATCTCAGAAC
mmu-mir-134	TGTGACTGGTTGACCAGAGGG
mmu-mir-378a	CTCCTGACTCCAGGTCCTGTG
mmu-mir-8112	CTCTCCGCCACCTCCACCGCAG
mmu-mir-106a	CAAAGTGCTAACAGTGCAGGTAG
mmu-mir-194-2	TGTAACAGCAACTCCATGTGGAA
mmu-mir-483	AAGACGGGAGAAGAGAAGGGA
mmu-mir-200a	TAACACTGTCTGGTAACG
mmu-mir-125b-1	CACGGGTTAGGCTCTTGGGAG
mmu-mir-615	TCCGAGCCTGGGTCTCCCT
mmu-mir-92b	ATTGCACTCGTCCCGGCCTCC
mmu-mir-19a	TGTGCAAATCTATGCAAAACTG
mmu-mir-191	GCTGCACTTGGATTTCGTT
mmu-mir-486a	GTCCTGTACTGAGCTGCCCCGAG
mmu-mir-3057	ATTGGAGCTGAGATTCTGCG
mmu-mir-379	TGGTAGACTATGGAACGTA
mmu-mir-1224	GTGAGGACTGGGGAGGTGGAGGG
mmu-mir-365-2	GAGGGACTTTCAGGGGCAGCTGT
mmu-mir-450b	TTTTGCAGTATGTTCCTGAA
mmu-mir-223	CGTGTATTTGACAAGCTGAG
mmu-mir-34c	AGGCAGTGTAGTTAGCTGATTGC
mmu-mir-704	AGACATGTGCTCTGCTCCTAG
mmu-mir-106b	TAAAGTGCTGACAGTGCAGAT
mmu-mir-532	CATGCCTTGAGTGTAGGACCGTTG
mmu-mir-1970	TGTGTCACTGGGGATAGGCTT
mmu-mir-532	CATGCCTTGAGTGTAGGACC
mmu-let-7d	AGAGGTAGTAGGTTGCATAGTTTT
mmu-mir-7043	TACTGTGCCTCTCTGTTTTC
mmu-mir-323	AGGTGGTCCGTGGCGCGTTCG
mmu-mir-411	TAGTAGACCGTATAGCGTAC
mmu-mir-7091	AGTGGCTTCTGTCGTCTCTAG
mmu-mir-298	AGGAACTAGCCTTCTCTCAGCT
mmu-mir-3474	CCTGGGAGGAGACGTGGATTC
mmu-mir-24-2	TGGCTCAGTTCAGCAGGAACAGG
mmu-mir-23a	GGGGTTCCTGGGGATGGGA
mmu-mir-183	TATGGCACTGGTAGAATTC
mmu-mir-16-1	CCAGTATTGACTGTGCTGCTG
mmu-mir-3099	TAGGCTAGAGAGAGGTTGGGGAT
mmu-mir-1945	CTTCGCGGGTACTGTCGGGACT
mmu-mir-195a	CAATATTGGCTGTGCTGCTCCA
mmu-mir-196b	TAGGTAGTTTCCTGTTGTTGGG
mmu-mir-142a	GTAGTGTTTCCTACTTTATGG
mmu-mir-363	CAGGTGGAACACGATGCAAT
mmu-mir-667	TGACACCTGCCACCCAGCCCAA
mmu-mir-195a	CCAATATTGGCTGTGCTGCT
mmu-mir-126a	TCGTACCGTGAGTAATAATGCGC
mmu-mir-10b	ACCCTGTAGAACCGAATTT
mmu-mir-206	ATGGAATGTAAGGAAGTGT
mmu-mir-128-2	CTCACAGTGAACCGGTCTCT
mmu-mir-8112	TCTCCGCCACCTCCACCGCAG
mmu-mir-215	TGACCTATGATTTGACAGACC
mmu-mir-219a-1	AGAGTTGCGTCTGGACGTCC
mmu-mir-296	AGGGTTGGGTGGAGGCTC
mmu-mir-148a	GTCAGTGCACTACAGAACTTTGT
mmu-mir-200c	TAATACTGCCGGGTAATGA
mmu-mir-7043	GTACTGTGCCTCTCTGTTTTCA
mmu-mir-200b	CATCTTACTGGGCAGCATTG
mmu-mir-183	ATGGCACTGGTAGAATTCAC
mmu-mir-194-2	TGTAACAGCAACTCCATGTGGA
mmu-mir-103-2	AGCAGCATTGTACAGGGCTATG
mmu-mir-142a	CATAAAGTAGAAAGCACTACT
mmu-mir-30d	GTAAACATCCCCGACTGGAAG
mmu-mir-760	CGGCTCTGGGTCTGTGGGGAG
mmu-mir-128-1	TCACAGTGAACCGGTCTCTTTTTC
mmu-mir-34c	AGGCAGTGTAGTTAGCTGA
mmu-mir-130b	ACTCTTTCCCTGTTGCACTA
mmu-mir-3076	CGCACTCTGGTCTTCCCTTG
mmu-mir-877	GTAGAGGAGATGGCGCAGGGGACA
mmu-mir-127	GAAGCTCAGAGGGCTCTGATT
mmu-mir-1964	ACCGACTTCTGGGCTCCGGCT
mmu-mir-27b	GTTCACAGTGGCTAAGTTCTGC
mmu-mir-708	AACTAGACTGTGAGCTTCT
mmu-mir-3099	TAGGCTAGAGAGAGGTTGGGG
mmu-mir-139	TCTACAGTGCACGTGTCTC
mmu-mir-511	CATGCCTTTTGCTCTGCACTC
mmu-mir-28a	CCACTAGATTGTGAGCTGCTGG
mmu-mir-193b	CGGGGTTTTGAGGGCGAGAT
mmu-mir-3473c	TCATTATAGGAGTTGGGGAGAT
mmu-mir-330	CAAAGCACAGGGCCTGCAGAG
mmu-mir-451a	AAACCGTTACCATTACTGAGTTTA
mmu-mir-351	TCCCTGAGGAGCCCTTTGAGCCTGG
mmu-mir-328	TGGCCCTCTCTGCCCTTCCG
mmu-mir-93	CAAAGTGCTGTTCGTGCAGGTA
mmu-mir-338	AACAATATCCTGGTGCTGAGTG
mmu-mir-6516	TTTGCAGTAACAGGTGTGGACA
mmu-mir-296	AGGGTTGGGTGGAGGCTCTCC
mmu-mir-181c	ACCATCGACCGTTGAGTGGACC
mmu-mir-7661	TTGACTCCCAGTTTCTCTCTGC
mmu-mir-5134	ACGGGTGGCCCTCTTTCTGCAG
mmu-mir-1934	TTTCTGGTCCCCTGCTTCGT
mmu-mir-298	GGCAGAGGAGGGCTGTTCT
mmu-mir-30c-2	TAAACATCCTACACTCTCAGC
mmu-let-7b	CTATACAACCTACTGCCTTCCC
mmu-mir-16-1	TCCAGTATTGACTGTGCTGCTGA
mmu-mir-483	TCACTCCTCCCCTCCCGTCTTGT
mmu-mir-146a	TGAGAACTGAATTCCATGGGTTAT
mmu-mir-450b	ATTGGGAACATTTTGCATGC
mmu-mir-330	TCTCTGGGCCTGTGTCTTAG
mmu-mir-125a	TCCCTGAGACCCTTTAAC
mmu-mir-340	ATTATAAAGCAATGAGACTG
mmu-mir-1943	AGGGAGGATCTGGGCACCTG
mmu-let-7b	GAGGTAGTAGGTTGTGTGG
mmu-mir-144	GATATCATCATATACTGTAAGTTT
mmu-mir-5107	CAACCTGTGCTTCTCTTCCCAG
mmu-mir-210	CTGTGCGTGTGACAGCGGCTGAT
mmu-mir-146b	TGAGAACTGAATTCCATA
mmu-mir-1306	CCACCTCCCCTGCAAACGTCCA
mmu-mir-532	CCTCCCACACCCAAGGCTTGCA
mmu-mir-511	CATGCCTTTTGCTCTGCACT
mmu-mir-532	CATGCCTTGAGTGTAGGAC
mmu-mir-15b	TAGCAGCACATCATGGTTT
mmu-mir-30d	CTGTAAACATCCCCGACTGGA
mmu-mir-219a-1	AGAGTTGCGTCTGGACGT
mmu-mir-6960	CAGGATGAGAAGAGTTTGGCT
mmu-mir-296	AGGGCCCCCCCTCAATCC
mmu-let-7d	AGAGGTAGTAGGTTGCATA
mmu-mir-25	TGCACTTGTCTCGGTCTGA
mmu-mir-3572	TTACACTTGTCCTTCTTTCCCC
mmu-mir-8091	AGGAGTGAGTGGTAAGCTG
mmu-mir-196b	TAGGTAGTTTCCTGTTGTTGGGA
mmu-mir-140	TACCACAGGGTAGAACCACGGACAG
mmu-mir-27a	TTCACAGTGGCTAAGTTCCGCC
mmu-mir-192	CTGACCTATGAATTGACAG
mmu-mir-22	AGCTGCCAGTTGAAGAAC
mmu-mir-214	ACAGCAGGCACAGACAGGC
mmu-mir-29c	ACCGATTTCTCCTGGTGTTCAGA
mmu-mir-320	AAGCTGGGTTGAGAGGGC
mmu-mir-200a	ATCTTACCGGACAGTGCTGGAT
mmu-mir-6899	TTGTCCTTCTGTGTCTTCTGCA
mmu-mir-6922	TGTGGGAGGGGACTGTAGAGA
mmu-mir-7043	ACTGTGCCTCTCTGTTTTC
mmu-mir-215	TGACCTATGATTTGACAGAC
mmu-mir-1934	AGGATGACGGTGGGGCTGGT
mmu-mir-30e	TGTAAACATCCTTGACTG
mmu-mir-27a	GTTCACAGTGGCTAAGTTCCG
mmu-mir-7235	TCTGACTTCTTGCTTCTCTCCT
mmu-mir-323	CACATTACACGGTCGACCTC
mmu-mir-126a	CATTATTACTTTTGGTACGC
mmu-mir-1249	ACGCCCTTCCCCCCCTTCTT
mmu-mir-7b	TGGAAGACTTGTGATTTTGTTGTT
mmu-mir-92b	TATTGCACTCGTCCCGGC
mmu-mir-148a	AAAGTTCTGAGACACTCCGA
mmu-mir-296	AGGGCCCCCCCTCAATCCTGTT
mmu-mir-106b	ACCGCACTGTGGGTACTTGCTGC
mmu-mir-98	TGAGGTAGTAAGTTGTATTG
mmu-mir-25	AGGCGGAGACTTGGGCAATTGCT
mmu-mir-125b-1	TCCCTGAGACCCTAACTTGTGAT
mmu-mir-760	TCGGCTCTGGGTCTGTGGGGA
mmu-mir-136	AGGACTCCATTTGTTTTGATGAT
mmu-mir-338	AACAATATCCTGGTGCTGAG
mmu-mir-339	TGAGCGCCTCGGCGACAGAGCCG
mmu-mir-369	AGATCGACCGTGTTATATTCG
mmu-mir-24-1	GTGCCTACTGAGCTGATATC
mmu-mir-434	TTTGAACCATCACTCGACT
mmu-mir-7687	AGGCGGGGAACCTGAGGCGCAGGC
mmu-mir-466q	TGTGTGTGTGTGTGTGTATG
mmu-mir-6970	TTCAGGGCTGGGAGCAGAGACT
mmu-mir-3095	TGGACACTGGAGAGAGAGCTTTT
mmu-mir-125a	CAGGTGAGGTTCTTGGGAGC
mmu-mir-3099	TAGGCTAGAGAGAGGTTGGG
mmu-mir-3074-2	GTTCCTGCTGAACTGAGCC
mmu-mir-3064	TGGCTGTTGTGGTGTGCAAAAC
mmu-mir-674	CACAGCTCCCATCTCAGAACAAG
mmu-mir-222	TCAGTAGCCAGTGTAGATCCT
mmu-mir-16-2	AGCACGTAAATATTGGCGT
mmu-mir-374b	ATATAATACAACCTGCTAAG
mmu-let-7b	GAGGTAGTAGGTTGTGTGGTTT
mmu-mir-3102	GGTGGTGCAGGCAGGAGAGCC
mmu-mir-29a	CTAGCACCATCTGAAATCGGTTAT
mmu-mir-411	ATAGTAGACCGTATAGCGTAC
mmu-mir-16-1	CTCCAGTATTGACTGTGCTGCTGA
mmu-mir-434	AGCTCGACTCATGGTTTGAACCA
mmu-mir-125b-2	TCACAAGTCAGGTTCTTGGGAC
mmu-mir-8097	AAACAAGGAAAATGTCCGGGCT
mmu-mir-28a	CCACTAGATTGTGAGCTGCTG
mmu-mir-5132	CGTGGGGTGGTGGACTCAGGCT
mmu-mir-155	TTAATGCTAATTGTGATAGGGG
mmu-mir-219c	GGACGTCCAGACGCAACTCTCG
mmu-mir-409	CGAATGTTGCTCGGTGAACCCC
mmu-mir-101b	TACAGTACTGTGATAGCT
mmu-mir-30e	CTGTAAACATCCTTGACTGGA
mmu-mir-30e	CTTTCAGTCGGATGTTTACA
mmu-mir-363	CAGGTGGAACACGATGCA
mmu-mir-466q	TGTGTGTGTGTGTGTGTGTGT
mmu-mir-1190	TCAGCTGAGGTTCCCCTCTGT
mmu-mir-151	TACTAGACTGAGGCTCCT
mmu-mir-485	AGAGAGGCTGGCCGTGATGAA
mmu-mir-142a	CATAAAGTAGAAAGCACT
mmu-mir-380	ATGGTTGACCATAGAACATGCG
mmu-mir-485	AGAGAGGCTGGCCGTGATGA
mmu-mir-363	ATTGCACGGTATCCATCTGTAA
mmu-mir-193b	CGGGGTTTTGAGGGCGAGA
mmu-mir-24-2	CGTGCCTACTGAGCTGAAAC
mmu-mir-25	CATTGCACTTGTCTCGGT
mmu-mir-320	AAAGCTGGGTTGAGAGGGCGAAA
mmu-mir-30e	TGTAAACATCCTTGACTGGAAGCTG
mmu-mir-1298	TTCATTCGGCTGTCCAGATGTA
mmu-mir-5128	AATTGGGGCTGGCGAGATG
mmu-mir-144	TATCATCATATACTGTAAGTTTG
mmu-mir-144	GGATATCATCATATACTGTA
mmu-mir-574	CACGCTCATGCACACACCCA
mmu-mir-128-1	CACAGTGAACCGGTCTCTTTTT
mmu-let-7d	TATACGACCTGCTGCCTTTCTT
mmu-mir-3057	ATTGGAGCTGAGATTCTGC
mmu-mir-30d	TAAACATCCCCGACTGGAAGCT
mmu-mir-144	GATATCATCATATACTGTAAGTT
mmu-mir-140	CACAGGGTAGAACCACGGACA
mmu-mir-592	TTGTGTCAATATGCGATGATGT
mmu-mir-7b	TGGAAGACTTGTGATTTTGT
mmu-mir-205	TCCTTCATTCCACCGGAGTC
mmu-mir-7015	TTCTCACTGTCCTCTGCACTAG
mmu-mir-217	ATACTGCATCAGGAACTGACTGG
mmu-mir-21a	AGCTTATCAGACTGATGTTGACT
mmu-mir-6546	AGGCGCCTCTGAGCTTGTGCTTG
mmu-mir-9-3	ATAAAGCTAGATAACCGAAAGT
mmu-mir-24-2	CTGGCTCAGTTCAGCAGGAACA
mmu-mir-223	CGTGTATTTGACAAGCTG
mmu-mir-483	AAGACGGGAGAAGAGAAGGGAG
mmu-mir-877	TGTCCTCTTCTCCCTCCTCCC
mmu-mir-615	GGGGGTCCCCGGTGCTCGGAT
mmu-mir-5134	ACGGGTGGCCCTCTTTCTGCA
mmu-mir-423	AAGCTCGGTCTGAGGCCCCTCAGTC
mmu-mir-194-2	TGTAACAGCAACTCCATG
mmu-let-7c-1	CTGTACAACCTTCTAGCTTTCC
mmu-mir-181a-1	ACCATCGACCGTTGATTGTAC
mmu-mir-148b	GAAGTTCTGTTATACACTCAG
mmu-let-7i	CTGAGGTAGTAGTTTGTGCTG
mmu-mir-1839	AGACCTACTTATCTACCAAC
mmu-mir-770	CGTGGGCCTGACGTGGAGCTGG
mmu-mir-342	TCTCACACAGAAATCGCACCCG
mmu-mir-3057	TTGGAGCTGAGATTCTGCGGGAT
mmu-mir-93	CAAAGTGCTGTTCGTGCAGG
mmu-mir-615	GGGGGTCCCCGGTGCTCGGA
mmu-mir-212	ACCTTGGCTCTAGACTGCTTAC
mmu-mir-150	CCTGGTACAGGCCTGGGGGAT
mmu-mir-7007	CCCATCCACGTTTCTTCTGTAG
mmu-mir-674	CACAGCTCCCATCTCAGA
mmu-mir-142a	CATAAAGTAGAAAGCACTAC
mmu-mir-24-2	GTGCCTACTGAGCTGAAACA
mmu-mir-92a-1	TATTGCACTTGTCCCGGCCTGTTGA
mmu-mir-5107	TTGGGCAGAGGAGGCAGGG
mmu-mir-322	CAGCAGCAATTCATGTTTTGGA
mmu-let-7c-1	CTGTACAACCTTCTAGCTTTCCT
mmu-mir-223	CCGTGTATTTGACAAGCTGAGT
mmu-mir-17	ACTGCAGTGAGGGCACTTGT
mmu-mir-181b-2	AACATTCATTGCTGTCGGTGGGTTT
mmu-mir-5107	TGGGCAGAGGAGGCAGGGA
mmu-mir-19a	TGTGCAAATCTATGCAAAACT
mmu-mir-22	AAGCTGCCAGTTGAAGAACTGTT
mmu-mir-5132	TGGGGTGGTGGACTCAGGCTTC
mmu-mir-7661	TTGACTCCCAGTTTCTCTCT
mmu-mir-345	CCTGAACTAGGGGTCTGGAG
mmu-mir-125a	TGAGACCCTTTAACCTGT
mmu-mir-542	TGTGACAGATTGATAACTGAAAG
mmu-mir-363	ATTGCACGGTATCCATCTGTA
mmu-mir-34c	AGGCAGTGTAGTTAGCTGAT
mmu-mir-219a-1	AGAGTTGCGTCTGGACGTCCC
mmu-mir-582	AACCTGTTGAACAACTGAACCC
mmu-mir-1247	ACCCGTCCCGTTCGTCCCCGGA
mmu-mir-30a	TTTCAGTCGGATGTTTGCA
mmu-mir-669c	TAGTTGTGTGTGGATGTGTGT
mmu-mir-203	GTGAAATGTTTAGGACCACTA
mmu-mir-299b	TATGTGGGACGGTAAACC
mmu-mir-106b	TACCGCACTGTGGGTACTTGCT
mmu-mir-191	CAACGGAATCCCAAAAGCA
mmu-mir-409	GAATGTTGCTCGGTGAACCCCTTT
mmu-mir-3103	CCTCTAACCTCTGATCCTT
mmu-mir-1943	AAGGGAGGATCTGGGCACCTGG
mmu-mir-199b	TACAGTAGTCTGCACATTGGTTA
mmu-mir-125b-1	TGAGACCCTAACTTGTGA
mmu-mir-330	GCAAAGCACAGGGCCTGCAGAGAGG
mmu-mir-3074-2	GTTCCTGCTGAACTGAGCCA
mmu-mir-378a	TGGACTTGGAGTCAGAAGGCC
mmu-mir-6928	AAGCTGTTCCTGTACTCTCCA
mmu-mir-1966	TTTCTGACTCAACTCTCCCTT
mmu-mir-421	ATCAACAGACATTAATTGGG
mmu-mir-151	TCGAGGAGCTCACAGTCTAG
mmu-mir-412	CTTCACCTGGTCCACTAGCCGT
mmu-mir-3074-2	TGTTCCTGCTGAACTGAGCCAGT
mmu-mir-667	TGACACCTGCCACCCAGCCCA
mmu-mir-7670	ATTCAGATGGGCAGATTGGGA
mmu-mir-18a	ACTGCCCTAAGTGCTCCTTC
mmu-mir-6933	TGGCGGCAGTCAGGATACCTGT
mmu-mir-1970	TGTGTCACTGGGGATAGGCT
mmu-mir-1306	CCACCTCCCCTGCAAACGT
mmu-mir-24-2	TGGCTCAGTTCAGCAGGAA
mmu-mir-30b	CTGGGATGTGGATGTTTACGTC
mmu-mir-676	CTCTACAACCTTAGGACTTGCA
mmu-mir-132	TAACAGTCTACAGCCATGGTCG
mmu-mir-361	TCCCCCAGGTGTGATTCTGATTTGTT
mmu-mir-409	CGAATGTTGCTCGGTGAACCCCTT
mmu-mir-582	AACCTGTTGAACAACTGAACC
mmu-mir-342	AGGGGTGCTATCTGTGATTG
mmu-mir-10b	ACAGATTCGATTCTAGGGGAAT
mmu-mir-7073	TCTGGGGGAATTGAAAGACTAT
mmu-mir-16-1	AGTATTGACTGTGCTGCTGAAGT
mmu-mir-30e	TTTCAGTCGGATGTTTACAG
mmu-mir-125b-1	ACGGGTTAGGCTCTTGGGA
mmu-mir-3064	TCTGGCTGTTGTGGTGTGCA
mmu-mir-127	CGGATCCGTCTGAGCTTGG
mmu-mir-181a-1	AACATTCAACGCTGTCGGTGAGTT
mmu-mir-7219	TATCCGGGTTTCTAACACACT
mmu-mir-342	GGGGTGCTATCTGTGATTGAGGGA
mmu-mir-7010	TCGGAAAGGATTGGGAAACTTGA
mmu-mir-30a	CTGTAAACATCCTCGACTGGAAGCT
mmu-mir-18b	TAAGGTGCATCTAGTGCTGTTAG
mmu-mir-450b	TATTGGGAACATTTTGCATGC
mmu-mir-320	GAAAAGCTGGGTTGAGAG
mmu-mir-485	AGAGAGGCTGGCCGTGATGAATT
mmu-mir-150	TCCCAACCCTTGTACCAGTG
mmu-mir-30e	TTTCAGTCGGATGTTTAC
mmu-mir-3103	TCTAACCTCTGATCCTTCCCACA
mmu-mir-224	AAGTCACTAGTGGTTCCGTTTAG
mmu-mir-345	CCTGAACTAGGGGTCTGGAGA
mmu-mir-216b	AAATCTCTGCAGGCAAATGTGA
mmu-mir-411	TATGTAACACGGTCCACTAAC
mmu-mir-30a	CTGTAAACATCCTCGACTGGAAGC
mmu-mir-330	CAAAGCACAGGGCCTGCAGA
mmu-mir-542	TGTGACAGATTGATAACT
mmu-mir-140	ACAGGGTAGAACCACGGACA
mmu-mir-26b	TTCAAGTAATTCAGGATAG
mmu-mir-411	ATAGTAGACCGTATAGCGT
mmu-mir-503	TAGCAGCGGGAACAGTACTGC
mmu-let-7b	GGTAGTAGGTTGTGTGGTTT
mmu-mir-425	ATCGGGAATGTCGTGTCCGCC
mmu-mir-532	CCATGCCTTGAGTGTAGGACCGT
mmu-mir-341	CGGTCGGCCGATCGCTCGGTC
mmu-mir-221	AGCTACATTGTCTGCTGGG
mmu-mir-8103	TCTCCTGTTCTCTGTTCTCCCTC
mmu-mir-7084	TTCTAGAGGATAGAGGTAGAGAG
mmu-mir-148a	TCAGTGCACTACAGAACTTTGTCT
mmu-mir-7091	GTAGGGGTGATAGATTCCATGG
mmu-mir-202	TTCCTATGCATATACTTCTT
mmu-mir-191	CTGCACTTGGATTTCGTTC
mmu-mir-6916	AGGCAGGAGGATGGAGATGAGT
mmu-mir-8103	TCTCCTGTTCTCTGTTCTC
mmu-mir-363	CAGGTGGAACACGATGCAA
mmu-mir-451a	TTTAGTAATGGTAACGGTTCT
mmu-mir-3572	TGGGGAACAGGGCAAGGTGGAC
mmu-let-7b	GAGGTAGTAGGTTGTGTG
mmu-mir-1945	TCTTCGCGGGTACTGTCGGG
mmu-mir-1983	CCTCACCTGGAGCATGTTTT
mmu-mir-214	GTACAGCAGGCACAGACAGGC
mmu-mir-99b	ACCCGTAGAACCGACCTTG
mmu-mir-6952	TCTCTGACTCTGCCTCCCACAG
mmu-mir-190b	TGATATGTTTGATATTGGGTTGT
mmu-mir-322	AAAACATGAAGCGCTGCA
mmu-mir-881	AACTGTGTCTTTTCTGAATAGA
mmu-mir-503	GAGTATTGTTTCCACTGCCTG
mmu-mir-125a	ACAGGTGAGGTTCTTGGG
mmu-mir-409	AATGTTGCTCGGTGAACCCCTT
mmu-mir-128-1	ACAGTGAACCGGTCTCTTTT
mmu-mir-451a	TAATGGTAACGGTTCTCTTGC
mmu-mir-451a	ATGGTAACGGTTCTCTTGC
mmu-mir-6945	TCTGAGCTCTGCCCTTCCCATAG
mmu-mir-1943	AGGGAGGATCTGGGCACCT
mmu-mir-187	GCTACAACACAGGACCCGGGC
mmu-mir-485	AGGCTGGCCGTGATGAATTCGATT
mmu-mir-486b	CTCGGGGCAGCTCAGTAC
mmu-mir-106b	TACCGCACTGTGGGTACTTG
mmu-mir-5132	CGTGGGGTGGTGGACTCAGGC
mmu-mir-425	CATCGGGAATGTCGTGTCCGC
mmu-mir-7046	TGTGTAGGGTGAGGCTGGGAGCCAGG
mmu-mir-26b	TTCAAGTAATTCAGGATAGGTTGT
mmu-mir-8112	TCTCCGCCACCTCCACCGCAGC
mmu-mir-183	TATGGCACTGGTAGAATTCA
mmu-mir-183	ATGGCACTGGTAGAATTCA
mmu-mir-1945	TCTTCGCGGGTACTGTCGGGA
mmu-mir-1a-2	TGGAATGTAAAGAAGTATGTATT
mmu-mir-8103	TCTCCTGTTCTCTGTTCTCC
mmu-mir-23b	ATCACATTGCCAGGGATTAC
mmu-mir-150	TCTCCCAACCCTTGTACCA
mmu-mir-378a	TCCTGACTCCAGGTCCTGTG
mmu-mir-450a-2	TTTTGCGATGTGTTCCTAAT
mmu-mir-542	TGTGACAGATTGATAACTGAA
mmu-mir-296	AGGGCCCCCCCTCAATCCTGTTGT
mmu-mir-382	GAAGTTGTTCGTGGTGGATTCGC
mmu-mir-30c-1	CTGGGAGAGGGTTGTTTACT
mmu-mir-206	GGAATGTAAGGAAGTGTGT
mmu-mir-5615-2	TGGTTGTTTTCTGAGACAGAA
mmu-mir-128-2	GGGGGCCGATGCACTGTAAGAG
mmu-mir-379	TGGTAGACTATGGAACGTAGGC
mmu-mir-192	TGACCTATGAATTGACAG
mmu-mir-132	TAACAGTCTACAGCCATGGTCGC
mmu-let-7f-1	CTATACAATCTATTGCCTTCCC
mmu-mir-378b	CTGGACTTGGAGTCAGAAGA
mmu-mir-22	AAGCTGCCAGTTGAAGAA
mmu-mir-6988	TGACCTCTGTATCTCCTGCCA
mmu-mir-5129	AATGTGCCTGTGCATCTCTTCCCA
mmu-mir-708	AACTAGACTGTGAGCTTC
mmu-let-7f-1	AGGTAGTAGATTGTATAGTTGT
mmu-mir-7017	CAGAGGGTTGTGAGACTAGGGC
mmu-mir-222	GCTACATCTGGCTACTGGGTCTC
mmu-mir-342	TGCTATCTGTGATTGAGGGACA
mmu-mir-342	AGGGGTGCTATCTGTGATTGAGGGAC
mmu-mir-200a	CATCTTACCGGACAGTGCT
mmu-mir-8107	TGGAAACTAGTGGCTGGGACAGC
mmu-mir-3103	AGGAGGGAGGATCTGCTGTTAG
mmu-mir-1247	CGGGAACGTCGAGACTGGAGC
mmu-mir-6961	TCCTCTTTCTTCCTGGCTCTAG
mmu-mir-495	AAACAAACATGGTGCACTTCTT
mmu-mir-129-2	CTTTTTGCGGTCTGGGCTTGCT
mmu-let-7b	GAGGTAGTAGGTTGTGTGGTT
mmu-mir-1934	TCTGGTCCCCTGCTTCGTCC
mmu-mir-300	TATGCAAGGGCAAGCTCTCTT
mmu-mir-1951	GTAGTGGAGACTGGTGTGGCTA
mmu-mir-15b	CGAATCATTATTTGCTGCT
mmu-mir-148b	AGTGCATCACAGAACTTTGT
mmu-mir-1945	TCTTCGCGGGTACTGTCGGGACT
mmu-mir-652	AATGGCGCCACTAGGGTTGTGC
mmu-mir-145a	CCAGTTTTCCCAGGAATCCCT
mmu-mir-674	CACAGCTCCCATCTCAGAA
mmu-mir-6911	TCAATCACACTCTGTCCACAG
mmu-mir-222	CTACATCTGGCTACTGGGTCTC
mmu-mir-542	TGTGACAGATTGATAACTGA
mmu-mir-148a	CAAAGTTCTGAGACACTCCGA
mmu-mir-879	AGAGGCTTATAGCTCTAAGC
mmu-mir-7068	ACTCACCCTGGACTGACTCT
mmu-mir-136	AGGACTCCATTTGTTTTGATG
mmu-mir-16-1	GTATTGACTGTGCTGCTGAAG
mmu-mir-92b	AGGGACGGGACGTGGTGCA
mmu-mir-98	TGAGGTAGTAAGTTGTATT
mmu-mir-693	TTCAGATGTGGCTGTAATGA
mmu-mir-672	TGAGGTTGGTGTACTGTGT
mmu-mir-30e	TGTAAACATCCTTGACTGGAA
mmu-mir-99b	CAAGCTCGTGTCTGTGGGT
mmu-mir-128-2	CACAGTGAACCGGTCTCTTT
mmu-mir-1306	ACGTTGGCTCTGGTGGTG
mmu-mir-5107	TGGGCAGAGGAGGCAGGG
mmu-mir-216b	AAATCTCTGCAGGCAAATGTG
mmu-mir-6923	TGAGGGCAGGAGGATTGGGGTGT
mmu-mir-3103	TCTAACCTCTGATCCTTCCCACAG
mmu-mir-7115	TCGGGGGTTGTGGTGCCGAAT
mmu-mir-877	GTAGAGGAGATGGCGCAGGGG
mmu-mir-217	ATACTGCATCAGGAACTGACTGGA
mmu-mir-203	GTGAAATGTTTAGGACCACTAGA
mmu-mir-339	TCCCTGTCCTCCAGGAGCTCAC
mmu-mir-15b	CGAATCATTATTTGCTGCTC
mmu-mir-142a	TAGTGTTTCCTACTTTATGGA
mmu-mir-3572	TTGGGGAACAGGGCAAGGTGGACA
mmu-mir-409	CGAATGTTGCTCGGTGAACCC
mmu-mir-142a	ACCCATAAAGTAGAAAGCACTAC
mmu-mir-6952	GGTGGGCGGTGAAACAGAGAGC
mmu-mir-7658	TGTGGGCGTGGCGGTGCTGGAG
mmu-mir-30c-1	CTGGGAGAGGGTTGTTTACTCC
mmu-mir-3099	TAGGCTAGAGAGAGGTTGGGGA
mmu-mir-484	TCAGGCTCAGTCCCCTCCC
mmu-mir-501	AATGCACCCGGGCAAGGAT
mmu-mir-22	AGTTCTTCAGTGGCAAGCTT
mmu-mir-5620	ACGAGGCAGGGGCTTTGACTGTG
mmu-mir-7658	TGTGGGCGTGGCGGTGCTGGA
mmu-mir-7052	TGTGGGAAGGTGGAGGCCT
mmu-mir-342	GGGGTGCTATCTGTGATTGAG
mmu-mir-547	CTTGGTACATCTTTGAGTGAG
mmu-mir-149	GAGGGAGGGACGGGGGCGGTGC
mmu-mir-429	TAATACTGTCTGGTAATGC
mmu-mir-455	TATGTGCCTTTGGACTACATC
mmu-mir-30c-1	CTGGGAGAGGGTTGTTTACTC
mmu-mir-30c-2	TGTAAACATCCTACACTCT
mmu-mir-133a-2	AGCTGGTAAAATGGAACCAAA
mmu-mir-194-1	CAGTGGAGCTGCTGTTACTTC
mmu-mir-770	CGTGGGCCTGACGTGGAGCTG
mmu-mir-431	TTGCAGGTCGTCTTGCAGGGCTT
mmu-mir-18a	TAAGGTGCATCTAGTGCAGATAG
mmu-mir-7063	ATGAGAGGTGCAGGCTGAGCA
mmu-mir-7019	TCACCTTGGCCGCCTCTCTGCA
mmu-mir-503	GGAGTATTGTTTCCACTGCCTG
mmu-mir-210	CTGTGCGTGTGACAGCGGCTG
mmu-mir-322	AAAACATGAAGCGCTGCAACAC
mmu-mir-128-1	CGGGGCCGTAGCACTGTCTGAG
mmu-mir-5107	TGGGCAGAGGAGGCAGGGAC
mmu-mir-451a	GTTACCATTACTGAGTTTAGT
mmu-mir-218-2	TTGTGCTTGATCTAACCATGTG
mmu-mir-1306	ACCACCTCCCCTGCAAACGT
mmu-mir-144	GGATATCATCATATACTGTAAGT
mmu-mir-425	AATGACACGATCACTCCC
mmu-mir-21a	ATAGCTTATCAGACTGATGTTGAC
mmu-mir-191	AACGGAATCCCAAAAGCAGC
mmu-mir-328	CCTGGCCCTCTCTGCCCTTC
mmu-mir-5107	TTGGGCAGAGGAGGCAGGGA
mmu-mir-136	ACTCCATTTGTTTTGATGATGG
mmu-mir-485	AGAGGCTGGCCGTGATGAATTCGA
mmu-let-7d	AAGAGGTAGTAGGTTGCAT
mmu-mir-433	TCATGATGGGCTCCTCGGTGT
mmu-mir-1231	TGCCCTGTCTGTTCTGCCCACA
mmu-mir-1981	CATCTAACCCTGGCCTTTGA
mmu-mir-24-1	GGTGCCTACTGAGCTGATATC
mmu-mir-881	TAACTGTGTCTTTTCTGAATAG
mmu-mir-3057	TTGGAGCTGAGATTCTGCGGGA
mmu-mir-7115	CGGGGGTTGTGGTGCCGAATTGT
mmu-mir-16-2	TAGCAGCACGTAAATATTG
mmu-mir-7043	GTACTGTGCCTCTCTGTTTTC
mmu-mir-411	ATAGTAGACCGTATAGCGTACG
mmu-mir-1941	GAGGGAGATGCTGGTACAGAG
mmu-mir-150	CTGGTACAGGCCTGGGGG
mmu-mir-485	AGAGAGGCTGGCCGTGAT
mmu-mir-501	CAATGCACCCGGGCAAGGATTTG
mmu-mir-378a	TCCTGACTCCAGGTCCTGTGT
mmu-mir-434	GCTCGACTCATGGTTTGAAC
mmu-mir-340	TTATAAAGCAATGAGACTGATTG
mmu-mir-6966	TGCTGTGTGCTTCCTCTGC
mmu-mir-30a	CTTTCAGTCGGATGTTTG
mmu-mir-328	GGGGGGCAGGAGGGGCTCAGGG
mmu-mir-381	ATATACAAGGGCAAGCTCTCTGT
mmu-mir-1983	CTCACCTGGAGCATGTTTTC
mmu-mir-672	TGAGGTTGGTGTACTGTGTGTGAG
mmu-mir-382	GAAGTTGTTCGTGGTGGAT
mmu-mir-140	ACAGGGTAGAACCACGGACAGG
mmu-mir-203	TTGTGAAATGTTTAGGACCACT
mmu-mir-30a	TGTAAACATCCTCGACTGGAAGCTG
mmu-mir-30d	CTTTCAGTCAGATGTTTGCT
mmu-mir-409	AGGTTACCCGAGCAACTTTGCA
mmu-let-7d	AACTATACGACCTGCTGCCTTTCT
mmu-mir-92a-1	ATTGCACTTGTCCCGGCCT
mmu-mir-34b	ATCACTAACTCCACTGCCATC
mmu-mir-31	AGGCAAGATGCTGGCATAGCTGT
mmu-mir-543	ACATTCGCGGTGCACTTCTTTT
mmu-mir-8097	ACAAGGAAAATGTCCGGGCT
mmu-mir-434	AGCTCGACTCATGGTTTGAACC
mmu-mir-323	AGGTGGTCCGTGGCGCGTTCGC
mmu-mir-6965	CTGTGCTCGGTCTCGCTCC
mmu-mir-381	ATATACAAGGGCAAGCTCTCTG
mmu-mir-339	AGCGCCTCGGCGACAGAGCCG
mmu-mir-1982	TCTCACCCTATGTTCTCCCACA
mmu-mir-1964	CCGACTTCTGGGCTCCGGC
mmu-mir-3066	TTGGTTGCTGTAGATTAAGT
mmu-mir-129-2	AAGCCCTTACCCCAAAAAGC
mmu-let-7g	CTGAGGTAGTAGTTTGTACAGT
mmu-let-7f-2	TGAGGTAGTAGATTGTATAGTTTT
mmu-mir-223	TTTGACAAGCTGAGTTGGACA
mmu-mir-148a	ACAAAGTTCTGAGACACTCCGACT
mmu-mir-148b	TGAAGTTCTGTTATACACTCAGGC
mmu-mir-7666	GATGCAGCGCACGGGCGAG
mmu-mir-185	AGGGGCTGGCTTTCCTCTGGTC
mmu-mir-200b	AATACTGCCTGGTAATGATGA
mmu-mir-210	CTGTGCGTGTGACAGCGGCT
mmu-mir-30b	TGGGATGTGGATGTTTACGT
mmu-mir-6899	TTGTCCTTCTGTGTCTTCTGC
mmu-mir-128-2	CACAGTGAACCGGTCTCTT
mmu-mir-199b	TACAGTAGTCTGCACATTGG
mmu-mir-330	TCTCTGGGCCTGTGTCTT
mmu-let-7c-2	CTATACAATCTACTGTCTTTC
mmu-mir-760	TCGGCTCTGGGTCTGTGGGG
mmu-mir-486b	GGGGCAGCTCAGTACAGGA
mmu-mir-339	CCTGTCCTCCAGGAGCTCACG
mmu-mir-7653	CCCCTACTGTTCCACCCCGCC
mmu-mir-182	TTTGGCAATGGTAGAACTC
mmu-mir-122	TGGAGTGTGACAATGGTGTTTGTG
mmu-mir-423	CTCGGTCTGAGGCCCCTCAGT
mmu-mir-7a-1	TGGAAGACTAGTGATTTTGTTGTTT
mmu-mir-666	AGCGGGCACAGCTGTGAGAG
mmu-mir-25	GCATTGCACTTGTCTCGGTCTGA
mmu-mir-181a-2	AACCACCGACCGTTGACTGT
mmu-mir-152	TCAGTGCATGACAGAACTTGGGC
mmu-let-7i	GCTGAGGTAGTAGTTTGTGCTGT
mmu-mir-486a	CTCGGGGCAGCTCAGTACAGGATG
mmu-mir-7036b	ACGCGGGGTTCTCTGTGGAAG
mmu-mir-770	CGTGGGCCTGACGTGGAGCT
mmu-mir-132	AACCGTGGCTTTCGATTGTTAC
mmu-mir-28a	AAGGAGCTCACAGTCTATTGAG
mmu-mir-7073	TTCTGGGGGAATTGAAAGACTAT
mmu-mir-217	TACTGCATCAGGAACTGACTGG
mmu-mir-877	GTAGAGGAGATGGCGCAGGG
mmu-mir-344d-2	GATATAACCACTGCCAGACTG
mmu-mir-222	CTACATCTGGCTACTGGGTCTCT
mmu-mir-200a	TAACACTGTCTGGTAACGATGTT
mmu-mir-329	AACACACCCAGCTAACCTTTT
mmu-mir-365-1	AGGGACTTTTGGGGGCAGA
mmu-mir-455	ATGTGCCTTTGGACTACATCGT
mmu-mir-708	AAGGAGCTTACAATCTAGCTGGG
mmu-mir-466q	TGTGTGTGTGTGTGTGTATGTGT
mmu-mir-144	GATATCATCATATACTGTAAGT
mmu-mir-146b	TGAGAACTGAATTCCATAGGCTGTGA
mmu-mir-433	ATCATGATGGGCTCCTCG
mmu-let-7c-1	TTGAGGTAGTAGGTTGTATGGTT
mmu-mir-20a	TAAAGTGCTTATAGTGCAGGT
mmu-mir-486b	CTCGGGGCAGCTCAGTACAGGAC
mmu-mir-451a	ACCGTTACCATTACTGAGTTT
mmu-mir-708	ACACAACTAGACTGTGAGCTTC
mmu-mir-322	CAAAACATGAAGCGCTGCA
mmu-mir-3103	TAACCTCTGATCCTTCCCACAG
mmu-mir-486a	GTCCTTCACTGTGCTCAGCT
mmu-mir-7043	ACTGTGCCTCTCTGTTTTCAG
mmu-mir-363	AATTGCACGGTATCCATCTGTAA
mmu-mir-135a-2	TATGGCTTTTTATTCCTATGTGA
mmu-mir-8114	TCACCCATCTCCTCTCCGCCTC
mmu-mir-361	CCCCCAGGTGTGATTCTGAT
mmu-mir-451a	CGTTACCATTACTGAGTT
mmu-mir-484	TCAGGCTCAGTCCCCTCC
mmu-let-7k	TGAGGTAGGAGGTTGTGTG
mmu-mir-300	TATGCAAGGGCAAGCTCTCT
mmu-mir-330	TCTCTGGGCCTGTGTCTTA
mmu-mir-92a-2	AGGTGGGGATTGGTGGCATTACT
mmu-mir-141	CATCTTCCAGTGCAGTGTTGGA
mmu-mir-128-2	ACAGTGAACCGGTCTCTT
mmu-mir-99b	AAGCTCGTGTCTGTGGGTCCGT
mmu-mir-196a-2	TAGGTAGTTTCATGTTGTT
mmu-mir-99b	CAAGCTCGTGTCTGTGGGTC
mmu-mir-431	TGCAGGTCGTCTTGCAGGGCT
mmu-mir-541	AGGGATTCTGATGTTGGT
mmu-mir-322	AAACATGAAGCGCTGCAACACC
mmu-mir-139	TGGAGACGCGGCCCTGTT
mmu-mir-206	ATGTAAGGAAGTGTGTGG
mmu-mir-677	TTCAGTGATGATTAGCTTCTGA
mmu-mir-139	TGGAGACGCGGCCCTGTTG
mmu-mir-365-1	AGGGACTTTTGGGGGCAGATGT
mmu-mir-3064	TGGCTGTTGTGGTGTGCAAAACT
mmu-mir-6970	TAAGTTCAGGGCTGGGAGCAGAGA
mmu-mir-144	TACAGTATAGATGATGTA
mmu-mir-466q	TGTGTGTGTGTGTGTGTATGT
mmu-mir-26a-2	TTCAAGTAATCCAGGATAGGCTGT
mmu-mir-429	TAATACTGTCTGGTAATGCC
mmu-mir-1936	TAACTGACCTGCTGTGAACTGG
mmu-mir-92b	AGGGACGGGACGTGGTGC
mmu-mir-7068	CACTCACCCTGGACTGACTCT
mmu-mir-24-1	GTGCCTACTGAGCTGATATCA
mmu-mir-144	CTACAGTATAGATGATGTACT
mmu-mir-194-1	TGTAACAGCAACTCCATGTGGAC
mmu-mir-185	AGGGGCTGGCTTTCCTCTGG
mmu-mir-676	ACTCTACAACCTTAGGACTTGCA
mmu-mir-1941	GAGGGAGATGCTGGTACAGAGGC
mmu-mir-3103	CCTCTAACCTCTGATCCTTCCCA
mmu-mir-142a	TAGTGTTTCCTACTTTATGG
mmu-mir-486b	CTCGGGGCAGCTCAGTACAG
mmu-mir-6970	GTAAGTTCAGGGCTGGGAGCAGAGA
mmu-mir-409	AATGTTGCTCGGTGAACCCCTTT
mmu-mir-342	AGGGGTGCTATCTGTGATT
mmu-mir-7687	AGGCGGGGAACCTGAGGCGCAGG
mmu-mir-219a-2	GAGAATTGTGGCTGGACATCTG
mmu-mir-101b	ACAGTACTGTGATAGCTGAA
mmu-mir-320	GAAAAGCTGGGTTGAGAGG
mmu-mir-146b	GAGAACTGAATTCCATAGGCTGT
mmu-mir-486b	TGTACTGAGCTGCCCCGAG
mmu-let-7a-1	ATGAGGTAGTAGGTTGTATAGT
mmu-mir-28a	ACTAGATTGTGAGCTGCTGG
mmu-mir-18a	ACTGCCCTAAGTGCTCCTT
mmu-let-7c-2	GGTAGTAGGTTGTATGGTT
mmu-mir-3076	CCGCACTCTGGTCTTCCCTTGC
mmu-mir-17	ACTGCAGTGAGGGCACTTGTA
mmu-mir-7655	TTTATGACGCTCCGTGGGCCTG
mmu-mir-93	ACCTGACCTACTGCTGAGCTAG
mmu-let-7i	CTGAGGTAGTAGTTTGTGCTGT
mmu-mir-6911	TGGGCTGAGTGGGTCTGTGGCAT
mmu-mir-130a	CAGTGCAATGTTAAAAGGG
mmu-let-7g	GAGGTAGTAGTTTGTACAGTTT
mmu-mir-450b	TTTTGCAGTATGTTCCTGAAT
mmu-mir-141	TAACACTGTCTGGTAAAGAT
mmu-mir-5116	TTTTGATAGGAACCCCGCCTGA
mmu-mir-339	TGAGCGCCTCGGCGACAGAGCC
mmu-mir-365-1	GGGACTTTTGGGGGCAGATGTGT
mmu-mir-142a	CCATAAAGTAGAAAGCACT
mmu-mir-7060	GTGAGTGCTGGGTAGAATGGGAA
mmu-mir-126a	GTACCGTGAGTAATAATGCG
mmu-mir-140	ACAGGGTAGAACCACGGACAG
mmu-mir-10a	CCTGTAGATCCGAATTTGT
mmu-mir-30d	TAAACATCCCCGACTGGAAG
mmu-mir-93	CAAAGTGCTGTTCGTGCAGGTAGT
mmu-mir-127	TGAAGCTCAGAGGGCTCTGATT
mmu-mir-93	ACTGCTGAGCTAGCACTTCCCG
mmu-let-7i	CTGAGGTAGTAGTTTGTGC
mmu-mir-493	TTGTACATGGTAGGCTTTCATT
mmu-mir-200b	AATACTGCCTGGTAATGATGAC
mmu-mir-324	CGCATCCCCTAGGGCATTGGT
mmu-mir-3074-2	TGTTCCTGCTGAACTGAGCCAG
mmu-mir-101b	ACAGTACTGTGATAGCTGAAGA
mmu-mir-21a	ATAGCTTATCAGACTGATGTTGACT
[truncated: 1,325 more rows]

## Sheet: C3
Name	Sequence
mmu-mir-148a	TCAGTGCACTACAGAACTTTGT
mmu-mir-486b	TCCTGTACTGAGCTGCCCCGAG
mmu-mir-10b	TACCCTGTAGAACCGAATTTGT
mmu-mir-143	TGAGATGAAGCACTGTAGCTC
mmu-mir-184	TGGACGGAGAACTGATAAGGGT
mmu-mir-92a-1	TATTGCACTTGTCCCGGCCTGT
mmu-mir-486b	TCCTGTACTGAGCTGCCCCG
mmu-let-7b	TGAGGTAGTAGGTTGTGTGGTT
mmu-mir-486b	TCCTGTACTGAGCTGCCCCGA
mmu-mir-122	TGGAGTGTGACAATGGTGTTT
mmu-let-7c-2	TGAGGTAGTAGGTTGTATGGTT
mmu-mir-99a	AACCCGTAGATCCGATCTTGT
mmu-mir-122	TGGAGTGTGACAATGGTGTTTG
mmu-mir-25	CATTGCACTTGTCTCGGTCTGA
mmu-mir-206	TGGAATGTAAGGAAGTGTGTGG
mmu-mir-486b	TCCTGTACTGAGCTGCCCCGAGC
mmu-mir-10a	TACCCTGTAGATCCGAATTTGT
mmu-mir-423	TGAGGGGCAGAGAGCGAGACTTT
mmu-mir-215	ATGACCTATGATTTGACAGACC
mmu-mir-423	TGAGGGGCAGAGAGCGAGACT
mmu-let-7b	TGAGGTAGTAGGTTGTGTGGTTT
mmu-mir-122	TGGAGTGTGACAATGGTGTTTGT
mmu-let-7b	TGAGGTAGTAGGTTGTGTGGT
mmu-mir-30d	TGTAAACATCCCCGACTGGAAGCT
mmu-mir-451a	AAACCGTTACCATTACTGAGT
mmu-let-7b	TGAGGTAGTAGGTTGTGTGG
mmu-mir-143	TGAGATGAAGCACTGTAGCT
mmu-mir-486a	CGGGGCAGCTCAGTACAGGATG
mmu-mir-215	ATGACCTATGATTTGACAGAC
mmu-mir-30d	TGTAAACATCCCCGACTGGAAG
mmu-mir-30d	TGTAAACATCCCCGACTGGAAGC
mmu-let-7i	TGAGGTAGTAGTTTGTGCTGTT
mmu-mir-151	CTAGACTGAGGCTCCTTGAGG
mmu-mir-99b	CACCCGTAGAACCGACCTTGC
mmu-mir-423	TGAGGGGCAGAGAGCGAGACTT
mmu-mir-125a	TCCCTGAGACCCTTTAACCTGT
mmu-mir-100	AACCCGTAGATCCGAACTTGT
mmu-mir-184	TGGACGGAGAACTGATAAGGG
mmu-mir-486a	TCCTGTACTGAGCTGCCCCGAGG
mmu-mir-128-1	TCACAGTGAACCGGTCTCTTTT
mmu-mir-206	TGGAATGTAAGGAAGTGTGT
mmu-mir-128-2	TCACAGTGAACCGGTCTCTTT
mmu-mir-25	CATTGCACTTGTCTCGGTCTG
mmu-mir-151	CTAGACTGAGGCTCCTTGAGGA
mmu-mir-143	TGAGATGAAGCACTGTAGCTCA
mmu-let-7c-2	TGAGGTAGTAGGTTGTATGGT
mmu-let-7c-2	TGAGGTAGTAGGTTGTATGGTTT
mmu-mir-30a	TGTAAACATCCTCGACTGGAAGCT
mmu-mir-30c-2	TGTAAACATCCTACACTCTCAGC
mmu-mir-328	CTGGCCCTCTCTGCCCTTCCGT
mmu-let-7g	TGAGGTAGTAGTTTGTACAGTT
mmu-mir-21a	TAGCTTATCAGACTGATGTTGA
mmu-mir-125b-1	TCCCTGAGACCCTAACTTGT
mmu-mir-146b	TGAGAACTGAATTCCATAGGCTGT
mmu-mir-532	CATGCCTTGAGTGTAGGACCGT
mmu-let-7d	CTATACGACCTGCTGCCTTTCT
mmu-mir-10a	ACCCTGTAGATCCGAATTTGT
mmu-let-7i	TGAGGTAGTAGTTTGTGCTGT
mmu-mir-1a-2	TGGAATGTAAAGAAGTATGTAT
mmu-mir-21a	TAGCTTATCAGACTGATGTTGAC
mmu-mir-92a-2	TATTGCACTTGTCCCGGCCTGA
mmu-mir-92a-1	TATTGCACTTGTCCCGGCCTG
mmu-mir-375	TTTGTTCGTTCGGCTCGCGTGA
mmu-mir-128-2	TCACAGTGAACCGGTCTCTT
mmu-let-7d	CTATACGACCTGCTGCCTTTC
mmu-mir-423	TGAGGGGCAGAGAGCGAGACTTTT
mmu-mir-122	TGGAGTGTGACAATGGTGTT
mmu-let-7b	TGAGGTAGTAGGTTGTGTG
mmu-let-7b	TGAGGTAGTAGGTTGTGT
mmu-mir-1198	TATGTGTTCCTGGCTGGCTTG
mmu-mir-10b	TACCCTGTAGAACCGAATTTG
mmu-mir-10b	ACCCTGTAGAACCGAATTTGT
mmu-mir-26a-2	TTCAAGTAATCCAGGATAGGCT
mmu-mir-146b	TGAGAACTGAATTCCATAGGCTG
mmu-mir-184	TGGACGGAGAACTGATAAGG
mmu-let-7c-2	TGAGGTAGTAGGTTGTATGG
mmu-mir-30d	TGTAAACATCCCCGACTGGAA
mmu-mir-191	CAACGGAATCCCAAAAGCAGCTG
mmu-mir-222	AGCTACATCTGGCTACTGGGTCTCT
mmu-mir-1198	TATGTGTTCCTGGCTGGCTTGG
mmu-let-7g	TGAGGTAGTAGTTTGTACAGT
mmu-mir-140	TACCACAGGGTAGAACCACGGA
mmu-mir-126a	TCGTACCGTGAGTAATAATGC
mmu-mir-215	ATGACCTATGATTTGACAGA
mmu-mir-150	TCTCCCAACCCTTGTACCAGTG
mmu-mir-140	ACCACAGGGTAGAACCACGGACA
mmu-mir-378a	ACTGGACTTGGAGTCAGAAGGC
mmu-mir-30a	TGTAAACATCCTCGACTGGAAGC
mmu-mir-24-2	TGGCTCAGTTCAGCAGGAAC
mmu-mir-140	ACCACAGGGTAGAACCACGGA
mmu-mir-145a	GTCCAGTTTTCCCAGGAATCCCT
mmu-mir-30a	TGTAAACATCCTCGACTGGAAG
mmu-mir-146a	TGAGAACTGAATTCCATGGGT
mmu-let-7f-2	TGAGGTAGTAGATTGTATAGTT
mmu-mir-30d	TGTAAACATCCCCGACTGGA
mmu-let-7a-2	TGAGGTAGTAGGTTGTATAGTT
mmu-mir-192	CTGACCTATGAATTGACAGCC
mmu-mir-24-2	TGGCTCAGTTCAGCAGGAACAG
mmu-mir-10a	TACCCTGTAGATCCGAATTTG
mmu-mir-423	AGCTCGGTCTGAGGCCCCTC
mmu-mir-375	TTTGTTCGTTCGGCTCGCGTG
mmu-mir-21a	TAGCTTATCAGACTGATGTTG
mmu-mir-199a-2	CCCAGTGTTCAGACTACCTGTTC
mmu-mir-27b	TTCACAGTGGCTAAGTTCTG
mmu-mir-151	CTAGACTGAGGCTCCTTGAG
mmu-mir-140	TACCACAGGGTAGAACCACGGACA
mmu-mir-192	TGACCTATGAATTGACAGCCAGT
mmu-mir-27b	TTCACAGTGGCTAAGTTCT
mmu-mir-140	TACCACAGGGTAGAACCACGG
mmu-mir-375	TTTGTTCGTTCGGCTCGCG
mmu-mir-140	ACCACAGGGTAGAACCACGGAC
mmu-mir-486a	CGGGGCAGCTCAGTACAGGAT
mmu-mir-183	TATGGCACTGGTAGAATTCACT
mmu-let-7f-2	TGAGGTAGTAGATTGTATAGTTT
mmu-mir-10b	TACCCTGTAGAACCGAATT
mmu-mir-361	CCCCCAGGTGTGATTCTGATTTGT
mmu-mir-126a	TCGTACCGTGAGTAATAATG
mmu-mir-27a	TTCACAGTGGCTAAGTTCCG
mmu-mir-206	TGGAATGTAAGGAAGTGTGTG
mmu-mir-142a	CCCATAAAGTAGAAAGCACT
mmu-mir-126a	TCGTACCGTGAGTAATAATGCG
mmu-mir-1a-2	TGGAATGTAAAGAAGTATGT
mmu-mir-184	TGGACGGAGAACTGATAAGGGTA
mmu-mir-24-2	TGGCTCAGTTCAGCAGGAACA
mmu-mir-182	TTTGGCAATGGTAGAACTCACACC
mmu-let-7i	TGAGGTAGTAGTTTGTGCTG
mmu-mir-328	CTGGCCCTCTCTGCCCTTCCG
mmu-mir-669c	ATAGTTGTGTGTGGATGTGTGT
mmu-mir-486b	TCCTGTACTGAGCTGCCCC
mmu-mir-125a	TCCCTGAGACCCTTTAACCTG
mmu-mir-423	AGCTCGGTCTGAGGCCCCTCAGT
mmu-mir-30c-2	TGTAAACATCCTACACTCTCAGCT
mmu-mir-22	AAGCTGCCAGTTGAAGAAC
mmu-mir-206	TGGAATGTAAGGAAGTGTG
mmu-mir-423	AGCTCGGTCTGAGGCCCCTCAG
mmu-mir-143	TGAGATGAAGCACTGTAGC
mmu-mir-1981	GTAAAGGCTGGGCTTAGACGTGG
mmu-mir-184	TGGACGGAGAACTGATAAG
mmu-mir-128-1	TCACAGTGAACCGGTCTCTTTTT
mmu-let-7a-2	TGAGGTAGTAGGTTGTATAG
mmu-mir-574	TGAGTGTGTGTGTGTGAGTGT
mmu-mir-200a	TAACACTGTCTGGTAACGATG
mmu-mir-423	TGAGGGGCAGAGAGCGAGAC
mmu-let-7f-2	TGAGGTAGTAGATTGTATAG
mmu-let-7c-2	TGAGGTAGTAGGTTGTAT
mmu-mir-125b-1	TCCCTGAGACCCTAACTTG
mmu-mir-140	TACCACAGGGTAGAACCACGGAC
mmu-let-7f-2	TGAGGTAGTAGATTGTATAGT
mmu-mir-423	TGAGGGGCAGAGAGCGAGA
mmu-mir-10a	TACCCTGTAGATCCGAATT
mmu-mir-676	CCGTCCTGAGGTTGTTGAGCT
mmu-mir-191	CAACGGAATCCCAAAAGCAGCT
mmu-mir-99b	CACCCGTAGAACCGACCTTG
mmu-mir-100	AACCCGTAGATCCGAACTTG
mmu-mir-10b	TACCCTGTAGAACCGAATTT
mmu-mir-501	AATGCACCCGGGCAAGGATTTG
mmu-mir-99b	CACCCGTAGAACCGACCTTGCG
mmu-let-7a-2	TGAGGTAGTAGGTTGTATAGT
mmu-let-7i	TGAGGTAGTAGTTTGTGCT
mmu-let-7g	TGAGGTAGTAGTTTGTAC
mmu-let-7i	TGAGGTAGTAGTTTGTGC
mmu-let-7d	CTATACGACCTGCTGCCTTT
mmu-mir-92a-1	ATTGCACTTGTCCCGGCCTGT
mmu-mir-106b	CCGCACTGTGGGTACTTGCTG
mmu-let-7g	TGAGGTAGTAGTTTGTACAG
mmu-let-7g	TGAGGTAGTAGTTTGTACAGTTT
mmu-mir-125a	TCCCTGAGACCCTTTAACCTGTG
mmu-mir-133a-2	TTGGTCCCCTTCAACCAGCTGT
mmu-mir-100	AACCCGTAGATCCGAACTTGTG
mmu-mir-27b	TTCACAGTGGCTAAGTTCTGC
mmu-mir-676	CCGTCCTGAGGTTGTTGAGCTG
mmu-mir-1839	AAGGTAGATAGAACAGGTCT
mmu-mir-669c	ATAGTTGTGTGTGGATGTGTGTAT
mmu-mir-361	TCCCCCAGGTGTGATTCTGATTTGT
mmu-mir-1964	CCGACTTCTGGGCTCCGGCTTT
mmu-mir-744	TGCGGGGCTAGGGCTAACAGC
mmu-mir-451a	AAACCGTTACCATTACTG
mmu-mir-181a-1	AACATTCAACGCTGTCGGTGA
mmu-mir-192	TGACCTATGAATTGACAGCCAG
mmu-let-7f-2	TGAGGTAGTAGATTGTAT
mmu-mir-99a	AAACCCGTAGATCCGATCTTGT
mmu-mir-320	AAAAGCTGGGTTGAGAGGGCG
mmu-mir-122	TGGAGTGTGACAATGGTGT
mmu-mir-378a	ACTGGACTTGGAGTCAGAAGG
mmu-mir-125b-1	TCCCTGAGACCCTAACTTGTG
mmu-mir-30e	TGTAAACATCCTTGACTGGAAGCT
mmu-mir-133a-2	TTTGGTCCCCTTCAACCAGCTGT
mmu-mir-486b	CGGGGCAGCTCAGTACAGGA
mmu-mir-128-2	TCACAGTGAACCGGTCTCTTTC
mmu-mir-486b	TCCTGTACTGAGCTGCCC
mmu-mir-92b	TATTGCACTCGTCCCGGCCTCC
mmu-mir-222	AGCTACATCTGGCTACTGGGTCTC
mmu-mir-146a	TGAGAACTGAATTCCATGGGTT
mmu-mir-30a	TGTAAACATCCTCGACTGGAA
mmu-mir-10a	TACCCTGTAGATCCGAATTT
mmu-mir-486a	TCCTGTACTGAGCTGCCCCGAGGT
mmu-mir-423	AGCTCGGTCTGAGGCCCCTCA
mmu-mir-184	TTGGACGGAGAACTGATAAGGGT
mmu-mir-145a	ATTCCTGGAAATACTGTTCTT
mmu-mir-148b	TCAGTGCATCACAGAACTTTGT
mmu-mir-101a	TACAGTACTGTGATAACTGA
mmu-mir-30a	CTTTCAGTCGGATGTTTGCAGC
mmu-mir-127	TCGGATCCGTCTGAGCTTGGCT
mmu-mir-320	AAAAGCTGGGTTGAGAGGGC
mmu-mir-22	AAGCTGCCAGTTGAAGAACTGT
mmu-mir-455	TATGTGCCTTTGGACTACATCGT
mmu-mir-222	AGCTACATCTGGCTACTGGGT
mmu-mir-205	TCCTTCATTCCACCGGAGTCTGT
mmu-mir-101b	TACAGTACTGTGATAGCTGA
mmu-mir-541	AAGGGATTCTGATGTTGGTCA
mmu-mir-320	AAAAGCTGGGTTGAGAGGGCGA
mmu-mir-409	GAATGTTGCTCGGTGAACCCCT
mmu-mir-99a	AACCCGTAGATCCGATCTTG
mmu-mir-10a	ATACCCTGTAGATCCGAATTTGT
mmu-mir-22	AAGCTGCCAGTTGAAGAACT
mmu-mir-199b	ACAGTAGTCTGCACATTGGTT
mmu-mir-375	TTTGTTCGTTCGGCTCGCGT
mmu-mir-140	ACCACAGGGTAGAACCACGG
mmu-mir-150	TCTCCCAACCCTTGTACCAGT
mmu-mir-674	CACAGCTCCCATCTCAGAAC
mmu-mir-224	TAAGTCACTAGTGGTTCCGTTTAG
mmu-mir-672	TGAGGTTGGTGTACTGTGTGTGA
mmu-mir-101b	TACAGTACTGTGATAGCTGAAG
mmu-mir-186	CAAAGAATTCTCCTTTTGGGCT
mmu-mir-101a	TACAGTACTGTGATAACTGAA
mmu-mir-21a	TAGCTTATCAGACTGATGTTGACT
mmu-mir-183	TATGGCACTGGTAGAATTCACTG
mmu-mir-150	TCTCCCAACCCTTGTACCAGTGC
mmu-mir-10b	TACCCTGTAGAACCGAATTTGTG
mmu-mir-146a	TGAGAACTGAATTCCATGGG
mmu-mir-139	TGGAGACGCGGCCCTGTTGGAGT
mmu-mir-574	TGAGTGTGTGTGTGTGAGTGTGT
mmu-let-7c-2	TGAGGTAGTAGGTTGTATG
mmu-mir-486b	TCCTGTACTGAGCTGCCCCGAGCT
mmu-mir-192	CTGACCTATGAATTGACAGC
mmu-mir-125b-1	TCCCTGAGACCCTAACTTGTGA
mmu-mir-30a	TGTAAACATCCTCGACTGGA
mmu-mir-29a	CTAGCACCATCTGAAATCGGTT
mmu-mir-92a-1	TATTGCACTTGTCCCGGCCTGTT
mmu-mir-1a-2	TGGAATGTAAAGAAGTATG
mmu-mir-541	AAGGGATTCTGATGTTGGTC
mmu-mir-191	AACGGAATCCCAAAAGCAGCTG
mmu-mir-200b	TAATACTGCCTGGTAATGATG
mmu-mir-192	CTGACCTATGAATTGACAGCCA
mmu-mir-30a	TTTCAGTCGGATGTTTGCAGC
mmu-mir-151	CTAGACTGAGGCTCCTTGA
mmu-mir-148a	TCAGTGCACTACAGAACTTTG
mmu-mir-203	TGAAATGTTTAGGACCACTAG
mmu-mir-1198	TATGTGTTCCTGGCTGGCT
mmu-mir-215	ATGACCTATGATTTGACAG
mmu-mir-378a	ACTGGACTTGGAGTCAGAAGGCC
mmu-mir-128-2	TCACAGTGAACCGGTCTCT
mmu-mir-423	AAGCTCGGTCTGAGGCCCCTC
mmu-mir-183	ATGGCACTGGTAGAATTCACT
mmu-mir-30d	TGTAAACATCCCCGACTGG
mmu-mir-378a	CTGGACTTGGAGTCAGAAGGC
mmu-mir-28a	CACTAGATTGTGAGCTGCTGGA
mmu-mir-30e	CTTTCAGTCGGATGTTTACAGC
mmu-mir-151	CTAGACTGAGGCTCCTTG
mmu-mir-10a	TACCCTGTAGATCCGAATTTGTG
mmu-mir-126a	CGTACCGTGAGTAATAATGC
mmu-mir-451a	AAACCGTTACCATTACTGAG
mmu-mir-501	AATGCACCCGGGCAAGGATTTGG
mmu-mir-125b-1	CCCTGAGACCCTAACTTGTGA
mmu-mir-451a	AAACCGTTACCATTACTGAGTTT
mmu-mir-143	CTGAGATGAAGCACTGTAGCTC
mmu-mir-181a-1	AACATTCAACGCTGTCGGT
mmu-mir-183	ATGGCACTGGTAGAATTCACTG
mmu-mir-139	TCTACAGTGCACGTGTCTCCAGT
mmu-mir-192	TGACCTATGAATTGACAGCC
mmu-mir-93	CAAAGTGCTGTTCGTGCAGGTAG
mmu-mir-21a	TAGCTTATCAGACTGATGTT
mmu-mir-148a	TCAGTGCACTACAGAACTT
mmu-mir-9-3	TCTTTGGTTATCTAGCTGTATGA
mmu-mir-16-2	TAGCAGCACGTAAATATTGGC
mmu-mir-140	CAGTGGTTTTACCCTATGGTAG
mmu-mir-7a-2	TGGAAGACTAGTGATTTTGT
mmu-let-7a-2	TGAGGTAGTAGGTTGTATAGTTT
mmu-mir-182	TTTGGCAATGGTAGAACTCACACCG
mmu-mir-381	TATACAAGGGCAAGCTCTCTGT
mmu-mir-485	AGAGGCTGGCCGTGATGAATTCG
mmu-mir-29a	TAGCACCATCTGAAATCGG
mmu-mir-532	CATGCCTTGAGTGTAGGACCGTT
mmu-mir-145a	GTCCAGTTTTCCCAGGAATCCC
mmu-mir-451a	AAACCGTTACCATTACTGAGTT
mmu-mir-145a	ATTCCTGGAAATACTGTTCT
mmu-mir-23a	ATCACATTGCCAGGGATTTCC
mmu-mir-152	TCAGTGCATGACAGAACTTGG
mmu-mir-200c	TAATACTGCCGGGTAATGATG
mmu-mir-148b	TCAGTGCATCACAGAACTTTG
mmu-mir-30a	CTTTCAGTCGGATGTTTGC
mmu-mir-340	TTATAAAGCAATGAGACTGATT
mmu-mir-24-2	GTGCCTACTGAGCTGAAACAG
mmu-mir-126a	CGTACCGTGAGTAATAATGCG
mmu-mir-151	CTAGACTGAGGCTCCTTGAGGAC
mmu-mir-194-2	TGTAACAGCAACTCCATGTGG
mmu-mir-1839	AAGGTAGATAGAACAGGTCTTG
mmu-mir-139	TCTACAGTGCACGTGTCTCCAG
mmu-mir-382	GAAGTTGTTCGTGGTGGATTCG
mmu-mir-378a	CTGGACTTGGAGTCAGAAGGCC
mmu-mir-30a	TGTAAACATCCTCGACTGG
mmu-mir-1981	GTAAAGGCTGGGCTTAGACGT
mmu-mir-195a	CCAATATTGGCTGTGCTGCTCCA
mmu-mir-146b	TGAGAACTGAATTCCATAGGCT
mmu-mir-30a	CTTTCAGTCGGATGTTTGCAG
mmu-mir-191	CAACGGAATCCCAAAAGCAGCTGT
mmu-mir-101a	GTACAGTACTGTGATAACTGA
mmu-mir-20a	TAAAGTGCTTATAGTGCAGGTAG
mmu-mir-192	TGACCTATGAATTGACAGCCA
mmu-mir-181a-2	ACCACCGACCGTTGACTGTAC
mmu-mir-10a	ACCCTGTAGATCCGAATTTG
mmu-mir-1198	TATGTGTTCCTGGCTGGCTT
mmu-mir-672	TGAGGTTGGTGTACTGTGTGT
mmu-mir-140	TACCACAGGGTAGAACCACG
mmu-mir-191	GCTGCACTTGGATTTCGTTC
mmu-mir-101a	TACAGTACTGTGATAACTGAAG
mmu-mir-145a	GATTCCTGGAAATACTGTTCTT
mmu-mir-7a-2	TGGAAGACTAGTGATTTTGTTGT
mmu-mir-25	CATTGCACTTGTCTCGGTCT
mmu-mir-25	AGGCGGAGACTTGGGCAATTG
mmu-mir-182	TTTGGCAATGGTAGAACTCACA
mmu-mir-206	TGGAATGTAAGGAAGTGT
mmu-mir-9-3	TCTTTGGTTATCTAGCTGTATG
mmu-mir-532	CATGCCTTGAGTGTAGGACCG
mmu-mir-92b	TATTGCACTCGTCCCGGCCTC
mmu-mir-21a	TAGCTTATCAGACTGATGT
mmu-mir-99a	AACCCGTAGATCCGATCTT
mmu-mir-486a	CGGGGCAGCTCAGTACAGGATGC
mmu-mir-503	GAGTATTGTTTCCACTGCCTGG
mmu-mir-106b	CCGCACTGTGGGTACTTGCT
mmu-mir-351	TCCCTGAGGAGCCCTTTGAGCC
mmu-mir-223	CGTGTATTTGACAAGCTGAGTTG
mmu-mir-1964	CCGACTTCTGGGCTCCGGCTT
mmu-mir-434	TTTGAACCATCACTCGACTCC
mmu-mir-181a-1	AACATTCAACGCTGTCGGTG
mmu-mir-320	AAAAGCTGGGTTGAGAGGG
mmu-mir-200a	TAACACTGTCTGGTAACGATGT
mmu-mir-676	CCGTCCTGAGGTTGTTGAGCTGT
mmu-mir-574	CACGCTCATGCACACACCCACA
mmu-let-7a-2	TGAGGTAGTAGGTTGTATA
mmu-mir-101a	GTACAGTACTGTGATAACTGAA
mmu-mir-127	TCGGATCCGTCTGAGCTTGG
mmu-mir-320	AAAAGCTGGGTTGAGAGGGCGAA
mmu-mir-328	CTGGCCCTCTCTGCCCTTCCGTC
mmu-mir-181b-2	AACATTCATTGCTGTCGGT
mmu-mir-195a	CCAATATTGGCTGTGCTGCTCC
mmu-mir-126a	CATTATTACTTTTGGTACGCG
mmu-mir-129-2	CTTTTTGCGGTCTGGGCTTGC
mmu-mir-181b-2	AACATTCATTGCTGTCGGTG
mmu-mir-744	TGCGGGGCTAGGGCTAACAGCA
mmu-mir-1981	GTAAAGGCTGGGCTTAGACGTG
mmu-mir-335	TTTTTCATTATTGCTCCTGACC
mmu-mir-351	TCCCTGAGGAGCCCTTTGAGCCTG
mmu-mir-671	TCCGGTTCTCAGGGCTCCACCT
mmu-let-7b	TGAGGTAGTAGGTTGTGTGGTTTC
mmu-mir-26b	TTCAAGTAATTCAGGATAGGT
mmu-mir-676	CCGTCCTGAGGTTGTTGAGC
mmu-mir-1a-2	TGGAATGTAAAGAAGTATGTA
mmu-mir-423	TGAGGGGCAGAGAGCGAG
mmu-mir-25	ATTGCACTTGTCTCGGTCTGA
mmu-mir-320	AAAAGCTGGGTTGAGAGGGCGAAA
mmu-let-7g	TGAGGTAGTAGTTTGTACA
mmu-let-7f-2	TGAGGTAGTAGATTGTATA
mmu-mir-219a-2	AGAATTGTGGCTGGACATCTGT
mmu-mir-106b	CCGCACTGTGGGTACTTGC
mmu-mir-379	TGGTAGACTATGGAACGTAG
mmu-mir-674	CACAGCTCCCATCTCAGAACA
mmu-mir-30a	TTTCAGTCGGATGTTTGC
mmu-mir-126a	CGTACCGTGAGTAATAATG
mmu-mir-296	AGGGCCCCCCCTCAATCCTGT
mmu-let-7e	TGAGGTAGGAGGTTGTATAGTT
mmu-mir-30a	GTAAACATCCTCGACTGGAAGCT
mmu-mir-148a	AGTGCACTACAGAACTTTGT
mmu-mir-195a	CCAATATTGGCTGTGCTGCTC
mmu-mir-423	AAGCTCGGTCTGAGGCCCCTCAG
mmu-let-7d	TATACGACCTGCTGCCTTTCT
mmu-let-7e	TGAGGTAGGAGGTTGTATAG
mmu-mir-205	TCCTTCATTCCACCGGAGTCTG
mmu-mir-361	TCCCCCAGGTGTGATTCTGATTTG
mmu-mir-485	AGAGGCTGGCCGTGATGAATTC
mmu-mir-23a	ATCACATTGCCAGGGATTTCCA
mmu-mir-433	ATCATGATGGGCTCCTCGGTGT
mmu-mir-486b	CGGGGCAGCTCAGTACAGG
mmu-mir-139	TGGAGACGCGGCCCTGTTGGAG
mmu-mir-676	ACTCTACAACCTTAGGACTTGC
mmu-mir-222	AGCTACATCTGGCTACTGGGTC
mmu-mir-16-2	TAGCAGCACGTAAATATTGGCGT
mmu-mir-486b	CTGTACTGAGCTGCCCCGAG
mmu-mir-186	CAAAGAATTCTCCTTTTGGGC
mmu-mir-24-2	GTGCCTACTGAGCTGAAAC
mmu-mir-184	TTGGACGGAGAACTGATAAGGG
mmu-mir-30c-2	TGTAAACATCCTACACTCTC
mmu-mir-204	TTCCCTTTGTCATCCTATGCCTG
mmu-mir-122	TGGAGTGTGACAATGGTG
mmu-mir-99b	CACCCGTAGAACCGACCT
mmu-mir-200b	TAATACTGCCTGGTAATGATGA
mmu-mir-224	TAAGTCACTAGTGGTTCCGTTT
mmu-mir-574	TGAGTGTGTGTGTGTGAGTG
mmu-mir-744	TGCGGGGCTAGGGCTAACAG
mmu-mir-7b	TGGAAGACTTGTGATTTTGTTGT
mmu-mir-674	CACAGCTCCCATCTCAGAACAA
mmu-let-7c-2	TGAGGTAGTAGGTTGTATGGTTTT
mmu-mir-27a	TTCACAGTGGCTAAGTTCC
mmu-mir-101b	GTACAGTACTGTGATAGCTGA
mmu-mir-16-2	TAGCAGCACGTAAATATTGGCG
mmu-let-7d	TATACGACCTGCTGCCTTTC
mmu-mir-322	AAACATGAAGCGCTGCAACA
mmu-mir-434	TTTGAACCATCACTCGACTCCT
mmu-mir-214	TACAGCAGGCACAGACAGG
mmu-mir-30a	TTTCAGTCGGATGTTTGCAGCT
mmu-mir-342	AGGGGTGCTATCTGTGATTGA
mmu-mir-145a	ATTCCTGGAAATACTGTTC
mmu-mir-191	CAACGGAATCCCAAAAGCAGC
mmu-mir-25	CATTGCACTTGTCTCGGTC
mmu-let-7d	AGAGGTAGTAGGTTGCATAG
mmu-mir-223	CGTGTATTTGACAAGCTGAGTTGG
mmu-mir-708	CAACTAGACTGTGAGCTTCT
mmu-mir-148a	CAGTGCACTACAGAACTTTGT
mmu-mir-223	CGTGTATTTGACAAGCTGAGT
mmu-mir-10a	ACCCTGTAGATCCGAATTTGTG
mmu-mir-328	CTGGCCCTCTCTGCCCTTC
mmu-mir-574	TGAGTGTGTGTGTGTGAGT
mmu-mir-503	TAGCAGCGGGAACAGTACTG
mmu-mir-30a	TTTCAGTCGGATGTTTGCAG
mmu-mir-409	AATGTTGCTCGGTGAACCCCT
mmu-let-7d	AGAGGTAGTAGGTTGCATAGTT
mmu-mir-10a	ACCCTGTAGATCCGAATTT
mmu-mir-10b	ACCCTGTAGAACCGAATTTG
mmu-mir-145a	GGATTCCTGGAAATACTGTTCT
mmu-mir-27a	AGGGCTTAGCTGCTTGTGAGC
mmu-mir-328	CTGGCCCTCTCTGCCCTTCC
mmu-mir-434	GCTCGACTCATGGTTTGAACCA
mmu-mir-151	ACTAGACTGAGGCTCCTTGAGG
mmu-let-7e	TGAGGTAGGAGGTTGTATAGT
mmu-mir-150	TCTCCCAACCCTTGTACCAG
mmu-mir-203	TGAAATGTTTAGGACCACT
mmu-mir-30e	TGTAAACATCCTTGACTGGAAG
mmu-mir-184	TGGACGGAGAACTGATAA
mmu-mir-99a	AACCCGTAGATCCGATCTTGTG
mmu-mir-101b	GTACAGTACTGTGATAGCTG
mmu-mir-486a	CTGTACTGAGCTGCCCCGAGGT
mmu-mir-218-2	TTGTGCTTGATCTAACCATGT
mmu-let-7i	TGAGGTAGTAGTTTGTGCTGTTG
mmu-mir-10b	ACCCTGTAGAACCGAATTTGTG
mmu-mir-671	TCCGGTTCTCAGGGCTCCACC
mmu-mir-501	AATGCACCCGGGCAAGGATT
mmu-mir-24-2	GTGCCTACTGAGCTGAAACAGT
mmu-mir-99b	CAAGCTCGTGTCTGTGGGTCCG
mmu-mir-221	AGCTACATTGTCTGCTGGGTTTC
mmu-mir-199b	CAGTAGTCTGCACATTGGTT
mmu-mir-30e	CTTTCAGTCGGATGTTTAC
mmu-mir-126a	CTCGTACCGTGAGTAATAATGC
mmu-mir-140	ACCACAGGGTAGAACCACG
mmu-mir-183	ATGGCACTGGTAGAATTCACTGT
mmu-mir-199b	ACAGTAGTCTGCACATTGGTTA
mmu-mir-27b	TTCACAGTGGCTAAGTTCTGCA
mmu-mir-149	TCTGGCTCCGTGTCTTCACTCC
mmu-mir-101a	GTACAGTACTGTGATAACT
mmu-mir-423	AAGCTCGGTCTGAGGCCCCTCA
mmu-mir-486b	CGGGGCAGCTCAGTACAGGAC
mmu-mir-199b	ACAGTAGTCTGCACATTGGT
mmu-mir-338	AACAATATCCTGGTGCTGAGT
mmu-mir-574	TGAGTGTGTGTGTGTGAGTGTG
mmu-mir-106b	CCGCACTGTGGGTACTTGCTGC
mmu-mir-574	TGAGTGTGTGTGTGTGAGTGTGTG
mmu-mir-434	GCTCGACTCATGGTTTGAACC
mmu-mir-541	AAGGGATTCTGATGTTGGTCACA
mmu-mir-200b	TAATACTGCCTGGTAATGATGAC
mmu-mir-27b	GTTCACAGTGGCTAAGTTCTG
mmu-mir-744	TGCGGGGCTAGGGCTAAC
mmu-mir-186	CAAAGAATTCTCCTTTTGGG
mmu-let-7c-2	GAGGTAGTAGGTTGTATGGTT
mmu-mir-26b	TTCAAGTAATTCAGGATAGGTT
mmu-mir-708	CAACTAGACTGTGAGCTTCTA
mmu-mir-342	TCTCACACAGAAATCGCACCCGT
mmu-mir-203	GTGAAATGTTTAGGACCACTAG
mmu-mir-200a	CATCTTACCGGACAGTGCTGGA
mmu-mir-100	AACCCGTAGATCCGAACTT
mmu-mir-149	TCTGGCTCCGTGTCTTCACTC
mmu-mir-146a	TGAGAACTGAATTCCATG
mmu-mir-16-2	TAGCAGCACGTAAATATTGG
mmu-mir-199b	TACAGTAGTCTGCACATTGGTT
mmu-mir-145a	GATTCCTGGAAATACTGTTCT
mmu-mir-10a	ACCCTGTAGATCCGAATT
mmu-mir-92a-1	TATTGCACTTGTCCCGGCCT
mmu-mir-7a-2	TGGAAGACTAGTGATTTTGTTG
mmu-mir-351	TCCCTGAGGAGCCCTTTGAGC
mmu-mir-484	TCAGGCTCAGTCCCCTCCCGAT
mmu-mir-101b	TACAGTACTGTGATAGCTGAA
mmu-mir-375	TTGTTCGTTCGGCTCGCGTGA
mmu-mir-181a-1	AACATTCAACGCTGTCGG
mmu-mir-7a-2	TGGAAGACTAGTGATTTTGTTGTT
mmu-mir-150	TCTCCCAACCCTTGTACC
mmu-mir-669c	ATAGTTGTGTGTGGATGTGT
mmu-mir-146a	TGAGAACTGAATTCCATGGGTTA
mmu-mir-378c	ACTGGACTTGGAGTCAGAAG
mmu-mir-28a	CACTAGATTGTGAGCTGCTGG
mmu-mir-183	TATGGCACTGGTAGAATTCAC
mmu-mir-125b-1	TCCCTGAGACCCTAACTT
mmu-mir-10b	ACCCTGTAGAACCGAATTTGTGT
mmu-mir-134	TGTGACTGGTTGACCAGAGGGG
mmu-mir-200c	TAATACTGCCGGGTAATGATGGA
mmu-mir-125a	ACAGGTGAGGTTCTTGGGAGC
mmu-mir-541	AAGGGATTCTGATGTTGGT
mmu-mir-27a	AGGGCTTAGCTGCTTGTGAGCAAGG
mmu-mir-423	AGGGGCAGAGAGCGAGACTTTT
mmu-mir-1839	AAGGTAGATAGAACAGGTCTTGT
mmu-mir-21a	ATAGCTTATCAGACTGATGTTG
mmu-mir-182	TTTGGCAATGGTAGAACTCACAC
mmu-mir-125b-1	ACGGGTTAGGCTCTTGGGAGC
mmu-mir-21a	ATAGCTTATCAGACTGATGTTGA
mmu-mir-92a-1	TATTGCACTTGTCCCGGCC
mmu-mir-501	AATGCACCCGGGCAAGGATTT
mmu-mir-423	AAGCTCGGTCTGAGGCCCCTCAGT
mmu-let-7d	AGAGGTAGTAGGTTGCAT
mmu-mir-127	TCGGATCCGTCTGAGCTTGGCTG
mmu-mir-1198	TATGTGTTCCTGGCTGGCTTGGT
mmu-mir-378c	ACTGGACTTGGAGTCAGAA
mmu-mir-125a	TCCCTGAGACCCTTTAACCTGTGA
mmu-mir-222	AGCTACATCTGGCTACTGGGTCT
mmu-mir-200c	TAATACTGCCGGGTAATGATGG
mmu-mir-192	TGACCTATGAATTGACAGC
mmu-mir-99b	CAAGCTCGTGTCTGTGGGTCCGT
mmu-mir-433	ATCATGATGGGCTCCTCGGTG
mmu-mir-378c	ACTGGACTTGGAGTCAGA
mmu-mir-1934	AGGATGACGGTGGGGCTGGTGA
mmu-mir-204	TTCCCTTTGTCATCCTATGCCT
mmu-mir-485	AGAGGCTGGCCGTGATGAATT
mmu-mir-223	CGTGTATTTGACAAGCTGAGTTGGA
mmu-mir-485	AGAGGCTGGCCGTGATGAAT
mmu-mir-296	GAGGGTTGGGTGGAGGCT
mmu-mir-361	TCCCCCAGGTGTGATTCTGATT
mmu-mir-142a	CCCATAAAGTAGAAAGCAC
mmu-mir-10b	TACCCTGTAGAACCGAATTTGTGT
mmu-mir-30e	CTTTCAGTCGGATGTTTACAG
mmu-mir-224	TAAGTCACTAGTGGTTCCGTT
mmu-mir-145a	GTCCAGTTTTCCCAGGAATCCCTT
mmu-mir-30a	TGTAAACATCCTCGACTG
mmu-mir-322	AAACATGAAGCGCTGCAACAC
mmu-mir-9-3	TCTTTGGTTATCTAGCTGTAT
mmu-mir-375	TTTTGTTCGTTCGGCTCGCG
mmu-mir-744	TGCGGGGCTAGGGCTAACA
mmu-mir-183	TATGGCACTGGTAGAATTCACTGT
mmu-mir-126a	CTCGTACCGTGAGTAATAATGCG
mmu-mir-669c	ATAGTTGTGTGTGGATGTGTGTA
mmu-mir-101b	GTACAGTACTGTGATAGCTGAA
mmu-mir-543	AAACATTCGCGGTGCACTTCTT
mmu-mir-27a	TTCACAGTGGCTAAGTTC
mmu-mir-541	AAGGGATTCTGATGTTGGTCACACT
mmu-mir-379	TGGTAGACTATGGAACGTAGG
mmu-mir-26b	TTCAAGTAATTCAGGATAGG
mmu-mir-669c	ATAGTTGTGTGTGGATGTGTG
mmu-mir-409	CGAATGTTGCTCGGTGAACCCCT
mmu-mir-199a-2	CCCAGTGTTCAGACTACCTGTT
mmu-mir-140	TACCACAGGGTAGAACCAC
mmu-mir-148a	TCAGTGCACTACAGAACTTT
mmu-mir-10a	ATACCCTGTAGATCCGAATTTG
mmu-mir-127	TCGGATCCGTCTGAGCTTGGC
mmu-mir-429	TAATACTGTCTGGTAATGCCGT
mmu-mir-206	ATGGAATGTAAGGAAGTGTGT
mmu-mir-181b-2	AACATTCATTGCTGTCGGTGG
mmu-mir-29a	TAGCACCATCTGAAATCGGTTA
mmu-mir-708	CAACTAGACTGTGAGCTTC
mmu-mir-1839	AAGGTAGATAGAACAGGTCTT
mmu-mir-125b-1	ACGGGTTAGGCTCTTGGGAG
mmu-mir-322	CAAAACATGAAGCGCTGCAACA
mmu-mir-29a	TAGCACCATCTGAAATCGGTT
mmu-mir-10b	ACCCTGTAGAACCGAATT
mmu-mir-351	TCCCTGAGGAGCCCTTTGAGCCT
mmu-mir-99b	CACCCGTAGAACCGACCTT
mmu-mir-1981	GTAAAGGCTGGGCTTAGACG
mmu-mir-615	TCCGAGCCTGGGTCTCCCTCT
mmu-mir-142a	CCCATAAAGTAGAAAGCACTA
mmu-mir-185	TGGAGAGAAAGGCAGTTCCTGA
mmu-mir-199b	CAGTAGTCTGCACATTGGT
mmu-mir-379	TGGTAGACTATGGAACGT
mmu-mir-29a	TAGCACCATCTGAAATCGGT
mmu-mir-351	TCCCTGAGGAGCCCTTTGAG
mmu-mir-140	CCACAGGGTAGAACCACGGAC
mmu-mir-672	TGAGGTTGGTGTACTGTGTGTG
mmu-mir-541	AAGGGATTCTGATGTTGGTCACACTC
mmu-mir-125a	TCCCTGAGACCCTTTAACCT
mmu-mir-429	TAATACTGTCTGGTAATGCCG
mmu-mir-423	AGGGGCAGAGAGCGAGACTTT
mmu-mir-150	CTGGTACAGGCCTGGGGGATA
mmu-mir-27a	AGGGCTTAGCTGCTTGTGAGCA
mmu-mir-361	TCCCCCAGGTGTGATTCTGATTT
mmu-mir-7a-2	TGGAAGACTAGTGATTTTGTT
mmu-mir-184	TTGGACGGAGAACTGATAAGG
mmu-mir-423	AGGGGCAGAGAGCGAGACT
mmu-mir-29a	CTAGCACCATCTGAAATCGG
mmu-mir-223	CGTGTATTTGACAAGCTGAGTT
mmu-mir-342	TCTCACACAGAAATCGCACCCGTC
mmu-mir-152	TCAGTGCATGACAGAACTTGGG
mmu-mir-99a	AACCCGTAGATCCGATCT
mmu-mir-181b-2	AACATTCATTGCTGTCGG
mmu-mir-144	TACAGTATAGATGATGTAC
mmu-mir-10a	ACCCTGTAGATCCGAATTTGTGT
mmu-mir-142a	CCCATAAAGTAGAAAGCACTAC
mmu-mir-27a	TTCACAGTGGCTAAGTTCCGC
mmu-mir-184	TGGACGGAGAACTGATAAGGGTAG
mmu-mir-139	TGGAGACGCGGCCCTGTTGGA
mmu-mir-28a	CACTAGATTGTGAGCTGCTG
mmu-mir-17	CAAAGTGCTTACAGTGCAGGTAG
mmu-mir-485	CATACACGGCTCTCCTCTCTTC
mmu-mir-92a-1	ATTGCACTTGTCCCGGCCTG
mmu-mir-148a	AAAGTTCTGAGACACTCCGACT
mmu-mir-423	AGCTCGGTCTGAGGCCCCTCAGTC
mmu-mir-322	CAAAACATGAAGCGCTGCAAC
mmu-mir-151	TAGACTGAGGCTCCTTGAGGA
mmu-let-7d	AGAGGTAGTAGGTTGCATAGTTT
mmu-mir-101b	TACAGTACTGTGATAGCTGAAGA
mmu-mir-409	GAATGTTGCTCGGTGAACCCCTT
mmu-mir-484	TCAGGCTCAGTCCCCTCCCGA
mmu-mir-1839	AGGTAGATAGAACAGGTCT
mmu-mir-181a-1	AACATTCAACGCTGTCGGTGAGT
mmu-mir-378a	CTCCTGACTCCAGGTCCTGTGT
mmu-mir-425	AATGACACGATCACTCCCGT
mmu-mir-486b	CTGTACTGAGCTGCCCCG
mmu-mir-92b	TATTGCACTCGTCCCGGCCT
mmu-mir-193b	CGGGGTTTTGAGGGCGAGATG
mmu-mir-145a	GGATTCCTGGAAATACTGTTC
mmu-mir-139	TCTACAGTGCACGTGTCTCCA
mmu-mir-340	TTATAAAGCAATGAGACTGAT
mmu-mir-130b	ACTCTTTCCCTGTTGCACTAC
mmu-mir-10a	TACCCTGTAGATCCGAATTTGTGT
mmu-mir-296	GAGGGTTGGGTGGAGGCTC
mmu-mir-25	AGGCGGAGACTTGGGCAATT
mmu-mir-541	AAGGGATTCTGATGTTGGTCAC
mmu-mir-221	AGCTACATTGTCTGCTGGGTT
mmu-mir-24-2	TGGCTCAGTTCAGCAGGA
mmu-mir-7a-2	TGGAAGACTAGTGATTTTG
mmu-mir-361	CCCCCAGGTGTGATTCTGATTTG
mmu-mir-215	TCTGTCATTCTGTAGGCCAATA
mmu-mir-486b	CTGTACTGAGCTGCCCCGAGC
mmu-mir-676	ACTCTACAACCTTAGGACTTG
mmu-mir-145a	GATTCCTGGAAATACTGTTC
mmu-mir-92a-2	ATTGCACTTGTCCCGGCCTGA
mmu-mir-615	TCCGAGCCTGGGTCTCCCTCTT
mmu-mir-503	GGAGTATTGTTTCCACTGCCTGG
mmu-mir-191	CAACGGAATCCCAAAAGCAG
mmu-mir-147	GTGTGCGGAAATGCTTCTG
mmu-mir-375	TTTTGTTCGTTCGGCTCGCGTG
mmu-mir-25	ATTGCACTTGTCTCGGTCTG
mmu-mir-25	AGGCGGAGACTTGGGCAATTGC
mmu-mir-103-2	AGCAGCATTGTACAGGGCTATGA
mmu-mir-672	TGAGGTTGGTGTACTGTGTG
mmu-mir-182	TTTGGCAATGGTAGAACTCAC
mmu-mir-200b	CATCTTACTGGGCAGCATTGGA
mmu-mir-23a	ATCACATTGCCAGGGATTTC
mmu-let-7e	TGAGGTAGGAGGTTGTAT
mmu-mir-100	AACCCGTAGATCCGAACTTGTGC
mmu-mir-30d	GTAAACATCCCCGACTGGAAGCT
mmu-mir-200b	CATCTTACTGGGCAGCATTGG
mmu-mir-3102	GGTGGTGCAGGCAGGAGAGC
mmu-mir-21a	TAGCTTATCAGACTGATG
mmu-mir-30e	TGTAAACATCCTTGACTGGAAGC
mmu-mir-1839	AAGGTAGATAGAACAGGTC
mmu-mir-1839	AGGTAGATAGAACAGGTCTTG
mmu-mir-541	AAGGGATTCTGATGTTGGTCACAC
mmu-mir-149	TCTGGCTCCGTGTCTTCACTCCC
mmu-mir-375	TTTGTTCGTTCGGCTCGC
mmu-mir-10b	TACCCTGTAGAACCGAAT
mmu-mir-125b-1	CCCTGAGACCCTAACTTGT
mmu-mir-30b	TGTAAACATCCTACACTCAGCT
mmu-mir-192	CTGACCTATGAATTGACAGCCAG
mmu-mir-499	TTAAGACTTGCAGTGATGTT
mmu-mir-191	CAACGGAATCCCAAAAGC
mmu-mir-101a	TACAGTACTGTGATAACT
mmu-mir-181d	AACATTCATTGTTGTCGGTGG
mmu-mir-100	AACCCGTAGATCCGAACT
mmu-mir-133a-2	TTTGGTCCCCTTCAACCAGCTG
mmu-mir-344d-2	GATATAACCACTGCCAGACTGA
mmu-mir-425	AATGACACGATCACTCCCGTTG
mmu-mir-375	TTTTGTTCGTTCGGCTCGCGTGA
mmu-mir-151	ACTAGACTGAGGCTCCTTGAG
mmu-mir-361	TTATCAGAATCTCCAGGGG
mmu-mir-143	CTGAGATGAAGCACTGTAGCT
mmu-mir-340	TTATAAAGCAATGAGACTGA
mmu-mir-10a	TACCCTGTAGATCCGAAT
mmu-let-7d	CTATACGACCTGCTGCCTTTCTT
mmu-mir-3057	ATTGGAGCTGAGATTCTGCGGGAT
mmu-mir-29a	CTAGCACCATCTGAAATC
mmu-mir-382	GAAGTTGTTCGTGGTGGATT
mmu-mir-152	TCAGTGCATGACAGAACTT
mmu-mir-320	AAAGCTGGGTTGAGAGGGCG
mmu-mir-139	GGAGACGCGGCCCTGTTGGAGT
mmu-let-7d	CTATACGACCTGCTGCCTT
mmu-mir-320	AAAAGCTGGGTTGAGAGG
mmu-mir-363	CAGGTGGAACACGATGCAATTT
mmu-mir-206	ATGGAATGTAAGGAAGTGTGTGG
mmu-mir-5107	TTGGGCAGAGGAGGCAGGGACA
mmu-mir-181d	AACATTCATTGTTGTCGGTG
mmu-mir-221	AGCTACATTGTCTGCTGGGTTT
mmu-mir-296	GAGGGTTGGGTGGAGGCTCT
mmu-mir-93	CAAAGTGCTGTTCGTGCAGGT
mmu-mir-152	TCAGTGCATGACAGAACTTG
mmu-mir-322	AAACATGAAGCGCTGCAAC
mmu-mir-101b	TACAGTACTGTGATAGCT
mmu-mir-409	GAATGTTGCTCGGTGAACCCC
mmu-mir-296	AGGGCCCCCCCTCAATCCTG
mmu-mir-3474	CCCTGGGAGGAGACGTGGATTC
mmu-mir-30a	GTAAACATCCTCGACTGGAAGC
mmu-mir-27b	GTTCACAGTGGCTAAGTTCTGC
mmu-mir-98	TGAGGTAGTAAGTTGTATTGT
mmu-mir-30d	TGTAAACATCCCCGACTGGAAGCTG
mmu-mir-425	AATGACACGATCACTCCCGTTGA
mmu-mir-139	TCTACAGTGCACGTGTCTCC
mmu-mir-206	GGAATGTAAGGAAGTGTGTGG
mmu-mir-10b	ACCCTGTAGAACCGAATTT
mmu-mir-219a-1	AGAGTTGCGTCTGGACGTCCCG
mmu-mir-872	AAGGTTACTTGTTAGTTCAGG
mmu-mir-499	TTAAGACTTGCAGTGATGTTT
mmu-let-7c-2	CTATACAATCTACTGTCTTTCC
mmu-mir-140	CCACAGGGTAGAACCACGGACA
mmu-mir-215	TCTGTCATTCTGTAGGCCAA
mmu-let-7e	TGAGGTAGGAGGTTGTATAGTTG
mmu-mir-486a	CTGTACTGAGCTGCCCCGAGG
mmu-mir-127	GAAGCTCAGAGGGCTCTGATT
mmu-mir-222	AGCTACATCTGGCTACTGGG
mmu-mir-219a-2	AGAATTGTGGCTGGACATCT
mmu-mir-151	CTAGACTGAGGCTCCTTGAGGACA
mmu-mir-486b	CTGTACTGAGCTGCCCCGA
mmu-mir-133a-2	TGGTCCCCTTCAACCAGCTGT
mmu-mir-122	GGAGTGTGACAATGGTGTTTG
mmu-mir-125a	TCCCTGAGACCCTTTAACC
mmu-mir-298	GGCAGAGGAGGGCTGTTCTTC
mmu-mir-203	GTGAAATGTTTAGGACCACT
mmu-mir-184	GGACGGAGAACTGATAAGGGT
mmu-mir-196a-2	TAGGTAGTTTCATGTTGTTGG
mmu-mir-8114	TCACCCATCTCCTCTCCGCCTCG
mmu-mir-181a-2	ACCACCGACCGTTGACTGTACC
mmu-mir-8116	AAGGATCCGGGGCTAGTTGGC
mmu-mir-101a	TACAGTACTGTGATAACTG
mmu-mir-151	TAGACTGAGGCTCCTTGAGGAC
mmu-mir-9-3	ATAAAGCTAGATAACCGAA
mmu-mir-181d	AACATTCATTGTTGTCGGTGGGT
mmu-mir-503	TAGCAGCGGGAACAGTACT
mmu-mir-5132	TGGGGTGGTGGACTCAGGCT
mmu-mir-3474	CCCTGGGAGGAGACGTGGATT
mmu-mir-215	TCTGTCATTCTGTAGGCCAAT
mmu-mir-1964	ACCGACTTCTGGGCTCCGGCTTT
mmu-mir-3095	TGGACACTGGAGAGAGAGCTTT
mmu-mir-92b	AGGGACGGGACGTGGTGCAGTGT
mmu-mir-204	GCTGGGAAGGCAAAGGGACGT
mmu-mir-877	GTAGAGGAGATGGCGCAGGGGAC
mmu-mir-139	TGGAGACGCGGCCCTGTTGG
mmu-mir-365-2	GAGGGACTTTCAGGGGCAGCTGT
mmu-mir-30d	TGTAAACATCCCCGACTG
mmu-mir-25	AGGCGGAGACTTGGGCAAT
mmu-mir-100	ACCCGTAGATCCGAACTTGTGC
mmu-mir-200a	TAACACTGTCTGGTAACGAT
mmu-mir-150	CTGGTACAGGCCTGGGGGA
mmu-mir-106b	TAAAGTGCTGACAGTGCAGA
mmu-mir-224	TAAGTCACTAGTGGTTCCGT
mmu-mir-574	TGAGTGTGTGTGTGTGAG
mmu-mir-215	ATGACCTATGATTTGACAGACCG
mmu-mir-151	TAGACTGAGGCTCCTTGAGG
mmu-mir-30d	GTAAACATCCCCGACTGGAAG
mmu-let-7b	CTATACAACCTACTGCCTTCC
mmu-mir-382	GAAGTTGTTCGTGGTGGATTC
mmu-mir-411	ATAGTAGACCGTATAGCGTAC
mmu-mir-574	CACGCTCATGCACACACCCAC
mmu-mir-330	CAAAGCACAGGGCCTGCAGAGA
mmu-mir-26a-2	TCAAGTAATCCAGGATAGGCT
mmu-mir-193b	CGGGGTTTTGAGGGCGAGATGA
mmu-mir-877	GTAGAGGAGATGGCGCAGGGGACA
mmu-mir-146a	TGAGAACTGAATTCCATGG
mmu-mir-182	TTTGGCAATGGTAGAACTCA
mmu-mir-126a	TCGTACCGTGAGTAATAAT
mmu-mir-425	AATGACACGATCACTCCCG
mmu-mir-10a	ATACCCTGTAGATCCGAATTT
mmu-mir-375	TTGTTCGTTCGGCTCGCGTG
mmu-mir-181d	AACATTCATTGTTGTCGGTGGG
mmu-mir-330	CAAAGCACAGGGCCTGCAGAGAG
mmu-mir-23b	GGGTTCCTGGCATGCTGATT
mmu-mir-99b	ACCCGTAGAACCGACCTTGC
mmu-mir-330	CAAAGCACAGGGCCTGCAGAGAGG
mmu-mir-28a	CACTAGATTGTGAGCTGCTGGAG
mmu-mir-101b	TACAGTACTGTGATAGCTG
mmu-mir-142a	CATAAAGTAGAAAGCACTACT
mmu-mir-191	AGCTGCACTTGGATTTCGTTC
mmu-mir-101b	GTACAGTACTGTGATAGCT
mmu-mir-142a	GTAGTGTTTCCTACTTTATGGA
mmu-mir-151	ACTAGACTGAGGCTCCTTGAGGA
mmu-mir-322	AAAACATGAAGCGCTGCAAC
mmu-mir-145a	GGATTCCTGGAAATACTGTTCTT
mmu-mir-219a-2	AGAATTGTGGCTGGACATCTG
mmu-mir-140	ACCACAGGGTAGAACCAC
mmu-mir-323	CACATTACACGGTCGACCTCT
mmu-mir-126a	CATTATTACTTTTGGTACGCGC
mmu-mir-374b	ATATAATACAACCTGCTAAGT
mmu-mir-486a	GGGGCAGCTCAGTACAGGATG
mmu-mir-8116	AAGGATCCGGGGCTAGTTGGCG
mmu-mir-214	TGCCTGTCTACACTTGCTGTGC
mmu-mir-382	AATCATTCACGGACAACACTTT
mmu-mir-342	AGGGGTGCTATCTGTGATTG
mmu-mir-1947	AGGACGAGCTAGCTGAGTG
mmu-mir-484	TCAGGCTCAGTCCCCTCCCG
mmu-mir-128-2	GGGGGCCGATGCACTGTAAGAGA
mmu-mir-5134	ACGGGTGGCCCTCTTTCTGCAG
mmu-mir-28a	CACTAGATTGTGAGCTGCT
mmu-mir-27b	AGAGCTTAGCTGATTGGTGAAC
mmu-mir-423	CTGAGGGGCAGAGAGCGAGACTTT
mmu-mir-30b	CTGGGATGTGGATGTTTACGT
mmu-let-7d	TATACGACCTGCTGCCTTT
mmu-mir-378a	CTGGACTTGGAGTCAGAAGG
mmu-let-7f-1	TGAGGTAGTAGATTGTATAGTTG
mmu-mir-16-1	CCAGTATTGACTGTGCTGCTGA
mmu-mir-98	TGAGGTAGTAAGTTGTATTGTT
mmu-mir-215	TGACCTATGATTTGACAGACC
mmu-mir-1a-2	TGGAATGTAAAGAAGTAT
mmu-let-7d	AGAGGTAGTAGGTTGCATAGT
mmu-mir-215	ATGACCTATGATTTGACA
mmu-mir-351	GTCAAGAGGCGCCTGGGAACT
mmu-mir-503	GAGTATTGTTTCCACTGCCTG
mmu-mir-22	AGTTCTTCAGTGGCAAGCTTT
mmu-mir-483	AAGACGGGAGAAGAGAAGGGAGT
mmu-mir-425	AATGACACGATCACTCCCGTT
mmu-mir-133a-2	TTGGTCCCCTTCAACCAGCTG
mmu-let-7i	CTGAGGTAGTAGTTTGTGCTGTT
mmu-mir-32	TATTGCACATTACTAAGTTGC
mmu-mir-485	AGAGAGGCTGGCCGTGATGAAT
mmu-mir-7687	AGGCGGGGAACCTGAGGCGC
mmu-mir-106b	TACCGCACTGTGGGTACTTGC
mmu-mir-30c-2	TGTAAACATCCTACACTCTCAG
mmu-mir-206	TGGAATGTAAGGAAGTGTGTGGT
mmu-mir-18a	ACTGCCCTAAGTGCTCCTTCTG
mmu-mir-140	CAGTGGTTTTACCCTATGGT
mmu-mir-421	ATCAACAGACATTAATTGGGCGC
mmu-mir-486b	CTCGGGGCAGCTCAGTACAGGA
mmu-mir-26a-2	TTCAAGTAATCCAGGATAGG
mmu-mir-32	TATTGCACATTACTAAGTTGCA
mmu-mir-425	AATGACACGATCACTCCCGTTGAGT
mmu-mir-339	TCCCTGTCCTCCAGGAGCTCACG
mmu-mir-409	AATGTTGCTCGGTGAACCCC
mmu-mir-130b	ACTCTTTCCCTGTTGCACTACT
mmu-mir-1943	AGGGAGGATCTGGGCACCTGG
mmu-mir-200a	TAACACTGTCTGGTAACGA
mmu-mir-125b-1	ACGGGTTAGGCTCTTGGGAGCT
mmu-mir-185	TGGAGAGAAAGGCAGTTCCTG
mmu-mir-1249	ACGCCCTTCCCCCCCTTCTTC
mmu-mir-361	CCCCAGGTGTGATTCTGATTTGT
mmu-mir-872	AAGGTTACTTGTTAGTTCAGGA
mmu-mir-205	TCCTTCATTCCACCGGAGTCT
mmu-mir-92b	TATTGCACTCGTCCCGGCC
mmu-mir-136	AGGACTCCATTTGTTTTGATGA
mmu-mir-340	ATTATAAAGCAATGAGACTGA
mmu-mir-30d	GTAAACATCCCCGACTGGAAGC
mmu-mir-450a-2	TTTTGCGATGTGTTCCTAAT
mmu-let-7b	GAGGTAGTAGGTTGTGTGGTTT
mmu-mir-30a	CTTTCAGTCGGATGTTTGCA
mmu-mir-224	TAAGTCACTAGTGGTTCCGTTTA
mmu-mir-100	ACCCGTAGATCCGAACTTGT
mmu-mir-150	CTGGTACAGGCCTGGGGGAT
mmu-mir-574	TGAGTGTGTGTGTGTGAGTGTGTGT
mmu-let-7b	GAGGTAGTAGGTTGTGTGGTT
mmu-mir-1981	GTAAAGGCTGGGCTTAGACGTGGC
mmu-mir-101a	GTACAGTACTGTGATAACTG
mmu-mir-542	TGTGACAGATTGATAACTGA
mmu-mir-669c	ATAGTTGTGTGTGGATGTG
mmu-mir-340	TTATAAAGCAATGAGACTG
mmu-mir-26a-2	TTCAAGTAATCCAGGATAGGCTG
mmu-mir-541	AAGGGATTCTGATGTTGG
mmu-mir-200b	ATCTTACTGGGCAGCATTGGA
mmu-mir-146b	TGAGAACTGAATTCCATAGGC
mmu-mir-361	CCCCCAGGTGTGATTCTGATTT
mmu-mir-8091	AGGAGTGAGTGGTAAGCTGGTG
mmu-mir-350	AAAGTGCATGCGCTTTGGGACA
mmu-mir-222	TCAGTAGCCAGTGTAGATCCTG
mmu-mir-27b	GTTCACAGTGGCTAAGTTCT
mmu-mir-30a	GTAAACATCCTCGACTGGAAG
mmu-mir-451a	GTTACCATTACTGAGTTT
mmu-mir-320	AAAGCTGGGTTGAGAGGGCGA
mmu-mir-181b-2	AACATTCATTGCTGTCGGTGGG
mmu-mir-200c	TAATACTGCCGGGTAATGAT
mmu-mir-615	TCCGAGCCTGGGTCTCCCTC
mmu-mir-143	TGAGATGAAGCACTGTAG
mmu-mir-351	GGTCAAGAGGCGCCTGGGAACT
mmu-mir-342	TCTCACACAGAAATCGCACCCG
mmu-mir-3572	TTGGGGAACAGGGCAAGGTGGACAG
mmu-mir-340	ATTATAAAGCAATGAGACTG
mmu-mir-339	TCCCTGTCCTCCAGGAGCTCACGT
mmu-mir-1839	AAAGGTAGATAGAACAGGTCT
mmu-mir-140	CAGTGGTTTTACCCTATGGTA
mmu-mir-342	GGGGTGCTATCTGTGATTGAGGGAC
mmu-mir-326	CCTCTGGGCCCTTCCTCC
mmu-mir-375	TTTTGTTCGTTCGGCTCGCGT
mmu-mir-148a	TCAGTGCACTACAGAACT
mmu-mir-30a	CTTTCAGTCGGATGTTTGCAGCT
mmu-mir-181a-2	ACCACCGACCGTTGACTGT
mmu-mir-92b	AGGGACGGGACGTGGTGCAGTGTT
mmu-mir-298	GGCAGAGGAGGGCTGTTCTT
mmu-mir-218-2	TTGTGCTTGATCTAACCATGTGG
mmu-mir-543	AAACATTCGCGGTGCACTTCTTT
mmu-mir-99a	ACCCGTAGATCCGATCTTGT
mmu-mir-1947	AGGACGAGCTAGCTGAGTGCTG
mmu-mir-181d	AACATTCATTGTTGTCGGTGGGTT
mmu-mir-9-3	TCTTTGGTTATCTAGCTGTA
mmu-mir-19b-1	TGTGCAAATCCATGCAAAACTG
mmu-mir-23b	ATCACATTGCCAGGGATTACC
mmu-mir-676	CCGTCCTGAGGTTGTTGAG
mmu-mir-411	ATAGTAGACCGTATAGCGT
mmu-mir-140	ACCACAGGGTAGAACCACGGACAG
mmu-mir-505	GGGAGCCAGGAAGTATTGATGT
mmu-mir-128-1	CTCACAGTGAACCGGTCTCTTTT
mmu-mir-3474	CCCTGGGAGGAGACGTGGAT
mmu-mir-363	CAGGTGGAACACGATGCAATT
mmu-mir-3095	TGGACACTGGAGAGAGAGCTTTT
mmu-mir-423	GCTCGGTCTGAGGCCCCTCAG
mmu-mir-361	TCCCCCAGGTGTGATTCTGA
mmu-mir-451a	AAACCGTTACCATTACTGAGTTTAG
mmu-mir-455	TGTGCCTTTGGACTACATCGT
mmu-mir-423	TGAGGGGCAGAGAGCGAGACTTTTC
mmu-let-7c-1	CTGTACAACCTTCTAGCTTTCC
mmu-mir-181b-2	AACATTCATTGCTGTCGGTGGGT
mmu-mir-1981	CATCTAACCCTGGCCTTTGACA
mmu-mir-486b	CCTGTACTGAGCTGCCCCGAG
mmu-mir-351	GTCAAGAGGCGCCTGGGAAC
mmu-mir-127	TCGGATCCGTCTGAGCTT
mmu-mir-409	GAATGTTGCTCGGTGAACCCCTTT
mmu-mir-8097	AACAAGGAAAATGTCCGGGCTG
mmu-mir-203	TGAAATGTTTAGGACCACTA
mmu-mir-140	CCACAGGGTAGAACCACGGA
mmu-mir-9-3	ATAAAGCTAGATAACCGAAAGT
mmu-mir-342	AGGGGTGCTATCTGTGATTGAG
mmu-mir-423	CTGAGGGGCAGAGAGCGAGACT
mmu-mir-30c-2	TGTAAACATCCTACACTCTCAGCTGT
mmu-mir-421	ATCAACAGACATTAATTGGGCG
mmu-mir-7687	AGGCGGGGAACCTGAGGCG
mmu-mir-125b-2	ACAAGTCAGGTTCTTGGGACC
mmu-mir-126a	CTCGTACCGTGAGTAATAATG
mmu-let-7d	TATACGACCTGCTGCCTTTCTT
mmu-mir-7043	TACTGTGCCTCTCTGTTTTCAG
mmu-mir-598	TACGTCATCGTCGTCATCGTT
mmu-mir-671	CTCCGGTTCTCAGGGCTCCACC
mmu-mir-8116	AAGGATCCGGGGCTAGTTGG
mmu-mir-130a	CAGTGCAATGTTAAAAGGGCA
mmu-mir-192	CTGACCTATGAATTGACAGCCAGT
mmu-mir-3074-2	GTTCCTGCTGAACTGAGCCAGT
mmu-mir-8114	TCACCCATCTCCTCTCCGCCTC
mmu-mir-326	CCTCTGGGCCCTTCCTCCAG
mmu-mir-191	AACGGAATCCCAAAAGCAGCTGT
mmu-mir-29a	CTAGCACCATCTGAAATCG
mmu-mir-30d	TGTAAACATCCCCGACTGGAAGCTGT
mmu-mir-351	TCCCTGAGGAGCCCTTTG
mmu-mir-204	TTCCCTTTGTCATCCTATGCCTGA
mmu-mir-1191a	CAGTCTTACTATGTAGCCCTA
mmu-mir-219a-1	AGAGTTGCGTCTGGACGTCCCGA
mmu-mir-455	TGTGCCTTTGGACTACATCGTGA
mmu-mir-196b	TAGGTAGTTTCCTGTTGTTGG
mmu-mir-30e	GTAAACATCCTTGACTGGAAGCT
mmu-mir-8114	TCACCCATCTCCTCTCCGCCT
mmu-mir-30e	TTTCAGTCGGATGTTTACAGC
mmu-mir-29a	CTAGCACCATCTGAAATCGGT
mmu-mir-7687	AGGCGGGGAACCTGAGGCGCAGG
mmu-mir-92b	ATTGCACTCGTCCCGGCCTCC
mmu-mir-26a-2	TTCAAGTAATCCAGGATAGGC
mmu-mir-16-1	TCCAGTATTGACTGTGCTGCTG
mmu-mir-148b	GAAGTTCTGTTATACACTCAGGC
mmu-mir-148a	AAAGTTCTGAGACACTCCGA
mmu-mir-369	AGATCGACCGTGTTATATTCG
mmu-mir-409	GAATGTTGCTCGGTGAACCC
mmu-mir-151	TACTAGACTGAGGCTCCTTGAG
mmu-mir-320	AAAGCTGGGTTGAGAGGGC
mmu-mir-8116	AAGGATCCGGGGCTAGTTGGCGT
mmu-mir-181d	AACATTCATTGTTGTCGGT
mmu-mir-16-2	TAGCAGCACGTAAATATT
mmu-mir-1947	AGGACGAGCTAGCTGAGTGC
mmu-mir-542	TGTGACAGATTGATAACTGAA
mmu-mir-136	CATCATCGTCTCAAATGAGTCT
mmu-mir-92b	AGGGACGGGACGTGGTGCAG
mmu-mir-128-2	TCACAGTGAACCGGTCTCTTTCC
mmu-mir-126a	CATTATTACTTTTGGTACG
mmu-mir-200a	CATCTTACCGGACAGTGCTG
mmu-mir-200a	CATCTTACCGGACAGTGCTGGAT
mmu-mir-99b	CACCCGTAGAACCGACCTTGCGG
mmu-mir-8103	TCTCCTGTTCTCTGTTCTCCCT
mmu-mir-134	TGTGACTGGTTGACCAGAGGGGC
mmu-mir-199b	TACAGTAGTCTGCACATTGGT
mmu-mir-30c-2	CTGGGAGAAGGCTGTTTACTC
mmu-mir-127	TCGGATCCGTCTGAGCTTG
mmu-mir-92a-1	TTGCACTTGTCCCGGCCTGT
mmu-mir-181c	ACCATCGACCGTTGAGTGGAC
mmu-mir-433	ATCATGATGGGCTCCTCGG
mmu-mir-423	GCTCGGTCTGAGGCCCCTC
mmu-mir-212	ACCTTGGCTCTAGACTGCTTAC
mmu-mir-433	TCATGATGGGCTCCTCGGTGT
mmu-mir-34c	AGGCAGTGTAGTTAGCTGATTGC
mmu-mir-30e	TGTAAACATCCTTGACTGGA
mmu-mir-23b	TGGGTTCCTGGCATGCTGATTT
mmu-mir-106b	TAAAGTGCTGACAGTGCAGAT
mmu-mir-429	TAATACTGTCTGGTAATGCC
mmu-mir-27a	AGGGCTTAGCTGCTTGTGAGCAAGGT
mmu-mir-200a	TAACACTGTCTGGTAACGATGTT
mmu-mir-126a	CTCGTACCGTGAGTAATAAT
mmu-mir-1934	TCTGGTCCCCTGCTTCGTCCTCT
mmu-mir-3057	ATTGGAGCTGAGATTCTGCGGGA
mmu-mir-5129	AATGTGCCTGTGCATCTCTTCC
mmu-mir-145a	GTCCAGTTTTCCCAGGAATCC
mmu-mir-495	AAACAAACATGGTGCACTTCTT
mmu-mir-3102	GAGCACCCCATTGGCTACCCACA
mmu-mir-193b	TCGGGGTTTTGAGGGCGAGATG
mmu-mir-361	TTATCAGAATCTCCAGGGGTAC
mmu-mir-23b	ATCACATTGCCAGGGATTAC
mmu-mir-223	TGTCAGTTTGTCAAATACCCCA
mmu-mir-199b	CAGTAGTCTGCACATTGG
mmu-mir-28a	AAGGAGCTCACAGTCTATTGA
mmu-mir-203	TGTGAAATGTTTAGGACCACT
mmu-mir-92a-1	GCACTTGTCCCGGCCTGT
mmu-mir-361	CCCCCAGGTGTGATTCTGAT
mmu-mir-30a	TTTCAGTCGGATGTTTGCA
mmu-mir-223	CGTGTATTTGACAAGCTGAGTTGGAC
mmu-mir-451a	AACCGTTACCATTACTGAGT
mmu-mir-34c	AGGCAGTGTAGTTAGCTGATT
mmu-mir-486a	CTCGGGGCAGCTCAGTACAGGAT
mmu-mir-760	CGGCTCTGGGTCTGTGGGG
mmu-mir-27a	AGGGCTTAGCTGCTTGTGAGCAAG
mmu-mir-218-2	TTGTGCTTGATCTAACCATGTG
mmu-mir-322	AAAACATGAAGCGCTGCAACA
mmu-mir-434	TTTGAACCATCACTCGACTC
mmu-mir-125b-1	CACGGGTTAGGCTCTTGGGAGC
mmu-mir-184	TTGGACGGAGAACTGATAAGGGTA
mmu-mir-128-1	CACAGTGAACCGGTCTCTTTTT
mmu-mir-582	AACCTGTTGAACAACTGAAC
mmu-mir-451a	AAACCGTTACCATTACTGA
mmu-mir-30c-2	CTGGGAGAAGGCTGTTTACT
mmu-mir-532	CATGCCTTGAGTGTAGGACC
mmu-mir-1947	AGGACGAGCTAGCTGAGTGCT
mmu-mir-3102	GAGCACCCCATTGGCTACCCACAG
mmu-mir-5114	ACTGGAGACGGAAGCTGCAAGAGC
mmu-mir-206	TGGAATGTAAGGAAGTGTGTGGTT
mmu-mir-671	TCCGGTTCTCAGGGCTCCAC
mmu-mir-874	CTGCCCTGGCCCGAGGGACCGAC
mmu-mir-182	TTTGGCAATGGTAGAACTCACACCGG
mmu-mir-125b-1	ACGGGTTAGGCTCTTGGG
mmu-mir-1224	GTGAGGACTGGGGAGGTGGAGG
mmu-mir-542	TGTGACAGATTGATAACTGAAAG
mmu-mir-122	GGAGTGTGACAATGGTGTTT
mmu-mir-125b-1	CCCTGAGACCCTAACTTGTG
mmu-mir-320	AAAGCTGGGTTGAGAGGGCGAA
mmu-mir-532	ATGCCTTGAGTGTAGGACCGT
mmu-mir-99a	AACCCGTAGATCCGATCTTGTGG
mmu-mir-339	TCCCTGTCCTCCAGGAGCTCA
mmu-mir-22	AAGCTGCCAGTTGAAGAACTG
mmu-mir-222	CAGCTACATCTGGCTACTGGGT
mmu-mir-365-1	AGGGACTTTTGGGGGCAGA
mmu-mir-382	AAGTTGTTCGTGGTGGATTCG
mmu-mir-23b	TGGGTTCCTGGCATGCTGATT
mmu-mir-300	TATGCAAGGGCAAGCTCTCTTC
mmu-mir-183	ATGGCACTGGTAGAATTCAC
mmu-mir-485	AGAGAGGCTGGCCGTGATGAATTCGAT
mmu-mir-532	CCTCCCACACCCAAGGCTTGC
mmu-mir-23a	GGGGTTCCTGGGGATGGGAT
mmu-mir-328	TGGCCCTCTCTGCCCTTCCGT
mmu-mir-23a	ATCACATTGCCAGGGATTTCCAA
mmu-mir-25	CATTGCACTTGTCTCGGTCTGAC
mmu-mir-330	TCTCTGGGCCTGTGTCTTAG
mmu-mir-669c	ATAGTTGTGTGTGGATGT
mmu-mir-451a	AAACCGTTACCATTACTGAGTTTA
mmu-mir-192	CTGACCTATGAATTGACA
mmu-mir-181a-1	ACCATCGACCGTTGATTGTACC
mmu-mir-486a	TCGGGGCAGCTCAGTACAGGATG
mmu-mir-183	TATGGCACTGGTAGAATTC
mmu-mir-378a	TCCTGACTCCAGGTCCTGTGT
mmu-mir-455	TGTGCCTTTGGACTACATCGTG
mmu-mir-3474	CCCTGGGAGGAGACGTGGATTCT
mmu-mir-1839	AAGGTAGATAGAACAGGT
mmu-mir-10a	CCCTGTAGATCCGAATTTGT
mmu-mir-126a	CGTACCGTGAGTAATAATGCGC
mmu-mir-652	AATGGCGCCACTAGGGTTGT
mmu-mir-21a	ATAGCTTATCAGACTGATGTTGAC
mmu-mir-195a	TAGCAGCACAGAAATATTGGC
mmu-mir-744	GCGGGGCTAGGGCTAACAGCA
mmu-mir-24-2	GTGCCTACTGAGCTGAAACA
mmu-mir-16-1	TAGCAGCACGTAAATATTGGCGTT
mmu-mir-423	GCTCGGTCTGAGGCCCCTCAGT
mmu-mir-465b-2	TATTTAGAATGGTGCTGATCT
mmu-mir-130a	CAGTGCAATGTTAAAAGGGC
mmu-mir-342	GGGGTGCTATCTGTGATTGAG
mmu-mir-676	CTCTACAACCTTAGGACTTGC
mmu-mir-328	CCTGGCCCTCTCTGCCCTTCCG
mmu-mir-10a	ATACCCTGTAGATCCGAATT
mmu-mir-770	GTGGGCCTGACGTGGAGCTGG
mmu-mir-15b	TAGCAGCACATCATGGTTTAC
mmu-mir-199b	CCCAGTGTTTAGACTACCTGTTC
mmu-mir-466q	TGTGTGTGTGTGTGTGTATGT
mmu-mir-30c-2	TGTAAACATCCTACACTCTCA
mmu-mir-1306	ACGTTGGCTCTGGTGGTGAT
mmu-mir-320	AAAGCTGGGTTGAGAGGG
mmu-mir-143	GAGATGAAGCACTGTAGCTC
mmu-mir-200b	CATCTTACTGGGCAGCATTG
mmu-mir-128-2	TCACAGTGAACCGGTCTC
mmu-mir-181a-2	AACCACCGACCGTTGACTGT
mmu-mir-127	ATCGGATCCGTCTGAGCTTGG
mmu-mir-760	TCGGCTCTGGGTCTGTGGGGA
mmu-mir-872	AAGGTTACTTGTTAGTTCA
mmu-mir-1943	AGGGAGGATCTGGGCACCTGGA
mmu-mir-148a	GTCAGTGCACTACAGAACTTTGT
mmu-mir-5107	TTGGGCAGAGGAGGCAGGGAC
mmu-mir-217	ATACTGCATCAGGAACTGACT
mmu-mir-382	AATCATTCACGGACAACACTT
mmu-mir-219a-2	AGAATTGTGGCTGGACATC
mmu-mir-770	CGTGGGCCTGACGTGGAGCTGG
mmu-mir-542	TGTGACAGATTGATAACTGAAA
mmu-mir-191	AACGGAATCCCAAAAGCAGCT
mmu-mir-8114	TCACCCATCTCCTCTCCGCC
mmu-mir-455	CAGTCCACGGGCATATACACT
mmu-mir-15b	CGAATCATTATTTGCTGCTCT
mmu-mir-323	GCACATTACACGGTCGACCTCT
mmu-mir-30b	TGTAAACATCCTACACTCAGCTGT
mmu-mir-328	CCTGGCCCTCTCTGCCCTTCCGT
mmu-mir-214	ACAGCAGGCACAGACAGG
mmu-mir-221	AGCTACATTGTCTGCTGGGT
mmu-mir-134	TGTGACTGGTTGACCAGAGGGGCG
mmu-mir-126a	CATTATTACTTTTGGTACGC
mmu-mir-106b	ACCGCACTGTGGGTACTTGC
mmu-mir-338	AACAATATCCTGGTGCTGAGTG
mmu-mir-107	AGCAGCATTGTACAGGGC
mmu-mir-1968	TGCAGCTGTTAAGGATGGTGGACT
mmu-mir-7015	TCTCACTGTCCTCTGCACTAG
mmu-mir-7b	TGGAAGACTTGTGATTTTGTTG
mmu-mir-184	TTGGACGGAGAACTGATAAG
mmu-mir-148a	TCAGTGCACTACAGAACTTTGTC
mmu-mir-345	CCCTGAACTAGGGGTCTGGAG
mmu-mir-5132	CGTGGGGTGGTGGACTCAGGCT
mmu-mir-381	ATATACAAGGGCAAGCTCTCT
mmu-mir-5132	TGGGGTGGTGGACTCAGGCTT
mmu-mir-29b-2	TAGCACCATTTGAAATCAGT
mmu-mir-10b	CCTGTAGAACCGAATTTGT
mmu-mir-142a	ACCCATAAAGTAGAAAGCACT
mmu-mir-872	AAGGTTACTTGTTAGTTCAG
mmu-mir-140	CACAGGGTAGAACCACGGACA
mmu-mir-3057	ATTGGAGCTGAGATTCTGCGGGATG
mmu-mir-345	CCTGAACTAGGGGTCTGGAGA
mmu-mir-100	ACCCGTAGATCCGAACTTGTG
mmu-mir-652	AATGGCGCCACTAGGGTTGTG
mmu-mir-423	GAGGGGCAGAGAGCGAGACT
mmu-mir-423	CTGAGGGGCAGAGAGCGAGACTT
mmu-mir-222	GCTACATCTGGCTACTGGGTCTCT
mmu-mir-669c	TAGTTGTGTGTGGATGTGTGTAT
mmu-mir-7235	TCTGACTTCTTGCTTCTCTCCTC
mmu-mir-374b	ATATAATACAACCTGCTAAGTGT
mmu-mir-532	CCTCCCACACCCAAGGCTTGCA
mmu-mir-1306	CCACCTCCCCTGCAAACGT
mmu-mir-106b	TAAAGTGCTGACAGTGCAGATA
mmu-let-7a-1	TGAGGTAGTAGGTTGTATAGTTTT
mmu-mir-1968	TCTGCAGCTGTTAAGGATGGTG
mmu-mir-125a	CCTGAGACCCTTTAACCTGT
mmu-mir-375	TTGTTCGTTCGGCTCGCGT
mmu-mir-217	TACTGCATCAGGAACTGACTGGA
mmu-mir-425	AATGACACGATCACTCCCGTTGAG
mmu-mir-219a-1	AGAGTTGCGTCTGGACGTCC
mmu-mir-30e	TGTAAACATCCTTGACTGG
mmu-mir-451a	ATGGTAACGGTTCTCTTGCTG
mmu-mir-7043	GTACTGTGCCTCTCTGTTTTCAG
mmu-mir-128-2	CTCACAGTGAACCGGTCTCTTT
mmu-mir-181a-1	ACCATCGACCGTTGATTGTAC
mmu-mir-3076	CCGCACTCTGGTCTTCCCTTG
mmu-let-7g	CTGAGGTAGTAGTTTGTAC
mmu-mir-196a-1	ACAACGACATCAAACCACCTGA
mmu-mir-23a	GGGGTTCCTGGGGATGGGATT
mmu-mir-127	AAGCTCAGAGGGCTCTGATT
mmu-mir-30a	CTGTAAACATCCTCGACTGGAAGCT
mmu-mir-543	AACATTCGCGGTGCACTTCTTT
mmu-mir-128-2	CTCACAGTGAACCGGTCTCTT
mmu-mir-455	CAGTCCACGGGCATATACACTT
mmu-let-7c-2	CTATACAATCTACTGTCTTTC
mmu-mir-760	TCGGCTCTGGGTCTGTGGGG
mmu-mir-363	CAGGTGGAACACGATGCAA
mmu-mir-485	AGAGAGGCTGGCCGTGATGA
mmu-mir-106a	CAAAGTGCTAACAGTGCAGGTAG
mmu-mir-181a-2	AACCACCGACCGTTGACTGTAC
mmu-mir-532	CCTCCCACACCCAAGGCTTG
mmu-mir-383	AGATCAGAAGGTGACTGTGGCT
mmu-mir-204	TTCCCTTTGTCATCCTATGCC
mmu-mir-7043	ACTGTGCCTCTCTGTTTTCAG
mmu-mir-667	TGACACCTGCCACCCAGCCCAA
mmu-mir-146a	TGAGAACTGAATTCCATGGGTTAT
mmu-mir-30d	CTGTAAACATCCCCGACTGGAAG
mmu-let-7c-2	GAGGTAGTAGGTTGTATGGT
mmu-mir-483	AAGACGGGAGAAGAGAAGGGAG
mmu-mir-299b	TATGTGGGACGGTAAACC
mmu-let-7g	CTGAGGTAGTAGTTTGTACAGT
mmu-mir-215	TGACCTATGATTTGACAGAC
mmu-mir-543	AAACATTCGCGGTGCACTTCT
mmu-mir-152	TCAGTGCATGACAGAACT
mmu-mir-370	GCCTGCTGGGGTGGAACCTGGT
mmu-mir-146b	CTGAGAACTGAATTCCATAGGCTGT
mmu-mir-486a	GTCCTGTACTGAGCTGCCCCGA
mmu-mir-1224	GTGAGGACTGGGGAGGTGGAG
mmu-mir-28a	ACTAGATTGTGAGCTGCTGGAG
mmu-mir-379	TGGTAGACTATGGAACGTA
mmu-mir-1983	CTCACCTGGAGCATGTTTTC
mmu-mir-20b	CAAAGTGCTCATAGTGCAGGTAG
mmu-mir-8112	TCTCCGCCACCTCCACCGCAG
mmu-mir-194-1	CCAGTGGAGCTGCTGTTACTTC
mmu-mir-296	AGGGCCCCCCCTCAATCCTGTTGT
mmu-mir-148a	CAAAGTTCTGAGACACTCCGACT
mmu-mir-8116	GAAGGATCCGGGGCTAGTTGG
mmu-mir-672	GAGGTTGGTGTACTGTGTGTGA
mmu-let-7c-1	TTGAGGTAGTAGGTTGTATGGT
mmu-mir-1306	CCACCTCCCCTGCAAACGTCC
mmu-mir-144	CTACAGTATAGATGATGTAC
mmu-mir-411	TAGTAGACCGTATAGCGTAC
mmu-mir-7687	AGGCGGGGAACCTGAGGCGCAG
mmu-mir-6924	CAGAGGATGGGGATTTGGCGAAGT
mmu-mir-6988	TGACCTCTGTATCTCCTGCCAG
mmu-mir-99b	CAAGCTCGTGTCTGTGGGTCC
mmu-mir-186	AAAGAATTCTCCTTTTGGGC
mmu-mir-1941	GAGGGAGATGCTGGTACAGAGG
mmu-mir-184	GGACGGAGAACTGATAAGGG
mmu-mir-5113	GACAGAGGAGGAGAGAGATC
mmu-mir-335	TTTTTCATTATTGCTCCTGAC
mmu-mir-1306	TGGACGTTGGCTCTGGTGGTG
mmu-mir-142a	TAGTGTTTCCTACTTTATGG
mmu-mir-136	ACTCCATTTGTTTTGATGATGG
mmu-mir-423	AGGGGCAGAGAGCGAGACTT
mmu-mir-204	GCTGGGAAGGCAAAGGGACGTT
mmu-mir-223	TGTCAGTTTGTCAAATACCCCAA
mmu-let-7c-1	CTGTACAACCTTCTAGCTTTCCT
mmu-mir-485	CATACACGGCTCTCCTCTCTT
mmu-mir-219a-1	AGAGTTGCGTCTGGACGTC
mmu-mir-485	ATACACGGCTCTCCTCTCTTC
mmu-mir-130b	CAGTGCAATGATGAAAGGGC
mmu-mir-431	TGCAGGTCGTCTTGCAGGGCT
mmu-mir-3099	TAGGCTAGAGAGAGGTTGGGG
mmu-mir-342	GGGGTGCTATCTGTGATTGAGGGACA
mmu-mir-7043	GTACTGTGCCTCTCTGTTTTCA
mmu-mir-702	TGCCCACCCTTTACCCCGCTCC
mmu-mir-8103	TCTCCTGTTCTCTGTTCTCCC
mmu-mir-484	TCAGGCTCAGTCCCCTCCCGATA
mmu-mir-320	AAAAGCTGGGTTGAGAGGGCGAAAA
mmu-mir-15b	TAGCAGCACATCATGGTTT
mmu-mir-1306	TGGACGTTGGCTCTGGTGGTGA
mmu-mir-200b	AATACTGCCTGGTAATGATGAC
mmu-mir-141	TAACACTGTCTGGTAAAGATG
mmu-mir-92a-2	TATTGCACTTGTCCCGGCCTGAG
mmu-mir-1224	GTGAGGACTGGGGAGGTGGAGGGT
mmu-mir-344-2	TGATCTAGCCAAAGCCTGACTGT
mmu-mir-671	TCCGGTTCTCAGGGCTCCACCTC
mmu-mir-92a-1	TATTGCACTTGTCCCGGC
mmu-mir-7658	TGTGGGCGTGGCGGTGCTGGA
mmu-mir-615	GGGGGTCCCCGGTGCTCGGAT
mmu-mir-140	CCACAGGGTAGAACCACGG
mmu-mir-1247	CGGGAACGTCGAGACTGGAGC
mmu-mir-409	AATGTTGCTCGGTGAACCCCTT
mmu-mir-3102	GAGCACCCCATTGGCTACCCAC
mmu-mir-195a	CAATATTGGCTGTGCTGCTCCA
mmu-mir-483	CACTCCTCCCCTCCCGTCTTGT
mmu-mir-374b	ATATAATACAACCTGCTAAGTG
mmu-mir-409	CGAATGTTGCTCGGTGAACCC
mmu-mir-186	CAAAGAATTCTCCTTTTGGGCTTT
mmu-mir-582	AACCTGTTGAACAACTGAACCC
mmu-mir-382	GAAGTTGTTCGTGGTGGATTCGC
mmu-mir-30c-2	TGTAAACATCCTACACTCTCAGCTG
mmu-mir-219a-2	TACGAGTCTGCGGCCAACCGA
mmu-mir-342	AGGGGTGCTATCTGTGATT
mmu-mir-7068	GTGAGGCTCAGTATGGGGTGGGGGTG
mmu-mir-7a-1	TGGAAGACTAGTGATTTTGTTGTTT
mmu-mir-101b	ACAGTACTGTGATAGCTGA
mmu-mir-1970	TGTGTCACTGGGGATAGGCT
mmu-mir-134	TGTGACTGGTTGACCAGAGGGGCGT
mmu-mir-17	ACTGCAGTGAGGGCACTTGT
mmu-mir-485	AGGCTGGCCGTGATGAATTCGATT
mmu-mir-1198	TATGTGTTCCTGGCTGGC
mmu-mir-143	TCTGAGATGAAGCACTGTAGCTC
mmu-mir-7058	AGAGGGGAGGTGACCGTGGAAGTT
mmu-mir-199b	ACAGTAGTCTGCACATTGG
mmu-mir-1945	TCTTCGCGGGTACTGTCGGGA
mmu-mir-425	ATCGGGAATGTCGTGTCCGCCC
mmu-mir-142a	ACCCATAAAGTAGAAAGCACTA
mmu-mir-9-3	CTTTGGTTATCTAGCTGTATG
mmu-mir-34b	ATCACTAACTCCACTGCCATC
mmu-mir-221	AGCTACATTGTCTGCTGGGTTTCA
mmu-mir-671	TCCGGTTCTCAGGGCTCCA
mmu-mir-142a	TGTAGTGTTTCCTACTTTATGG
mmu-mir-1306	CCACCTCCCCTGCAAACGTCCA
mmu-mir-323	AGGTGGTCCGTGGCGCGTTCG
mmu-mir-877	GTAGAGGAGATGGCGCAGGGGA
mmu-mir-511	CATGCCTTTTGCTCTGCACT
mmu-mir-375	TTGTTCGTTCGGCTCGCG
mmu-mir-7043	ACTGTGCCTCTCTGTTTTCA
mmu-mir-194-2	TGTAACAGCAACTCCATGT
mmu-mir-3572	TTGGGGAACAGGGCAAGGTGG
mmu-mir-151	TAGACTGAGGCTCCTTGAGGACA
mmu-mir-1970	TGTGTCACTGGGGATAGGCTTTG
mmu-mir-760	CGGCTCTGGGTCTGTGGGGA
mmu-mir-423	AGCTCGGTCTGAGGCCCCT
mmu-mir-6900	TGGTGATGGGCTCTCTTGTAG
mmu-mir-203	TGAAATGTTTAGGACCACTAGA
mmu-mir-151	AGACTGAGGCTCCTTGAGGAC
mmu-let-7i	CTGAGGTAGTAGTTTGTGCTG
mmu-mir-100	ACCCGTAGATCCGAACTTG
mmu-mir-363	AATTGCACGGTATCCATCTGTA
mmu-mir-669m-2	AGTTTTGTGTGCATGTGCATGT
mmu-mir-361	TTATCAGAATCTCCAGGGGT
mmu-mir-142a	GTAGTGTTTCCTACTTTATGG
mmu-mir-1839	AGGTAGATAGAACAGGTCTTGTT
mmu-mir-423	AAGCTCGGTCTGAGGCCCCT
mmu-mir-450b	ATTGGGAACATTTTGCATGC
mmu-mir-380	ATGGTTGACCATAGAACATGC
mmu-mir-582	TAACCTGTTGAACAACTGAACCC
mmu-mir-107	AGCAGCATTGTACAGGGCT
mmu-mir-1a-1	AAGCTATGGAATGTAAAGAAGT
mmu-let-7i	CTGAGGTAGTAGTTTGTGCTGT
mmu-mir-140	CCACAGGGTAGAACCACG
mmu-mir-5129	AATGTGCCTGTGCATCTCTTC
mmu-mir-493	TTGTACATGGTAGGCTTTCATT
mmu-mir-10a	ATACCCTGTAGATCCGAAT
mmu-mir-101b	ACAGTACTGTGATAGCTGAAGA
mmu-mir-6965	TCTGTGCTCGGTCTCGCTCCA
mmu-mir-196a-2	TAGGTAGTTTCATGTTGTTGGG
mmu-mir-128-1	TCACAGTGAACCGGTCTCTTTTTC
mmu-mir-409	GAATGTTGCTCGGTGAACC
mmu-mir-6911	CCTCAATCACACTCTGTCCACA
mmu-mir-451a	AACCGTTACCATTACTGAGTT
mmu-mir-5129	AATGTGCCTGTGCATCTCTTCCCACA
mmu-mir-374b	ATATAATACAACCTGCTAAG
mmu-mir-3102	GGTGGTGCAGGCAGGAGAGCC
mmu-mir-1983	CTCACCTGGAGCATGTTTTCT
mmu-mir-24-2	CGTGCCTACTGAGCTGAAACAG
mmu-mir-148a	TGCACTACAGAACTTTGT
mmu-mir-342	GGGGTGCTATCTGTGATTGA
mmu-mir-365-2	AGGGACTTTCAGGGGCAGCTGTGT
mmu-mir-653	TTGAAACAATCTCTACTGAACC
mmu-mir-182	TTTGGCAATGGTAGAACTC
mmu-mir-29a	TAGCACCATCTGAAATCG
mmu-mir-143	CTGAGATGAAGCACTGTAGCTCA
mmu-mir-365-1	GGGACTTTTGGGGGCAGATGTGT
mmu-mir-30d	CTGTAAACATCCCCGACTGGAAGC
mmu-mir-181a-2	ACCACCGACCGTTGACTGTACCT
mmu-mir-7661	TTGACTCCCAGTTTCTCTCTGC
mmu-mir-23b	GGGTTCCTGGCATGCTGATTT
mmu-mir-196a-1	CAACGACATCAAACCACCTGA
mmu-mir-204	GCTGGGAAGGCAAAGGGACG
mmu-mir-7219	TATCCGGGTTTCTAACACACT
mmu-mir-204	GGCTGGGAAGGCAAAGGGACGT
mmu-mir-296	AGGGCCCCCCCTCAATCCTGTTG
mmu-mir-206	ATGGAATGTAAGGAAGTGTG
mmu-mir-1306	GACGTTGGCTCTGGTGGTG
mmu-mir-7093	TTTCCATCTGTCATCCTGC
mmu-mir-99b	CCACCCGTAGAACCGACCTTGC
mmu-mir-8097	AAACAAGGAAAATGTCCGGGCTG
mmu-mir-486b	CCTGTACTGAGCTGCCCCGA
mmu-mir-26a-2	CCTGTTCTTGATTACTTGTTTC
mmu-mir-214	TACAGCAGGCACAGACAG
mmu-mir-27b	AGAGCTTAGCTGATTGGTGAACA
mmu-mir-148b	GAAGTTCTGTTATACACTCAGG
mmu-mir-200a	CATCTTACCGGACAGTGCT
mmu-mir-495	AACAAACATGGTGCACTTCTT
mmu-mir-27a	GTTCACAGTGGCTAAGTTCCG
mmu-mir-129-2	CTTTTTGCGGTCTGGGCTTGCT
mmu-mir-328	TGGCCCTCTCTGCCCTTCCG
mmu-mir-6988	TGACCTCTGTATCTCCTGCC
mmu-mir-6952	ATGGTGGGCGGTGAAACAGAGA
mmu-mir-24-2	TGGCTCAGTTCAGCAGGAACAGG
mmu-mir-10a	CCTGTAGATCCGAATTTGT
mmu-mir-129-2	CTTTTTGCGGTCTGGGCTTG
mmu-mir-451a	TAATGGTAACGGTTCTCTTGC
mmu-mir-1960	CCAGTGCTGTTAGAAGAGGGC
mmu-mir-222	CAGCTACATCTGGCTACTGGGTCTCT
mmu-mir-3099	TAGGCTAGAGAGAGGTTGGGGAT
mmu-mir-1247	CACCCGTCCCGTTCGTCCCCGG
mmu-mir-140	TACCACAGGGTAGAACCACGGACAG
mmu-mir-200a	CTAACACTGTCTGGTAACGATG
mmu-mir-345	CCTGAACTAGGGGTCTGGAG
mmu-mir-151	ACTAGACTGAGGCTCCTTG
mmu-let-7a-2	TGAGGTAGTAGGTTGTATAGTTTA
mmu-mir-1941	AGGGAGATGCTGGTACAGAG
mmu-mir-151	TACTAGACTGAGGCTCCTTGAGG
mmu-mir-7084	TAGAGGATAGAGGTAGAGAGT
mmu-mir-125a	CCCTGAGACCCTTTAACCTGTGA
mmu-mir-222	CTACATCTGGCTACTGGGTCT
mmu-mir-193a	TGGGTCTTTGCGGGCAAGATG
mmu-mir-466q	TGTGTGTGTGTGTGTGTGTGT
mmu-mir-382	AGTTGTTCGTGGTGGATTCGC
mmu-mir-6986	GAGGGGAGCTAGGTAGAAAGCC
mmu-mir-1945	TCTTCGCGGGTACTGTCGGGACT
mmu-mir-199a-2	CCCAGTGTTCAGACTACCTGTTCA
mmu-mir-423	GGGGCAGAGAGCGAGACTTT
mmu-mir-505	GGGAGCCAGGAAGTATTGATG
mmu-let-7c-2	GAGGTAGTAGGTTGTATGG
mmu-mir-129-2	CTTTTTGCGGTCTGGGCTT
mmu-mir-433	ATCATGATGGGCTCCTCGGT
mmu-mir-485	AGAGAGGCTGGCCGTGAT
mmu-mir-3095	GTGGACACTGGAGAGAGAGCTTT
mmu-mir-370	GCCTGCTGGGGTGGAACCTG
mmu-mir-3473g	CAAAAGTGAGGCTGGGGAGAG
mmu-mir-299a	GTATGTGGGACGGTAAACCG
mmu-mir-193b	CGGGGTTTTGAGGGCGAGAT
mmu-mir-296	GAGGGTTGGGTGGAGGCTCTCCT
mmu-mir-320	GAAAAGCTGGGTTGAGAGGGCG
mmu-mir-342	AGGGGTGCTATCTGTGATTGAGGGAC
mmu-mir-1198	TATGTGTTCCTGGCTGGCTTGGTAC
mmu-mir-340	TCCGTCTCAGTTACTTTATAGC
mmu-mir-23a	TCACATTGCCAGGGATTTCC
mmu-mir-1981	CATCTAACCCTGGCCTTTGAC
mmu-mir-299a	TATGTGGGACGGTAAACCG
mmu-mir-3572	TTGGGGAACAGGGCAAGGTGGACAGT
mmu-mir-24-2	CGTGCCTACTGAGCTGAAAC
mmu-mir-6911	TCAATCACACTCTGTCCACAG
mmu-mir-130b	CACTCTTTCCCTGTTGCACTAC
mmu-mir-128-2	CACAGTGAACCGGTCTCTTT
mmu-mir-92a-1	TATTGCACTTGTCCCGGCCTGTTGA
mmu-mir-3103	TCTAACCTCTGATCCTTCCCACAG
mmu-mir-99a	AAACCCGTAGATCCGATCTTG
mmu-mir-145a	TCCAGTTTTCCCAGGAATCCCT
mmu-mir-574	CACGCTCATGCACACACCCA
mmu-mir-26b	CCTGTTCTCCATTACTTGGCT
mmu-mir-92b	AGGGACGGGACGTGGTGCAGTG
mmu-mir-34c	AGGCAGTGTAGTTAGCTGA
mmu-mir-107	AGCAGCATTGTACAGGGCTAT
mmu-let-7i	GAGGTAGTAGTTTGTGCTGT
mmu-mir-1964	ACCGACTTCTGGGCTCCGGCT
mmu-mir-3473g	TACAAAAGTGAGGCTGGGGAG
mmu-mir-203	TGAAATGTTTAGGACCAC
mmu-mir-214	GCCTGTCTACACTTGCTGTGC
mmu-mir-434	AGCTCGACTCATGGTTTGAACCA
mmu-mir-1943	AAGGGAGGATCTGGGCACCTGG
mmu-mir-483	CACTCCTCCCCTCCCGTCTTG
mmu-mir-143	GATGAAGCACTGTAGCTC
mmu-mir-125b-1	CCCTGAGACCCTAACTTG
mmu-mir-199b	CAGTAGTCTGCACATTGGTTA
mmu-mir-127	CGGATCCGTCTGAGCTTGGCT
mmu-mir-190b	TGATATGTTTGATATTGGGTTGT
mmu-mir-9-3	CTTTGGTTATCTAGCTGTATGA
mmu-mir-27a	AGGGCTTAGCTGCTTGTG
mmu-mir-8105	GGCGACTGGCGAGACCCGA
mmu-mir-451a	AAACCGTTACCATTACTGAGTTTAGT
mmu-mir-363	AATTGCACGGTATCCATCTG
mmu-mir-30e	TGTAAACATCCTTGACTGGAA
mmu-mir-219a-1	AGAGTTGCGTCTGGACGT
mmu-mir-6540	CTAAGGCAGGCAGACTTCAGTGT
mmu-let-7d	AGAGGTAGTAGGTTGCATA
mmu-mir-19a	TGTGCAAATCTATGCAAAACTG
mmu-mir-760	CGGCTCTGGGTCTGTGGGGAG
mmu-mir-7687	AGGCGGGGAACCTGAGGCGCA
mmu-mir-16-1	TCCAGTATTGACTGTGCTGCTGA
mmu-mir-369	AGATCGACCGTGTTATATTCGC
mmu-mir-7658	TGTGGGCGTGGCGGTGCTG
mmu-mir-27a	TTCACAGTGGCTAAGTTCCGCC
mmu-mir-335	CGTTTTTCATTATTGCTCCTG
mmu-mir-151	ACTAGACTGAGGCTCCTTGA
mmu-mir-6993	AGTGGGAGAAACGGGTGTCTGT
mmu-mir-215	AATGACCTATGATTTGACAGAC
mmu-mir-322	AAACATGAAGCGCTGCAACACC
mmu-mir-3474	CCTGGGAGGAGACGTGGAT
mmu-mir-206	GGAATGTAAGGAAGTGTGT
mmu-let-7c-1	TGAGGTAGTAGGTTGTATGGTTTA
mmu-mir-106b	ACCGCACTGTGGGTACTTGCTG
mmu-let-7g	CTGAGGTAGTAGTTTGTACAGTT
mmu-mir-142a	TGTAGTGTTTCCTACTTTATGGA
mmu-mir-152	GTCAGTGCATGACAGAACTTGG
mmu-mir-455	GCAGTCCACGGGCATATACACTT
mmu-mir-5113	GACAGAGGAGGAGAGAGATCCTG
mmu-mir-5107	CAACCTGTGCTTCTCTTCCCAGT
mmu-mir-148b	GAAGTTCTGTTATACACTCAG
mmu-mir-20a	TAAAGTGCTTATAGTGCAGGTA
mmu-mir-34b	AATCACTAACTCCACTGCCATCA
mmu-mir-30c-2	CTGGGAGAAGGCTGTTTACTCT
mmu-mir-1970	TGTGTCACTGGGGATAGGCTTT
mmu-mir-409	AGGTTACCCGAGCAACTTTGC
mmu-let-7b	GAGGTAGTAGGTTGTGTGGT
mmu-mir-125a	ACAGGTGAGGTTCTTGGG
mmu-mir-214	ACAGCAGGCACAGACAGGCAG
mmu-mir-128-1	ACAGTGAACCGGTCTCTTTT
mmu-mir-301b	TCTGACTAGGTTGCACTACT
mmu-mir-1231	TGCCCTGTCTGTTCTGCCCACA
mmu-mir-133b	TTTGGTCCCCTTCAACCAGCT
mmu-mir-7073	TCTGGGGGAATTGAAAGACTAT
mmu-mir-7115	TCGGGGGTTGTGGTGCCGAAT
mmu-mir-7043	GTACTGTGCCTCTCTGTTTTC
mmu-mir-7687	AGGCGGGGAACCTGAGGCGCAGGC
mmu-mir-191	GCTGCACTTGGATTTCGTT
mmu-mir-99a	AAACCCGTAGATCCGATCT
mmu-mir-339	TCCCTGTCCTCCAGGAGCTCAC
mmu-mir-30e	TTTCAGTCGGATGTTTAC
mmu-mir-133b	TTTGGTCCCCTTCAACCAGC
mmu-mir-144	CTACAGTATAGATGATGT
mmu-mir-434	GTTTGAACCATCACTCGACTCC
mmu-mir-19b-1	TGTGCAAATCCATGCAAAACT
mmu-mir-125a	TCCCTGAGACCCTTTAAC
mmu-mir-1247	ACCCGTCCCGTTCGTCCCCGG
mmu-mir-411	TATGTAACACGGTCCACTAAC
mmu-mir-200a	AACACTGTCTGGTAACGATG
mmu-mir-142a	AGTGTTTCCTACTTTATGGATG
mmu-mir-143	GGTGCAGTGCTGCATCTCTGGTCAGT
mmu-mir-382	AGTTGTTCGTGGTGGATTCGCT
mmu-mir-181b-1	CTCACTGAACAATGAATGCAA
mmu-mir-200c	TAATACTGCCGGGTAATGA
mmu-mir-193a	TGGGTCTTTGCGGGCAAGATGAG
mmu-mir-421	ATCAACAGACATTAATTGGGC
mmu-mir-148a	TCAGTGCACTACAGAACTTTGTCT
mmu-mir-410	AATATAACACAGATGGCCTGT
mmu-mir-770	CGTGGGCCTGACGTGGAGCTG
mmu-mir-28a	ACTAGATTGTGAGCTGCTGG
mmu-mir-193b	CGGGGTTTTGAGGGCGAGA
mmu-mir-206	GGAATGTAAGGAAGTGTGTG
mmu-mir-320	AAAGCTGGGTTGAGAGGGCGAAA
mmu-mir-30a	GTAAACATCCTCGACTGGA
mmu-mir-409	CGAATGTTGCTCGGTGAACCCCTT
mmu-mir-574	CACGCTCATGCACACACCC
mmu-mir-450b	TATTGGGAACATTTTGCATGCA
mmu-let-7b	TGAGGTAGTAGGTTGTGTGGTTTCA
mmu-mir-208a	ATAAGACGAGCAAAAAGC
mmu-mir-30a	TAAACATCCTCGACTGGAAGCT
mmu-mir-133a-2	ATTTGGTCCCCTTCAACCAGCTGT
mmu-mir-322	CAAAACATGAAGCGCTGCA
mmu-mir-204	AGGCTGGGAAGGCAAAGGGACG
mmu-mir-16-2	CTAGCAGCACGTAAATATTGGCGT
mmu-mir-7679	AGGCTGGCACCAGGATCCCTGA
mmu-mir-125a	CAGGTGAGGTTCTTGGGAGC
mmu-mir-320	GTCGGGAAAAGCTGGGTTGAGAGGGC
mmu-mir-486a	TCCTGTACTGAGCTGCCCCGAGGTC
mmu-mir-6979	TTGTGTCTGTCTGGCTCCC
mmu-mir-1839	AGGTAGATAGAACAGGTCTTGT
mmu-mir-24-1	GGTGCCTACTGAGCTGATATCA
mmu-mir-365-1	AGGGACTTTTGGGGGCAGATGT
mmu-mir-365-2	GAGGGACTTTCAGGGGCAGC
mmu-mir-676	CGTCCTGAGGTTGTTGAGCTG
mmu-mir-187	AGGCTACAACACAGGACCCGG
mmu-mir-127	CGGATCCGTCTGAGCTTGGCTG
mmu-mir-409	CGAATGTTGCTCGGTGAACCCC
mmu-let-7d	AAGAGGTAGTAGGTTGCATAGT
mmu-mir-361	CCCCCAGGTGTGATTCTGATT
mmu-mir-191	CTGCACTTGGATTTCGTTC
mmu-mir-877	TAGAGGAGATGGCGCAGGGGAC
mmu-mir-9-3	TCTTTGGTTATCTAGCTGT
mmu-mir-6970	TAAGTTCAGGGCTGGGAGCAGAGACTG
mmu-mir-25	GCATTGCACTTGTCTCGGTCTGA
mmu-mir-132	AACCGTGGCTTTCGATTGTTAC
mmu-mir-21a	ATAGCTTATCAGACTGATGT
mmu-mir-6937	TGTAAGGGCTGGGTCTGTGTGA
mmu-mir-433	GATCATGATGGGCTCCTCGGTGT
mmu-mir-10b	ACAGATTCGATTCTAGGGGAAT
mmu-mir-466q	TGTGTGTGTGTGTGTGTATGTGT
mmu-mir-16-1	CTCCAGTATTGACTGTGCTGCTG
mmu-mir-363	AATTGCACGGTATCCATCTGT
mmu-mir-320	GAAAAGCTGGGTTGAGAGGG
mmu-mir-195a	CAATATTGGCTGTGCTGCTCC
mmu-mir-330	TCTCTGGGCCTGTGTCTTAGG
mmu-mir-6989	TGTCCACTGTCTCTGGTCCCAG
mmu-mir-495	AACAAACATGGTGCACTTCT
mmu-mir-7a-2	TGGAAGACTAGTGATTTT
mmu-mir-7b	TGGAAGACTTGTGATTTTGT
mmu-mir-30c-2	CTGGGAGAAGGCTGTTTAC
mmu-mir-30e	GTAAACATCCTTGACTGGAAGCTGT
mmu-mir-135a-2	TATGGCTTTTTATTCCTATGTGA
mmu-mir-122	GGAGTGTGACAATGGTGTTTGT
mmu-mir-200b	TAATACTGCCTGGTAATGATGACG
mmu-mir-139	TGGAGACGCGGCCCTGTTGGAGTA
mmu-mir-486b	CGGGGCAGCTCAGTACAG
mmu-mir-8105	GGCGACTGGCGAGACCCGAAGA
mmu-mir-296	GAGGGTTGGGTGGAGGCTCTCC
mmu-mir-365-2	AGGGACTTTCAGGGGCAGCT
mmu-mir-125a	CAGGTGAGGTTCTTGGGAGCC
mmu-mir-21a	AGCTTATCAGACTGATGTTGACT
mmu-mir-342	AGGGGTGCTATCTGTGAT
mmu-mir-770	TGGGCCTGACGTGGAGCTGG
mmu-mir-5107	TGGGCAGAGGAGGCAGGGACA
mmu-mir-30b	TGTAAACATCCTACACTCAGC
mmu-mir-29a	CTAGCACCATCTGAAATCGGTTAT
mmu-mir-215	ATGACCTATGATTTGACAGACCGTGC
mmu-let-7e	TAGGAGGTTGTATAGTTGAGGA
mmu-mir-7115	TCGGGGGTTGTGGTGCCGAATT
mmu-mir-191	CAACGGAATCCCAAAAGCA
mmu-mir-30a	CTGTAAACATCCTCGACTGGA
mmu-mir-101b	GTACAGTACTGTGATAGCTGAAG
mmu-mir-1930	ACCTCCATAGTACCTGCAGCGT
mmu-mir-146a	CTGAGAACTGAATTCCATGGG
mmu-mir-3473c	TCATTATAGGAGTTGGGGAGAT
mmu-mir-679	TTGGACTGTGAGGTGACTCT
mmu-mir-877	TCCTCTTCTCCCTCCTCCCAG
mmu-mir-6961	TGACTGGGAAGGAAATGGCCA
mmu-mir-151	TAGACTGAGGCTCCTTGAG
mmu-mir-130a	CAGTGCAATGTTAAAAGGG
mmu-mir-24-2	TGGCTCAGTTCAGCAGGAA
mmu-mir-486a	TCGGGGCAGCTCAGTACAGGAT
mmu-mir-877	TAGAGGAGATGGCGCAGGGGACA
mmu-mir-3572	TGGGGAACAGGGCAAGGTGGACA
mmu-mir-1981	CATCTAACCCTGGCCTTTGACAG
mmu-mir-28a	CTAGATTGTGAGCTGCTGGAG
mmu-mir-151	AGACTGAGGCTCCTTGAGGACA
mmu-mir-17	CAAAGTGCTTACAGTGCAGGTA
mmu-mir-5107	TGGGCAGAGGAGGCAGGG
mmu-mir-7084	CTAGAGGATAGAGGTAGAGAGT
mmu-let-7c-2	GAGGTAGTAGGTTGTATGGTTT
mmu-mir-132	TAACAGTCTACAGCCATGGT
mmu-mir-200a	CATCTTACCGGACAGTGCTGG
mmu-mir-199a-2	CCAGTGTTCAGACTACCTGTTC
mmu-mir-1943	AGGGAGGATCTGGGCACCT
mmu-mir-144	GGATATCATCATATACTGTA
mmu-mir-3572	TTGGGGAACAGGGCAAGGT
mmu-mir-106b	TACCGCACTGTGGGTACTTGCTGC
mmu-mir-30c-2	TGGGAGAAGGCTGTTTACT
mmu-let-7c-2	CTATACAATCTACTGTCTTT
mmu-mir-125b-1	ACGGGTTAGGCTCTTGGGA
mmu-mir-335	TCAAGAGCAATAACGAAAAATG
mmu-mir-5113	GACAGAGGAGGAGAGAGATCC
mmu-mir-1943	AAGGGAGGATCTGGGCACC
mmu-mir-128-1	ACAGTGAACCGGTCTCTTTTT
mmu-mir-708	AACTAGACTGTGAGCTTCTA
mmu-mir-133a-2	AGCTGGTAAAATGGAACCAAAT
mmu-mir-192	TGACCTATGAATTGACAGCCAGTA
mmu-mir-384	ATTCCTAGAAATTGTTCACAAT
mmu-mir-703	AAGGAAAGAATGTTGTGGACCATT
mmu-mir-99a	AAACCCGTAGATCCGATCTT
mmu-mir-30c-1	CTGGGAGAGGGTTGTTTACTCC
mmu-mir-5132	GTGGGGTGGTGGACTCAGGC
mmu-mir-582	TAACCTGTTGAACAACTGAAC
mmu-mir-7063	ATGAGAGGTGCAGGCTGAGC
mmu-mir-1943	AGGGAGGATCTGGGCACCTG
mmu-mir-8102	TCACGCGGGGGAACGAGGAAGACT
mmu-mir-6546	AGGCGCCTCTGAGCTTGTGCTTG
mmu-mir-1306	TAATGGACGTTGGCTCTGGTGG
mmu-mir-26b	TTCAAGTAATTCAGGATAG
mmu-mir-16-1	CCAGTATTGACTGTGCTGCTGAA
mmu-mir-455	TATGTGCCTTTGGACTACATCGTG
mmu-mir-1943	CAGGTGCCAGCTCCTCCCTTCC
mmu-mir-125a	CCCTGAGACCCTTTAACCTG
mmu-mir-126a	GTACCGTGAGTAATAATGC
mmu-mir-6911	CCTCAATCACACTCTGTCCACAG
mmu-mir-320	GAAAAGCTGGGTTGAGAGG
mmu-mir-671	CTCCGGTTCTCAGGGCTCCACCT
mmu-mir-330	TCTCTGGGCCTGTGTCTT
mmu-mir-6977	TTCCAAGGCGTTGCCTGACCCTG
mmu-mir-7063	ATGAGAGGTGCAGGCTGAGCA
mmu-mir-451a	CCGTTACCATTACTGAGT
mmu-mir-29c	TAGCACCATTTGAAATCGGT
mmu-mir-203	GTGAAATGTTTAGGACCAC
mmu-mir-206	ATGGAATGTAAGGAAGTGTGTG
mmu-mir-3470a	CACTTTGTAGACCAGGCTGGCC
mmu-mir-7235	TCTGACTTCTTGCTTCTCTCCT
mmu-mir-3474	CCTGGGAGGAGACGTGGATTCT
mmu-mir-5114	ACTGGAGACGGAAGCTGCAAGA
mmu-mir-10b	AGATTCGATTCTAGGGGAAT
mmu-mir-128-1	CTCACAGTGAACCGGTCTCTTTTT
mmu-mir-7b	TGGAAGACTTGTGATTTTGTTGTT
mmu-mir-6904	TTCCTGGGGTTAGAGTTGAGTG
mmu-mir-217	TACTGCATCAGGAACTGACTGG
mmu-mir-128-2	ACAGTGAACCGGTCTCTTT
mmu-mir-669c	ATAGTTGTGTGTGGATGTGTGTATTT
mmu-mir-98	TATACAACTTACTACTTTCCT
mmu-mir-149	TCTGGCTCCGTGTCTTCACT
mmu-mir-218-2	TTGTGCTTGATCTAACCATG
mmu-mir-339	TGAGCGCCTCGGCGACAGAGCCG
mmu-mir-221	ACCTGGCATACAATGTAGATTTCTG
mmu-mir-200a	CATCTTACCGGACAGTGCTGGATT
mmu-mir-214	TACAGCAGGCACAGACAGGCA
mmu-mir-208a	ATAAGACGAGCAAAAAGCT
mmu-mir-7115	TCGGGGGTTGTGGTGCCGAA
mmu-mir-342	AGGGGTGCTATCTGTGATTGAGGGACA
mmu-mir-5113	GACAGAGGAGGAGAGAGATCCTGT
mmu-mir-376b	GTGGATATTCCTTCTATGGTT
mmu-mir-335	TTTTTCATTATTGCTCCTGA
mmu-mir-483	TCACTCCTCCCCTCCCGTCTTGT
mmu-mir-379	ATGGTAGACTATGGAACGTAG
mmu-mir-1a-2	GGAATGTAAAGAAGTATGTAT
mmu-mir-18a	ACTGCCCTAAGTGCTCCTTCT
mmu-let-7e	TGAGGTAGGAGGTTGTATA
mmu-mir-3103	AGGGAGGATCTGCTGTTAGA
mmu-mir-181a-1	AACATTCAACGCTGTCGGTGAG
mmu-mir-8097	ACAAGGAAAATGTCCGGGCTG
mmu-mir-181d	AACATTCATTGTTGTCGG
mmu-mir-1839	AGGTAGATAGAACAGGTC
mmu-mir-212	ACCTTGGCTCTAGACTGCT
mmu-mir-29b-2	TAGCACCATTTGAAATCAG
mmu-mir-486b	CCTGTACTGAGCTGCCCCGAGC
mmu-mir-365-2	TAATGCCCCTAAAAATCCTT
mmu-mir-221	CTACATTGTCTGCTGGGTTTC
mmu-mir-375	TTTTGTTCGTTCGGCTCG
mmu-mir-3076	CACTCTGGTCTTCCCTTGCAG
mmu-mir-488	TTGAAAGGCTGTTTCTTGGTC
mmu-mir-7070	AACTCCAGGCTCTCCTTCCCTCCA
mmu-mir-1306	ACGTTGGCTCTGGTGGTGATG
mmu-mir-8105	AGGCGACTGGCGAGACCCGA
mmu-mir-485	AGGCTGGCCGTGATGAATTCGAT
mmu-mir-351	TCCCTGAGGAGCCCTTTGAGCCTGG
mmu-mir-103-2	AGCAGCATTGTACAGGGCTATG
mmu-mir-6898	TGTAAGGGGAGATGCAGGGAGC
mmu-mir-222	CTACATCTGGCTACTGGGT
mmu-mir-299a	TATGTGGGACGGTAAACCGCTT
mmu-mir-148a	CAAAGTTCTGAGACACTCCGA
mmu-mir-6958	TCAGCTGCCTCTTGCCATCA
mmu-mir-674	ACAGCTCCCATCTCAGAACAA
mmu-let-7e	CTATACGGCCTCCTAGCTTTCC
mmu-mir-455	TATGTGCCTTTGGACTACATCG
mmu-mir-320	GAAAAGCTGGGTTGAGAGGGC
mmu-mir-34b	AATCACTAACTCCACTGCCATC
mmu-mir-224	TAAGTCACTAGTGGTTCCGTTTAGT
mmu-mir-592	TTGTGTCAATATGCGATGATGT
mmu-mir-23a	TCACATTGCCAGGGATTTC
mmu-mir-6953	CTGACCCAGCCTCTATGTCCCCA
mmu-mir-140	CTACCACAGGGTAGAACCAC
mmu-mir-223	TGTCAGTTTGTCAAATACCCC
mmu-mir-3102	GGTGGTGCAGGCAGGAGAGCCA
mmu-mir-8107	TGGAAACTAGTGGCTGGGACA
mmu-mir-702	TGCCCACCCTTTACCCCGCT
mmu-mir-30a	TGTAAACATCCTCGACTGGAAGCTG
mmu-mir-142a	AGTGTTTCCTACTTTATGG
mmu-mir-222	TCAGTAGCCAGTGTAGATCCT
mmu-mir-136	ATCATCGTCTCAAATGAGTCT
mmu-mir-3473g	ACAAAAGTGAGGCTGGGGAGA
mmu-mir-92a-1	TATTGCACTTGTCCCGGCCTGTTG
mmu-mir-139	TCTACAGTGCACGTGTCTC
mmu-mir-192	TGACCTATGAATTGACAG
mmu-mir-339	AGCGCCTCGGCGACAGAGCCG
mmu-mir-503	TAGCAGCGGGAACAGTACTGC
mmu-mir-342	TCACACAGAAATCGCACCCGTC
mmu-mir-486b	CCTGTACTGAGCTGCCCCG
mmu-mir-30e	CTTTCAGTCGGATGTTTACA
mmu-mir-5129	AATGTGCCTGTGCATCTCTTCCCA
mmu-let-7i	GTGCTGTTGGTCGGGTTGTGACATTGCCC
mmu-mir-342	AGGGGTGCTATCTGTGATTGAGG
mmu-mir-486a	GGTCCTGTACTGAGCTGCCCCG
mmu-mir-690	TAAAGGCTAGGCTCACAACC
mmu-mir-1970	TGTGTCACTGGGGATAGGC
mmu-mir-881	AACTGTGTCTTTTCTGAATAG
mmu-let-7f-1	CTATACAATCTATTGCCTTCC
mmu-mir-322	AAAACATGAAGCGCTGCA
mmu-mir-23a	ATCACATTGCCAGGGATTT
mmu-mir-505	GGGAGCCAGGAAGTATTGATGTTT
mmu-mir-374b	ATATAATACAACCTGCTA
mmu-mir-217	ATACTGCATCAGGAACTGACTG
mmu-mir-5107	TTGGGCAGAGGAGGCAGGGA
mmu-mir-877	GTAGAGGAGATGGCGCAGGG
mmu-mir-194-1	CCAGTGGAGCTGCTGTTACTT
mmu-mir-582	TAACCTGTTGAACAACTGAA
mmu-mir-93	ACTGCTGAGCTAGCACTTCCCG
mmu-mir-499	TTAAGACTTGCAGTGATGT
mmu-mir-1231	CTGGGCAGAGCTGCAGGAGAGAAGG
mmu-mir-1929	TCTAGGACTTTATAGAGCAG
mmu-mir-140	TACCACAGGGTAGAACCA
mmu-mir-7687	AGGCGGGGAACCTGAGGCGCAGGCT
mmu-mir-1194	AAGGACATTGGAAGAAGGGAGT
mmu-mir-5129	TGTGCCTGTGCATCTCTTCCCA
mmu-let-7d	CTATACGACCTGCTGCCT
mmu-let-7b	CTATACAACCTACTGCCTTCCC
mmu-mir-3057	ATTGGAGCTGAGATTCTGCGG
mmu-mir-140	CTACCACAGGGTAGAACCACGGACA
mmu-mir-467d	ATAAGTGCGCGCATGTATATG
mmu-mir-29c	TAGCACCATTTGAAATCGGTT
mmu-mir-1197	TATGACGTAGGACACATGGTCT
mmu-mir-22	AAGCTGCCAGTTGAAGAACTGTT
mmu-mir-770	GTGGGCCTGACGTGGAGCT
mmu-mir-381	TATACAAGGGCAAGCTCTCT
mmu-mir-292a	ACTCAAACTGGGGGCTCTT
mmu-mir-411	TATGTAACACGGTCCACTAA
mmu-mir-194-2	CAGTGGGGCTGCTGTTATCTGG
mmu-mir-92a-1	ATTGCACTTGTCCCGGCCTGTT
mmu-mir-3074-2	TTCCTGCTGAACTGAGCCAGT
mmu-mir-7658	TGTGGGCGTGGCGGTGCTGGAG
mmu-mir-181a-2	AAAAAAACCACCGACCGTTGACTGTACC
mmu-mir-382	AAGTTGTTCGTGGTGGATT
mmu-mir-133a-2	TTTGGTCCCCTTCAACCAGCTGTA
mmu-mir-182	TTTGGCAATGGTAGAACT
mmu-mir-144	TACAGTATAGATGATGTA
mmu-mir-7684	GGGAAGCCTGGGCAGCAGTGGG
mmu-mir-6960	CAGGATGAGAAGAGTTTGGCTG
mmu-mir-10a	CAAATTCGTATCTAGGGGAAT
mmu-mir-451a	CGTTACCATTACTGAGTTT
mmu-mir-1194	AACTGCTAGATCCTTGGACTTCCA
mmu-mir-23a	ATCACATTGCCAGGGATT
mmu-mir-19a	TTGTGCAAATCTATGCAAAACTG
mmu-mir-495	AAACAAACATGGTGCACTTCT
mmu-mir-199b	TACAGTAGTCTGCACATTGGTTA
mmu-mir-149	GAGGGAGGGACGGGGGCGGTGC
mmu-mir-134	TGTGACTGGTTGACCAGAGG
mmu-mir-1930	ACCTCCATAGTACCTGCAGC
mmu-mir-3082	ACACATGGCACTCAACTCTG
mmu-mir-7674	TGAGGTGTGGGCAGCATGAGGACT
mmu-mir-6970	TAAGTTCAGGGCTGGGAGCAG
mmu-mir-222	TCAGTAGCCAGTGTAGATCCTGT
mmu-mir-7012	AAGGAGAGGAGTTGGCAGGGACT
mmu-mir-148a	GTGCACTACAGAACTTTGT
mmu-mir-485	AGAGGCTGGCCGTGATGAATTCGATTCATC
mmu-mir-361	TTATCAGAATCTCCAGGG
mmu-mir-338	AACAATATCCTGGTGCTGAGTGG
mmu-mir-598	TACGTCATCGTCGTCATCGT
mmu-mir-434	GCTCGACTCATGGTTTGAACCATT
mmu-mir-6952	TCTCTGACTCTGCCTCCCACAG
mmu-mir-150	CCTGGTACAGGCCTGGGGGA
mmu-mir-328	TGGCCCTCTCTGCCCTTCC
mmu-mir-23a	GGGGTTCCTGGGGATGGGA
mmu-mir-338	TCCAGCATCAGTGATTTTG
mmu-mir-29b-2	TAGCACCATTTGAAATCAGTGT
mmu-mir-292a	ACTCAAACTGGGGGCTCTTTTG
mmu-mir-485	AGGCTGGCCGTGATGAATTCG
mmu-mir-21a	AGCTTATCAGACTGATGTTGA
mmu-mir-3572	TTGGGGAACAGGGCAAGG
mmu-mir-770	GTGGGCCTGACGTGGAGCTG
mmu-mir-145a	TCCAGTTTTCCCAGGAATCCC
mmu-mir-21a	AGCTTATCAGACTGATGTTG
mmu-mir-483	TCACTCCTCCCCTCCCGTCT
mmu-mir-200b	AATACTGCCTGGTAATGATG
mmu-mir-188	CATCCCTTGCATGGTGGAGGG
mmu-mir-1839	AAGGTAGATAGAACAGGTCTTGTT
mmu-mir-485	AGAGAGGCTGGCCGTGATG
mmu-mir-6516	TTGCAGTAACAGGTGTGGACA
mmu-mir-322	CAAAACATGAAGCGCTGC
mmu-let-7d	AAGAGGTAGTAGGTTGCATAG
mmu-mir-3074-2	GTTCCTGCTGAACTGAGCCAG
mmu-mir-3473g	AAAAGTGAGGCTGGGGAGAG
mmu-mir-194-1	CAGTGGAGCTGCTGTTACT
mmu-mir-6896	CTTTGTAGGCGACGAGAACCCG
mmu-mir-6978	ACGGCTTCACTCTCACCCTGCAG
mmu-mir-125a	TGAGACCCTTTAACCTGT
mmu-mir-7117	CTGGGGGCTCAGCTGAGGATA
mmu-mir-7676-2	TCCGGTGCTCACTCTGCCCAC
mmu-mir-679	TTGGACTGTGAGGTGACTCTTG
mmu-mir-337	CGGCGTCATGCAGGAGTTGAT
mmu-mir-3081	TTGCGCTCCGATCTCTGAGCTGG
mmu-mir-217	ATACTGCATCAGGAACTGACTGG
mmu-mir-574	GTGTGTGTGTGTGAGTGTGTG
mmu-mir-23a	GGGGTTCCTGGGGATGGGATTTG
mmu-mir-92b	GACGGGACGTGGTGCAGTGTTG
mmu-mir-365-1	AGGGACTTTTGGGGGCAG
mmu-mir-6923	GTGAGGGCAGGAGGATTGGGGTGT
mmu-mir-1249	ACGCCCTTCCCCCCCTTCTTCA
mmu-mir-330	GCAAAGCACAGGGCCTGCAGAGA
mmu-mir-194-1	TGTAACAGCAACTCCATGTGGAC
mmu-mir-7063	ATGAGAGGTGCAGGCTGAGCACA
mmu-mir-493	TGAAGGTCCTACTGTGTGC
mmu-mir-485	AGAGAGGCTGGCCGTGATGAA
mmu-mir-101b	ACAGTACTGTGATAGCTGAA
mmu-mir-21a	CAACAGCAGTCGATGGGCTGT
mmu-mir-6964	TTGGGGTGTGAGACTGGAAACA
mmu-mir-24-2	GGCTCAGTTCAGCAGGAACAG
mmu-mir-455	GTATGTGCCTTTGGACTACATCGTGAACG
mmu-mir-423	GAGGGGCAGAGAGCGAGACTTT
mmu-mir-1947	AGGACGAGCTAGCTGAGT
mmu-mir-409	AATGTTGCTCGGTGAACCC
mmu-mir-219a-2	TACGAGTCTGCGGCCAACCG
mmu-mir-5132	TGGGGTGGTGGACTCAGGCTTCT
mmu-mir-320	AAGCTGGGTTGAGAGGGCGAAA
mmu-mir-3070-2	TGGTGCTATGGTCAGGGGTAG
mmu-mir-465c-2	TATTTAGAATGGCGCTGATCT
mmu-mir-24-2	CTGGCTCAGTTCAGCAGGAAC
mmu-mir-3095	GTGGACACTGGAGAGAGAGCTTTT
mmu-mir-98	TGAGGTAGTAAGTTGTATTG
mmu-mir-1943	AAGGGAGGATCTGGGCAC
mmu-mir-1929	TCTAGGACTTTATAGAGCAGAG
mmu-mir-30d	CTGTAAACATCCCCGACTGGA
mmu-mir-148a	AAAGTTCTGAGACACTCCGAC
mmu-mir-7658	GTGGGCGTGGCGGTGCTGGAG
mmu-mir-434	CGACTCATGGTTTGAACC
mmu-mir-425	ATGACACGATCACTCCCGTTGAG
mmu-mir-1934	AGGATGACGGTGGGGCTGGTG
mmu-mir-214	ACAGCAGGCACAGACAGGCAGT
mmu-mir-329	AACACACCCAGCTAACCTTTT
mmu-mir-1964	CCGACTTCTGGGCTCCGGCT
mmu-mir-155	TTAATGCTAATTGTGATAGGGGTT
mmu-mir-532	CCTCCCACACCCAAGGCTT
mmu-mir-331	TCTAGGTATGGTCCCAGGGATC
mmu-mir-669e	TGTCTTGTGTGTGCATGTTCATT
mmu-mir-1943	AAGGGAGGATCTGGGCACCTGGA
mmu-mir-21a	TTATCAGACTGATGTTGA
mmu-mir-5116	TTTGATAGGAACCCCGCCTGA
mmu-mir-26b	TTCAAGTAATTCAGGATA
mmu-mir-3572	TGGGGAACAGGGCAAGGTG
mmu-mir-146b	TGAGAACTGAATTCCATAGG
mmu-mir-223	CCGTGTATTTGACAAGCTGAGT
mmu-mir-365-1	AGGGACTTTTGGGGGCAGATGTGT
mmu-mir-30b	CTGGGATGTGGATGTTTACG
mmu-mir-151	TACTAGACTGAGGCTCCTTG
mmu-mir-434	TTTGAACCATCACTCGACT
mmu-mir-669a-12	AGTTGTGTGTGCATGTTCATG
mmu-mir-6940	CAGGGCTGGCTGGAAGGTT
mmu-mir-378a	CCTGACTCCAGGTCCTGTGTGT
mmu-mir-431	TTGCAGGTCGTCTTGCAGGGCT
mmu-mir-145a	GTCCAGTTTTCCCAGGAAT
mmu-mir-122	GGAGTGTGACAATGGTGTT
mmu-mir-5128	CAATTGGGGCTGGCGAGATG
mmu-mir-7084	AGCCTCTGACCCCTGTCCTCTG
mmu-mir-155	TTAATGCTAATTGTGATAGGGGT
mmu-mir-485	AGAGGCTGGCCGTGATGA
mmu-mir-184	TTGGACGGAGAACTGATAA
mmu-mir-3064	TCTGGCTGTTGTGGTGTGC
mmu-mir-330	GCAAAGCACAGGGCCTGCAGAGAG
mmu-mir-191	AGCTGCACTTGGATTTCGTT
mmu-mir-7a-1	ATGTTGGCCTAGTTCTGTG
mmu-mir-199b	ACAGTAGTCTGCACATTGGTTAG
mmu-mir-511	CATGCCTTTTGCTCTGCACTCA
mmu-mir-219a-1	AGAGTTGCGTCTGGACGTCCC
mmu-mir-101b	CAGTACTGTGATAGCTGAAG
mmu-mir-143	GGTGCAGTGCTGCATCTCTGG
mmu-mir-30a	CTGTAAACATCCTCGACTGGAAGC
mmu-mir-486a	TGTACTGAGCTGCCCCGAGGT
mmu-mir-3079	TGATCTGATGAGCTAAGCTGG
mmu-mir-505	GGGAGCCAGGAAGTATTGATGTT
mmu-mir-423	GGGGCAGAGAGCGAGACT
mmu-mir-486b	CTGTACTGAGCTGCCCCGAGCT
mmu-mir-24-2	CTGGCTCAGTTCAGCAGGAACA
mmu-mir-7084	TAGAGGATAGAGGTAGAGAGTG
mmu-mir-29b-2	CTAGCACCATTTGAAATC
mmu-mir-122	TGGAGTGTGACAATGGTGTTTGTGT
mmu-mir-24-1	GTGCCTACTGAGCTGATATCA
mmu-mir-1970	TGTGTCACTGGGGATAGGCTT
mmu-mir-223	TTTGACAAGCTGAGTTGGACA
mmu-mir-132	ACCGTGGCTTTCGATTGTT
mmu-mir-6986	GAGGGGAGCTAGGTAGAAAGC
mmu-mir-8116	GAAGGATCCGGGGCTAGTTGGCG
mmu-mir-151	ACTAGACTGAGGCTCCTTGAGGAC
mmu-mir-210	CTGTGCGTGTGACAGCGGCTGAT
mmu-mir-423	AAGCTCGGTCTGAGGCCCCTCAGTC
mmu-mir-202	TTCCTATGCATATACTTCTT
mmu-mir-212	ACCTTGGCTCTAGACTGCTT
mmu-mir-151	TCGAGGAGCTCACAGTCTAGT
mmu-mir-128-2	GGGGGCCGATGCACTGTAAGA
mmu-mir-6933	TGGCGGCAGTCAGGATACCTG
mmu-mir-6999	CTTCAGCTGTCCTCCTTTCTGT
mmu-mir-6963	GTGGGATGGATGGCAGAACC
mmu-mir-501	ATGCACCCGGGCAAGGATTTGG
mmu-mir-122	TGGAGTGTGACAATGGTGTTTGTG
mmu-mir-210	CTGTGCGTGTGACAGCGGCTGA
mmu-mir-1934	AGGATGACGGTGGGGCTGG
mmu-mir-133b	TTGGTCCCCTTCAACCAGCT
mmu-mir-99a	TAAACCCGTAGATCCGATCTTGT
mmu-mir-134	TGTGACTGGTTGACCAGAG
mmu-mir-128-1	CACAGTGAACCGGTCTCTTTT
mmu-let-7k	TGAGGTAGGAGGTTGTGT
mmu-mir-92a-1	GTATTGCACTTGTCCCGGCCTG
mmu-mir-93	CAAAGTGCTGTTCGTGCAGGTA
mmu-mir-7658	ACCACCTTCCTCACCCACGCT
mmu-mir-101c	CACAGTACTGTGATAACTGA
mmu-mir-140	ACAGGGTAGAACCACGGACAG
mmu-mir-214	GTACAGCAGGCACAGACAGG
mmu-mir-365-2	GAGGGACTTTCAGGGGCAGCTGTGT
mmu-mir-1306	TGGACGTTGGCTCTGGTGG
mmu-mir-1951	GTAGTGGAGACTGGTGTGGCT
mmu-mir-224	TTAAGTCACTAGTGGTTCCGTTT
mmu-mir-125a	CCCTGAGACCCTTTAACCTGTG
mmu-mir-1298	TTCATTCGGCTGTCCAGATGTA
mmu-mir-3103	CCTCTAACCTCTGATCCTTCCC
mmu-mir-125b-1	CACGGGTTAGGCTCTTGGGAG
mmu-mir-666	AGCGGGCACAGCTGTGAG
mmu-mir-101b	GTACAGTACTGTGATAGC
mmu-mir-322	CAGCAGCAATTCATGTTTTGGA
mmu-mir-300	CAAGGGCAAGCTCTCTTCGAG
mmu-mir-5128	AATTGGGGCTGGCGAGATGGCT
mmu-mir-7083	TCGGGGCTGGACAAGCAGAGACA
mmu-mir-1964	ACCGACTTCTGGGCTCCGGCTT
mmu-mir-669a-12	AGTTGTGTGTGCATGTTCAT
mmu-mir-3103	TAACCTCTGATCCTTCCCACAG
mmu-mir-340	TCCGTCTCAGTTACTTTATAGCC
mmu-mir-7065	AGTGTAGCAGGTAAACCAGGA
mmu-mir-191	GCTGCACTTGGATTTCGTTCC
mmu-mir-433	ATCATGATGGGCTCCTCGGTGTT
mmu-mir-30d	CTGTAAACATCCCCGACTGGAA
mmu-mir-186	CAAAGAATTCTCCTTTTGGGCTT
mmu-mir-186	CAAAGAATTCTCCTTTTG
mmu-mir-1960	CTCTCTTCTGCAGCACTGACT
mmu-mir-450b	TATTGGGAACATTTTGCATGC
mmu-mir-150	TCCCAACCCTTGTACCAGTG
mmu-mir-7015	TTCTCACTGTCCTCTGCACTAG
mmu-mir-365-2	TAATGCCCCTAAAAATCCTTA
mmu-mir-34c	GTGTAGTTAGCTGATTGC
mmu-mir-140	ACAGGGTAGAACCACGGACAGG
mmu-mir-15b	TAGCAGCACATCATGGTTTA
mmu-mir-7078	GTGTGGGTGGTAGGAGACGCTG
mmu-mir-27a	AGGGCTTAGCTGCTTGTGAGCAA
mmu-mir-18b	TACTGCCCTAAATGCCCCTTCT
mmu-mir-702	TGCCCACCCTTTACCCCGCTC
mmu-mir-101b	CAGTACTGTGATAGCTGA
mmu-mir-708	AACTAGACTGTGAGCTTCT
mmu-mir-351	GGTCAAGAGGCGCCTGGG
mmu-mir-10b	CCCTGTAGAACCGAATTTGT
mmu-mir-704	AGACATGTGCTCTGCTCCTAG
mmu-mir-666	AGCGGGCACAGCTGTGAGA
mmu-mir-23b	TGGGTTCCTGGCATGCTGAT
mmu-mir-199a-2	CCCAGTGTTCAGACTACCTG
mmu-mir-6986	GAGGGGAGCTAGGTAGAAAG
mmu-mir-15a	TAGCAGCACATAATGGTT
mmu-mir-21a	CTTATCAGACTGATGTTG
mmu-mir-7648	AGGGCTGGGCCCGGGACGCGG
mmu-mir-151	AGACTGAGGCTCCTTGAGGA
mmu-mir-30d	TTTCAGTCAGATGTTTGC
mmu-mir-29a	TAGCACCATCTGAAATCGGTTAT
mmu-mir-92b	ATTGCACTCGTCCCGGCCTC
mmu-mir-451a	TTGGGAATGGCGAGGAAACCGTT
mmu-mir-1188	TGGTGTGAGGTTGGGCCAGG
mmu-mir-486b	CTCGGGGCAGCTCAGTACAGG
mmu-mir-8112	CTCTCCGCCACCTCCACCGCAG
mmu-let-7c-2	GGTAGTAGGTTGTATGGTT
mmu-mir-615	GGGGGTCCCCGGTGCTCGGATC
mmu-mir-128-1	CAGTGAACCGGTCTCTTTTT
mmu-mir-214	TACAGCAGGCACAGACAGGC
mmu-mir-98	CTATACAACTTACTACTTTCC
mmu-mir-667	GACACCTGCCACCCAGCCCA
mmu-mir-5107	TATCAACCTGTGCTTCTCTTCC
mmu-mir-101a	GTACAGTACTGTGATAAC
mmu-mir-214	GTACAGCAGGCACAGACAGGC
mmu-mir-106b	CCGCACTGTGGGTACTTG
mmu-mir-219a-2	GAGAATTGTGGCTGGACATC
mmu-mir-3474	CCTGGGAGGAGACGTGGATTC
mmu-mir-28a	AAGGAGCTCACAGTCTATTGAG
mmu-mir-378c	CTGGACTTGGAGTCAGAAG
mmu-mir-7073	TTCTGGGGGAATTGAAAGACTAT
[truncated: 865 more rows]

## Sheet: E1
Name	Sequence
mmu-mir-148a	TCAGTGCACTACAGAACTTTGT
mmu-mir-184	TGGACGGAGAACTGATAAGGGT
mmu-mir-486b	TCCTGTACTGAGCTGCCCCGAG
mmu-mir-151	CTAGACTGAGGCTCCTTGAGG
mmu-mir-206	TGGAATGTAAGGAAGTGTGTGG
mmu-mir-25	CATTGCACTTGTCTCGGTCTGA
mmu-mir-122	TGGAGTGTGACAATGGTGTTT
mmu-mir-92a-1	TATTGCACTTGTCCCGGCCTGT
mmu-mir-143	TGAGATGAAGCACTGTAGCTC
mmu-let-7c-2	TGAGGTAGTAGGTTGTATGGTT
mmu-mir-122	TGGAGTGTGACAATGGTGTTTG
mmu-mir-486b	TCCTGTACTGAGCTGCCCCG
mmu-mir-486b	TCCTGTACTGAGCTGCCCCGA
mmu-mir-451a	AAACCGTTACCATTACTGAGT
mmu-mir-146b	TGAGAACTGAATTCCATAGGCTGT
mmu-mir-423	TGAGGGGCAGAGAGCGAGACT
mmu-mir-10b	TACCCTGTAGAACCGAATTTGT
mmu-mir-206	TGGAATGTAAGGAAGTGTGT
mmu-mir-99a	AACCCGTAGATCCGATCTTGT
mmu-let-7i	TGAGGTAGTAGTTTGTGCTGTT
mmu-let-7b	TGAGGTAGTAGGTTGTGTGGTT
mmu-mir-146b	TGAGAACTGAATTCCATAGGCTG
mmu-mir-423	TGAGGGGCAGAGAGCGAGACTTT
mmu-mir-122	TGGAGTGTGACAATGGTGTTTGT
mmu-mir-143	TGAGATGAAGCACTGTAGCT
mmu-mir-151	CTAGACTGAGGCTCCTTGAGGA
mmu-let-7f-2	TGAGGTAGTAGATTGTATAGTT
mmu-mir-10a	TACCCTGTAGATCCGAATTTGT
mmu-let-7b	TGAGGTAGTAGGTTGTGTGG
mmu-mir-184	TGGACGGAGAACTGATAAGGG
mmu-mir-1a-2	TGGAATGTAAAGAAGTATGTAT
mmu-mir-215	ATGACCTATGATTTGACAGACC
mmu-mir-30d	TGTAAACATCCCCGACTGGAAGCT
mmu-mir-25	CATTGCACTTGTCTCGGTCTG
mmu-mir-184	TGGACGGAGAACTGATAAGG
mmu-let-7g	TGAGGTAGTAGTTTGTACAGTT
mmu-mir-423	TGAGGGGCAGAGAGCGAGACTT
mmu-let-7b	TGAGGTAGTAGGTTGTGTGGT
mmu-let-7c-2	TGAGGTAGTAGGTTGTATGGTTT
mmu-mir-486a	CGGGGCAGCTCAGTACAGGATG
mmu-let-7b	TGAGGTAGTAGGTTGTGTGGTTT
mmu-let-7f-2	TGAGGTAGTAGATTGTATAGTTT
mmu-let-7a-2	TGAGGTAGTAGGTTGTATAGTT
mmu-mir-669c	ATAGTTGTGTGTGGATGTGTGT
mmu-let-7f-2	TGAGGTAGTAGATTGTATAGT
mmu-let-7c-2	TGAGGTAGTAGGTTGTATGGT
mmu-mir-184	TGGACGGAGAACTGATAAG
mmu-mir-486b	TCCTGTACTGAGCTGCCCCGAGC
mmu-mir-206	TGGAATGTAAGGAAGTGTG
mmu-mir-206	TGGAATGTAAGGAAGTGTGTG
mmu-let-7f-2	TGAGGTAGTAGATTGTATAG
mmu-let-7b	TGAGGTAGTAGGTTGTGTG
mmu-let-7c-2	TGAGGTAGTAGGTTGTATGG
mmu-mir-1981	GTAAAGGCTGGGCTTAGACGTGG
mmu-mir-140	TACCACAGGGTAGAACCACGGA
mmu-mir-21a	TAGCTTATCAGACTGATGTTGAC
mmu-mir-669c	ATAGTTGTGTGTGGATGTGTGTAT
mmu-mir-122	TGGAGTGTGACAATGGTGTT
mmu-mir-215	ATGACCTATGATTTGACAGAC
mmu-mir-1a-2	TGGAATGTAAAGAAGTATGT
mmu-mir-100	AACCCGTAGATCCGAACTTGT
mmu-let-7f-2	TGAGGTAGTAGATTGTAT
mmu-mir-140	ACCACAGGGTAGAACCACGGAC
mmu-mir-30d	TGTAAACATCCCCGACTGGAAG
mmu-mir-140	TACCACAGGGTAGAACCACGGAC
mmu-mir-128-1	TCACAGTGAACCGGTCTCTTTT
mmu-mir-151	CTAGACTGAGGCTCCTTGAG
mmu-let-7i	TGAGGTAGTAGTTTGTGCTGT
mmu-mir-145a	GTCCAGTTTTCCCAGGAATCCCT
mmu-mir-1198	TATGTGTTCCTGGCTGGCTTG
mmu-let-7a-2	TGAGGTAGTAGGTTGTATAG
mmu-mir-21a	TAGCTTATCAGACTGATGTTGA
mmu-mir-140	ACCACAGGGTAGAACCACGGA
mmu-mir-128-2	TCACAGTGAACCGGTCTCTTT
mmu-mir-150	TCTCCCAACCCTTGTACCAGTG
mmu-let-7c-2	TGAGGTAGTAGGTTGTAT
mmu-mir-92a-1	TATTGCACTTGTCCCGGCCTG
mmu-mir-191	CAACGGAATCCCAAAAGCAGCTG
mmu-mir-10b	TACCCTGTAGAACCGAATTTG
mmu-mir-30c-2	TGTAAACATCCTACACTCTCAGC
mmu-let-7b	TGAGGTAGTAGGTTGTGT
mmu-mir-143	TGAGATGAAGCACTGTAGCTCA
mmu-mir-106b	CCGCACTGTGGGTACTTGCTG
mmu-mir-146a	TGAGAACTGAATTCCATGGGT
mmu-mir-532	CATGCCTTGAGTGTAGGACCGT
mmu-mir-486a	CGGGGCAGCTCAGTACAGGAT
mmu-mir-1198	TATGTGTTCCTGGCTGGCTTGG
mmu-mir-375	TTTGTTCGTTCGGCTCGCGTGA
mmu-mir-142a	CCCATAAAGTAGAAAGCACT
mmu-mir-30d	TGTAAACATCCCCGACTGGAAGC
mmu-mir-140	ACCACAGGGTAGAACCACGGACA
mmu-let-7a-2	TGAGGTAGTAGGTTGTATAGT
mmu-let-7i	TGAGGTAGTAGTTTGTGC
mmu-let-7g	TGAGGTAGTAGTTTGTACAGT
mmu-mir-423	TGAGGGGCAGAGAGCGAGACTTTT
mmu-mir-106b	CCGCACTGTGGGTACTTGCT
mmu-mir-22	AAGCTGCCAGTTGAAGAAC
mmu-mir-128-2	TCACAGTGAACCGGTCTCTT
mmu-mir-99b	CACCCGTAGAACCGACCTTGC
mmu-mir-10a	ACCCTGTAGATCCGAATTTGT
mmu-mir-27b	TTCACAGTGGCTAAGTTCTG
mmu-let-7g	TGAGGTAGTAGTTTGTAC
mmu-mir-10b	TACCCTGTAGAACCGAATT
mmu-mir-451a	AAACCGTTACCATTACTG
mmu-mir-375	TTTGTTCGTTCGGCTCGCGTG
mmu-mir-486b	TCCTGTACTGAGCTGCCCC
mmu-mir-140	TACCACAGGGTAGAACCACGGACA
mmu-mir-375	TTTGTTCGTTCGGCTCGCG
mmu-mir-122	TGGAGTGTGACAATGGTGT
mmu-mir-1839	AAGGTAGATAGAACAGGTCT
mmu-mir-26a-2	TTCAAGTAATCCAGGATAGGCT
mmu-mir-30a	CTTTCAGTCGGATGTTTGCAG
mmu-mir-92a-2	TATTGCACTTGTCCCGGCCTGA
mmu-mir-191	CAACGGAATCCCAAAAGCAGCT
mmu-mir-24-2	TGGCTCAGTTCAGCAGGAACAG
mmu-mir-10a	TACCCTGTAGATCCGAATTTG
mmu-mir-328	CTGGCCCTCTCTGCCCTTCCGT
mmu-mir-143	TGAGATGAAGCACTGTAGC
mmu-mir-148b	TCAGTGCATCACAGAACTTTGT
mmu-mir-361	CCCCCAGGTGTGATTCTGATTTGT
mmu-mir-27a	TTCACAGTGGCTAAGTTCCG
mmu-mir-28a	CACTAGATTGTGAGCTGCTGGA
mmu-mir-24-2	TGGCTCAGTTCAGCAGGAAC
mmu-mir-99b	CACCCGTAGAACCGACCTTG
mmu-mir-200a	TAACACTGTCTGGTAACGATG
mmu-mir-1a-2	TGGAATGTAAAGAAGTATG
mmu-mir-206	TGGAATGTAAGGAAGTGT
mmu-mir-23a	ATCACATTGCCAGGGATTTCC
mmu-mir-23a	ATCACATTGCCAGGGATTTC
mmu-let-7i	TGAGGTAGTAGTTTGTGCTG
mmu-mir-486a	TCCTGTACTGAGCTGCCCCGAGG
mmu-mir-151	CTAGACTGAGGCTCCTTG
mmu-mir-423	TGAGGGGCAGAGAGCGAGA
mmu-mir-423	TGAGGGGCAGAGAGCGAGAC
mmu-mir-30a	TGTAAACATCCTCGACTGGAAGCT
mmu-mir-451a	AAACCGTTACCATTACTGAGTT
mmu-mir-21a	TAGCTTATCAGACTGATGTTG
mmu-mir-145a	GTCCAGTTTTCCCAGGAATCCC
mmu-mir-10a	TACCCTGTAGATCCGAATT
mmu-mir-30c-2	TGTAAACATCCTACACTCTCAGCT
mmu-mir-451a	AAACCGTTACCATTACTGAG
mmu-let-7a-2	TGAGGTAGTAGGTTGTATAGTTT
mmu-mir-30d	TGTAAACATCCCCGACTGGA
mmu-mir-328	CTGGCCCTCTCTGCCCTTCCG
mmu-mir-126a	TCGTACCGTGAGTAATAATGC
mmu-mir-669c	ATAGTTGTGTGTGGATGTGTGTA
mmu-mir-100	AACCCGTAGATCCGAACTTG
mmu-mir-92a-1	ATTGCACTTGTCCCGGCCTGT
mmu-let-7g	TGAGGTAGTAGTTTGTACAG
mmu-mir-92a-1	TATTGCACTTGTCCCGGCCTGTT
mmu-mir-423	AGCTCGGTCTGAGGCCCCTC
mmu-mir-101b	TACAGTACTGTGATAGCTGAAG
mmu-mir-128-1	TCACAGTGAACCGGTCTCTTTTT
mmu-mir-23a	ATCACATTGCCAGGGATTT
mmu-mir-10b	ACCCTGTAGAACCGAATTTGT
mmu-mir-30a	CTTTCAGTCGGATGTTTGCA
mmu-let-7i	TGAGGTAGTAGTTTGTGCT
mmu-mir-184	TTGGACGGAGAACTGATAAGGGT
mmu-mir-24-2	TGGCTCAGTTCAGCAGGAACA
mmu-let-7c-2	TGAGGTAGTAGGTTGTATG
mmu-mir-133a-2	TTTGGTCCCCTTCAACCAGCTGT
mmu-mir-27b	TTCACAGTGGCTAAGTTCT
mmu-mir-151	CTAGACTGAGGCTCCTTGA
mmu-mir-133a-2	TTGGTCCCCTTCAACCAGCTGT
mmu-mir-140	TACCACAGGGTAGAACCACGG
mmu-mir-423	AGCTCGGTCTGAGGCCCCTCAGT
mmu-mir-215	ATGACCTATGATTTGACAGA
mmu-mir-676	CCGTCCTGAGGTTGTTGAGCTG
mmu-mir-25	CATTGCACTTGTCTCGGTCT
mmu-mir-361	TCCCCCAGGTGTGATTCTGATTTGT
mmu-mir-184	TGGACGGAGAACTGATAAGGGTA
mmu-mir-183	TATGGCACTGGTAGAATTCACT
mmu-mir-30a	TTTCAGTCGGATGTTTGCAG
mmu-mir-205	TCCTTCATTCCACCGGAGTCTG
mmu-mir-541	AAGGGATTCTGATGTTGGTC
mmu-mir-122	TGGAGTGTGACAATGGTG
mmu-mir-146b	TGAGAACTGAATTCCATAGGCT
mmu-mir-676	CCGTCCTGAGGTTGTTGAGCT
mmu-mir-192	CTGACCTATGAATTGACAGCC
mmu-mir-148a	TCAGTGCACTACAGAACTTTG
mmu-mir-184	TGGACGGAGAACTGATAA
mmu-mir-451a	AAACCGTTACCATTACTGAGTTT
mmu-mir-1839	AAGGTAGATAGAACAGGTCTTG
mmu-mir-146a	TGAGAACTGAATTCCATGGGTT
mmu-mir-101b	TACAGTACTGTGATAGCTGA
mmu-mir-146a	TGAGAACTGAATTCCATGGG
mmu-mir-1981	GTAAAGGCTGGGCTTAGACGT
mmu-mir-106b	CCGCACTGTGGGTACTTGC
mmu-mir-23a	ATCACATTGCCAGGGATTTCCA
mmu-mir-486b	TCCTGTACTGAGCTGCCC
mmu-mir-30a	TGTAAACATCCTCGACTGGAAG
mmu-mir-30a	TGTAAACATCCTCGACTGGAAGC
mmu-mir-574	TGAGTGTGTGTGTGTGAGTGT
mmu-mir-30a	CTTTCAGTCGGATGTTTGC
mmu-let-7g	TGAGGTAGTAGTTTGTACAGTTT
mmu-mir-150	TCTCCCAACCCTTGTACCAGTGC
mmu-mir-182	TTTGGCAATGGTAGAACTCACACC
mmu-mir-126a	TCGTACCGTGAGTAATAATG
mmu-mir-320	AAAAGCTGGGTTGAGAGGGCG
mmu-mir-1981	GTAAAGGCTGGGCTTAGACGTG
mmu-mir-30a	CTTTCAGTCGGATGTTTGCAGC
mmu-mir-378a	ACTGGACTTGGAGTCAGAAGGC
mmu-mir-10a	TACCCTGTAGATCCGAATTTGTG
mmu-mir-669c	ATAGTTGTGTGTGGATGTGTG
mmu-mir-99b	CACCCGTAGAACCGACCTTGCG
mmu-mir-30d	TGTAAACATCCCCGACTGGAA
mmu-mir-10b	TACCCTGTAGAACCGAATTTGTG
mmu-mir-205	TCCTTCATTCCACCGGAGTCTGT
mmu-mir-486b	CGGGGCAGCTCAGTACAGGA
mmu-mir-100	AACCCGTAGATCCGAACTTGTG
mmu-mir-501	AATGCACCCGGGCAAGGATTTG
mmu-mir-669c	ATAGTTGTGTGTGGATGTGT
mmu-mir-182	TTTGGCAATGGTAGAACTCACA
mmu-mir-222	AGCTACATCTGGCTACTGGGTCTCT
mmu-mir-150	TCTCCCAACCCTTGTACCAGT
mmu-mir-30a	TTTCAGTCGGATGTTTGCAGC
mmu-mir-151	CTAGACTGAGGCTCCTTGAGGAC
mmu-mir-672	TGAGGTTGGTGTACTGTGTGTGA
mmu-let-7f-2	TGAGGTAGTAGATTGTATA
mmu-mir-10b	TACCCTGTAGAACCGAATTT
mmu-mir-22	AAGCTGCCAGTTGAAGAACTGT
mmu-mir-126a	TCGTACCGTGAGTAATAATGCG
mmu-mir-223	CGTGTATTTGACAAGCTGAGTTG
mmu-mir-27b	TTCACAGTGGCTAAGTTCTGC
mmu-mir-30b	TGTAAACATCCTACACTCAGCT
mmu-mir-21a	TAGCTTATCAGACTGATGTTGACT
mmu-mir-532	CATGCCTTGAGTGTAGGACCGTT
mmu-mir-191	CAACGGAATCCCAAAAGCAGCTGT
mmu-let-7d	AGAGGTAGTAGGTTGCATAGTT
mmu-mir-672	TGAGGTTGGTGTACTGTGTGT
mmu-mir-222	AGCTACATCTGGCTACTGGGT
mmu-mir-148b	TCAGTGCATCACAGAACTTTG
mmu-mir-1a-2	TGGAATGTAAAGAAGTATGTA
mmu-mir-423	AGCTCGGTCTGAGGCCCCTCAG
mmu-mir-30a	TTTCAGTCGGATGTTTGCA
mmu-mir-128-2	TCACAGTGAACCGGTCTCT
mmu-mir-151	ACTAGACTGAGGCTCCTTGAGG
mmu-mir-320	AAAAGCTGGGTTGAGAGGGCGA
mmu-mir-101a	TACAGTACTGTGATAACTGA
mmu-mir-200b	TAATACTGCCTGGTAATGATG
mmu-mir-192	TGACCTATGAATTGACAGCCAGT
mmu-mir-22	AAGCTGCCAGTTGAAGAACT
mmu-mir-10a	TACCCTGTAGATCCGAATTT
mmu-mir-10a	ACCCTGTAGATCCGAATTTGTG
mmu-mir-320	AAAAGCTGGGTTGAGAGGGC
mmu-mir-140	ACCACAGGGTAGAACCACGG
mmu-mir-92a-1	TATTGCACTTGTCCCGGCC
mmu-mir-183	TATGGCACTGGTAGAATTCACTG
mmu-mir-191	AACGGAATCCCAAAAGCAGCTG
mmu-mir-125a	TCCCTGAGACCCTTTAACCTGT
mmu-mir-7a-2	TGGAAGACTAGTGATTTTGT
mmu-mir-30a	TTTCAGTCGGATGTTTGC
mmu-mir-93	CAAAGTGCTGTTCGTGCAGGTAG
mmu-mir-27a	TTCACAGTGGCTAAGTTC
mmu-mir-181a-1	AACATTCAACGCTGTCGG
mmu-mir-140	TACCACAGGGTAGAACCACG
mmu-mir-676	CCGTCCTGAGGTTGTTGAGCTGT
mmu-mir-1198	TATGTGTTCCTGGCTGGCTT
mmu-mir-339	TCCCTGTCCTCCAGGAGCTC
mmu-mir-10a	ACCCTGTAGATCCGAATTTG
mmu-mir-200b	TAATACTGCCTGGTAATGATGA
mmu-mir-142a	CCCATAAAGTAGAAAGCACTA
mmu-mir-199b	ACAGTAGTCTGCACATTGGTT
mmu-mir-128-2	TCACAGTGAACCGGTCTCTTTC
mmu-mir-7a-2	TGGAAGACTAGTGATTTTGTT
mmu-mir-375	TTTGTTCGTTCGGCTCGCGT
mmu-mir-744	TGCGGGGCTAGGGCTAACAG
mmu-mir-28a	CACTAGATTGTGAGCTGCTGG
mmu-mir-541	AAGGGATTCTGATGTTGGTCA
mmu-mir-26b	TTCAAGTAATTCAGGATAGGT
mmu-mir-1964	CCGACTTCTGGGCTCCGGCTTT
mmu-mir-30e	CTTTCAGTCGGATGTTTACAG
mmu-let-7d	CTATACGACCTGCTGCCTTTC
mmu-mir-339	TCCCTGTCCTCCAGGAGCTCACG
mmu-mir-672	TGAGGTTGGTGTACTGTGTGTG
mmu-mir-99a	AACCCGTAGATCCGATCTTG
mmu-mir-382	GAAGTTGTTCGTGGTGGATTCG
mmu-mir-191	GCTGCACTTGGATTTCGTTC
mmu-mir-142a	CCCATAAAGTAGAAAGCAC
mmu-mir-296	AGGGCCCCCCCTCAATCCTGT
mmu-mir-379	TGGTAGACTATGGAACGTAG
mmu-mir-16-2	TAGCAGCACGTAAATATTGGC
mmu-mir-676	CCGTCCTGAGGTTGTTGAGC
mmu-let-7a-2	TGAGGTAGTAGGTTGTATA
mmu-mir-99a	AAACCCGTAGATCCGATCTTGT
mmu-mir-21a	TAGCTTATCAGACTGATGTT
mmu-mir-30e	CTTTCAGTCGGATGTTTACAGC
mmu-mir-1839	AAGGTAGATAGAACAGGTC
mmu-mir-183	ATGGCACTGGTAGAATTCACTG
mmu-mir-127	TCGGATCCGTCTGAGCTTGGCT
mmu-mir-486b	CGGGGCAGCTCAGTACAGG
mmu-mir-215	TCTGTCATTCTGTAGGCCAATA
mmu-let-7e	TGAGGTAGGAGGTTGTATAGTT
mmu-mir-101a	TACAGTACTGTGATAACTGAA
mmu-mir-378a	ACTGGACTTGGAGTCAGAAGG
mmu-mir-146b	TGAGAACTGAATTCCATAGGC
mmu-mir-30a	TGTAAACATCCTCGACTGG
mmu-mir-423	TGAGGGGCAGAGAGCGAG
mmu-mir-183	ATGGCACTGGTAGAATTCACT
mmu-mir-25	CATTGCACTTGTCTCGGTC
mmu-mir-92a-1	TATTGCACTTGTCCCGGCCT
mmu-let-7d	AGAGGTAGTAGGTTGCATAG
mmu-mir-148a	AGTGCACTACAGAACTTTGT
mmu-mir-205	TCCTTCATTCCACCGGAGTCT
mmu-mir-486a	TCCTGTACTGAGCTGCCCCGAGGT
mmu-mir-574	TGAGTGTGTGTGTGTGAGT
mmu-mir-20a	TAAAGTGCTTATAGTGCAGGTAG
mmu-mir-101a	TACAGTACTGTGATAACTGAAG
mmu-mir-7a-2	TGGAAGACTAGTGATTTTGTTGT
mmu-mir-222	AGCTACATCTGGCTACTGGGTC
mmu-mir-206	ATGGAATGTAAGGAAGTGTGT
mmu-mir-191	CAACGGAATCCCAAAAGCAGC
mmu-mir-101b	GTACAGTACTGTGATAGCTGA
mmu-mir-203	TGAAATGTTTAGGACCACTAG
mmu-mir-503	TAGCAGCGGGAACAGTACTG
mmu-mir-30c-2	TGTAAACATCCTACACTCTC
mmu-mir-423	AGCTCGGTCTGAGGCCCCTCA
mmu-mir-200c	TAATACTGCCGGGTAATGATG
mmu-mir-29a	TAGCACCATCTGAAATCGG
mmu-mir-10a	ATACCCTGTAGATCCGAATTTGT
mmu-mir-182	TTTGGCAATGGTAGAACTCAC
mmu-mir-29a	CTAGCACCATCTGAAATCGGTT
mmu-mir-23a	ATCACATTGCCAGGGATT
mmu-mir-16-2	TAGCAGCACGTAAATATTGGCGT
mmu-mir-126a	CGTACCGTGAGTAATAATGC
mmu-mir-101b	TACAGTACTGTGATAGCTGAA
mmu-mir-16-2	TAGCAGCACGTAAATATTGGCG
mmu-mir-125b-1	TCCCTGAGACCCTAACTTGTG
mmu-mir-744	TGCGGGGCTAGGGCTAACAGC
mmu-mir-148a	TCAGTGCACTACAGAACTT
mmu-mir-223	TGTCAGTTTGTCAAATACCCCA
mmu-mir-150	TCTCCCAACCCTTGTACC
mmu-mir-1198	TATGTGTTCCTGGCTGGCT
mmu-mir-30e	CTTTCAGTCGGATGTTTAC
mmu-mir-532	CATGCCTTGAGTGTAGGACCG
mmu-mir-25	ATTGCACTTGTCTCGGTCTGA
mmu-mir-484	TCAGGCTCAGTCCCCTCCCGA
mmu-mir-192	CTGACCTATGAATTGACAGC
mmu-mir-501	AATGCACCCGGGCAAGGATTTGG
mmu-mir-30a	TTTCAGTCGGATGTTTGCAGCT
mmu-mir-125b-1	TCCCTGAGACCCTAACTTGT
mmu-let-7d	AGAGGTAGTAGGTTGCAT
mmu-mir-296	AGGGCCCCCCCTCAATCCTG
mmu-mir-145a	ATTCCTGGAAATACTGTTC
mmu-mir-24-2	GTGCCTACTGAGCTGAAAC
mmu-mir-674	CACAGCTCCCATCTCAGAAC
mmu-mir-133a-2	TTTGGTCCCCTTCAACCAGCTG
mmu-mir-335	TTTTTCATTATTGCTCCTGACC
mmu-mir-101a	GTACAGTACTGTGATAACTGA
mmu-mir-669c	ATAGTTGTGTGTGGATGTG
mmu-mir-192	CTGACCTATGAATTGACAGCCA
mmu-mir-30d	TGTAAACATCCCCGACTGG
mmu-mir-744	TGCGGGGCTAGGGCTAAC
mmu-mir-10a	ACCCTGTAGATCCGAATT
mmu-mir-150	TCTCCCAACCCTTGTACCAG
mmu-mir-200c	TAATACTGCCGGGTAATGATGGA
mmu-mir-374b	ATATAATACAACCTGCTAAGT
mmu-mir-224	TAAGTCACTAGTGGTTCCGTTT
mmu-mir-106b	TACCGCACTGTGGGTACTTGCT
mmu-mir-215	ATGACCTATGATTTGACAG
mmu-mir-143	TGAGATGAAGCACTGTAG
mmu-mir-185	TGGAGAGAAAGGCAGTTCCTGA
mmu-mir-1964	CCGACTTCTGGGCTCCGGCTT
mmu-mir-10b	ACCCTGTAGAACCGAATTTGTG
mmu-mir-24-2	GTGCCTACTGAGCTGAAACAG
mmu-mir-200b	TAATACTGCCTGGTAATGATGAC
mmu-mir-222	AGCTACATCTGGCTACTGGGTCTC
mmu-mir-10a	ACCCTGTAGATCCGAATTTGTGT
mmu-mir-541	AAGGGATTCTGATGTTGGT
mmu-mir-7a-2	TGGAAGACTAGTGATTTTGTTGTT
mmu-mir-484	TCAGGCTCAGTCCCCTCCCGAT
mmu-mir-221	AGCTACATTGTCTGCTGGGTTTC
mmu-mir-139	TCTACAGTGCACGTGTCTCCAGT
mmu-mir-145a	GTCCAGTTTTCCCAGGAATCC
mmu-let-7g	TGAGGTAGTAGTTTGTACA
mmu-mir-423	AAGCTCGGTCTGAGGCCCCTC
mmu-mir-191	CAACGGAATCCCAAAAGC
mmu-mir-486b	CTGTACTGAGCTGCCCCGAG
mmu-mir-101a	GTACAGTACTGTGATAACTGAA
mmu-mir-151	TAGACTGAGGCTCCTTGAGGA
mmu-mir-192	TGACCTATGAATTGACAGCCAG
mmu-mir-182	TTTGGCAATGGTAGAACTCACAC
mmu-mir-322	AAACATGAAGCGCTGCAACA
mmu-mir-10a	TACCCTGTAGATCCGAATTTGTGT
mmu-mir-99b	CACCCGTAGAACCGACCT
mmu-mir-708	CAACTAGACTGTGAGCTTCT
mmu-mir-186	CAAAGAATTCTCCTTTTGGGCT
mmu-mir-139	TGGAGACGCGGCCCTGTTGGAGT
mmu-mir-181a-1	AACATTCAACGCTGTCGGT
mmu-mir-30a	TGTAAACATCCTCGACTGGAA
mmu-mir-125a	TCCCTGAGACCCTTTAACCTG
mmu-mir-672	TGAGGTTGGTGTACTGTGTG
mmu-mir-192	TGACCTATGAATTGACAGCC
mmu-let-7c-2	TGAGGTAGTAGGTTGTATGGTTTT
mmu-mir-221	AGCTACATTGTCTGCTGGGTTT
mmu-mir-101b	GTACAGTACTGTGATAGCTGAA
mmu-mir-148a	TCAGTGCACTACAGAACTTT
mmu-mir-145a	GTCCAGTTTTCCCAGGAATCCCTT
mmu-mir-205	TCCTTCATTCCACCGGAGTC
mmu-mir-10b	ACCCTGTAGAACCGAATT
mmu-mir-409	GAATGTTGCTCGGTGAACCCCT
mmu-mir-223	CGTGTATTTGACAAGCTGAGT
mmu-mir-140	ACCACAGGGTAGAACCACG
mmu-mir-143	CTGAGATGAAGCACTGTAGCTC
mmu-let-7d	CTATACGACCTGCTGCCTTTCT
mmu-mir-320	AAAAGCTGGGTTGAGAGGGCGAA
mmu-mir-100	AACCCGTAGATCCGAACTT
mmu-mir-182	TTTGGCAATGGTAGAACTCACACCG
mmu-mir-339	TCCCTGTCCTCCAGGAGCTCA
mmu-mir-215	TCTGTCATTCTGTAGGCCAAT
mmu-mir-339	TCCCTGTCCTCCAGGAGCTCACGT
mmu-mir-30a	TGTAAACATCCTCGACTGGA
mmu-mir-378a	CTGGACTTGGAGTCAGAAGGC
mmu-mir-7a-2	TGGAAGACTAGTGATTTTG
mmu-mir-151	TAGACTGAGGCTCCTTGAGG
mmu-mir-223	CGTGTATTTGACAAGCTGAGTTGG
mmu-mir-181b-2	AACATTCATTGCTGTCGG
mmu-mir-184	TTGGACGGAGAACTGATAAGG
mmu-mir-708	CAACTAGACTGTGAGCTTCTA
mmu-mir-152	TCAGTGCATGACAGAACTTGG
mmu-mir-99a	AACCCGTAGATCCGATCTT
mmu-let-7d	CTATACGACCTGCTGCCTTT
mmu-mir-151	CTAGACTGAGGCTCCTTGAGGACA
mmu-mir-374b	ATATAATACAACCTGCTAAGTG
mmu-mir-199a-2	CCCAGTGTTCAGACTACCTGTTC
mmu-mir-25	AGGCGGAGACTTGGGCAATTG
mmu-mir-10b	TACCCTGTAGAACCGAATTTGTGT
mmu-mir-224	TAAGTCACTAGTGGTTCCGTTTAG
mmu-mir-30c-2	TGTAAACATCCTACACTCTCAG
mmu-mir-148a	CAGTGCACTACAGAACTTTGT
mmu-mir-219a-2	AGAATTGTGGCTGGACATCTGT
mmu-mir-200a	CATCTTACCGGACAGTGCTGGA
mmu-mir-125b-1	TCCCTGAGACCCTAACTTG
mmu-mir-10b	ACCCTGTAGAACCGAATTTG
mmu-mir-151	TAGACTGAGGCTCCTTGAGGAC
mmu-let-7f-1	TGAGGTAGTAGATTGTATAGTTG
mmu-mir-183	ATGGCACTGGTAGAATTCACTGT
mmu-mir-30b	TGTAAACATCCTACACTCAGC
mmu-mir-1a-2	TGGAATGTAAAGAAGTAT
mmu-let-7e	TGAGGTAGGAGGTTGTATAG
mmu-mir-379	TGGTAGACTATGGAACGT
mmu-mir-10b	ACCCTGTAGAACCGAATTTGTGT
mmu-mir-125a	TCCCTGAGACCCTTTAACCTGTG
mmu-mir-127	TCGGATCCGTCTGAGCTTGG
mmu-mir-106b	CCGCACTGTGGGTACTTGCTGC
mmu-mir-676	ACTCTACAACCTTAGGACTTG
mmu-mir-133a-2	TTGGTCCCCTTCAACCAGCTG
mmu-mir-486b	TCCTGTACTGAGCTGCCCCGAGCT
mmu-mir-99b	CACCCGTAGAACCGACCTT
mmu-mir-7a-2	TGGAAGACTAGTGATTTTGTTG
mmu-mir-186	CAAAGAATTCTCCTTTTGGGC
mmu-mir-1981	GTAAAGGCTGGGCTTAGACG
mmu-mir-126a	CGTACCGTGAGTAATAATG
mmu-mir-101b	TACAGTACTGTGATAGCTGAAGA
mmu-mir-30a	TGTAAACATCCTCGACTG
mmu-mir-423	AGGGGCAGAGAGCGAGACTTTT
mmu-mir-194-2	TGTAACAGCAACTCCATGTGG
mmu-mir-192	TGACCTATGAATTGACAGC
mmu-mir-379	TGGTAGACTATGGAACGTAGG
mmu-mir-21a	TAGCTTATCAGACTGATGT
mmu-mir-501	AATGCACCCGGGCAAGGATT
mmu-mir-574	TGAGTGTGTGTGTGTGAGTG
mmu-mir-140	TACCACAGGGTAGAACCAC
mmu-mir-425	AATGACACGATCACTCCCGTTG
mmu-mir-195a	CCAATATTGGCTGTGCTGCTC
mmu-mir-1306	CCACCTCCCCTGCAAACGTCC
mmu-mir-223	CGTGTATTTGACAAGCTGAGTTGGA
mmu-mir-30e	TGTAAACATCCTTGACTGGAAGCT
mmu-mir-28a	CACTAGATTGTGAGCTGCTG
mmu-mir-30e	CTTTCAGTCGGATGTTTACA
mmu-mir-486b	CGGGGCAGCTCAGTACAGGAC
mmu-mir-361	TCCCCCAGGTGTGATTCTGATTTG
mmu-mir-8114	TCACCCATCTCCTCTCCGCC
mmu-mir-145a	ATTCCTGGAAATACTGTTCT
mmu-mir-484	TCAGGCTCAGTCCCCTCCCG
mmu-mir-361	TCCCCCAGGTGTGATTCTGATT
mmu-mir-99a	AACCCGTAGATCCGATCTTGTG
mmu-mir-342	TCTCACACAGAAATCGCACCCGTC
mmu-mir-29a	TAGCACCATCTGAAATCGGTT
mmu-mir-322	AAACATGAAGCGCTGCAAC
mmu-mir-151	ACTAGACTGAGGCTCCTTGAG
mmu-mir-335	TTTTTCATTATTGCTCCTGAC
mmu-mir-501	AATGCACCCGGGCAAGGATTT
mmu-mir-203	TGAAATGTTTAGGACCACT
mmu-mir-1839	AGGTAGATAGAACAGGTCTTG
mmu-mir-328	CTGGCCCTCTCTGCCCTTCC
mmu-mir-184	TTGGACGGAGAACTGATAAGGG
mmu-mir-125a	ACAGGTGAGGTTCTTGGGAGC
mmu-mir-140	ACCACAGGGTAGAACCAC
mmu-mir-140	CCACAGGGTAGAACCACGGAC
mmu-mir-23b	ATCACATTGCCAGGGATTAC
mmu-mir-541	AAGGGATTCTGATGTTGGTCACA
mmu-let-7d	AGAGGTAGTAGGTTGCATAGT
mmu-mir-191	CAACGGAATCCCAAAAGCAG
mmu-mir-222	AGCTACATCTGGCTACTGGGTCT
mmu-mir-1839	AAGGTAGATAGAACAGGTCTTGT
mmu-mir-24-2	GTGCCTACTGAGCTGAAACAGT
mmu-mir-224	TAAGTCACTAGTGGTTCCGTT
mmu-mir-126a	CGTACCGTGAGTAATAATGCG
mmu-mir-26b	TTCAAGTAATTCAGGATAGGTT
mmu-mir-342	TCTCACACAGAAATCGCACCCGT
mmu-mir-21a	TAGCTTATCAGACTGATG
mmu-mir-322	CAAAACATGAAGCGCTGCAAC
mmu-mir-181a-1	AACATTCAACGCTGTCGGTGA
mmu-mir-199b	CAGTAGTCTGCACATTGGTT
mmu-let-7i	TGAGGTAGTAGTTTGTGCTGTTG
mmu-mir-676	ACTCTACAACCTTAGGACTTGC
mmu-mir-148a	TCAGTGCACTACAGAACTTTGTC
mmu-mir-139	TCTACAGTGCACGTGTCTCCAG
mmu-mir-99b	CAAGCTCGTGTCTGTGGGTCCG
mmu-mir-29a	CTAGCACCATCTGAAATCGG
mmu-mir-181a-2	ACCACCGACCGTTGACTGTAC
mmu-mir-186	CAAAGAATTCTCCTTTTGGG
mmu-mir-206	ATGGAATGTAAGGAAGTGTG
mmu-mir-100	AACCCGTAGATCCGAACT
mmu-mir-328	CTGGCCCTCTCTGCCCTTC
mmu-mir-744	TGCGGGGCTAGGGCTAACA
mmu-mir-146a	TGAGAACTGAATTCCATG
mmu-mir-192	TGACCTATGAATTGACAGCCA
mmu-mir-378a	ACTGGACTTGGAGTCAGAAGGCC
mmu-mir-125b-1	TCCCTGAGACCCTAACTTGTGA
mmu-mir-433	ATCATGATGGGCTCCTCGGTGT
mmu-mir-320	AAAAGCTGGGTTGAGAGGG
mmu-mir-1839	AAGGTAGATAGAACAGGTCTT
mmu-mir-126a	CATTATTACTTTTGGTACGCG
mmu-mir-1947	AGGACGAGCTAGCTGAGTGC
mmu-mir-133b	TTTGGTCCCCTTCAACCAGCT
mmu-mir-1968	TCTGCAGCTGTTAAGGATGGTG
mmu-mir-8116	AAGGATCCGGGGCTAGTTGGCG
mmu-mir-183	TATGGCACTGGTAGAATTCAC
mmu-mir-532	CCTCCCACACCCAAGGCTTGC
mmu-mir-1981	GTAAAGGCTGGGCTTAGACGTGGC
mmu-mir-215	TCTGTCATTCTGTAGGCCAA
mmu-mir-351	TCCCTGAGGAGCCCTTTGAGC
mmu-mir-429	TAATACTGTCTGGTAATGCCG
mmu-mir-17	CAAAGTGCTTACAGTGCAGGTAG
mmu-mir-182	TTTGGCAATGGTAGAACTCA
mmu-let-7c-2	GAGGTAGTAGGTTGTATGGTT
mmu-mir-669c	ATAGTTGTGTGTGGATGTGTGTATT
mmu-mir-1947	AGGACGAGCTAGCTGAGTG
mmu-mir-199b	ACAGTAGTCTGCACATTGGTTA
mmu-mir-340	TTATAAAGCAATGAGACTGATT
mmu-mir-485	AGAGGCTGGCCGTGATGAATTCG
mmu-mir-485	AGAGGCTGGCCGTGATGAAT
mmu-mir-8116	AAGGATCCGGGGCTAGTTGGC
mmu-mir-382	AATCATTCACGGACAACACTT
mmu-mir-125b-1	ACGGGTTAGGCTCTTGGGAG
mmu-mir-375	TTTGTTCGTTCGGCTCGC
mmu-mir-425	AATGACACGATCACTCCCGTTGAGT
mmu-mir-378a	CTGGACTTGGAGTCAGAAGGCC
mmu-let-7e	TGAGGTAGGAGGTTGTATAGT
mmu-mir-200a	TAACACTGTCTGGTAACGATGT
mmu-mir-434	TTTGAACCATCACTCGACTCC
mmu-mir-503	GAGTATTGTTTCCACTGCCTGG
mmu-mir-103-2	AGCAGCATTGTACAGGGCTATGA
mmu-mir-382	AATCATTCACGGACAACACTTT
mmu-mir-3057	ATTGGAGCTGAGATTCTGCGGGAT
mmu-mir-1839	AGGTAGATAGAACAGGTCT
mmu-mir-671	TCCGGTTCTCAGGGCTCCA
mmu-mir-708	CAACTAGACTGTGAGCTTC
mmu-mir-574	TGAGTGTGTGTGTGTGAGTGTGT
mmu-mir-106b	CCGCACTGTGGGTACTTG
mmu-let-7d	AGAGGTAGTAGGTTGCATAGTTT
mmu-mir-541	AAGGGATTCTGATGTTGGTCAC
mmu-mir-541	AAGGGATTCTGATGTTGG
mmu-mir-27a	TTCACAGTGGCTAAGTTCC
mmu-mir-28a	ACTAGATTGTGAGCTGCTGGAG
mmu-mir-1306	TGGACGTTGGCTCTGGTGGT
mmu-mir-222	TCAGTAGCCAGTGTAGATCCT
mmu-mir-195a	CCAATATTGGCTGTGCTGCTCC
mmu-mir-92b	TATTGCACTCGTCCCGGCCTCC
mmu-mir-221	AGCTACATTGTCTGCTGGGTT
mmu-mir-147	GTGTGCGGAAATGCTTCTG
mmu-mir-10a	ATACCCTGTAGATCCGAATTTG
mmu-mir-375	TTTTGTTCGTTCGGCTCGCG
mmu-mir-375	TTGTTCGTTCGGCTCGCGTGA
mmu-mir-1943	AGGGAGGATCTGGGCACCTGG
mmu-mir-30a	GTAAACATCCTCGACTGGAAGCT
mmu-mir-381	TATACAAGGGCAAGCTCTCTGT
mmu-mir-3102	GAGCACCCCATTGGCTACCCACA
mmu-mir-26a-2	TTCAAGTAATCCAGGATAGGC
mmu-mir-328	CTGGCCCTCTCTGCCCTTCCGTC
mmu-mir-429	TAATACTGTCTGGTAATGCCGT
mmu-mir-8114	TCACCCATCTCCTCTCCGCCTCG
mmu-mir-200c	TAATACTGCCGGGTAATGATGG
mmu-mir-574	CACGCTCATGCACACACCCACA
mmu-mir-16-2	TAGCAGCACGTAAATATTGG
mmu-mir-744	TGCGGGGCTAGGGCTAACAGCA
mmu-mir-322	CAAAACATGAAGCGCTGCAACA
mmu-mir-27a	AGGGCTTAGCTGCTTGTGAGCA
mmu-mir-10b	TACCCTGTAGAACCGAAT
mmu-mir-206	TGGAATGTAAGGAAGTGTGTGGT
mmu-mir-223	CGTGTATTTGACAAGCTGAGTT
mmu-mir-183	TATGGCACTGGTAGAATT
mmu-mir-320	AAAAGCTGGGTTGAGAGGGCGAAA
mmu-mir-543	AAACATTCGCGGTGCACTTCTT
mmu-mir-223	TGTCAGTTTGTCAAATACCCC
mmu-mir-21a	ATAGCTTATCAGACTGATGTTG
mmu-mir-486b	CTGTACTGAGCTGCCCCG
mmu-mir-322	AAACATGAAGCGCTGCAACAC
mmu-mir-7b	TGGAAGACTTGTGATTTTGTTGT
mmu-mir-30c-2	TGTAAACATCCTACACTCTCA
mmu-mir-145a	GGATTCCTGGAAATACTGTTC
mmu-mir-129-2	CTTTTTGCGGTCTGGGCTTGC
mmu-mir-183	TATGGCACTGGTAGAATTCACTGT
mmu-mir-1306	TGGACGTTGGCTCTGGTGGTGA
mmu-mir-223	TGTCAGTTTGTCAAATACCCCAA
mmu-mir-423	AGGGGCAGAGAGCGAGACT
mmu-mir-10a	TACCCTGTAGATCCGAAT
mmu-mir-342	AGGGGTGCTATCTGTGATTGA
mmu-mir-423	AGGGGCAGAGAGCGAGACTTT
mmu-mir-378c	ACTGGACTTGGAGTCAGAA
mmu-mir-92a-1	ATTGCACTTGTCCCGGCCTG
mmu-mir-351	TCCCTGAGGAGCCCTTTGAGCC
mmu-mir-22	AAGCTGCCAGTTGAAGAACTG
mmu-mir-361	TCCCCCAGGTGTGATTCTGATTT
mmu-mir-674	CACAGCTCCCATCTCAGAACA
mmu-mir-451a	AAACCGTTACCATTACTGA
mmu-mir-486a	CTGTACTGAGCTGCCCCGAGGT
mmu-mir-146a	TGAGAACTGAATTCCATGGGTTA
mmu-mir-425	AATGACACGATCACTCCCGTT
mmu-mir-322	AAAACATGAAGCGCTGCAAC
mmu-mir-320	AAAAGCTGGGTTGAGAGG
mmu-mir-184	TTGGACGGAGAACTGATAAG
mmu-mir-1306	TGGACGTTGGCTCTGGTGGTG
mmu-mir-145a	GATTCCTGGAAATACTGTTC
mmu-mir-375	TTTTGTTCGTTCGGCTCGCGTG
mmu-mir-532	CCTCCCACACCCAAGGCTTG
mmu-mir-129-2	CTTTTTGCGGTCTGGGCTTG
mmu-mir-21a	ATAGCTTATCAGACTGATGTTGA
mmu-mir-26b	TTCAAGTAATTCAGGATAGG
mmu-mir-222	AGCTACATCTGGCTACTGGG
mmu-mir-421	ATCAACAGACATTAATTGGGCG
mmu-mir-181a-1	AACATTCAACGCTGTCGGTG
mmu-mir-99b	CAAGCTCGTGTCTGTGGGTCCGT
mmu-mir-222	TCAGTAGCCAGTGTAGATCCTG
mmu-let-7e	TGAGGTAGGAGGTTGTAT
mmu-mir-150	CTGGTACAGGCCTGGGGGAT
mmu-mir-10a	ACCCTGTAGATCCGAATTT
mmu-mir-326	CCTCTGGGCCCTTCCTCCAG
mmu-mir-451a	AAACCGTTACCATTACTGAGTTTAGT
mmu-mir-195a	CCAATATTGGCTGTGCTGCTCCA
mmu-mir-146a	TGAGAACTGAATTCCATGG
mmu-mir-182	TTTGGCAATGGTAGAACT
mmu-mir-218-2	TTGTGCTTGATCTAACCATGT
mmu-mir-99a	AACCCGTAGATCCGATCT
mmu-mir-1306	CCACCTCCCCTGCAAACGT
mmu-mir-1943	AGGGAGGATCTGGGCACCTGGA
mmu-mir-3057	ATTGGAGCTGAGATTCTGCGGGA
mmu-mir-134	TGTGACTGGTTGACCAGAGGGG
mmu-mir-30b	CTGGGATGTGGATGTTTACGT
mmu-mir-219a-2	AGAATTGTGGCTGGACATCTG
mmu-mir-330	CAAAGCACAGGGCCTGCAGAGA
mmu-mir-1198	TATGTGTTCCTGGCTGGCTTGGT
mmu-mir-151	TAGACTGAGGCTCCTTGAGGACA
mmu-mir-1839	AAGGTAGATAGAACAGGT
mmu-mir-27a	AGGGCTTAGCTGCTTGTGAGC
mmu-mir-27b	TTCACAGTGGCTAAGTTCTGCA
mmu-mir-423	AAGCTCGGTCTGAGGCCCCT
mmu-mir-29a	CTAGCACCATCTGAAATC
mmu-mir-191	AACGGAATCCCAAAAGCAGCT
mmu-mir-351	TCCCTGAGGAGCCCTTTGAG
mmu-mir-181d	AACATTCATTGTTGTCGGTGGGT
mmu-mir-423	AAGCTCGGTCTGAGGCCCCTCAGT
mmu-mir-409	GAATGTTGCTCGGTGAACCCC
mmu-mir-322	AAAACATGAAGCGCTGCAACA
mmu-mir-199b	TACAGTAGTCTGCACATTGGTT
mmu-mir-338	AACAATATCCTGGTGCTGAGT
mmu-mir-1306	ACGTTGGCTCTGGTGGTGAT
mmu-mir-409	AATGTTGCTCGGTGAACCCCT
mmu-mir-363	CAGGTGGAACACGATGCAATTT
mmu-mir-30c-2	CTGGGAGAAGGCTGTTTACT
mmu-mir-543	AAACATTCGCGGTGCACTTCT
mmu-mir-374b	ATATAATACAACCTGCTAAG
mmu-mir-1947	AGGACGAGCTAGCTGAGTGCT
mmu-mir-486a	CGGGGCAGCTCAGTACAGGATGC
mmu-mir-652	AATGGCGCCACTAGGGTTGTG
mmu-mir-142a	CCCATAAAGTAGAAAGCACTAC
mmu-mir-24-2	TGGCTCAGTTCAGCAGGA
mmu-mir-8114	TCACCCATCTCCTCTCCGCCT
mmu-mir-669c	ATAGTTGTGTGTGGATGT
mmu-mir-3474	CCCTGGGAGGAGACGTGGAT
mmu-mir-25	ATTGCACTTGTCTCGGTCTG
mmu-mir-181b-2	AACATTCATTGCTGTCGGTGG
mmu-mir-199b	ACAGTAGTCTGCACATTGGT
mmu-mir-374b	ATATAATACAACCTGCTAAGTGT
mmu-mir-183	TATGGCACTGGTAGAATTCA
mmu-mir-30a	CTTTCAGTCGGATGTTTG
mmu-mir-133b	TTTGGTCCCCTTCAACCAGC
mmu-mir-485	AGAGGCTGGCCGTGATGAATTC
mmu-mir-203	GTGAAATGTTTAGGACCACTAG
mmu-mir-1970	TGTGTCACTGGGGATAGGCTTTG
mmu-mir-382	GAAGTTGTTCGTGGTGGATT
mmu-mir-182	TTTGGCAATGGTAGAACTC
mmu-mir-101b	GTACAGTACTGTGATAGCTG
mmu-mir-28a	CACTAGATTGTGAGCTGCTGGAG
mmu-mir-101a	GTACAGTACTGTGATAACT
mmu-mir-181b-2	AACATTCATTGCTGTCGGTG
mmu-mir-184	GGACGGAGAACTGATAAGGGT
mmu-mir-127	TCGGATCCGTCTGAGCTTGGCTG
mmu-mir-434	TTTGAACCATCACTCGACTCCT
mmu-mir-98	TGAGGTAGTAAGTTGTATTGTT
mmu-mir-425	AATGACACGATCACTCCCGTTGAG
mmu-mir-92a-1	TATTGCACTTGTCCCGGC
mmu-mir-206	ATGGAATGTAAGGAAGTGTGTGG
mmu-mir-127	TCGGATCCGTCTGAGCTTGGC
mmu-mir-378c	ACTGGACTTGGAGTCAGA
mmu-mir-6900	TGGTGATGGGCTCTCTTGTAG
mmu-mir-15b	TAGCAGCACATCATGGTTT
mmu-mir-27b	GTTCACAGTGGCTAAGTTCTG
mmu-mir-142a	CCCATAAAGTAGAAAGCA
mmu-mir-409	CGAATGTTGCTCGGTGAACCCCT
mmu-mir-423	AAGCTCGGTCTGAGGCCCCTCAG
mmu-mir-425	AATGACACGATCACTCCCGT
mmu-mir-361	CCCCCAGGTGTGATTCTGATTTG
mmu-mir-378c	ACTGGACTTGGAGTCAGAAG
mmu-mir-5132	TGGGGTGGTGGACTCAGGCT
mmu-mir-1306	CCACCTCCCCTGCAAACGTC
mmu-mir-361	CCCCCAGGTGTGATTCTGATTT
mmu-mir-125b-1	ACGGGTTAGGCTCTTGGGAGC
mmu-mir-181a-2	ACCACCGACCGTTGACTGT
mmu-mir-92b	TATTGCACTCGTCCCGGCCTC
mmu-mir-451a	AAACCGTTACCATTACTGAGTTTAG
mmu-let-7a-1	TGAGGTAGTAGGTTGTATAGTTTT
mmu-mir-140	CCACAGGGTAGAACCACGGACA
mmu-mir-582	TAACCTGTTGAACAACTGAAC
mmu-mir-29a	TAGCACCATCTGAAATCGGT
mmu-mir-145a	ATTCCTGGAAATACTGTTCTT
mmu-mir-15b	CGAATCATTATTTGCTGCT
mmu-mir-28a	CACTAGATTGTGAGCTGCT
mmu-mir-29a	TAGCACCATCTGAAATCGGTTA
mmu-mir-183	TATGGCACTGGTAGAATTC
mmu-mir-142a	ACCCATAAAGTAGAAAGCACT
mmu-mir-139	TGGAGACGCGGCCCTGTTGGAG
mmu-mir-330	CAAAGCACAGGGCCTGCAGAGAG
mmu-mir-106b	ACCGCACTGTGGGTACTTGCT
mmu-mir-98	TGAGGTAGTAAGTTGTATTGT
mmu-mir-423	AAGCTCGGTCTGAGGCCCCTCA
mmu-mir-223	CGTGTATTTGACAAGCTGAGTTGGAC
mmu-mir-8116	AAGGATCCGGGGCTAGTTGG
mmu-mir-8116	AAGGATCCGGGGCTAGTTGGCGT
mmu-mir-1934	AGGATGACGGTGGGGCTGGTGA
mmu-mir-30c-2	CTGGGAGAAGGCTGTTTACTC
mmu-mir-106b	TACCGCACTGTGGGTACTTGC
mmu-mir-574	TGAGTGTGTGTGTGTGAGTGTG
mmu-mir-582	AACCTGTTGAACAACTGAAC
mmu-mir-375	TTGTTCGTTCGGCTCGCGTG
mmu-let-7b	CTATACAACCTACTGCCTTCC
mmu-mir-24-2	GTGCCTACTGAGCTGAAA
mmu-mir-425	AATGACACGATCACTCCCGTTGA
mmu-mir-181d	AACATTCATTGTTGTCGGTGGG
mmu-mir-425	AATGACACGATCACTCCCG
mmu-mir-30d	TGTAAACATCCCCGACTG
mmu-mir-382	AAGTTGTTCGTGGTGGATTCG
mmu-mir-674	CACAGCTCCCATCTCAGAACAA
mmu-mir-18a	ACTGCCCTAAGTGCTCCTTCTG
mmu-mir-139	TCTACAGTGCACGTGTCTCC
mmu-mir-541	AAGGGATTCTGATGTTGGTCACAC
mmu-mir-30d	GTAAACATCCCCGACTGGAAGCT
mmu-mir-139	TCTACAGTGCACGTGTCTCCA
mmu-mir-206	GGAATGTAAGGAAGTGTGTGG
mmu-mir-133b	TTGGTCCCCTTCAACCAGC
mmu-mir-433	ATCATGATGGGCTCCTCGGTG
mmu-mir-125b-1	CCCTGAGACCCTAACTTGTGA
mmu-mir-330	CAAAGCACAGGGCCTGCAGAGAGG
mmu-mir-185	TGGAGAGAAAGGCAGTTCCTG
mmu-mir-486a	CTCGGGGCAGCTCAGTACAGGAT
mmu-mir-199b	CAGTAGTCTGCACATTGGT
mmu-mir-200a	CATCTTACCGGACAGTGCTG
mmu-mir-667	TGACACCTGCCACCCAGCCCAA
mmu-mir-10a	ATACCCTGTAGATCCGAATT
mmu-mir-423	AGGGGCAGAGAGCGAGACTT
mmu-mir-92a-2	ATTGCACTTGTCCCGGCCTGA
mmu-mir-181b-2	AACATTCATTGCTGTCGGT
mmu-mir-146b	CTGAGAACTGAATTCCATAGGCTGT
mmu-mir-29a	TAGCACCATCTGAAATCG
mmu-mir-106b	CCGCACTGTGGGTACTTGCTGCT
mmu-mir-30a	CTTTCAGTCGGATGTTTGCAGCT
mmu-mir-653	TTGAAACAATCTCTACTGAAC
mmu-mir-582	AACCTGTTGAACAACTGAACC
mmu-mir-374b	ATATAATACAACCTGCTA
mmu-mir-26a-2	TTCAAGTAATCCAGGATAGG
mmu-mir-215	ATGACCTATGATTTGACA
mmu-mir-30d	TGTAAACATCCCCGACTGGAAGCTG
mmu-mir-574	TGAGTGTGTGTGTGTGAG
mmu-mir-219a-1	AGAGTTGCGTCTGGACGTC
mmu-mir-1191a	CAGTCTTACTATGTAGCCCTA
mmu-mir-206	ATGGAATGTAAGGAAGTGT
mmu-mir-582	TAACCTGTTGAACAACTGAACC
mmu-mir-7084	TAGAGGATAGAGGTAGAGAGT
mmu-mir-145a	GATTCCTGGAAATACTGTTCT
mmu-mir-7063	ATGAGAGGTGCAGGCTGAGC
mmu-let-7c-1	TTGAGGTAGTAGGTTGTATGGTT
mmu-mir-3102	GAGCACCCCATTGGCTACCCACAG
mmu-mir-361	TTATCAGAATCTCCAGGGG
mmu-mir-326	CCTCTGGGCCCTTCCTCC
mmu-mir-101b	ACAGTACTGTGATAGCTGAAG
mmu-mir-409	GAATGTTGCTCGGTGAACC
mmu-mir-148a	TCAGTGCACTACAGAACT
mmu-mir-30c-2	CTGGGAGAAGGCTGTTTAC
mmu-mir-330	TCTCTGGGCCTGTGTCTTAG
mmu-mir-151	ACTAGACTGAGGCTCCTTGA
mmu-mir-425	CATCGGGAATGTCGTGTCCGCC
mmu-mir-140	CAGTGGTTTTACCCTATGGTAG
mmu-mir-30c-2	TGTAAACATCCTACACTC
mmu-mir-204	GCTGGGAAGGCAAAGGGACGT
mmu-mir-667	TGACACCTGCCACCCAGCCCAAG
mmu-mir-181d	AACATTCATTGTTGTCGGTG
mmu-mir-16-1	CCAGTATTGACTGTGCTGCTGA
mmu-mir-150	CTGGTACAGGCCTGGGGGA
mmu-mir-23a	ATCACATTGCCAGGGATTTCCAA
mmu-mir-200a	TAACACTGTCTGGTAACGATGTT
mmu-mir-194-2	TGTAACAGCAACTCCATGTGGA
mmu-mir-342	AGGGGTGCTATCTGTGAT
mmu-mir-434	GCTCGACTCATGGTTTGAACCA
mmu-mir-486a	CTGTACTGAGCTGCCCCGAGG
mmu-mir-669c	TAGTTGTGTGTGGATGTGTGTAT
mmu-mir-204	TTCCCTTTGTCATCCTATGCCT
mmu-mir-92a-1	TATTGCACTTGTCCCGGCCTGTTG
mmu-mir-10b	ACCCTGTAGAACCGAATTT
mmu-mir-486b	CTGTACTGAGCTGCCCCGA
mmu-mir-200c	TAATACTGCCGGGTAATGAT
mmu-mir-296	AGGGCCCCCCCTCAATCCTGTTG
mmu-mir-434	GCTCGACTCATGGTTTGAACC
mmu-mir-192	CTGACCTATGAATTGACA
mmu-mir-152	TCAGTGCATGACAGAACTT
mmu-mir-133a-2	TGGTCCCCTTCAACCAGCTGT
mmu-mir-340	ATTATAAAGCAATGAGACTG
mmu-mir-140	ACCACAGGGTAGAACCACGGACAG
mmu-mir-150	CTGGTACAGGCCTGGGGGATA
mmu-mir-93	CAAAGTGCTGTTCGTGCAGGT
mmu-mir-708	AACTAGACTGTGAGCTTC
mmu-mir-3057	ATTGGAGCTGAGATTCTGCGGGATG
mmu-mir-1943	AGGGAGGATCTGGGCACCTG
mmu-mir-151	TACTAGACTGAGGCTCCTTG
mmu-mir-409	GAATGTTGCTCGGTGAAC
mmu-mir-191	AGCTGCACTTGGATTTCGTTC
mmu-let-7d	TATACGACCTGCTGCCTTTC
mmu-mir-363	CAGGTGGAACACGATGCAATTTT
mmu-mir-503	GGAGTATTGTTTCCACTGCCTGG
mmu-mir-671	TCCGGTTCTCAGGGCTCCACC
mmu-mir-429	TAATACTGTCTGGTAATGCC
mmu-mir-92a-1	TTGCACTTGTCCCGGCCTGT
mmu-let-7f-1	CTATACAATCTATTGCCTTCC
mmu-mir-3474	CCCTGGGAGGAGACGTGGATTC
mmu-mir-101b	TACAGTACTGTGATAGCTG
mmu-mir-5129	AATGTGCCTGTGCATCTCTTCC
mmu-mir-25	CATTGCACTTGTCTCGGTCTGAC
mmu-mir-532	CCTCCCACACCCAAGGCTTGCA
mmu-mir-200a	TAACACTGTCTGGTAACGAT
mmu-let-7f-2	TGAGGTAGTAGATTGTATAGTTTT
mmu-mir-495	AAACAAACATGGTGCACTTCTT
mmu-mir-142a	ACCCATAAAGTAGAAAGCACTA
mmu-mir-92b	AGGGACGGGACGTGGTGCAGTGT
mmu-mir-669c	TAGTTGTGTGTGGATGTGTGT
mmu-mir-503	TAGCAGCGGGAACAGTACT
mmu-mir-27a	TTCACAGTGGCTAAGTTCCGC
mmu-mir-223	GTCAGTTTGTCAAATACCCCA
mmu-mir-3057	ATTGGAGCTGAGATTCTGCGGG
mmu-mir-1306	GACGTTGGCTCTGGTGGTGAT
mmu-mir-1839	AGGTAGATAGAACAGGTCTTGT
mmu-mir-484	TCAGGCTCAGTCCCCTCCCGATA
mmu-mir-1983	CTCACCTGGAGCATGTTTT
mmu-mir-326	CCTCTGGGCCCTTCCTCCAGT
mmu-mir-106b	ACCGCACTGTGGGTACTTGCTG
mmu-mir-25	AGGCGGAGACTTGGGCAATT
mmu-mir-5128	AATTGGGGCTGGCGAGATG
mmu-mir-151	TACTAGACTGAGGCTCCTTGAG
mmu-mir-652	AATGGCGCCACTAGGGTTGT
mmu-mir-221	AGCTACATTGTCTGCTGGGT
mmu-mir-361	TTATCAGAATCTCCAGGGGT
mmu-mir-140	CACAGGGTAGAACCACGGACA
mmu-mir-28a	ACTAGATTGTGAGCTGCTGG
mmu-mir-23b	ATCACATTGCCAGGGATTACC
mmu-mir-140	CCACAGGGTAGAACCACGGA
mmu-mir-219a-1	AGAGTTGCGTCTGGACGT
mmu-mir-125a	ACAGGTGAGGTTCTTGGGAG
mmu-mir-1968	TGCAGCTGTTAAGGATGGTGGAC
mmu-mir-30b	CTGGGATGTGGATGTTTACG
mmu-mir-872	AAGGTTACTTGTTAGTTCAGG
mmu-mir-152	TCAGTGCATGACAGAACTTG
mmu-mir-128-2	TCACAGTGAACCGGTCTC
mmu-mir-146b	TGAGAACTGAATTCCATAGGCTGTG
mmu-mir-206	ATGGAATGTAAGGAAGTG
mmu-mir-8112	CTCTCCGCCACCTCCACCGCAG
mmu-mir-451a	AACCGTTACCATTACTGAGT
mmu-mir-152	TCAGTGCATGACAGAACTTGGG
mmu-mir-145a	GATTCCTGGAAATACTGTTCTT
mmu-mir-7043	TACTGTGCCTCTCTGTTTTCAG
mmu-mir-1a-2	TGGAATGTAAAGAAGTATGTATT
mmu-mir-340	TTATAAAGCAATGAGACTG
mmu-mir-151	AGACTGAGGCTCCTTGAGGA
mmu-mir-30e	TTTCAGTCGGATGTTTACAGC
mmu-mir-29a	CTAGCACCATCTGAAATCGGT
mmu-mir-206	ATGGAATGTAAGGAAGTGTGTG
mmu-mir-409	CGAATGTTGCTCGGTGAACC
mmu-mir-5132	TGGGGTGGTGGACTCAGGCTT
mmu-let-7i	CTGAGGTAGTAGTTTGTGCTGTT
mmu-mir-669c	TATAGTTGTGTGTGGATGTGTGT
mmu-mir-1968	TGCAGCTGTTAAGGATGGTGGACT
mmu-mir-363	CAGGTGGAACACGATGCAATT
mmu-mir-92b	TATTGCACTCGTCCCGGCC
mmu-mir-582	AACCTGTTGAACAACTGAACCC
mmu-mir-191	AACGGAATCCCAAAAGCAGCTGT
mmu-mir-423	CTGAGGGGCAGAGAGCGAGACTTT
mmu-mir-183	ATGGCACTGGTAGAATTCAC
mmu-mir-27b	GTTCACAGTGGCTAAGTTCT
mmu-mir-106b	ACCGCACTGTGGGTACTTGC
mmu-mir-130a	CAGTGCAATGTTAAAAGGGC
mmu-mir-9-3	TCTTTGGTTATCTAGCTGTATGA
mmu-mir-24-2	TGGCTCAGTTCAGCAGGAA
mmu-mir-7687	AGGCGGGGAACCTGAGGCG
mmu-mir-339	AGCGCCTCGGCGACAGAGCCG
mmu-mir-3474	CCTGGGAGGAGACGTGGAT
mmu-mir-101b	GTACAGTACTGTGATAGCT
mmu-mir-214	TACAGCAGGCACAGACAGG
mmu-mir-1306	TGGACGTTGGCTCTGGTGG
mmu-mir-10a	ATACCCTGTAGATCCGAATTT
mmu-mir-296	GAGGGTTGGGTGGAGGCT
mmu-mir-486b	CCTGTACTGAGCTGCCCCGAG
mmu-mir-99a	ACCCGTAGATCCGATCTTGT
mmu-mir-296	GAGGGTTGGGTGGAGGCTC
mmu-mir-351	GTCAAGAGGCGCCTGGGAACT
mmu-mir-671	TCCGGTTCTCAGGGCTCCACCT
mmu-mir-126a	CTCGTACCGTGAGTAATAATGCG
mmu-mir-351	TCCCTGAGGAGCCCTTTG
mmu-mir-375	TTTTGTTCGTTCGGCTCGCGT
mmu-mir-151	TACTAGACTGAGGCTCCTTGA
mmu-mir-203	TGAAATGTTTAGGACCACTA
mmu-mir-3064	TCTGGCTGTTGTGGTGTGC
mmu-mir-224	TAAGTCACTAGTGGTTCCG
mmu-mir-574	CACGCTCATGCACACACCCAC
mmu-mir-15b	CGAATCATTATTTGCTGCTCT
mmu-mir-125a	TCCCTGAGACCCTTTAACCT
mmu-mir-5129	AATGTGCCTGTGCATCTCTTC
mmu-mir-99a	AAACCCGTAGATCCGATC
mmu-mir-497b	ACCACAGTGTGGTTTGGACGTGG
mmu-mir-409	CGAATGTTGCTCGGTGAAC
mmu-let-7b	TGAGGTAGTAGGTTGTGTGGTTTC
mmu-mir-25	GCACTTGTCTCGGTCTGA
mmu-mir-423	CTGAGGGGCAGAGAGCGAGACT
mmu-mir-200b	CATCTTACTGGGCAGCATTGGA
mmu-mir-151	AGACTGAGGCTCCTTGAGGAC
mmu-mir-184	TGGACGGAGAACTGATAAGGGTAG
mmu-mir-26a-2	TTCAAGTAATCCAGGATAGGCTG
mmu-mir-365-2	TAATGCCCCTAAAAATCCTT
mmu-mir-423	AGCTCGGTCTGAGGCCCCTCAGTC
mmu-mir-30e	TGTAAACATCCTTGACTG
mmu-mir-7687	AGGCGGGGAACCTGAGGCGC
mmu-mir-511	CATGCCTTTTGCTCTGCACTCA
mmu-mir-704	AGACATGTGCTCTGCTCCTAG
mmu-mir-218-2	TTGTGCTTGATCTAACCATGTGG
mmu-mir-1306	GACGTTGGCTCTGGTGGTGA
mmu-mir-101b	ACAGTACTGTGATAGCTGA
mmu-mir-9-3	TCTTTGGTTATCTAGCTGTATG
mmu-mir-191	GCTGCACTTGGATTTCGTT
mmu-mir-217	TACTGCATCAGGAACTGACTGG
mmu-mir-219a-2	AGAATTGTGGCTGGACATCT
mmu-mir-351	TCCCTGAGGAGCCCTTTGAGCCTG
mmu-let-7c-2	CTATACAATCTACTGTCTTTCC
mmu-mir-23b	TGGGTTCCTGGCATGCTGATT
mmu-mir-148a	GTCAGTGCACTACAGAACTTTGT
mmu-mir-361	CCCCCAGGTGTGATTCTGATT
mmu-mir-434	TTTGAACCATCACTCGACT
mmu-let-7g	CTGAGGTAGTAGTTTGTACAGTT
mmu-mir-27b	AGAGCTTAGCTGATTGGTGAAC
mmu-mir-339	TCCCTGTCCTCCAGGAGCTCAC
mmu-mir-320	AAAGCTGGGTTGAGAGGGCG
mmu-mir-467a-10	ATATACATACACACACCTACA
mmu-mir-126a	CGTACCGTGAGTAATAATGCGC
mmu-mir-15b	TAGCAGCACATCATGGTT
mmu-mir-196a-2	TAGGTAGTTTCATGTTGTTGG
mmu-mir-133b	TTGGTCCCCTTCAACCAGCT
mmu-mir-126a	CTCGTACCGTGAGTAATAATGC
mmu-mir-1964	CCGACTTCTGGGCTCCGGCT
mmu-mir-28a	ACTAGATTGTGAGCTGCTGGA
mmu-mir-5107	TTGGGCAGAGGAGGCAGGGACA
mmu-mir-126a	CATTATTACTTTTGGTACGCGC
mmu-mir-532	ATGCCTTGAGTGTAGGACCGT
mmu-mir-378a	CTGGACTTGGAGTCAGAAGG
mmu-mir-181c	ACCATCGACCGTTGAGTGGAC
mmu-mir-30c-2	CTGGGAGAAGGCTGTTTACTCT
mmu-mir-296	AGGGCCCCCCCTCAATCCT
mmu-mir-340	TCCGTCTCAGTTACTTTATAG
mmu-mir-144	TACAGTATAGATGATGTAC
mmu-mir-1947	AGGACGAGCTAGCTGAGTGCTG
mmu-mir-106b	TAAAGTGCTGACAGTGCAGA
mmu-mir-128-1	CACAGTGAACCGGTCTCTTTTT
mmu-mir-30b	TGTAAACATCCTACACTCAGCTGT
mmu-let-7e	TGAGGTAGGAGGTTGTATAGTTG
mmu-mir-3074-2	GTTCCTGCTGAACTGAGCCAGT
mmu-mir-224	TAAGTCACTAGTGGTTCCGT
mmu-mir-486b	CTCGGGGCAGCTCAGTACAGGA
mmu-mir-19b-1	TGTGCAAATCCATGCAAAACTG
mmu-mir-30a	GTAAACATCCTCGACTGGAAG
mmu-mir-672	TGAGGTTGGTGTACTGTGT
mmu-mir-351	TCCCTGAGGAGCCCTTTGAGCCT
mmu-mir-8114	TCACCCATCTCCTCTCCGCCTC
mmu-mir-26a-2	TCAAGTAATCCAGGATAGGCT
mmu-mir-409	AATGTTGCTCGGTGAACCCC
mmu-mir-320	AAAGCTGGGTTGAGAGGGCGA
mmu-mir-770	CGTGGGCCTGACGTGGAGC
mmu-mir-486b	CGGGGCAGCTCAGTACAG
mmu-mir-409	GAATGTTGCTCGGTGAACCC
mmu-mir-98	CTATACAACTTACTACTTTCCT
mmu-mir-363	ATTGCACGGTATCCATCTG
mmu-mir-30e	GCTTTCAGTCGGATGTTTACAGC
mmu-mir-103-2	AGCAGCATTGTACAGGGCTATG
mmu-mir-351	GGTCAAGAGGCGCCTGGGAACT
mmu-mir-193b	TCGGGGTTTTGAGGGCGAGATG
mmu-mir-1249	ACGCCCTTCCCCCCCTTCTTC
mmu-mir-361	CCCCAGGTGTGATTCTGATTTGT
mmu-mir-382	GAAGTTGTTCGTGGTGGATTC
mmu-mir-467a-10	TAAGTGCCTGCATGTATATGC
mmu-let-7g	CTGAGGTAGTAGTTTGTAC
mmu-mir-455	TATGTGCCTTTGGACTACATCGT
mmu-mir-132	ACCGTGGCTTTCGATTGTTA
mmu-mir-181b-2	AACATTCATTGCTGTCGGTGGG
mmu-mir-21a	ATAGCTTATCAGACTGATGTTGAC
mmu-mir-215	ATGACCTATGATTTGACAGACCG
mmu-mir-299b	TATGTGGGACGGTAAACC
mmu-mir-219a-2	AGAATTGTGGCTGGACATC
mmu-mir-7043	GTACTGTGCCTCTCTGTTTTC
mmu-mir-466q	TGTGTGTGTGTGTGTGTATG
mmu-mir-8107	TGGAAACTAGTGGCTGGGACAG
mmu-mir-15b	TAGCAGCACATCATGGTTTACA
mmu-mir-25	AGGCGGAGACTTGGGCAATTGC
mmu-mir-181a-2	ACCACCGACCGTTGACTGTA
mmu-mir-1839	AAAGGTAGATAGAACAGGTCT
mmu-mir-339	TCCCTGTCCTCCAGGAGCT
mmu-mir-92a-2	TATTGCACTTGTCCCGGCCTGAG
mmu-mir-30b	TGGGATGTGGATGTTTACGT
mmu-mir-151	TACTAGACTGAGGCTCCTTGAGG
mmu-mir-145a	GGATTCCTGGAAATACTGTTCT
mmu-mir-26a-2	CCTGTTCTTGATTACTTGTTTC
mmu-mir-423	GCTCGGTCTGAGGCCCCTC
mmu-mir-191	CTGCACTTGGATTTCGTTC
mmu-mir-320	AAAGCTGGGTTGAGAGGGC
mmu-mir-702	TGCCCACCCTTTACCCCGCTCC
mmu-let-7c-1	TTGAGGTAGTAGGTTGTATGGT
mmu-mir-320	AAAGCTGGGTTGAGAGGGCGAA
mmu-mir-125a	TCCCTGAGACCCTTTAACC
mmu-mir-101a	TACAGTACTGTGATAACT
mmu-mir-125b-1	ACGGGTTAGGCTCTTGGG
mmu-mir-1945	TCTTCGCGGGTACTGTCGGGACT
mmu-mir-222	TCAGTAGCCAGTGTAGATC
mmu-mir-1839	AGGTAGATAGAACAGGTC
mmu-mir-27a	AGGGCTTAGCTGCTTGTGAGCAAGG
mmu-mir-363	CAGGTGGAACACGATGCAA
mmu-mir-10a	CCCTGTAGATCCGAATTTGTG
mmu-mir-451a	AAACCGTTACCATTACTGAGTTTA
mmu-mir-466q	TGTGTGTGTGTGTGTGTGT
mmu-mir-143	GATGAAGCACTGTAGCTC
mmu-mir-669a-12	AGTTGTGTGTGCATGTTCATGT
mmu-mir-26b	TTCAAGTAATTCAGGATAGGTTG
mmu-mir-330	CAAAGCACAGGGCCTGCAGAGAGGT
mmu-mir-204	TTCCCTTTGTCATCCTATGCCTG
mmu-mir-99b	CAAGCTCGTGTCTGTGGGTCC
mmu-mir-3102	GAGCACCCCATTGGCTACCCAC
mmu-mir-342	TCACACAGAAATCGCACCCGTC
mmu-mir-101a	GTACAGTACTGTGATAACTG
mmu-mir-101b	TACAGTACTGTGATAGCT
mmu-mir-26a-2	TTCAAGTAATCCAGGATA
mmu-mir-16-2	TAGCAGCACGTAAATATT
mmu-mir-26a-2	TTCAAGTAATCCAGGATAG
mmu-mir-149	TCTGGCTCCGTGTCTTCACTCC
mmu-mir-379	ATGGTAGACTATGGAACGTAG
mmu-mir-148a	AAAGTTCTGAGACACTCCGA
mmu-mir-503	GAGTATTGTTTCCACTGCCTG
mmu-mir-669c	ATAGTTGTGTGTGGATGTGTGTATTT
mmu-mir-3095	TGGACACTGGAGAGAGAGCTTT
mmu-mir-143	CTGAGATGAAGCACTGTAGCT
mmu-mir-139	TGGAGACGCGGCCCTGTTGG
mmu-mir-181d	AACATTCATTGTTGTCGGTGGGTT
mmu-mir-92a-1	ATTGCACTTGTCCCGGCCTGTT
mmu-mir-126a	CATTATTACTTTTGGTACGC
mmu-mir-190b	TGATATGTTTGATATTGGGTTGT
mmu-mir-3474	CCCTGGGAGGAGACGTGGATT
mmu-mir-128-2	GGGGGCCGATGCACTGTAAGAGA
mmu-mir-107	AGCAGCATTGTACAGGGC
mmu-mir-342	AGGGGTGCTATCTGTGATTGAG
mmu-mir-32	TATTGCACATTACTAAGTTGCA
mmu-mir-30e	TTTCAGTCGGATGTTTAC
mmu-mir-505	GGGAGCCAGGAAGTATTGATGT
mmu-mir-1983	CTCACCTGGAGCATGTTTTCT
mmu-mir-128-2	GGGGGCCGATGCACTGTAAGAG
mmu-let-7c-2	GAGGTAGTAGGTTGTATGGT
mmu-mir-210	AGCCACTGCCCACCGCACACTG
mmu-let-7c-1	TGAGGTAGTAGGTTGTATGGTTTA
mmu-mir-140	ACAGGGTAGAACCACGGACAGG
mmu-mir-122	GGAGTGTGACAATGGTGTTT
mmu-mir-24-2	GTGCCTACTGAGCTGAAACA
mmu-mir-3057	ATTGGAGCTGAGATTCTGCG
mmu-mir-25	AGGCGGAGACTTGGGCAAT
mmu-mir-702	TGCCCACCCTTTACCCCGCTC
mmu-mir-30e	TTTCAGTCGGATGTTTACAG
mmu-mir-3102	GGTGGTGCAGGCAGGAGAGC
mmu-mir-7063	ATGAGAGGTGCAGGCTGAGCA
mmu-mir-151	ACTAGACTGAGGCTCCTTG
mmu-mir-342	TCTCACACAGAAATCGCACCCG
mmu-mir-122	GGAGTGTGACAATGGTGTTTG
mmu-mir-425	ATCGGGAATGTCGTGTCCGCC
mmu-mir-139	TGGAGACGCGGCCCTGTTGGA
mmu-mir-495	AACAAACATGGTGCACTTCT
mmu-mir-375	TTTTGTTCGTTCGGCTCGCGTGA
mmu-mir-142a	CATAAAGTAGAAAGCACT
mmu-mir-365-2	TAATGCCCCTAAAAATCCTTAT
mmu-mir-93	ACTGCTGAGCTAGCACTTCCCG
mmu-mir-676	CCGTCCTGAGGTTGTTGAG
mmu-mir-423	GAGGGGCAGAGAGCGAGACT
mmu-mir-339	TGAGCGCCTCGGCGACAGAGCCG
mmu-mir-185	TGGAGAGAAAGGCAGTTC
mmu-mir-574	TGAGTGTGTGTGTGTGAGTGTGTG
mmu-mir-107	AGCAGCATTGTACAGGGCTAT
mmu-mir-379	TGGTAGACTATGGAACGTA
mmu-mir-155	TTAATGCTAATTGTGATAGGGGT
mmu-mir-322	AAAACATGAAGCGCTGCAACAC
mmu-mir-8112	TCTCCGCCACCTCCACCGCAG
mmu-mir-92a-1	ATTGCACTTGTCCCGGCCT
mmu-mir-149	TCTGGCTCCGTGTCTTCACTC
mmu-mir-148b	GAAGTTCTGTTATACACTCAGGC
mmu-mir-151	AGACTGAGGCTCCTTGAGG
mmu-mir-136	AGGACTCCATTTGTTTTGATGA
mmu-mir-669a-12	ACATAACATACACACACACGT
mmu-mir-378c	CTGGACTTGGAGTCAGAA
mmu-mir-378a	CTCCTGACTCCAGGTCCTGTGT
mmu-let-7c-2	CTATACAATCTACTGTCTTTC
mmu-mir-344d-2	GATATAACCACTGCCAGACTGA
mmu-mir-450b	TATTGGGAACATTTTGCATGC
mmu-mir-125b-2	ACAAGTCAGGTTCTTGGGAC
mmu-mir-1970	TGTGTCACTGGGGATAGGCTTT
mmu-let-7e	TGAGGTAGGAGGTTGTATA
mmu-mir-3072	TGCCCCCTCCAGGAAGCCTTC
mmu-mir-541	AAGGGATTCTGATGTTGGTCACACT
mmu-mir-542	TGTGACAGATTGATAACTGA
mmu-mir-30e	TGTAAACATCCTTGACTGGAAG
mmu-mir-16-1	AGTATTGACTGTGCTGCTGAAGT
mmu-mir-193b	AACTGGCCCACAAAGTCCCGC
mmu-mir-100	ACCCGTAGATCCGAACTTGTGC
mmu-mir-8097	AAACAAGGAAAATGTCCGGGCTG
mmu-mir-760	TCGGCTCTGGGTCTGTGGGGA
mmu-mir-451a	CGTTACCATTACTGAGTTT
mmu-mir-598	TACGTCATCGTCGTCATCGTTAT
mmu-mir-409	CGAATGTTGCTCGGTGAACCC
mmu-mir-382	AATCATTCACGGACAACACT
mmu-mir-486a	GGGGCAGCTCAGTACAGGATG
mmu-mir-8107	TGGAAACTAGTGGCTGGGACA
mmu-mir-409	AATGTTGCTCGGTGAACC
mmu-mir-223	CGTGTATTTGACAAGCTGAG
mmu-mir-505	GGGAGCCAGGAAGTATTGATG
mmu-mir-28a	CTAGATTGTGAGCTGCTGGAG
mmu-mir-1934	AGGATGACGGTGGGGCTGGTG
mmu-mir-6928	AAGCTGTTCCTGTACTCTCCAG
mmu-mir-10a	CCCTGTAGATCCGAATTTGT
mmu-mir-20b	CAAAGTGCTCATAGTGCAGGTAG
mmu-mir-29b-2	TAGCACCATTTGAAATCAGTG
mmu-mir-18a	ACTGCCCTAAGTGCTCCTTCT
mmu-mir-125a	TCCCTGAGACCCTTTAACCTGTGA
mmu-mir-221	ACCTGGCATACAATGTAGATTTC
mmu-mir-1306	CCACCTCCCCTGCAAACGTCCA
mmu-mir-1964	ACCGACTTCTGGGCTCCGGCTTT
mmu-mir-1983	CTCACCTGGAGCATGTTTTC
mmu-mir-199b	CCCAGTGTTTAGACTACCTGTTC
mmu-mir-760	CGGCTCTGGGTCTGTGGGGA
mmu-mir-1306	GACGTTGGCTCTGGTGGTG
mmu-mir-7058	TAGAGGGGAGGTGACCGTGGAAGT
mmu-mir-674	CACAGCTCCCATCTCAGAACAAG
mmu-mir-382	AAGTTGTTCGTGGTGGATT
mmu-mir-434	TTTGAACCATCACTCGACTC
mmu-mir-466q	TGTGTGTGTGTGTGTGTATGT
mmu-mir-582	AACCTGTTGAACAACTGAACCCA
mmu-mir-411	ATAGTAGACCGTATAGCGT
mmu-mir-7084	CTAGAGGATAGAGGTAGAGAGT
mmu-mir-132	ACCGTGGCTTTCGATTGTT
mmu-mir-363	CAGGTGGAACACGATGCAAT
mmu-mir-25	TTGCACTTGTCTCGGTCTGA
mmu-mir-142a	TGTAGTGTTTCCTACTTTATGG
mmu-mir-7b	TGGAAGACTTGTGATTTTGTTG
mmu-mir-1249	ACGCCCTTCCCCCCCTTCTT
mmu-mir-203	TGAAATGTTTAGGACCAC
mmu-mir-183	ATGGCACTGGTAGAATTC
mmu-mir-142a	CATAAAGTAGAAAGCACTACT
mmu-mir-194-1	TGTAACAGCAACTCCATGTGGACT
mmu-mir-7015	TCTCACTGTCCTCTGCACTAG
mmu-mir-16-1	CCAGTATTGACTGTGCTGCTG
mmu-mir-340	ATTATAAAGCAATGAGACTGA
mmu-mir-485	AGAGGCTGGCCGTGATGAATT
mmu-mir-106b	TAAAGTGCTGACAGTGCAGATA
mmu-mir-450a-2	TTTTGCGATGTGTTCCTAATA
mmu-mir-100	ACCCGTAGATCCGAACTTGTG
mmu-mir-3470a	ACTCACTTTGTAGACCAGGCTG
mmu-mir-28a	AAGGAGCTCACAGTCTATTGA
mmu-mir-125b-1	CACGGGTTAGGCTCTTGGGAG
mmu-mir-770	GTGGGCCTGACGTGGAGCTG
mmu-mir-872	AAGGTTACTTGTTAGTTCAG
mmu-mir-140	TACCACAGGGTAGAACCA
mmu-mir-8096	TGGGCACGGTAGCTGAAGAGT
mmu-mir-335	TTTTTCATTATTGCTCCTGA
mmu-mir-146b	TGAGAACTGAATTCCATA
mmu-mir-8103	TCTCCTGTTCTCTGTTCTC
mmu-mir-200b	TAATACTGCCTGGTAATGATGACG
mmu-mir-221	ACCTGGCATACAATGTAGATT
mmu-mir-125b-1	ACGGGTTAGGCTCTTGGGAGCT
mmu-mir-217	ATACTGCATCAGGAACTGACTGG
mmu-mir-450b	TTTTGCAGTATGTTCCTGAATA
mmu-mir-92b	TATTGCACTCGTCCCGGCCT
mmu-mir-29a	CTAGCACCATCTGAAATCG
mmu-let-7g	CTGAGGTAGTAGTTTGTACAGT
mmu-mir-24-2	GGCTCAGTTCAGCAGGAAC
mmu-mir-340	TTATAAAGCAATGAGACTGAT
mmu-mir-5132	CGTGGGGTGGTGGACTCAGGCT
mmu-mir-221	AGCTACATTGTCTGCTGGG
mmu-mir-375	TTGTTCGTTCGGCTCGCG
mmu-mir-141	TAACACTGTCTGGTAAAGATG
mmu-mir-1964	ACCGACTTCTGGGCTCCGGCTT
mmu-mir-196a-2	TAGGTAGTTTCATGTTGTTGGG
mmu-mir-92a-1	GCACTTGTCCCGGCCTGT
mmu-mir-7b	TGGAAGACTTGTGATTTTGT
mmu-mir-134	TGTGACTGGTTGACCAGAGGGGCG
mmu-mir-194-2	TGTAACAGCAACTCCATGTGGAA
mmu-mir-203	GTGAAATGTTTAGGACCACT
mmu-mir-877	GTAGAGGAGATGGCGCAGGGGAC
mmu-mir-194-1	TGTAACAGCAACTCCATGTGGAC
mmu-mir-1943	AAGGGAGGATCTGGGCACCTGG
mmu-mir-3072	TGCCCCCTCCAGGAAGCCTTCT
mmu-mir-433	ATCATGATGGGCTCCTCGG
mmu-mir-708	AACTAGACTGTGAGCTTCTA
mmu-mir-184	GGACGGAGAACTGATAAGGG
mmu-mir-361	TCCCCCAGGTGTGATTCTGAT
mmu-mir-363	AATTGCACGGTATCCATCTG
mmu-mir-192	TGACCTATGAATTGACAG
mmu-mir-10a	CCCTGTAGATCCGAATTTGTGT
mmu-mir-125b-2	ACAAGTCAGGTTCTTGGGACC
mmu-mir-196b	TAGGTAGTTTCCTGTTGTTGGG
mmu-mir-125b-1	ACGGGTTAGGCTCTTGGGA
mmu-mir-1224	GTGAGGACTGGGGAGGTGGAG
mmu-mir-5107	TTGGGCAGAGGAGGCAGGGAC
mmu-mir-30c-2	TGTAAACATCCTACACTCT
mmu-mir-222	TCAGTAGCCAGTGTAGATCC
mmu-mir-671	TCCGGTTCTCAGGGCTCC
mmu-mir-100	ACCCGTAGATCCGAACTTGT
mmu-mir-30e	TGTAAACATCCTTGACTGGA
mmu-let-7d	TATACGACCTGCTGCCTTT
mmu-mir-194-2	CCAGTGGGGCTGCTGTTATCTG
mmu-mir-1943	AAGGGAGGATCTGGGCACCTGGA
mmu-mir-200c	TAATACTGCCGGGTAATGA
mmu-mir-23b	GGGTTCCTGGCATGCTGATT
mmu-mir-7a-2	TGGAAGACTAGTGATTTT
mmu-mir-221	ACCTGGCATACAATGTAGATTTCT
mmu-mir-22	AGCTGCCAGTTGAAGAAC
mmu-mir-1927	GACCTCTGGATGTTAGGGACTG
mmu-mir-542	TGTGACAGATTGATAACTGAA
mmu-mir-146b	CTGAGAACTGAATTCCATAGGCTG
mmu-mir-222	CAGCTACATCTGGCTACTGGGT
mmu-mir-598	TACGTCATCGTCGTCATCGTT
mmu-mir-155	TTAATGCTAATTGTGATAGGGGTT
mmu-mir-191	CAACGGAATCCCAAAAGCA
mmu-mir-6961	TGACTGGGAAGGAAATGGCC
mmu-mir-140	TACCACAGGGTAGAACCACGGACAG
mmu-mir-1943	AAGGGAGGATCTGGGCACC
mmu-mir-5129	AATGTGCCTGTGCATCTCTTCCC
mmu-mir-486a	TCCTGTACTGAGCTGCCCCGAGGTC
mmu-mir-486a	TCGGGGCAGCTCAGTACAGGAT
mmu-mir-1306	GACGTTGGCTCTGGTGGTGATG
mmu-mir-222	CTACATCTGGCTACTGGGTCTC
mmu-mir-200b	AATACTGCCTGGTAATGATGAC
mmu-mir-221	AGCTACATTGTCTGCTGGGTTTCA
mmu-mir-106b	TACCGCACTGTGGGTACTTGCTG
mmu-mir-185	AGGGGCTGGCTTTCCTCTGG
mmu-mir-222	TCAGTAGCCAGTGTAGATCCTGT
mmu-let-7i	CTGAGGTAGTAGTTTGTGCTGT
mmu-mir-770	CGTGGGCCTGACGTGGAGCTGG
mmu-mir-330	GCAAAGCACAGGGCCTGCAGAGAG
mmu-mir-8112	TCTCCGCCACCTCCACCGCAGCC
mmu-mir-148a	AAAGTTCTGAGACACTCCGAC
mmu-mir-219a-1	AGAGTTGCGTCTGGACGTCCCGA
mmu-mir-126a	CTCGTACCGTGAGTAATAATG
mmu-mir-217	TACTGCATCAGGAACTGACT
mmu-mir-296	AGGGTTGGGTGGAGGCTCTC
mmu-mir-181a-2	ACCACCGACCGTTGACTGTACC
mmu-mir-702	TGCCCACCCTTTACCCCGC
mmu-mir-203	TGAAATGTTTAGGACCACTAGA
mmu-mir-127	CGGATCCGTCTGAGCTTGGCT
mmu-let-7f-1	TGAGGTAGTAGATTGTATAGTTGT
mmu-mir-128-1	CACAGTGAACCGGTCTCTTTT
mmu-mir-181b-2	AACATTCATTGCTGTCGGTGGGT
mmu-mir-6979	TTGTGTCTGTCTGGCTCCCAG
mmu-mir-342	AGGGGTGCTATCTGTGATTG
mmu-mir-486b	CTGTACTGAGCTGCCCCGAGC
mmu-mir-222	CTACATCTGGCTACTGGGTCTCT
mmu-mir-139	GGAGACGCGGCCCTGTTGGAGT
mmu-mir-181d	AACATTCATTGTTGTCGGT
mmu-mir-140	CTACCACAGGGTAGAACCACGGAC
mmu-mir-7661	TTGACTCCCAGTTTCTCTCTG
mmu-mir-872	AAGGTTACTTGTTAGTTCAGGA
mmu-mir-451a	CGTTACCATTACTGAGTT
mmu-mir-132	TAACAGTCTACAGCCATGGTCG
mmu-mir-222	CTACATCTGGCTACTGGGT
mmu-mir-136	ACTCCATTTGTTTTGATGATGG
mmu-mir-299b	GTATGTGGGACGGTAAACC
mmu-let-7d	AGAGGTAGTAGGTTGCATA
mmu-mir-298	GGCAGAGGAGGGCTGTTCTTC
mmu-mir-6957	TGGATCTCTTGTTTTCTCTTC
mmu-mir-466q	TGTGTGTGTGTGTGTGTGTGT
mmu-mir-7687	AGGCGGGGAACCTGAGGCGCAG
mmu-mir-133a-2	TGGTCCCCTTCAACCAGCTG
mmu-mir-127	ATCGGATCCGTCTGAGCTTGG
mmu-mir-382	AGTTGTTCGTGGTGGATTCG
mmu-mir-26b	TTCAAGTAATTCAGGATA
mmu-mir-1306	GACGTTGGCTCTGGTGGT
mmu-mir-143	TCTGAGATGAAGCACTGTAGCTC
mmu-mir-128-2	GGGGGCCGATGCACTGTAAGA
mmu-mir-345	CCCTGAACTAGGGGTCTGGAGA
mmu-mir-877	GTAGAGGAGATGGCGCAGGGGACA
mmu-mir-1970	TGTGTCACTGGGGATAGGCT
mmu-mir-191	AGCTGCACTTGGATTTCGTT
mmu-mir-409	GAATGTTGCTCGGTGAACCCCTT
mmu-let-7c-2	GAGGTAGTAGGTTGTATGGTTT
mmu-mir-149	TCTGGCTCCGTGTCTTCACT
mmu-mir-200a	TAACACTGTCTGGTAACGA
mmu-mir-7043	TACTGTGCCTCTCTGTTTTC
mmu-mir-451a	CCGTTACCATTACTGAGT
mmu-mir-669c	TATAGTTGTGTGTGGATGTG
mmu-mir-466q	GTGTGTGTGTGTGTATGTGT
mmu-mir-330	TCTCTGGGCCTGTGTCTTA
mmu-mir-8112	TCTCCGCCACCTCCACCGCA
mmu-mir-191	AACGGAATCCCAAAAGCAGC
mmu-mir-30e	TGTAAACATCCTTGACTGG
mmu-let-7c-1	TTGAGGTAGTAGGTTGTAT
mmu-mir-130b	CAGTGCAATGATGAAAGGG
mmu-mir-22	AAGCTGCCAGTTGAAGAA
mmu-mir-148a	AAAGTTCTGAGACACTCCGACT
mmu-mir-7073	TCTGGGGGAATTGAAAGACTAT
mmu-mir-423	AAGCTCGGTCTGAGGCCCC
mmu-mir-27a	GTTCACAGTGGCTAAGTTCCG
mmu-mir-122	TGGAGTGTGACAATGGTGTTTGTG
mmu-mir-101a	TACAGTACTGTGATAACTG
mmu-mir-7021	CATAGGAGTTGATTACAGAGC
mmu-mir-450b	TTTTGCAGTATGTTCCTGAAT
mmu-mir-92a-1	TTGCACTTGTCCCGGCCTGTT
mmu-mir-25	CATTGCACTTGTCTCGGT
mmu-mir-669f	CATATACATACACACACACGT
mmu-mir-29a	TGATTTCTTTTGGTGTTCAGAG
mmu-mir-423	CTGAGGGGCAGAGAGCGAGACTT
mmu-mir-22	AGTTCTTCAGTGGCAAGCTTT
mmu-mir-128-2	CTCACAGTGAACCGGTCTCTT
mmu-mir-451a	TTTAGTAATGGTAACGGTTCT
mmu-let-7f-2	GAGGTAGTAGATTGTATAGTT
mmu-mir-192	CTGACCTATGAATTGACAGCCAG
mmu-mir-106b	CGCACTGTGGGTACTTGC
mmu-mir-338	AACAATATCCTGGTGCTGAGTGG
mmu-mir-93	CAAAGTGCTGTTCGTGCAGGTA
mmu-mir-200b	CATCTTACTGGGCAGCATTGG
mmu-mir-370	GCCTGCTGGGGTGGAACCTG
mmu-mir-582	TAACCTGTTGAACAACTGAACCC
mmu-mir-25	AGGCGGAGACTTGGGCAATTGCT
mmu-mir-3066	TTGGTTGCTGTAGATTAAGT
mmu-mir-142a	CATAAAGTAGAAAGCACTA
mmu-mir-574	CACGCTCATGCACACACCCA
mmu-mir-16-2	TAGCAGCACGTAAATATTG
mmu-mir-320	GAAAAGCTGGGTTGAGAGGGCG
mmu-mir-5132	TGGGGTGGTGGACTCAGGCTTC
mmu-mir-29b-2	TAGCACCATTTGAAATCAGT
mmu-mir-298	GGCAGAGGAGGGCTGTTCTT
mmu-mir-126a	TCGTACCGTGAGTAATAATGCGC
mmu-mir-1960	CCAGTGCTGTTAGAAGAG
mmu-mir-3474	CCTGGGAGGAGACGTGGATTC
mmu-mir-361	TCCCCCAGGTGTGATTCTGA
mmu-mir-690	AAAGGCTAGGCTCACAAC
mmu-mir-7043	GTACTGTGCCTCTCTGTTTTCA
mmu-mir-143	GAGATGAAGCACTGTAGCTC
mmu-mir-146b	TGAGAACTGAATTCCATAGG
mmu-mir-323	GCACATTACACGGTCGACCTCT
mmu-mir-770	GTGGGCCTGACGTGGAGCT
mmu-mir-423	GAGGGGCAGAGAGCGAGACTTT
mmu-mir-1945	TCTTCGCGGGTACTGTCGGG
mmu-mir-148b	TCAGTGCATCACAGAACTTTGTC
mmu-mir-28a	AAGGAGCTCACAGTCTATTGAG
mmu-mir-7658	ACCACCTTCCTCACCCACGCT
mmu-mir-25	ATTGCACTTGTCTCGGTCT
mmu-mir-149	TCTGGCTCCGTGTCTTCACTCCC
mmu-mir-151	ACTAGACTGAGGCTCCTTGAGGA
mmu-mir-15b	TAGCAGCACATCATGGTTTAC
mmu-mir-1191a	CAGTCTTACTATGTAGCCCTAG
mmu-mir-8091	AGGAGTGAGTGGTAAGCTGGTG
mmu-mir-196b	TAGGTAGTTTCCTGTTGTTGG
mmu-mir-467a-10	TAAGTGCCTGCATGTATATGCG
mmu-mir-3086	TAGATTGTAGGCCCATTGGAAGG
mmu-mir-365-1	AGGGACTTTTGGGGGCAGATGTGT
mmu-mir-23a	AATCACATTGCCAGGGATTT
mmu-mir-3572	TTGGGGAACAGGGCAAGGTGGACAG
mmu-mir-423	GCTCGGTCTGAGGCCCCTCAGT
mmu-mir-7658	TGTGGGCGTGGCGGTGCTG
mmu-mir-6986	AGGGGAGCTAGGTAGAAAG
mmu-mir-144	GGATATCATCATATACTGTAAGTT
mmu-mir-1934	AGGATGACGGTGGGGCTGG
mmu-mir-532	ATGCCTTGAGTGTAGGACCGTT
mmu-mir-365-1	GGGACTTTTGGGGGCAGATGTGT
mmu-mir-3102	GAGCACCCCATTGGCTACCC
mmu-mir-193b	CGGGGTTTTGAGGGCGAGATGA
mmu-mir-218-2	TTGTGCTTGATCTAACCATG
mmu-mir-203	TGTGAAATGTTTAGGACCACT
mmu-mir-5100	CGAATCCCAGCGGTGCCT
mmu-mir-106b	TACCGCACTGTGGGTACTTG
mmu-mir-185	TGGAGAGAAAGGCAGTTCCTGAT
mmu-mir-342	AGGGGTGCTATCTGTGATTGAGGGAC
mmu-mir-532	CCTCCCACACCCAAGGCT
mmu-mir-328	CCTGGCCCTCTCTGCCCTTCCGT
mmu-mir-148b	GAAGTTCTGTTATACACTCAGG
mmu-mir-199b	ACAGTAGTCTGCACATTGG
mmu-mir-8116	GAAGGATCCGGGGCTAGTTGGC
mmu-mir-6935	GTGTGGGAGGCTCAGGGC
mmu-mir-328	TGGCCCTCTCTGCCCTTCCGT
mmu-mir-130b	CAGTGCAATGATGAAAGGGC
mmu-mir-421	ATCAACAGACATTAATTGGGCGC
mmu-mir-1943	AAGGGAGGATCTGGGCACCTG
mmu-mir-484	TCAGGCTCAGTCCCCTCCC
mmu-mir-217	ATACTGCATCAGGAACTGAC
mmu-mir-206	GGAATGTAAGGAAGTGTGT
mmu-mir-1951	GTAGTGGAGACTGGTGTGGCT
mmu-mir-140	CTACCACAGGGTAGAACCACGGA
mmu-mir-10a	CAAATTCGTATCTAGGGGAAT
mmu-mir-23b	ATCACATTGCCAGGGATTA
mmu-mir-342	GGGGTGCTATCTGTGATTGAGGGAC
mmu-mir-128-2	TCACAGTGAACCGGTCTCTTTCC
mmu-mir-93	ACTGCTGAGCTAGCACTTCCCGA
mmu-mir-466q	TGTGTGTGTGTGTGTGTATGTG
mmu-mir-92b	AGGGACGGGACGTGGTGCAGTGTT
mmu-mir-192	TGACCTATGAATTGACAGCCAGTA
mmu-mir-485	AGAGAGGCTGGCCGTGATGAAT
mmu-mir-193b	CGGGGTTTTGAGGGCGAGATG
mmu-mir-21a	ATAGCTTATCAGACTGATGTT
mmu-mir-199b	CAGTAGTCTGCACATTGGTTA
mmu-mir-100	AACCCGTAGATCCGAACTTGTGC
mmu-mir-1306	TAATGGACGTTGGCTCTGGTGG
mmu-mir-3102	CACCCCATTGGCTACCCACAG
mmu-mir-433	ATCATGATGGGCTCCTCGGT
mmu-mir-350	AAAGTGCATGCGCTTTGGGACA
mmu-mir-200a	CATCTTACCGGACAGTGCTGGAT
mmu-mir-28a	CCACTAGATTGTGAGCTGCTG
mmu-mir-181b-2	AACATTCATTGCTGTCGGTGGGTT
mmu-mir-1983	TCACCTGGAGCATGTTTT
mmu-mir-770	CGTGGGCCTGACGTGGAGCTG
mmu-mir-3074-2	GTTCCTGCTGAACTGAGCCAG
mmu-mir-181a-1	ACCATCGACCGTTGATTGTAC
mmu-mir-122	GGAGTGTGACAATGGTGTTTGT
mmu-let-7d	TATACGACCTGCTGCCTTTCT
mmu-mir-183	ATGGCACTGGTAGAATTCA
mmu-mir-184	ACGGAGAACTGATAAGGGT
mmu-mir-3102	CTCTACTCCCTGCCCCAGCC
mmu-mir-296	GAGGGTTGGGTGGAGGCTCT
mmu-mir-126a	TCGTACCGTGAGTAATAAT
mmu-mir-466q	TGTGTGTGTGTGTGTGTATGTGT
mmu-mir-24-1	GTGCCTACTGAGCTGATATCA
mmu-mir-338	AACAATATCCTGGTGCTGAG
mmu-mir-191	GCTGCACTTGGATTTCGT
mmu-mir-30d	CTGTAAACATCCCCGACTGGAAGCT
mmu-mir-144	GGATATCATCATATACTGTA
mmu-mir-1943	AGGGAGGATCTGGGCACC
mmu-mir-223	CCGTGTATTTGACAAGCTGAGT
mmu-mir-3066	TTTGGTTGCTGTAGATTAAGTA
mmu-mir-128-1	CGGGGCCGTAGCACTGTCTGA
mmu-mir-186	CAAAGAATTCTCCTTTTGGGCTT
mmu-mir-7115	TCGGGGGTTGTGGTGCCGAATTGT
mmu-mir-3064	TGGCTGTTGTGGTGTGCAAAAC
mmu-mir-215	TCTGTCATTCTGTAGGCC
mmu-mir-365-2	GAGGGACTTTCAGGGGCAGCTGT
mmu-mir-328	TGGCCCTCTCTGCCCTTCCG
mmu-mir-15b	CGAATCATTATTTGCTGCTCTA
mmu-mir-136	CATCATCGTCTCAAATGAGTCT
mmu-mir-1188	TGGTGTGAGGTTGGGCCAGGA
mmu-mir-5107	TTGGGCAGAGGAGGCAGGG
mmu-mir-532	CCTCCCACACCCAAGGCTT
mmu-mir-421	ATCAACAGACATTAATTGGGC
mmu-mir-3473f	AATAGGACTGGAGAGATGGCT
mmu-mir-16-1	TCCAGTATTGACTGTGCTGCTGA
mmu-mir-134	TGTGACTGGTTGACCAGAGGG
mmu-mir-217	ATACTGCATCAGGAACTGACT
mmu-mir-128-1	CGGGGCCGTAGCACTGTCTGAGA
mmu-mir-150	CTCCCAACCCTTGTACCAGTG
mmu-mir-374b	CTTAGCAGGTTGTATTATCATT
mmu-mir-877	TCCTCTTCTCCCTCCTCCCAG
mmu-mir-5113	GACAGAGGAGGAGAGAGATC
mmu-mir-370	GCCTGCTGGGGTGGAACCTGGT
mmu-mir-148b	TCAGTGCATCACAGAACTT
mmu-mir-679	TTGGACTGTGAGGTGACTCTTG
mmu-mir-8112	TCTCCGCCACCTCCACCGC
mmu-mir-296	AGGGCCCCCCCTCAATCCTGTT
mmu-let-7i	CTGAGGTAGTAGTTTGTGC
mmu-mir-324	CGCATCCCCTAGGGCATTGGT
mmu-mir-582	AACCTGTTGAACAACTGAACCCAA
mmu-let-7e	CTATACGGCCTCCTAGCTTTCC
mmu-mir-199b	TACAGTAGTCTGCACATT
mmu-mir-28a	AAGGAGCTCACAGTCTATTG
mmu-mir-7043	ACTGTGCCTCTCTGTTTTCAG
mmu-mir-122	GGAGTGTGACAATGGTGTT
mmu-mir-7043	TACTGTGCCTCTCTGTTTTCA
mmu-mir-503	GGAGTATTGTTTCCACTGCCTG
mmu-mir-23a	GGGGTTCCTGGGGATGGGAT
mmu-mir-425	CATCGGGAATGTCGTGTCC
mmu-mir-3076	CCGCACTCTGGTCTTCCCTTG
mmu-mir-340	TCCGTCTCAGTTACTTTAT
mmu-mir-146a	CTGAGAACTGAATTCCATGGGTT
mmu-mir-206	ATGTAAGGAAGTGTGTGG
mmu-mir-219a-1	AGAGTTGCGTCTGGACGTCC
mmu-mir-423	AAAGCTCGGTCTGAGGCCCCTCA
mmu-mir-423	AGCTCGGTCTGAGGCCCCT
mmu-mir-10a	ATACCCTGTAGATCCGAAT
mmu-mir-205	CTTCATTCCACCGGAGTCTG
mmu-mir-582	ACCTGTTGAACAACTGAACC
mmu-mir-224	TAAGTCACTAGTGGTTCCGTTTA
mmu-mir-669a-12	AGTTGTGTGTGCATGTTCAT
mmu-mir-3473f	TAAGCAAATAGGACTGGAGAGATG
mmu-mir-1198	TATGTGTTCCTGGCTGGC
mmu-mir-342	AGGGGTGCTATCTGTGATTGAGG
mmu-mir-200b	TAATACTGCCTGGTAATGAT
mmu-mir-5114	ACTGGAGACGGAAGCTGCAAGAGC
mmu-mir-152	TCAGTGCATGACAGAACT
mmu-mir-30e	CTTTCAGTCGGATGTTTA
mmu-mir-126a	CATTATTACTTTTGGTACG
mmu-mir-150	TCTCCCAACCCTTGTACCA
mmu-mir-100	ACCCGTAGATCCGAACTTG
mmu-mir-134	TGTGACTGGTTGACCAGAGGGGC
mmu-mir-217	TACTGCATCAGGAACTGACTG
mmu-mir-217	ATACTGCATCAGGAACTGACTG
mmu-mir-3473g	CAAAAGTGAGGCTGGGGAG
mmu-mir-466c-3	ATACATACACGCACACATA
mmu-mir-30d	GTAAACATCCCCGACTGGAAG
mmu-mir-296	AGGGCCCCCCCTCAATCC
mmu-mir-146b	TGAGAACTGAATTCCATAGGCTGTGA
mmu-mir-466f-2	ATACACACACACATACACACTC
mmu-mir-101b	CAGTACTGTGATAGCTGAAGA
mmu-mir-676	CCGTCCTGAGGTTGTTGA
mmu-mir-3057	ATTGGAGCTGAGATTCTGCGGGATGG
mmu-mir-340	TTATAAAGCAATGAGACTGA
mmu-mir-1224	GTGAGGACTGGGGAGGTGGAGGGT
mmu-mir-130b	ACTCTTTCCCTGTTGCACTAC
mmu-mir-300	TATGCAAGGGCAAGCTCTCTT
mmu-mir-3473c	TCATTATAGGAGTTGGGGAGATG
mmu-mir-16-1	AGTATTGACTGTGCTGCTGA
mmu-mir-144	CTACAGTATAGATGATGT
mmu-mir-3572	TTGGGGAACAGGGCAAGGTGGACAGT
mmu-mir-223	CGTGTATTTGACAAGCTGAGTTGGACA
mmu-mir-181a-1	AACATTCAACGCTGTCGGTGAG
mmu-mir-760	TCGGCTCTGGGTCTGTGGGGAG
mmu-mir-879	AGAGGCTTATAGCTCTAAGC
mmu-mir-26b	TTCAAGTAATTCAGGATAG
mmu-let-7d	AAGAGGTAGTAGGTTGCAT
mmu-mir-193b	AACTGGCCCACAAAGTCCCGCT
mmu-mir-223	CCGTGTATTTGACAAGCTGA
mmu-mir-15a	TAGCAGCACATAATGGTT
mmu-mir-145a	TCCAGTTTTCCCAGGAATCCCT
mmu-mir-1943	AGGGAGGATCTGGGCACCT
mmu-mir-1934	AGGATGACGGTGGGGCTGGT
mmu-mir-1306	TGGACGTTGGCTCTGGTG
mmu-mir-8103	TCTCCTGTTCTCTGTTCTCCC
mmu-mir-486b	CTCGGGGCAGCTCAGTACAGG
mmu-mir-3066	TTTGGTTGCTGTAGATTAAGT
mmu-mir-423	AGCTCGGTCTGAGGCCCC
mmu-mir-365-2	TAATGCCCCTAAAAATCCTTA
mmu-mir-181a-2	AACCACCGACCGTTGACTGT
mmu-mir-99a	AAACCCGTAGATCCGATCTT
mmu-mir-324	CGCATCCCCTAGGGCATTGGTG
mmu-mir-184	TTGGACGGAGAACTGATA
mmu-mir-16-2	AGCAGCACGTAAATATTGGCGT
mmu-mir-1968	TCTGCAGCTGTTAAGGATGGTGG
mmu-mir-98	TAGTAAGTTGTATTGTTGTGG
mmu-mir-142a	CCATAAAGTAGAAAGCACT
mmu-mir-99a	AACCCGTAGATCCGATCTTGTGG
mmu-mir-32	ATATTGCACATTACTAAGTTGC
mmu-mir-200a	TAACACTGTCTGGTAACG
mmu-mir-146b	GAGAACTGAATTCCATAGGCTG
mmu-mir-296	AGGGTTGGGTGGAGGCTC
mmu-mir-21a	TTATCAGACTGATGTTGA
mmu-mir-342	CTCACACAGAAATCGCACCCGT
mmu-mir-219a-1	AGAGTTGCGTCTGGACGTCCCG
mmu-mir-146a	CTGAGAACTGAATTCCATGGGT
mmu-mir-5132	CGTGGGGTGGTGGACTCAGGC
mmu-mir-150	CTGGTACAGGCCTGGGGG
mmu-mir-23a	TCACATTGCCAGGGATTTCCA
mmu-mir-221	ACCTGGCATACAATGTAGATTTCTGT
mmu-mir-99b	ACCCGTAGAACCGACCTTGC
mmu-mir-186	AAAGAATTCTCCTTTTGGGCT
mmu-mir-382	AGTTGTTCGTGGTGGATTCGC
mmu-mir-148a	GTGCACTACAGAACTTTGT
mmu-mir-127	TCGGATCCGTCTGAGCTTG
mmu-mir-99b	CAAGCTCGTGTCTGTGGGTC
mmu-mir-423	GCTCGGTCTGAGGCCCCTCAG
mmu-mir-3074-2	TGTTCCTGCTGAACTGAGC
mmu-mir-669a-12	ACATAACATACACACACACGTA
mmu-mir-195a	TAGCAGCACAGAAATATTGGC
mmu-mir-1983	TCACCTGGAGCATGTTTTCTT
mmu-mir-542	TGTGACAGATTGATAACTGAAA
mmu-mir-324	CCACTGCCCCAGGTGCTGCTG
mmu-mir-382	AGAAGTTGTTCGTGGTGGATTCG
mmu-mir-877	TGTCCTCTTCTCCCTCCTCCC
mmu-mir-92b	AGGGACGGGACGTGGTGCAGTG
mmu-mir-350	TTCACAAAGCCCATACACTTT
mmu-mir-217	ATACTGCATCAGGAACTGACTGGA
mmu-mir-6962	AAGGACCTGGTGGGAGATCTC
mmu-mir-5709	ATACGCACACTTAAGACTTTAG
mmu-mir-30d	GTAAACATCCCCGACTGGAAGC
mmu-mir-543	AAACATTCGCGGTGCACTTCTTT
mmu-mir-17	TCAAAGTGCTTACAGTGCAGGTA
mmu-mir-7087	AGGCAGGTGTGGAGCTGGT
mmu-let-7i	GCTGAGGTAGTAGTTTGTGCTGT
mmu-mir-345	CCTGAACTAGGGGTCTGGAGA
mmu-mir-1934	TCTGGTCCCCTGCTTCGTC
mmu-mir-505	GGGAGCCAGGAAGTATTGATGTT
mmu-mir-409	AATGTTGCTCGGTGAACCCCTT
mmu-mir-23a	AATCACATTGCCAGGGATTTCCA
mmu-mir-144	TACAGTATAGATGATGTACT
mmu-mir-98	TGAGGTAGTAAGTTGTATT
mmu-mir-139	TCTACAGTGCACGTGTCTC
mmu-mir-26a-2	TTCAAGTAATCCAGGATAGGCTGT
mmu-mir-6516	TTTGCAGTAACAGGTGTGGACATC
mmu-mir-382	ATCATTCACGGACAACACTTT
mmu-mir-101b	ACAGTACTGTGATAGCTGAAGA
mmu-mir-335	GTTTTTCATTATTGCTCCTGA
mmu-mir-204	GCTGGGAAGGCAAAGGGACGTT
mmu-mir-329	ACACACCCAGCTAACCTTTTTT
mmu-mir-369	AGATCGACCGTGTTATATTCG
mmu-mir-666	AGCGGGCACAGCTGTGAGAGCC
mmu-mir-128-2	GGGGGCCGATGCACTGTAAG
mmu-mir-140	CAGTGGTTTTACCCTATGGT
mmu-mir-200b	AATACTGCCTGGTAATGATG
mmu-mir-1187	ATGTGTGTGTGTATGTGTGTAA
mmu-mir-1983	TCACCTGGAGCATGTTTTC
mmu-mir-130a	CAGTGCAATGTTAAAAGGGCA
mmu-mir-144	GGATATCATCATATACTGTAAG
mmu-mir-8112	CTCTCCGCCACCTCCACCGCAGC
mmu-mir-345	CCTGAACTAGGGGTCTGGAG
mmu-mir-1934	TCTGGTCCCCTGCTTCGTCCTC
mmu-let-7b	GAGGTAGTAGGTTGTGTGGTT
mmu-mir-127	GAAGCTCAGAGGGCTCTGATT
mmu-mir-30e	TGTAAACATCCTTGACTGGAAGC
mmu-mir-363	AGGTGGAACACGATGCAATTTT
mmu-mir-8114	AATGGGAGTAGAGCAGAGTGT
mmu-mir-223	GTCAGTTTGTCAAATACCCC
mmu-mir-144	GGATATCATCATATACTGTAAGT
mmu-mir-466c-3	TATACATACACGCACACATAAGA
mmu-mir-451a	ACCGTTACCATTACTGAGT
mmu-mir-423	TGAGGGGCAGAGAGCGAGACTTTTC
mmu-mir-3066	TTGGTTGCTGTAGATTAAGTA
mmu-mir-467c	TAAGTGCGTGCATGTATATGTG
mmu-mir-451a	ATGGTAACGGTTCTCTTGCT
mmu-mir-200a	CATCTTACCGGACAGTGCTGG
mmu-mir-1306	ACGTTGGCTCTGGTGGTGA
mmu-mir-19b-1	TGTGCAAATCCATGCAAAACTGA
mmu-mir-126a	GTACCGTGAGTAATAATGC
mmu-mir-23a	ACATTGCCAGGGATTTCC
mmu-mir-3470b	ACTCACTCTGTAGACCAGGC
mmu-mir-425	CATCGGGAATGTCGTGTC
mmu-mir-873a	GAGACTGACAAGTTCCCGGGA
mmu-mir-222	GCTACATCTGGCTACTGGGTCTC
mmu-mir-411	ATAGTAGACCGTATAGCG
mmu-mir-485	CATACACGGCTCTCCTCTCTT
mmu-mir-3474	CCCTGGGAGGAGACGTGGATTCT
mmu-mir-342	TCTCACACAGAAATCGCACCC
mmu-mir-200c	ATACTGCCGGGTAATGATG
mmu-mir-324	CCACTGCCCCAGGTGCTGCT
mmu-mir-27a	AGGGCTTAGCTGCTTGTG
mmu-mir-676	CTCTACAACCTTAGGACTTG
mmu-mir-223	GTCAGTTTGTCAAATACCCCAA
mmu-mir-380	TATGTAGTATGGTCCACATC
mmu-mir-330	GCAAAGCACAGGGCCTGCAGAGA
mmu-let-7b	GAGGTAGTAGGTTGTGTGG
mmu-mir-106b	CGCACTGTGGGTACTTGCT
mmu-mir-350	AAAGTGCATGCGCTTTGGGAC
mmu-mir-20a	TAAAGTGCTTATAGTGCAGGT
mmu-mir-7043	ACTGTGCCTCTCTGTTTTC
mmu-mir-9769	TAGGGTCTGTTCTGTGTC
mmu-mir-202	TTCCTATGCATATACTTCTT
mmu-mir-5132	GTGGGGTGGTGGACTCAGGCTTC
mmu-mir-16-1	ACCTCCAGTATTGACTGTGCTG
mmu-mir-20a	TAAAGTGCTTATAGTGCAGGTA
mmu-mir-7073	TTCTGGGGGAATTGAAAGACTA
mmu-mir-6966	TGCTGTGTGCTTCCTCTGC
mmu-mir-130b	ACTCTTTCCCTGTTGCACTACT
mmu-mir-184	TTGGACGGAGAACTGATAA
mmu-mir-450b	ATTGGGAACATTTTGCATGC
mmu-mir-378a	CCTGACTCCAGGTCCTGTGTGTT
mmu-mir-361	TTATCAGAATCTCCAGGG
mmu-mir-151	TAGACTGAGGCTCCTTGAG
mmu-mir-1a-1	ACATACTTCTTTATATGCCCATA
mmu-mir-365-2	TAATGCCCCTAAAAATCCTTATT
mmu-mir-365-1	AGGGACTTTTGGGGGCAGATGT
mmu-mir-30d	CTTTCAGTCAGATGTTTGCTG
mmu-mir-28a	CTAGATTGTGAGCTGCTGGA
mmu-mir-6945	TGAGCTCTGCCCTTCCCATAG
mmu-mir-6979	TTGTGTCTGTCTGGCTCCCA
mmu-mir-200a	AACACTGTCTGGTAACGATG
mmu-mir-98	TATACAACTTACTACTTTCC
mmu-mir-5620	CGAGGCAGGGGCTTTGACTGTG
mmu-mir-5128	AATTGGGGCTGGCGAGATGGCT
mmu-mir-7687	AGGCGGGGAACCTGAGGCGCAGGC
mmu-mir-7084	CTAGAGGATAGAGGTAGAGAG
mmu-mir-5113	GACAGAGGAGGAGAGAGATCCTG
mmu-mir-215	ATGACCTATGATTTGACAGACCGT
mmu-let-7f-1	TAGTAGATTGTATAGTTGTG
mmu-mir-340	ATTATAAAGCAATGAGACT
mmu-mir-320	AAAAGCTGGGTTGAGAGGGCGAAAA
mmu-mir-17	ACTGCAGTGAGGGCACTTGTA
mmu-mir-181a-2	AACCACCGACCGTTGACTGTAC
mmu-mir-7014	TTGGGTGCTGTGGAAGGGACAG
mmu-mir-140	CACAGGGTAGAACCACGGAC
mmu-mir-26a-2	TCAAGTAATCCAGGATAGGC
mmu-mir-181a-1	ACCATCGACCGTTGATTGTACC
mmu-mir-23a	AATCACATTGCCAGGGATTTCC
mmu-mir-6516	TCATGTATGATACTGCAAAC
mmu-mir-8114	CTCACCCATCTCCTCTCCGCCTCG
mmu-mir-200b	ATCTTACTGGGCAGCATTGGA
mmu-mir-3060	CCATAGCACAGAAGCACTCCCA
mmu-let-7a-2	TGAGGTAGTAGGTTGTATAGTTTA
mmu-mir-6952	ATGGTGGGCGGTGAAACAGAGA
mmu-mir-30d	CTGTAAACATCCCCGACTGGAAGC
mmu-mir-5098	TTCTCTGTGTAGCCCTGGCT
mmu-mir-365-2	GAGGGACTTTCAGGGGCAGC
mmu-mir-382	AATCATTCACGGACAACAC
mmu-mir-423	GGGGCAGAGAGCGAGACT
mmu-mir-128-2	GGGGGGCCGATGCACTGTAAGAG
mmu-mir-202	AGAGGTATAGCGCATGGGA
mmu-let-7d	CTATACGACCTGCTGCCTTTCTT
mmu-mir-486a	CCTGTACTGAGCTGCCCCGAGGT
mmu-mir-6960	CAGGATGAGAAGAGTTTGGCT
mmu-mir-30b	CTGGGATGTGGATGTTTA
mmu-mir-214	ACAGCAGGCACAGACAGG
mmu-mir-342	GGGGTGCTATCTGTGATTGAG
mmu-mir-7021	ATAGGAGTTGATTACAGAGC
mmu-mir-7647	AACTACCACCTCCTGGCCTTTT
mmu-mir-7657	AATAGTTGGATAGTTAGGTAA
mmu-mir-8103	CTCCTGTTCTCTGTTCTCCCT
mmu-mir-7065	AGTGTAGCAGGTAAACCAGGA
mmu-mir-667	GACACCTGCCACCCAGCCCAAG
mmu-mir-337	CGGCGTCATGCAGGAGTTGATT
mmu-mir-335	GTTTTTCATTATTGCTCCTGACC
mmu-mir-5113	GACAGAGGAGGAGAGAGATCCTGT
mmu-mir-1198	ATGTGTTCCTGGCTGGCTTG
mmu-mir-6933	TGGCGGCAGTCAGGATACCTG
mmu-mir-669a-12	TAGTTGTGTGTGCATGTTCATGT
mmu-mir-6899	TTGTCCTTCTGTGTCTTCTGC
mmu-mir-6911	CCTCAATCACACTCTGTCCACA
mmu-mir-127	ATCGGATCCGTCTGAGCTTGGC
mmu-mir-3064	TCTGGCTGTTGTGGTGTG
mmu-mir-130b	ACTCTTTCCCTGTTGCACT
mmu-mir-3089	AGCATCTGCTGATCCTGAGCTGT
mmu-mir-7078	GTGTGGGTGGTAGGAGACGCTG
mmu-mir-27a	AGGGCTTAGCTGCTTGTGAGCAAG
mmu-mir-3473d	CACTGAGCCACTTTCCAGCC
mmu-mir-200b	AATACTGCCTGGTAATGATGACG
mmu-mir-19b-1	TGTGCAAATCCATGCAAAACT
mmu-mir-99b	ACCCGTAGAACCGACCTTG
mmu-mir-7075	CAACCATGTCTTCTTTCCC
mmu-mir-466q	TGTGTGTGTGTGTGTGTGTG
mmu-mir-466q	TGTGTGTGTGTGTGTGTG
mmu-mir-222	CTCAGTAGCCAGTGTAGATC
mmu-mir-450a-2	TTTTGCGATGTGTTCCTAAT
mmu-mir-16-1	AGTATTGACTGTGCTGCTGAAG
mmu-mir-122	GTGTGACAATGGTGTTTG
mmu-mir-145a	GGATTCCTGGAAATACTGTT
mmu-mir-379	ATGGTAGACTATGGAACGT
mmu-mir-8112	CTCTCCGCCACCTCCACCGCA
mmu-mir-6980	TGACTTGCCTTCCACCCCAG
mmu-mir-323	CACATTACACGGTCGACCTCT
mmu-mir-23b	TGGGTTCCTGGCATGCTGAT
mmu-mir-329	AACACACCCAGCTAACCTTTT
mmu-mir-8097	AACAAGGAAAATGTCCGGGCTG
mmu-mir-106b	TAAAGTGCTGACAGTGCAGAT
mmu-mir-335	TTTTTCATTATTGCTCCTG
mmu-mir-423	AAAGCTCGGTCTGAGGCCCCTC
mmu-mir-320	AAAGCTGGGTTGAGAGGG
mmu-mir-495	AAACAAACATGGTGCACTTCT
mmu-mir-16-1	TTAAGATTCTGAAATTACC
mmu-mir-486a	GTCCTGTACTGAGCTGCCCCGA
mmu-mir-7041	AGAGGGAATGGAGACTCAGTT
mmu-mir-181a-1	AACATTCAACGCTGTCGGTGAGT
mmu-mir-28a	CTAGATTGTGAGCTGCTGG
mmu-mir-455	TATGTGCCTTTGGACTACATCG
mmu-mir-297c	ATATACATACACACATACCC
mmu-mir-1941	GAGGGAGATGCTGGTACAGAGG
mmu-mir-146b	TGAGAACTGAATTCCATAG
mmu-mir-215	TCTGTCATTCTGTAGGCCA
mmu-mir-223	CAGTTTGTCAAATACCCC
mmu-mir-592	TTGTGTCAATATGCGATGAT
mmu-mir-328	CCTGGCCCTCTCTGCCCTTCCG
mmu-mir-1968	TGCAGCTGTTAAGGATGGTGGA
mmu-mir-292a	ACTCAAACTGGGGGCTCTTT
mmu-mir-3470b	ACCAGGCTGGCCTTGAACTCA
mmu-mir-30b	TGGGATGTGGATGTTTACG
mmu-let-7f-1	TAGTAGATTGTATAGTTGTGGG
mmu-mir-122	AACGCCATTATCACACTAAATA
mmu-mir-18a	ACTGCCCTAAGTGCTCCTTC
mmu-mir-16-2	ACCAATATTATTGTGCTGCT
mmu-mir-23b	TCACATTGCCAGGGATTAC
mmu-mir-152	TAGGTTCTGTGATACACTC
mmu-mir-409	AGGTTACCCGAGCAACTTTGC
mmu-mir-676	GTCCTGAGGTTGTTGAGCTG
mmu-mir-8107	TGGAAACTAGTGGCTGGGA
mmu-mir-451a	ACCGTTACCATTACTGAGTT
mmu-mir-708	AACTAGACTGTGAGCTTCT
mmu-mir-1247	ACCCGTCCCGTTCGTCCCCGGA
mmu-mir-187	GCTACAACACAGGACCCGGGCG
mmu-mir-181d	AACATTCATTGTTGTCGG
mmu-mir-1927	ACCTCTGGATGTTAGGGACTG
mmu-mir-339	TGAGCGCCTCGGCGACAGAGC
mmu-mir-6970	TTCAGGGCTGGGAGCAGAGAC
mmu-mir-1839	AAAGGTAGATAGAACAGGTCTTG
mmu-mir-1249	ACGCCCTTCCCCCCCTTCTTCA
mmu-mir-194-2	CCAGTGGGGCTGCTGTTATCT
mmu-mir-185	AGGGGCTGGCTTTCCTCTGGT
mmu-mir-679	TTGGACTGTGAGGTGACTCTTGG
mmu-mir-99b	CAAGCTCGTGTCTGTGGGTCCGTG
mmu-let-7g	GAGGTAGTAGTTTGTACAGTT
mmu-mir-615	TCCGAGCCTGGGTCTCCCTC
mmu-mir-351	TCCCTGAGGAGCCCTTTGA
mmu-mir-129-1	AAGCCCTTACCCCAAAAAGT
mmu-mir-3572	TGGGGAACAGGGCAAGGTGGA
mmu-mir-5114	TGGAGACGGAAGCTGCAAGAGC
mmu-mir-6986	GAGGGGAGCTAGGTAGAAAGC
mmu-mir-9-3	ATAAAGCTAGATAACCGAAAG
mmu-mir-339	ATCCCTGTCCTCCAGGAGCT
mmu-mir-196a-1	ACAACGACATCAAACCACCTGA
mmu-mir-5098	CTCTGTGTAGCCCTGGCTGTC
mmu-mir-30c-2	TGTAAACATCCTACACTCTCAGCTGT
mmu-mir-5627	TAGAGGACAGGGCTCTCCGGCGC
mmu-mir-8105	GCGACTGGCGAGACCCGAAG
mmu-mir-6916	GGCAGGAGGATGGAGATGAGT
mmu-mir-335	TCAAGAGCAATAACGAAAAA
mmu-mir-5098	TCTCTGTGTAGCCCTGGCTGT
mmu-mir-24-2	CGTGCCTACTGAGCTGAAA
mmu-mir-8112	CTCTCCGCCACCTCCACCG
mmu-mir-184	GACGGAGAACTGATAAGGGT
mmu-mir-18a	TAAGGTGCATCTAGTGCAGATAG
mmu-mir-222	CTCAGTAGCCAGTGTAGATCCT
mmu-mir-1839	AGGTAGATAGAACAGGTCTTGTT
mmu-mir-143	TGGGAGTCTGAGATGAAGCACTGT
mmu-mir-1933	AGTCATGGTGTTCGGTCTT
mmu-mir-181b-2	ACATTCATTGCTGTCGGTGGGTT
mmu-mir-328	CTGGCCCTCTCTGCCCTT
mmu-mir-3082	ACATGGCACTCAACTCTGC
mmu-mir-365-1	AGGGACTTTTGGGGGCAGATG
mmu-mir-125b-1	CCCTGAGACCCTAACTTGT
mmu-mir-129-2	CTTTTTGCGGTCTGGGCT
mmu-mir-183	ATGGCACTGGTAGAATTCACTGTG
mmu-mir-200a	ATCTTACCGGACAGTGCTGGA
mmu-mir-137	ACGGGTATTCTTGGGTGGAT
mmu-mir-450b	TTTTGCAGTATGTTCCTGAATACA
mmu-mir-5621	TGGGCCCTCCAGACCTCATGC
mmu-mir-212	ACCTTGGCTCTAGACTGCTTAC
mmu-mir-182	TTTGGCAATGGTAGAACTCACACCGGT
mmu-let-7f-2	GAGGTAGTAGATTGTATAG
mmu-let-7b	GAGGTAGTAGGTTGTGTGGT
mmu-mir-425	CATCGGGAATGTCGTGTCCGCCC
mmu-mir-1962	TGGTCCCATCTGTCTGCCTCTC
mmu-mir-187	TCGTGTCTTGTGTTGCAGCC
mmu-mir-215	TGACCTATGATTTGACAGACC
mmu-mir-125a	ACAGGTGAGGTTCTTGGGAGCC
mmu-mir-128-2	ACAGTGAACCGGTCTCTTT
mmu-mir-29a	CTAGCACCATCTGAAATCGGTTAT
mmu-mir-5100	TCGAATCCCAGCGGTGCCT
mmu-mir-7007	CCCATCCACGTTTCTTCTGTAG
mmu-mir-503	TAGCAGCGGGAACAGTAC
mmu-mir-133a-2	TTGGTCCCCTTCAACCAGCTGTAG
mmu-mir-21a	ATAGCTTATCAGACTGATGTTGACT
mmu-mir-223	CGTGTATTTGACAAGCTG
mmu-mir-142a	CCATAAAGTAGAAAGCACTA
mmu-mir-376c	AACATAGAGGAAATTTCACGT
mmu-mir-541	AAGGGATTCTGATGTTGGTCACACTC
mmu-mir-1933	CCAGGACCATCAGTGTGAC
mmu-mir-351	TCCCTGAGGAGCCCTTTGAGCCTGGAG
mmu-mir-223	TGTCAGTTTGTCAAATACC
mmu-mir-22	AGCTGCCAGTTGAAGAACTGT
mmu-mir-497b	CACCACAGTGTGGTTTGGACGTGG
mmu-mir-1247	CGGGAACGTCGAGACTGGAG
mmu-mir-669c	GTTGTGTGTGGATGTGTGT
mmu-mir-26b	CCTGTTCTCCATTACTTGGCTC
mmu-mir-298	GGCAGAGGAGGGCTGTTCT
mmu-mir-329	AACACACCCAGCTAACCTTTTTT
mmu-mir-8116	AAGGATCCGGGGCTAGTTG
mmu-mir-7687	AGGCGGGGAACCTGAGGCGCAGGCT
mmu-mir-133b	TTTGGTCCCCTTCAACCAGCTA
mmu-mir-142a	GTAGTGTTTCCTACTTTATGG
mmu-mir-365-2	TAATGCCCCTAAAAATCCT
mmu-mir-5129	TGTGCCTGTGCATCTCTTCC
mmu-mir-3103	TAACCTCTGATCCTTCCCACAG
mmu-mir-335	TCAAGAGCAATAACGAAAAATG
mmu-mir-194-2	TGTAACAGCAACTCCATGT
mmu-mir-363	CAGGTGGAACACGATGCA
mmu-mir-146b	CTGAGAACTGAATTCCATAGGCT
mmu-mir-24-2	GGCTCAGTTCAGCAGGAACA
mmu-mir-6989	TGTCCACTGTCTCTGGTCCC
mmu-let-7c-1	CTGTACAACCTTCTAGCTTTCC
mmu-mir-361	TTATCAGAATCTCCAGGGGTA
mmu-mir-1981	TAAAGGCTGGGCTTAGACGTGG
mmu-mir-6910	TGGGGGTAGGGCACCAGTGG
mmu-mir-151	TAGACTGAGGCTCCTTGA
mmu-mir-679	TTGGACTGTGAGGTGACTCTTGGT
mmu-mir-3076	CACTCTGGTCTTCCCTTGCAG
mmu-mir-5128	CAATTGGGGCTGGCGAGATG
mmu-mir-671	CTCCGGTTCTCAGGGCTCCACCT
mmu-mir-700	CACGCGGGAACCGAGTCCA
mmu-mir-24-1	GTGCCTACTGAGCTGATAT
mmu-mir-669h	TATGCATGGGTGTATAGTTGAGT
mmu-mir-199a-2	CCCAGTGTTCAGACTACCTGTT
mmu-mir-485	AGAGGCTGGCCGTGATGA
mmu-mir-133a-2	TCAGCTGTTGGATGGATT
mmu-mir-451a	AAACCGTTACCATTACTGAGTTTAGTA
mmu-mir-1966	AAGGGAGCTGGCTCAGGAGAGA
mmu-mir-125b-1	TCCCTGAGACCCTAACTT
mmu-mir-140	GTTACGTCATGCTGTTCT
mmu-mir-217	TACTGCATCAGGAACTGACTGGA
mmu-mir-760	CGGCTCTGGGTCTGTGGGG
mmu-mir-874	CTGCCCTGGCCCGAGGGACCGACT
mmu-mir-299a	TATGTGGGACGGTAAACCG
mmu-mir-3473g	TACAAAAGTGAGGCTGGGGAG
mmu-mir-3095	GTGGACACTGGAGAGAGAGCTTT
mmu-mir-702	TGCCCACCCTTTACCCCGCT
mmu-mir-150	CCTGGTACAGGCCTGGGGGAT
mmu-mir-92b	GACGGGACGTGGTGCAGTGTTG
mmu-mir-486a	TCGGGGCAGCTCAGTACAGGATG
mmu-let-7c-1	CTGTACAACCTTCTAGCTTTC
mmu-mir-15a	TGGTTTGTGGATGTTGAAAAGG
mmu-mir-223	TTTGACAAGCTGAGTTGGACACTC
mmu-mir-200b	ATCTTACTGGGCAGCATTGG
mmu-mir-382	GAAGTTGTTCGTGGTGGATTCGC
mmu-mir-151	ACTAGACTGAGGCTCCTTGAGGACA
mmu-mir-455	GCAGTCCACGGGCATATAC
mmu-mir-107	AGCAGCATTGTACAGGGCT
mmu-mir-7236	TTGGACCGCACAGATTTAGA
mmu-mir-129b	GCTTTTTGGGGTAAGGGCTT
mmu-mir-223	GTCAGTTTGTCAAATACCC
mmu-let-7a-2	TTGAGGTAGTAGGTTGTATAGT
mmu-mir-23a	AATCACATTGCCAGGGATTTC
mmu-mir-669h	TATGCATGGGTGTATAGTTGAGTG
mmu-mir-29a	CTAGCACCATCTGAAATCGGTTA
mmu-mir-8120	TGTGCCTTGCAACTTCCGAGC
mmu-let-7f-1	TGAGGTAGTAGATTGTATAGTTGTGG
mmu-mir-129-2	AAGCCCTTACCCCAAAAAGC
mmu-mir-144	CTACAGTATAGATGATGTACT
mmu-mir-7676-2	CCGGTGCTCACTCTGCCCACA
mmu-mir-92b	AGGGACGGGACGTGGTGCAG
mmu-mir-221	TACATTGTCTGCTGGGTTT
mmu-mir-7678	TTACAAGGGCTGGATAGGAATG
mmu-mir-466c-3	TATACATACACGCACACATA
mmu-mir-7014	TTTGGGTGCTGTGGAAGGGACA
mmu-mir-8116	AAGGATCCGGGGCTAGTT
mmu-mir-3086	TAGATTGTAGGCCCATTGG
mmu-mir-135a-1	ATATAGGGATTGGAGCCGTGGC
mmu-mir-6959	TGGGAAACCTGTGTCGGGCTGTG
mmu-mir-128-1	TCACAGTGAACCGGTCTCTTTTTC
mmu-mir-3102	CTCTACTCCCTGCCCCAGC
mmu-mir-9-3	TCTTTGGTTATCTAGCTGTAT
mmu-mir-320	GAAAAGCTGGGTTGAGAGGGC
mmu-mir-212	ACCTTGGCTCTAGACTGCTT
mmu-mir-410	AATATAACACAGATGGCCTGT
mmu-mir-23a	CACATTGCCAGGGATTTC
mmu-mir-425	CATCGGGAATGTCGTGTCCGC
mmu-mir-363	ATTGCACGGTATCCATCTGT
mmu-mir-592	TTGTGTCAATATGCGATGATGT
mmu-mir-378a	CTCCTGACTCCAGGTCCTGTG
mmu-mir-23a	TCACATTGCCAGGGATTTC
mmu-mir-501	CAATGCACCCGGGCAAGGATTTG
mmu-mir-3064	TCTGGCTGTTGTGGTGTGCAA
mmu-mir-1945	CTTCGCGGGTACTGTCGGGA
mmu-mir-7014	TTTGGGTGCTGTGGAAGGGAC
mmu-mir-29c	TAGCACCATTTGAAATCGGT
mmu-mir-7115	TCGGGGGTTGTGGTGCCGAATTG
mmu-mir-700	TGCACGCGGGAACCGAGTCC
mmu-mir-466g	TATACAGACACATGCACACAC
mmu-mir-425	TGACACGATCACTCCCGTTGAGT
mmu-mir-1941	GAGGGAGATGCTGGTACAG
mmu-let-7i	GAGGTAGTAGTTTGTGCTGT
mmu-mir-485	CATACACGGCTCTCCTCTCTTC
mmu-mir-3572	TGGGGAACAGGGCAAGGTGGAC
mmu-mir-6993	AGTGGGAGAAACGGGTGTCTG
mmu-mir-451a	CCGTTACCATTACTGAGTT
mmu-mir-351	GGTCAAGAGGCGCCTGGGAAC
mmu-mir-3470a	ACTTTGTAGACCAGGCTG
mmu-mir-23a	GGGGTTCCTGGGGATGGG
mmu-mir-3470a	ACTCACTTTGTAGACCAGGCT
mmu-let-7d	CTATACGACCTGCTGCCTT
mmu-let-7e	CTATACGGCCTCCTAGCTTTC
mmu-mir-6937	TAAGGGCTGGGTCTGTGTGAT
mmu-mir-6988	TGACCTCTGTATCTCCTGCC
mmu-mir-7052	CTCTGCCCCCTCCTTCCCAG
mmu-mir-494	TGAAACATACACGGGAAACCTCT
mmu-mir-205	GATTTCAGTGGAGTGAAGCTC
mmu-mir-192	CTGACCTATGAATTGACAGCCAGT
mmu-mir-1306	TGGACGTTGGCTCTGGTGGTGAT
mmu-mir-140	ACAGGGTAGAACCACGGACAG
mmu-mir-224	TAAGTCACTAGTGGTTCC
mmu-mir-16-2	AGCACGTAAATATTGGCG
mmu-mir-136	AGGACTCCATTTGTTTTGATG
mmu-mir-467c	TAAGTGCGTGCATGTATATGT
mmu-mir-676	ACTCTACAACCTTAGGACTT
mmu-mir-7002	TTTGGCTTCGGGGAGTACGTGG
mmu-mir-10b	ACAGATTCGATTCTAGGGGAAT
mmu-mir-7084	TAGAGGATAGAGGTAGAGAGTG
mmu-mir-669f	ATATACATACACACACACGTAT
[truncated: 955 more rows]

## Sheet: E2
Name	Sequence
mmu-mir-148a	TCAGTGCACTACAGAACTTTGT
mmu-mir-122	TGGAGTGTGACAATGGTGTTT
mmu-mir-122	TGGAGTGTGACAATGGTGTTTG
mmu-mir-25	CATTGCACTTGTCTCGGTCTGA
mmu-mir-486b	TCCTGTACTGAGCTGCCCCGAG
mmu-mir-451a	AAACCGTTACCATTACTGAGT
mmu-mir-184	TGGACGGAGAACTGATAAGGGT
mmu-mir-122	TGGAGTGTGACAATGGTGTTTGT
mmu-mir-92a-1	TATTGCACTTGTCCCGGCCTGT
mmu-let-7i	TGAGGTAGTAGTTTGTGCTGTT
mmu-mir-486b	TCCTGTACTGAGCTGCCCCG
mmu-mir-25	CATTGCACTTGTCTCGGTCTG
mmu-mir-143	TGAGATGAAGCACTGTAGCTC
mmu-mir-206	TGGAATGTAAGGAAGTGTGTGG
mmu-mir-486b	TCCTGTACTGAGCTGCCCCGA
mmu-mir-30d	TGTAAACATCCCCGACTGGAAGCT
mmu-let-7c-2	TGAGGTAGTAGGTTGTATGGTT
mmu-mir-99a	AACCCGTAGATCCGATCTTGT
mmu-mir-151	CTAGACTGAGGCTCCTTGAGG
mmu-mir-423	TGAGGGGCAGAGAGCGAGACT
mmu-mir-30d	TGTAAACATCCCCGACTGGAAG
mmu-mir-423	TGAGGGGCAGAGAGCGAGACTTT
mmu-mir-122	TGGAGTGTGACAATGGTGTT
mmu-mir-21a	TAGCTTATCAGACTGATGTTGA
mmu-let-7g	TGAGGTAGTAGTTTGTACAGTT
mmu-mir-146b	TGAGAACTGAATTCCATAGGCTG
mmu-mir-146b	TGAGAACTGAATTCCATAGGCTGT
mmu-mir-486a	TCCTGTACTGAGCTGCCCCGAGG
mmu-let-7i	TGAGGTAGTAGTTTGTGCTGT
mmu-mir-143	TGAGATGAAGCACTGTAGCT
mmu-mir-10b	TACCCTGTAGAACCGAATTTGT
mmu-let-7f-2	TGAGGTAGTAGATTGTATAGTT
mmu-mir-30a	TGTAAACATCCTCGACTGGAAGCT
mmu-mir-21a	TAGCTTATCAGACTGATGTTGAC
mmu-mir-191	CAACGGAATCCCAAAAGCAGCTG
mmu-mir-423	TGAGGGGCAGAGAGCGAGACTT
mmu-mir-486a	CGGGGCAGCTCAGTACAGGATG
mmu-mir-486b	TCCTGTACTGAGCTGCCCCGAGC
mmu-mir-1a-2	TGGAATGTAAAGAAGTATGTAT
mmu-let-7b	TGAGGTAGTAGGTTGTGTGG
mmu-mir-184	TGGACGGAGAACTGATAAGGG
mmu-mir-142a	CCCATAAAGTAGAAAGCACT
mmu-mir-27b	TTCACAGTGGCTAAGTTCTG
mmu-let-7b	TGAGGTAGTAGGTTGTGTGGTT
mmu-mir-10a	TACCCTGTAGATCCGAATTTGT
mmu-mir-140	TACCACAGGGTAGAACCACGGA
mmu-mir-27a	TTCACAGTGGCTAAGTTCCG
mmu-mir-140	ACCACAGGGTAGAACCACGGA
mmu-mir-21a	TAGCTTATCAGACTGATGTTG
mmu-let-7a-2	TGAGGTAGTAGGTTGTATAGTT
mmu-mir-30d	TGTAAACATCCCCGACTGGAAGC
mmu-mir-206	TGGAATGTAAGGAAGTGTGT
mmu-mir-128-1	TCACAGTGAACCGGTCTCTTTT
mmu-mir-30a	TGTAAACATCCTCGACTGGAAG
mmu-let-7i	TGAGGTAGTAGTTTGTGCTG
mmu-mir-122	TGGAGTGTGACAATGGTGT
mmu-mir-128-2	TCACAGTGAACCGGTCTCTTT
mmu-mir-92a-1	TATTGCACTTGTCCCGGCCTG
mmu-mir-184	TGGACGGAGAACTGATAAGG
mmu-mir-200a	TAACACTGTCTGGTAACGATG
mmu-let-7f-2	TGAGGTAGTAGATTGTATAGT
mmu-mir-26a-2	TTCAAGTAATCCAGGATAGGCT
mmu-mir-128-2	TCACAGTGAACCGGTCTCTT
mmu-let-7g	TGAGGTAGTAGTTTGTACAGT
mmu-mir-215	ATGACCTATGATTTGACAGAC
mmu-mir-126a	TCGTACCGTGAGTAATAATGC
mmu-mir-532	CATGCCTTGAGTGTAGGACCGT
mmu-let-7f-2	TGAGGTAGTAGATTGTATAGTTT
mmu-let-7f-2	TGAGGTAGTAGATTGTATAG
mmu-mir-24-2	TGGCTCAGTTCAGCAGGAAC
mmu-mir-22	AAGCTGCCAGTTGAAGAAC
mmu-mir-24-2	TGGCTCAGTTCAGCAGGAACAG
mmu-let-7a-2	TGAGGTAGTAGGTTGTATAG
mmu-mir-1198	TATGTGTTCCTGGCTGGCTTGG
mmu-mir-140	ACCACAGGGTAGAACCACGGAC
mmu-mir-30a	TGTAAACATCCTCGACTGGAAGC
mmu-mir-27b	TTCACAGTGGCTAAGTTCT
mmu-let-7b	TGAGGTAGTAGGTTGTGTGGTTT
mmu-mir-30c-2	TGTAAACATCCTACACTCTCAGC
mmu-let-7c-2	TGAGGTAGTAGGTTGTATGGTTT
mmu-mir-92a-2	TATTGCACTTGTCCCGGCCTGA
mmu-let-7c-2	TGAGGTAGTAGGTTGTATGGT
mmu-mir-378a	ACTGGACTTGGAGTCAGAAGGC
mmu-mir-451a	AAACCGTTACCATTACTG
mmu-mir-146a	TGAGAACTGAATTCCATGGGT
mmu-mir-151	CTAGACTGAGGCTCCTTGAGGA
mmu-mir-1a-2	TGGAATGTAAAGAAGTATGT
mmu-let-7c-2	TGAGGTAGTAGGTTGTATGG
mmu-mir-30d	TGTAAACATCCCCGACTGGA
mmu-let-7b	TGAGGTAGTAGGTTGTGTGGT
mmu-mir-184	TGGACGGAGAACTGATAAG
mmu-let-7b	TGAGGTAGTAGGTTGTGTG
mmu-let-7f-2	TGAGGTAGTAGATTGTAT
mmu-mir-1839	AAGGTAGATAGAACAGGTCT
mmu-let-7a-2	TGAGGTAGTAGGTTGTATAGT
mmu-mir-140	ACCACAGGGTAGAACCACGGACA
mmu-mir-140	TACCACAGGGTAGAACCACGGAC
mmu-mir-24-2	TGGCTCAGTTCAGCAGGAACA
mmu-mir-206	TGGAATGTAAGGAAGTGTG
mmu-let-7c-2	TGAGGTAGTAGGTTGTAT
mmu-let-7i	TGAGGTAGTAGTTTGTGCT
mmu-mir-1198	TATGTGTTCCTGGCTGGCTTG
mmu-let-7g	TGAGGTAGTAGTTTGTACAG
mmu-mir-146a	TGAGAACTGAATTCCATGGGTT
mmu-mir-183	TATGGCACTGGTAGAATTCACT
mmu-mir-192	CTGACCTATGAATTGACAGC
mmu-mir-106b	CCGCACTGTGGGTACTTGCTG
mmu-mir-145a	GTCCAGTTTTCCCAGGAATCCCT
mmu-mir-143	TGAGATGAAGCACTGTAGCTCA
mmu-mir-451a	AAACCGTTACCATTACTGAG
mmu-mir-27b	TTCACAGTGGCTAAGTTCTGC
mmu-let-7g	TGAGGTAGTAGTTTGTAC
mmu-mir-140	TACCACAGGGTAGAACCACGG
mmu-mir-486a	CGGGGCAGCTCAGTACAGGAT
mmu-mir-423	TGAGGGGCAGAGAGCGAGACTTTT
mmu-mir-191	CAACGGAATCCCAAAAGCAGCT
mmu-mir-148b	TCAGTGCATCACAGAACTTTGT
mmu-mir-150	TCTCCCAACCCTTGTACCAGTG
mmu-mir-25	CATTGCACTTGTCTCGGTCT
mmu-mir-192	CTGACCTATGAATTGACAGCC
mmu-mir-126a	TCGTACCGTGAGTAATAATG
mmu-mir-151	CTAGACTGAGGCTCCTTGAG
mmu-mir-215	ATGACCTATGATTTGACAGACC
mmu-mir-206	TGGAATGTAAGGAAGTGTGTG
mmu-mir-122	TGGAGTGTGACAATGGTG
mmu-mir-328	CTGGCCCTCTCTGCCCTTCCGT
mmu-mir-320	AAAAGCTGGGTTGAGAGGGCG
mmu-mir-669c	ATAGTTGTGTGTGGATGTGTGT
mmu-let-7b	TGAGGTAGTAGGTTGTGT
mmu-mir-451a	AAACCGTTACCATTACTGAGTT
mmu-mir-10b	TACCCTGTAGAACCGAATTTG
mmu-mir-100	AACCCGTAGATCCGAACTTGT
mmu-mir-361	CCCCCAGGTGTGATTCTGATTTGT
mmu-mir-423	AGCTCGGTCTGAGGCCCCTCAGT
mmu-mir-23a	ATCACATTGCCAGGGATTTCC
mmu-mir-101b	TACAGTACTGTGATAGCTGA
mmu-mir-106b	CCGCACTGTGGGTACTTGCT
mmu-mir-22	AAGCTGCCAGTTGAAGAACTGT
mmu-mir-30d	TGTAAACATCCCCGACTGGAA
mmu-mir-328	CTGGCCCTCTCTGCCCTTCCG
mmu-mir-378a	ACTGGACTTGGAGTCAGAAGG
mmu-mir-21a	TAGCTTATCAGACTGATGTT
mmu-mir-93	CAAAGTGCTGTTCGTGCAGGTAG
mmu-mir-140	TACCACAGGGTAGAACCACGGACA
mmu-mir-148a	TCAGTGCACTACAGAACTTTG
mmu-let-7i	TGAGGTAGTAGTTTGTGC
mmu-mir-126a	TCGTACCGTGAGTAATAATGCG
mmu-mir-133a-2	TTGGTCCCCTTCAACCAGCTGT
mmu-mir-320	AAAAGCTGGGTTGAGAGGGCGA
mmu-mir-148b	TCAGTGCATCACAGAACTTTG
mmu-mir-23a	ATCACATTGCCAGGGATTTC
mmu-mir-30a	TGTAAACATCCTCGACTGGAA
mmu-mir-140	ACCACAGGGTAGAACCACGG
mmu-mir-101b	TACAGTACTGTGATAGCTGAAG
mmu-mir-22	AAGCTGCCAGTTGAAGAACT
mmu-mir-191	CAACGGAATCCCAAAAGCAGCTGT
mmu-mir-23a	ATCACATTGCCAGGGATTT
mmu-mir-21a	TAGCTTATCAGACTGATGTTGACT
mmu-mir-30e	TGTAAACATCCTTGACTGGAAGCT
mmu-mir-541	AAGGGATTCTGATGTTGGTC
mmu-mir-30a	TGTAAACATCCTCGACTGGA
mmu-mir-215	ATGACCTATGATTTGACAGA
mmu-mir-10b	TACCCTGTAGAACCGAATT
mmu-let-7g	TGAGGTAGTAGTTTGTACAGTTT
mmu-mir-29a	TAGCACCATCTGAAATCGG
mmu-mir-200b	TAATACTGCCTGGTAATGATG
mmu-mir-133a-2	TTTGGTCCCCTTCAACCAGCTGT
mmu-mir-222	AGCTACATCTGGCTACTGGGT
mmu-mir-183	ATGGCACTGGTAGAATTCACT
mmu-mir-199b	ACAGTAGTCTGCACATTGGTT
mmu-mir-101a	TACAGTACTGTGATAACTGA
mmu-mir-10a	TACCCTGTAGATCCGAATTTG
mmu-mir-128-2	TCACAGTGAACCGGTCTCT
mmu-mir-10a	ACCCTGTAGATCCGAATTTGT
mmu-mir-423	AGCTCGGTCTGAGGCCCCTC
mmu-mir-1981	GTAAAGGCTGGGCTTAGACGTGG
mmu-mir-451a	AAACCGTTACCATTACTGAGTTT
mmu-mir-29a	CTAGCACCATCTGAAATCGGTT
mmu-mir-1a-2	TGGAATGTAAAGAAGTATG
mmu-mir-146b	TGAGAACTGAATTCCATAGGCT
mmu-mir-423	AGCTCGGTCTGAGGCCCCTCAG
mmu-mir-182	TTTGGCAATGGTAGAACTCACA
mmu-let-7d	AGAGGTAGTAGGTTGCATAGTT
mmu-mir-30a	TGTAAACATCCTCGACTGG
mmu-mir-501	AATGCACCCGGGCAAGGATTTG
mmu-mir-205	TCCTTCATTCCACCGGAGTCTG
mmu-mir-200b	TAATACTGCCTGGTAATGATGA
mmu-mir-486b	TCCTGTACTGAGCTGCCCC
mmu-mir-146a	TGAGAACTGAATTCCATGGG
mmu-mir-375	TTTGTTCGTTCGGCTCGCG
mmu-mir-101a	GTACAGTACTGTGATAACTGA
mmu-mir-30a	CTTTCAGTCGGATGTTTGCAG
mmu-mir-669c	ATAGTTGTGTGTGGATGTGTGTAT
mmu-mir-423	TGAGGGGCAGAGAGCGAGAC
mmu-mir-101b	GTACAGTACTGTGATAGCTGA
mmu-mir-205	TCCTTCATTCCACCGGAGTCTGT
mmu-mir-23a	ATCACATTGCCAGGGATTTCCA
mmu-mir-192	TGACCTATGAATTGACAGCCAGT
mmu-mir-99b	CACCCGTAGAACCGACCTTG
mmu-mir-128-1	TCACAGTGAACCGGTCTCTTTTT
mmu-mir-320	AAAAGCTGGGTTGAGAGGGC
mmu-mir-191	AACGGAATCCCAAAAGCAGCTG
mmu-mir-142a	CCCATAAAGTAGAAAGCACTA
mmu-mir-92a-1	TATTGCACTTGTCCCGGCCTGTT
mmu-mir-744	TGCGGGGCTAGGGCTAACAGC
mmu-mir-375	TTTGTTCGTTCGGCTCGCGTGA
mmu-mir-1839	AAGGTAGATAGAACAGGTCTTG
mmu-mir-26b	TTCAAGTAATTCAGGATAGGT
mmu-let-7d	AGAGGTAGTAGGTTGCATAG
mmu-mir-423	TGAGGGGCAGAGAGCGAGA
mmu-mir-186	CAAAGAATTCTCCTTTTGGGCT
mmu-mir-10a	TACCCTGTAGATCCGAATT
mmu-mir-92a-1	ATTGCACTTGTCCCGGCCTGT
mmu-mir-361	TCCCCCAGGTGTGATTCTGATTTGT
mmu-let-7i	TGAGGTAGTAGTTTGTGCTGTTG
mmu-mir-148a	TCAGTGCACTACAGAACTT
mmu-mir-223	CGTGTATTTGACAAGCTGAGTTG
mmu-mir-126a	CGTACCGTGAGTAATAATGC
mmu-let-7a-2	TGAGGTAGTAGGTTGTATAGTTT
mmu-mir-183	TATGGCACTGGTAGAATTCACTG
mmu-mir-151	CTAGACTGAGGCTCCTTG
mmu-mir-183	ATGGCACTGGTAGAATTCACTG
mmu-mir-30d	TGTAAACATCCCCGACTGG
mmu-mir-25	CATTGCACTTGTCTCGGTC
mmu-mir-16-2	TAGCAGCACGTAAATATTGGCG
mmu-mir-99b	CACCCGTAGAACCGACCTTGC
mmu-mir-140	TACCACAGGGTAGAACCACG
mmu-mir-29a	TAGCACCATCTGAAATCGGTT
mmu-mir-182	TTTGGCAATGGTAGAACTCACACC
mmu-mir-532	CATGCCTTGAGTGTAGGACCGTT
mmu-mir-30c-2	TGTAAACATCCTACACTCTCAGCT
mmu-mir-16-2	TAGCAGCACGTAAATATTGGCGT
mmu-mir-7a-2	TGGAAGACTAGTGATTTTGT
mmu-mir-128-2	TCACAGTGAACCGGTCTCTTTC
mmu-mir-127	TCGGATCCGTCTGAGCTTGGCT
mmu-mir-185	TGGAGAGAAAGGCAGTTCCTGA
mmu-mir-194-2	TGTAACAGCAACTCCATGTGG
mmu-mir-20a	TAAAGTGCTTATAGTGCAGGTAG
mmu-mir-21a	TAGCTTATCAGACTGATGT
mmu-mir-143	TGAGATGAAGCACTGTAGC
mmu-mir-221	AGCTACATTGTCTGCTGGGTTT
mmu-mir-486b	CGGGGCAGCTCAGTACAGGA
mmu-mir-320	AAAAGCTGGGTTGAGAGGGCGAA
mmu-mir-99a	AACCCGTAGATCCGATCTTG
mmu-mir-182	TTTGGCAATGGTAGAACTCAC
mmu-mir-106b	CCGCACTGTGGGTACTTGC
mmu-mir-100	AACCCGTAGATCCGAACTTG
mmu-mir-200c	TAATACTGCCGGGTAATGATG
mmu-let-7c-2	TGAGGTAGTAGGTTGTATG
mmu-mir-152	TCAGTGCATGACAGAACTTGG
mmu-mir-142a	CCCATAAAGTAGAAAGCAC
mmu-mir-24-2	GTGCCTACTGAGCTGAAACAG
mmu-mir-101a	TACAGTACTGTGATAACTGAA
mmu-mir-30b	TGTAAACATCCTACACTCAGCT
mmu-mir-1981	GTAAAGGCTGGGCTTAGACGT
mmu-mir-10b	ACCCTGTAGAACCGAATTTGT
mmu-mir-532	CATGCCTTGAGTGTAGGACCG
mmu-mir-16-2	TAGCAGCACGTAAATATTGGC
mmu-mir-27a	TTCACAGTGGCTAAGTTC
mmu-mir-503	TAGCAGCGGGAACAGTACTG
mmu-mir-203	TGAAATGTTTAGGACCACTAG
mmu-mir-30a	CTTTCAGTCGGATGTTTGCAGC
mmu-mir-145a	GTCCAGTTTTCCCAGGAATCCC
mmu-mir-382	GAAGTTGTTCGTGGTGGATTCG
mmu-mir-541	AAGGGATTCTGATGTTGGTCA
mmu-mir-381	TATACAAGGGCAAGCTCTCTGT
mmu-mir-181a-1	AACATTCAACGCTGTCGGTGA
mmu-mir-206	TGGAATGTAAGGAAGTGT
mmu-mir-140	ACCACAGGGTAGAACCACG
mmu-mir-129-2	CTTTTTGCGGTCTGGGCTTGC
mmu-mir-676	CCGTCCTGAGGTTGTTGAGCTG
mmu-mir-1198	TATGTGTTCCTGGCTGGCTT
mmu-mir-184	TGGACGGAGAACTGATAAGGGTA
mmu-mir-375	TTTGTTCGTTCGGCTCGCGTG
mmu-mir-92a-1	TATTGCACTTGTCCCGGCC
mmu-mir-378a	CTGGACTTGGAGTCAGAAGGC
mmu-mir-192	CTGACCTATGAATTGACAGCCA
mmu-mir-222	AGCTACATCTGGCTACTGGGTC
mmu-mir-30a	TTTCAGTCGGATGTTTGCAG
mmu-mir-541	AAGGGATTCTGATGTTGGTCACA
mmu-mir-101a	TACAGTACTGTGATAACTGAAG
mmu-mir-125a	TCCCTGAGACCCTTTAACCTGT
mmu-mir-378a	ACTGGACTTGGAGTCAGAAGGCC
mmu-mir-126a	CATTATTACTTTTGGTACGCG
mmu-mir-7a-2	TGGAAGACTAGTGATTTTGTT
mmu-mir-744	TGCGGGGCTAGGGCTAACAG
mmu-mir-1198	TATGTGTTCCTGGCTGGCT
mmu-mir-501	AATGCACCCGGGCAAGGATTTGG
mmu-mir-340	TTATAAAGCAATGAGACTGATT
mmu-mir-27a	TTCACAGTGGCTAAGTTCC
mmu-mir-150	TCTCCCAACCCTTGTACCAGT
mmu-let-7d	AGAGGTAGTAGGTTGCAT
mmu-mir-186	CAAAGAATTCTCCTTTTGGGC
mmu-mir-676	CCGTCCTGAGGTTGTTGAGCT
mmu-mir-184	TGGACGGAGAACTGATAA
mmu-mir-25	ATTGCACTTGTCTCGGTCTGA
mmu-mir-24-2	GTGCCTACTGAGCTGAAAC
mmu-mir-322	AAACATGAAGCGCTGCAACA
mmu-let-7f-1	TGAGGTAGTAGATTGTATAGTTG
mmu-mir-205	TCCTTCATTCCACCGGAGTCT
mmu-mir-181a-1	AACATTCAACGCTGTCGGT
mmu-mir-30a	CTTTCAGTCGGATGTTTGC
mmu-mir-222	AGCTACATCTGGCTACTGGGTCTCT
mmu-mir-10b	TACCCTGTAGAACCGAATTTGTG
mmu-mir-92a-1	TATTGCACTTGTCCCGGCCT
mmu-mir-221	AGCTACATTGTCTGCTGGGTTTC
mmu-mir-30a	TTTCAGTCGGATGTTTGCAGC
mmu-mir-486b	CGGGGCAGCTCAGTACAGG
mmu-mir-126a	CGTACCGTGAGTAATAATGCG
mmu-mir-484	TCAGGCTCAGTCCCCTCCCGAT
mmu-let-7f-2	TGAGGTAGTAGATTGTATA
mmu-mir-126a	CGTACCGTGAGTAATAATG
mmu-let-7e	TGAGGTAGGAGGTTGTATAGTT
mmu-mir-134	TGTGACTGGTTGACCAGAGGGG
mmu-mir-192	TGACCTATGAATTGACAGC
mmu-let-7d	CTATACGACCTGCTGCCTTTC
mmu-mir-151	CTAGACTGAGGCTCCTTGA
mmu-mir-30a	TGTAAACATCCTCGACTG
mmu-let-7a-2	TGAGGTAGTAGGTTGTATA
mmu-mir-21a	TAGCTTATCAGACTGATG
mmu-mir-484	TCAGGCTCAGTCCCCTCCCGA
mmu-mir-30c-2	TGTAAACATCCTACACTCTC
mmu-mir-1964	CCGACTTCTGGGCTCCGGCTTT
mmu-mir-30c-2	TGTAAACATCCTACACTCTCAG
mmu-mir-182	TTTGGCAATGGTAGAACTCA
mmu-mir-486b	TCCTGTACTGAGCTGCCC
mmu-mir-146b	TGAGAACTGAATTCCATAGGC
mmu-mir-133a-2	TTTGGTCCCCTTCAACCAGCTG
mmu-mir-574	TGAGTGTGTGTGTGTGAGTGT
mmu-mir-30a	CTTTCAGTCGGATGTTTGCA
mmu-mir-223	CGTGTATTTGACAAGCTGAGTTGG
mmu-mir-10a	TACCCTGTAGATCCGAATTTGTG
mmu-mir-127	TCGGATCCGTCTGAGCTTGG
mmu-mir-7a-2	TGGAAGACTAGTGATTTTGTTGTT
mmu-let-7g	TGAGGTAGTAGTTTGTACA
mmu-mir-223	TGTCAGTTTGTCAAATACCCCA
mmu-mir-221	AGCTACATTGTCTGCTGGGTT
mmu-mir-30a	TTTCAGTCGGATGTTTGCAGCT
mmu-mir-296	AGGGCCCCCCCTCAATCCTGT
mmu-mir-10b	TACCCTGTAGAACCGAATTT
mmu-mir-30a	GTAAACATCCTCGACTGGAAGCT
mmu-mir-9-3	TCTTTGGTTATCTAGCTGTATGA
mmu-mir-101b	TACAGTACTGTGATAGCTGAA
mmu-mir-16-2	TAGCAGCACGTAAATATTGG
mmu-mir-181a-1	AACATTCAACGCTGTCGGTG
mmu-mir-192	TGACCTATGAATTGACAGCCAG
mmu-mir-99b	CACCCGTAGAACCGACCTTGCG
mmu-mir-28a	CACTAGATTGTGAGCTGCTGGA
mmu-mir-29a	TAGCACCATCTGAAATCGGT
mmu-mir-409	GAATGTTGCTCGGTGAACCCCT
mmu-mir-1a-2	TGGAATGTAAAGAAGTATGTA
mmu-mir-101b	GTACAGTACTGTGATAGCTG
mmu-mir-744	TGCGGGGCTAGGGCTAAC
mmu-mir-101a	GTACAGTACTGTGATAACT
mmu-mir-192	TGACCTATGAATTGACAGCC
mmu-mir-181a-1	AACATTCAACGCTGTCGG
mmu-let-7d	CTATACGACCTGCTGCCTTT
mmu-mir-1839	AAGGTAGATAGAACAGGTC
mmu-mir-423	TGAGGGGCAGAGAGCGAG
mmu-mir-23a	ATCACATTGCCAGGGATT
mmu-mir-192	CTGACCTATGAATTGACAGCCAG
mmu-mir-669c	ATAGTTGTGTGTGGATGTGTG
mmu-mir-148a	AGTGCACTACAGAACTTTGT
mmu-mir-191	CAACGGAATCCCAAAAGCAGC
mmu-mir-7a-2	TGGAAGACTAGTGATTTTGTTGT
mmu-mir-191	GCTGCACTTGGATTTCGTTC
mmu-mir-140	CAGTGGTTTTACCCTATGGTAG
mmu-mir-150	TCTCCCAACCCTTGTACCAGTGC
mmu-mir-9-3	TCTTTGGTTATCTAGCTGTATG
mmu-mir-10a	TACCCTGTAGATCCGAATTT
mmu-mir-7a-2	TGGAAGACTAGTGATTTTG
mmu-mir-669c	ATAGTTGTGTGTGGATGTGT
mmu-mir-30a	TTTCAGTCGGATGTTTGC
mmu-mir-199b	CAGTAGTCTGCACATTGGTT
mmu-mir-184	TTGGACGGAGAACTGATAAGGGT
mmu-mir-203	TGAAATGTTTAGGACCACT
mmu-mir-30c-2	TGTAAACATCCTACACTCTCA
mmu-mir-378c	ACTGGACTTGGAGTCAGAAG
mmu-mir-486a	TCCTGTACTGAGCTGCCCCGAGGT
mmu-mir-186	CAAAGAATTCTCCTTTTGGG
mmu-mir-146a	TGAGAACTGAATTCCATG
mmu-mir-320	AAAAGCTGGGTTGAGAGGG
mmu-mir-423	AGCTCGGTCTGAGGCCCCTCA
mmu-mir-744	TGCGGGGCTAGGGCTAACAGCA
mmu-mir-1968	TCTGCAGCTGTTAAGGATGGTG
mmu-mir-222	AGCTACATCTGGCTACTGGGTCTC
mmu-let-7d	AGAGGTAGTAGGTTGCATAGT
mmu-mir-182	TTTGGCAATGGTAGAACTCACAC
mmu-mir-10a	ACCCTGTAGATCCGAATTTGTG
mmu-mir-200a	TAACACTGTCTGGTAACGATGT
mmu-mir-1839	AGGTAGATAGAACAGGTCT
mmu-mir-101b	GTACAGTACTGTGATAGCTGAA
mmu-mir-378c	ACTGGACTTGGAGTCAGAA
mmu-mir-501	AATGCACCCGGGCAAGGATT
mmu-mir-1981	GTAAAGGCTGGGCTTAGACGTG
mmu-mir-30e	CTTTCAGTCGGATGTTTACAGC
mmu-mir-379	TGGTAGACTATGGAACGTAG
mmu-mir-181b-2	AACATTCATTGCTGTCGGTG
mmu-mir-672	TGAGGTTGGTGTACTGTGTGT
mmu-mir-100	AACCCGTAGATCCGAACTTGTG
mmu-mir-1964	CCGACTTCTGGGCTCCGGCTT
mmu-mir-543	AAACATTCGCGGTGCACTTCT
mmu-mir-224	TAAGTCACTAGTGGTTCCGTTT
mmu-mir-133a-2	TTGGTCCCCTTCAACCAGCTG
mmu-mir-21a	ATAGCTTATCAGACTGATGTTG
mmu-mir-148a	TCAGTGCACTACAGAACTTT
mmu-mir-151	CTAGACTGAGGCTCCTTGAGGAC
mmu-mir-219a-2	AGAATTGTGGCTGGACATCTGT
mmu-mir-99a	AAACCCGTAGATCCGATCTTGT
mmu-mir-215	ATGACCTATGATTTGACAG
mmu-mir-181d	AACATTCATTGTTGTCGGTGGGT
mmu-mir-543	AAACATTCGCGGTGCACTTCTT
mmu-mir-674	CACAGCTCCCATCTCAGAAC
mmu-mir-29a	CTAGCACCATCTGAAATCGG
mmu-mir-99b	CAAGCTCGTGTCTGTGGGTCCG
mmu-mir-423	AAGCTCGGTCTGAGGCCCCTC
mmu-mir-484	TCAGGCTCAGTCCCCTCCCG
mmu-mir-433	ATCATGATGGGCTCCTCGGTGT
mmu-let-7d	CTATACGACCTGCTGCCTTTCT
mmu-mir-378a	CTGGACTTGGAGTCAGAAGGCC
mmu-mir-181b-2	AACATTCATTGCTGTCGGT
mmu-mir-191	CAACGGAATCCCAAAAGC
mmu-mir-182	TTTGGCAATGGTAGAACTCACACCG
mmu-mir-486b	CGGGGCAGCTCAGTACAGGAC
mmu-mir-1839	AAGGTAGATAGAACAGGTCTT
mmu-mir-101a	GTACAGTACTGTGATAACTGAA
mmu-mir-361	TCCCCCAGGTGTGATTCTGATTTG
mmu-mir-669c	ATAGTTGTGTGTGGATGTGTGTA
mmu-mir-425	AATGACACGATCACTCCCGTTG
mmu-mir-222	AGCTACATCTGGCTACTGGG
mmu-mir-1981	GTAAAGGCTGGGCTTAGACG
mmu-mir-24-2	TGGCTCAGTTCAGCAGGA
mmu-mir-10a	ACCCTGTAGATCCGAATTTG
mmu-mir-338	AACAATATCCTGGTGCTGAGT
mmu-mir-199a-2	CCCAGTGTTCAGACTACCTGTTC
mmu-mir-222	AGCTACATCTGGCTACTGGGTCT
mmu-mir-374b	ATATAATACAACCTGCTAAGT
mmu-mir-199b	ACAGTAGTCTGCACATTGGTTA
mmu-mir-140	TACCACAGGGTAGAACCAC
mmu-mir-1839	AGGTAGATAGAACAGGTCTTG
mmu-mir-21a	ATAGCTTATCAGACTGATGTTGA
mmu-mir-1839	AAGGTAGATAGAACAGGT
mmu-mir-429	TAATACTGTCTGGTAATGCCG
mmu-mir-434	GCTCGACTCATGGTTTGAACCA
mmu-mir-125a	ACAGGTGAGGTTCTTGGGAGC
mmu-mir-24-2	GTGCCTACTGAGCTGAAACAGT
mmu-mir-145a	ATTCCTGGAAATACTGTTCTT
mmu-mir-150	TCTCCCAACCCTTGTACCAG
mmu-mir-145a	ATTCCTGGAAATACTGTTC
mmu-mir-17	CAAAGTGCTTACAGTGCAGGTAG
mmu-mir-378c	ACTGGACTTGGAGTCAGA
mmu-mir-183	TATGGCACTGGTAGAATTCAC
mmu-mir-224	TAAGTCACTAGTGGTTCCGTT
mmu-mir-676	ACTCTACAACCTTAGGACTTG
mmu-mir-328	CTGGCCCTCTCTGCCCTTCCGTC
mmu-mir-296	AGGGCCCCCCCTCAATCCTG
mmu-mir-30b	TGTAAACATCCTACACTCAGC
mmu-mir-503	GAGTATTGTTTCCACTGCCTGG
mmu-mir-183	ATGGCACTGGTAGAATTCACTGT
mmu-mir-676	CCGTCCTGAGGTTGTTGAGCTGT
mmu-mir-433	ATCATGATGGGCTCCTCGGTG
mmu-mir-145a	ATTCCTGGAAATACTGTTCT
mmu-mir-652	AATGGCGCCACTAGGGTTGTG
mmu-mir-26b	TTCAAGTAATTCAGGATAGGTT
mmu-mir-103-2	AGCAGCATTGTACAGGGCTATGA
mmu-mir-191	CAACGGAATCCCAAAAGCAG
mmu-mir-200c	TAATACTGCCGGGTAATGATGG
mmu-mir-339	TCCCTGTCCTCCAGGAGCTCACG
mmu-mir-140	ACCACAGGGTAGAACCAC
mmu-mir-340	TTATAAAGCAATGAGACTG
mmu-mir-181b-2	AACATTCATTGCTGTCGGTGG
mmu-mir-27a	AGGGCTTAGCTGCTTGTGAGC
mmu-mir-501	AATGCACCCGGGCAAGGATTT
mmu-mir-203	GTGAAATGTTTAGGACCACTAG
mmu-mir-28a	CACTAGATTGTGAGCTGCTGG
mmu-mir-182	TTTGGCAATGGTAGAACTC
mmu-mir-322	AAACATGAAGCGCTGCAAC
mmu-mir-223	CGTGTATTTGACAAGCTGAGTT
mmu-mir-672	TGAGGTTGGTGTACTGTGTGTGA
mmu-mir-30e	TGTAAACATCCTTGACTGGAAG
mmu-mir-26b	TTCAAGTAATTCAGGATAGG
mmu-mir-133b	TTTGGTCCCCTTCAACCAGCT
mmu-mir-30e	CTTTCAGTCGGATGTTTACAG
mmu-mir-375	TTTGTTCGTTCGGCTCGCGT
mmu-mir-451a	AAACCGTTACCATTACTGA
mmu-mir-99a	AACCCGTAGATCCGATCTT
mmu-mir-320	AAAAGCTGGGTTGAGAGGGCGAAA
mmu-mir-148a	CAGTGCACTACAGAACTTTGT
mmu-mir-144	TACAGTATAGATGATGTAC
mmu-mir-541	AAGGGATTCTGATGTTGGTCAC
mmu-mir-181b-2	AACATTCATTGCTGTCGG
mmu-mir-541	AAGGGATTCTGATGTTGGT
mmu-mir-106b	CCGCACTGTGGGTACTTGCTGC
mmu-mir-125a	TCCCTGAGACCCTTTAACCTG
mmu-mir-101b	TACAGTACTGTGATAGCTGAAGA
mmu-mir-27a	TTCACAGTGGCTAAGTTCCGC
mmu-mir-708	CAACTAGACTGTGAGCTTCT
mmu-mir-98	TGAGGTAGTAAGTTGTATTGTT
mmu-mir-150	TCTCCCAACCCTTGTACC
mmu-mir-22	AAGCTGCCAGTTGAAGAACTG
mmu-mir-185	TGGAGAGAAAGGCAGTTCCTG
mmu-mir-27b	TTCACAGTGGCTAAGTTCTGCA
mmu-mir-25	ATTGCACTTGTCTCGGTCTG
mmu-mir-29a	TAGCACCATCTGAAATCGGTTA
mmu-mir-9-3	TCTTTGGTTATCTAGCTGTAT
mmu-mir-125b-1	TCCCTGAGACCCTAACTTGT
mmu-mir-1839	AAGGTAGATAGAACAGGTCTTGT
mmu-mir-145a	GTCCAGTTTTCCCAGGAATCCCTT
mmu-mir-30e	CTTTCAGTCGGATGTTTAC
mmu-mir-676	CCGTCCTGAGGTTGTTGAGC
mmu-mir-379	TGGTAGACTATGGAACGTAGG
mmu-mir-223	CGTGTATTTGACAAGCTGAGT
mmu-mir-30d	TGTAAACATCCCCGACTG
mmu-mir-200a	CATCTTACCGGACAGTGCTGGA
mmu-mir-98	TGAGGTAGTAAGTTGTATTGT
mmu-mir-30a	TTTCAGTCGGATGTTTGCA
mmu-mir-101b	GTACAGTACTGTGATAGCT
mmu-mir-142a	ACCCATAAAGTAGAAAGCACT
mmu-mir-486b	CTGTACTGAGCTGCCCCGAG
mmu-mir-486a	CGGGGCAGCTCAGTACAGGATGC
mmu-mir-378a	CTGGACTTGGAGTCAGAAGG
mmu-mir-455	TATGTGCCTTTGGACTACATCGT
mmu-mir-93	CAAAGTGCTGTTCGTGCAGGT
mmu-let-7d	AGAGGTAGTAGGTTGCATAGTTT
mmu-mir-744	TGCGGGGCTAGGGCTAACA
mmu-mir-139	TCTACAGTGCACGTGTCTCCAGT
mmu-mir-328	CTGGCCCTCTCTGCCCTTCC
mmu-mir-199b	TACAGTAGTCTGCACATTGGTT
mmu-mir-361	CCCCCAGGTGTGATTCTGATTTG
mmu-mir-151	ACTAGACTGAGGCTCCTTGAGG
mmu-mir-10a	ATACCCTGTAGATCCGAATTTGT
mmu-mir-27b	GTTCACAGTGGCTAAGTTCTG
mmu-mir-99a	AACCCGTAGATCCGATCTTGTG
mmu-mir-10b	ACCCTGTAGAACCGAATTTGTG
mmu-mir-574	TGAGTGTGTGTGTGTGAGTG
mmu-mir-382	AATCATTCACGGACAACACTT
mmu-mir-434	GCTCGACTCATGGTTTGAACC
mmu-mir-223	TGTCAGTTTGTCAAATACCCCAA
mmu-mir-361	TTATCAGAATCTCCAGGGG
mmu-mir-101b	TACAGTACTGTGATAGCTG
mmu-mir-139	TCTACAGTGCACGTGTCTCCAG
mmu-mir-1a-2	TGGAATGTAAAGAAGTAT
mmu-mir-574	TGAGTGTGTGTGTGTGAGT
mmu-mir-199b	ACAGTAGTCTGCACATTGGT
mmu-let-7e	TGAGGTAGGAGGTTGTATAG
mmu-mir-425	AATGACACGATCACTCCCGT
mmu-mir-7a-2	TGGAAGACTAGTGATTTTGTTG
mmu-mir-486b	TCCTGTACTGAGCTGCCCCGAGCT
mmu-mir-425	AATGACACGATCACTCCCGTT
mmu-mir-322	AAACATGAAGCGCTGCAACAC
mmu-mir-382	GAAGTTGTTCGTGGTGGATT
mmu-mir-423	AAGCTCGGTCTGAGGCCCCTCAGT
mmu-let-7e	TGAGGTAGGAGGTTGTATAGT
mmu-mir-669c	ATAGTTGTGTGTGGATGTG
mmu-mir-140	CCACAGGGTAGAACCACGGAC
mmu-mir-574	CACGCTCATGCACACACCCACA
mmu-mir-361	TCCCCCAGGTGTGATTCTGATT
mmu-mir-224	TAAGTCACTAGTGGTTCCGTTTAG
mmu-mir-15b	TAGCAGCACATCATGGTTT
mmu-mir-100	AACCCGTAGATCCGAACTT
mmu-mir-127	TCGGATCCGTCTGAGCTTGGCTG
mmu-mir-361	TCCCCCAGGTGTGATTCTGATTT
mmu-mir-340	TTATAAAGCAATGAGACTGAT
mmu-mir-142a	CCCATAAAGTAGAAAGCACTAC
mmu-mir-10a	ACCCTGTAGATCCGAATTTGTGT
mmu-mir-10a	ACCCTGTAGATCCGAATT
mmu-let-7c-2	GAGGTAGTAGGTTGTATGGTT
mmu-mir-146a	TGAGAACTGAATTCCATGGGTTA
mmu-mir-200a	TAACACTGTCTGGTAACGAT
mmu-mir-152	TCAGTGCATGACAGAACTT
mmu-mir-339	TCCCTGTCCTCCAGGAGCTCA
mmu-mir-429	TAATACTGTCTGGTAATGCCGT
mmu-mir-145a	GTCCAGTTTTCCCAGGAATCC
mmu-mir-328	CTGGCCCTCTCTGCCCTTC
mmu-mir-30d	TGTAAACATCCCCGACTGGAAGCTG
mmu-mir-330	TCTCTGGGCCTGTGTCTTAG
mmu-mir-22	AGTTCTTCAGTGGCAAGCTTT
mmu-mir-127	TCGGATCCGTCTGAGCTTGGC
mmu-mir-451a	AAACCGTTACCATTACTGAGTTTAGT
mmu-mir-29a	CTAGCACCATCTGAAATCGGT
mmu-mir-221	AGCTACATTGTCTGCTGGGT
mmu-mir-205	TCCTTCATTCCACCGGAGTC
mmu-mir-421	ATCAACAGACATTAATTGGGCG
mmu-mir-374b	ATATAATACAACCTGCTAAGTG
mmu-mir-326	CCTCTGGGCCCTTCCTCCAG
mmu-mir-423	AAGCTCGGTCTGAGGCCCCTCAG
mmu-mir-672	TGAGGTTGGTGTACTGTGTG
mmu-mir-101a	GTACAGTACTGTGATAACTG
mmu-mir-676	ACTCTACAACCTTAGGACTTGC
mmu-mir-335	TTTTTCATTATTGCTCCTGACC
mmu-mir-122	GGAGTGTGACAATGGTGTTT
mmu-mir-379	TGGTAGACTATGGAACGT
mmu-mir-872	AAGGTTACTTGTTAGTTCAGG
mmu-mir-335	TTTTTCATTATTGCTCCTGAC
mmu-mir-192	CTGACCTATGAATTGACA
mmu-mir-126a	CGTACCGTGAGTAATAATGCGC
mmu-mir-320	AAAGCTGGGTTGAGAGGGCG
mmu-mir-148a	TCAGTGCACTACAGAACT
mmu-mir-339	TCCCTGTCCTCCAGGAGCTC
mmu-mir-322	CAAAACATGAAGCGCTGCAACA
mmu-mir-326	CCTCTGGGCCCTTCCTCCAGT
mmu-mir-125a	TCCCTGAGACCCTTTAACCTGTG
mmu-mir-101a	TACAGTACTGTGATAACTG
mmu-mir-183	TATGGCACTGGTAGAATTCA
mmu-mir-184	TTGGACGGAGAACTGATAAGG
mmu-mir-183	TATGGCACTGGTAGAATTC
mmu-mir-25	AGGCGGAGACTTGGGCAATTG
mmu-mir-10b	ACCCTGTAGAACCGAATTTG
mmu-mir-652	AATGGCGCCACTAGGGTTGT
mmu-mir-192	TGACCTATGAATTGACAGCCA
mmu-mir-27a	AGGGCTTAGCTGCTTGTGAGCA
mmu-mir-7b	TGGAAGACTTGTGATTTTGTTGT
mmu-mir-30e	CTTTCAGTCGGATGTTTACA
mmu-mir-92a-1	ATTGCACTTGTCCCGGCCTG
mmu-mir-223	CGTGTATTTGACAAGCTGAGTTGGA
mmu-mir-320	AAAAGCTGGGTTGAGAGG
mmu-mir-125b-1	TCCCTGAGACCCTAACTTGTG
mmu-mir-181d	AACATTCATTGTTGTCGGTG
mmu-mir-503	GGAGTATTGTTTCCACTGCCTGG
mmu-mir-181d	AACATTCATTGTTGTCGGTGG
mmu-mir-322	AAAACATGAAGCGCTGCAACA
mmu-mir-126a	CTCGTACCGTGAGTAATAATGCG
mmu-mir-143	TGAGATGAAGCACTGTAG
mmu-mir-148a	AAAGTTCTGAGACACTCCGACT
mmu-mir-218-2	TTGTGCTTGATCTAACCATGT
mmu-mir-674	CACAGCTCCCATCTCAGAACA
mmu-mir-26a-2	TTCAAGTAATCCAGGATAGGC
mmu-mir-29a	TAGCACCATCTGAAATCG
mmu-mir-10b	ACCCTGTAGAACCGAATTTGTGT
mmu-mir-101a	TACAGTACTGTGATAACT
mmu-mir-409	AATGTTGCTCGGTGAACCCCT
mmu-mir-23b	ATCACATTGCCAGGGATTAC
mmu-mir-30d	GTAAACATCCCCGACTGGAAGCT
mmu-mir-342	TCTCACACAGAAATCGCACCCGT
mmu-mir-340	TTATAAAGCAATGAGACTGA
mmu-mir-423	AAGCTCGGTCTGAGGCCCCT
mmu-mir-140	CCACAGGGTAGAACCACGGACA
mmu-mir-23a	ATCACATTGCCAGGGATTTCCAA
mmu-mir-330	CAAAGCACAGGGCCTGCAGAGAG
mmu-mir-125b-1	TCCCTGAGACCCTAACTTG
mmu-mir-99b	CAAGCTCGTGTCTGTGGGTCCGT
mmu-mir-219a-2	AGAATTGTGGCTGGACATCTG
mmu-mir-10a	TACCCTGTAGATCCGAATTTGTGT
mmu-mir-191	AACGGAATCCCAAAAGCAGCT
mmu-mir-106b	TAAAGTGCTGACAGTGCAGA
mmu-mir-351	TCCCTGAGGAGCCCTTTGAGC
mmu-mir-152	TCAGTGCATGACAGAACTTG
mmu-mir-191	AACGGAATCCCAAAAGCAGCTGT
mmu-mir-451a	AACCGTTACCATTACTGAGT
mmu-mir-10b	TACCCTGTAGAACCGAATTTGTGT
mmu-mir-223	TGTCAGTTTGTCAAATACCCC
mmu-mir-183	TATGGCACTGGTAGAATTCACTGT
mmu-mir-92b	TATTGCACTCGTCCCGGCCTCC
mmu-mir-15b	CGAATCATTATTTGCTGCTCT
mmu-mir-340	ATTATAAAGCAATGAGACTG
mmu-mir-183	ATGGCACTGGTAGAATTCAC
mmu-mir-146a	TGAGAACTGAATTCCATGG
mmu-mir-195a	CCAATATTGGCTGTGCTGCTC
mmu-mir-3057	ATTGGAGCTGAGATTCTGCGGGAT
mmu-let-7d	AGAGGTAGTAGGTTGCATA
mmu-mir-128-2	TCACAGTGAACCGGTCTC
mmu-mir-106b	TACCGCACTGTGGGTACTTGCT
mmu-mir-10b	ACCCTGTAGAACCGAATT
mmu-mir-140	CCACAGGGTAGAACCACGGA
mmu-mir-181d	AACATTCATTGTTGTCGGTGGG
mmu-mir-423	AGGGGCAGAGAGCGAGACTTTT
mmu-mir-203	GTGAAATGTTTAGGACCACT
mmu-mir-541	AAGGGATTCTGATGTTGG
mmu-mir-195a	CCAATATTGGCTGTGCTGCTCCA
mmu-mir-139	TCTACAGTGCACGTGTCTCC
mmu-mir-672	TGAGGTTGGTGTACTGTGTGTG
mmu-mir-125b-1	TCCCTGAGACCCTAACTTGTGA
mmu-mir-215	TCTGTCATTCTGTAGGCCAATA
mmu-mir-24-2	TGGCTCAGTTCAGCAGGAA
mmu-mir-145a	GATTCCTGGAAATACTGTTCTT
mmu-mir-200a	TAACACTGTCTGGTAACGA
mmu-mir-200b	TAATACTGCCTGGTAATGATGAC
mmu-mir-330	CAAAGCACAGGGCCTGCAGAGA
mmu-mir-29a	CTAGCACCATCTGAAATC
mmu-mir-30a	GTAAACATCCTCGACTGGAAG
mmu-mir-147	GTGTGCGGAAATGCTTCTG
mmu-mir-199b	CAGTAGTCTGCACATTGGT
mmu-mir-141	TAACACTGTCTGGTAAAGATG
mmu-mir-26a-2	TTCAAGTAATCCAGGATAGG
mmu-mir-130a	CAGTGCAATGTTAAAAGGGC
mmu-mir-15b	TAGCAGCACATCATGGTT
mmu-mir-222	TCAGTAGCCAGTGTAGATCCTG
mmu-mir-217	TACTGCATCAGGAACTGACTGG
mmu-mir-30e	TGTAAACATCCTTGACTGGA
mmu-mir-451a	AAACCGTTACCATTACTGAGTTTAG
mmu-mir-330	CAAAGCACAGGGCCTGCAGAGAGG
mmu-mir-27a	AGGGCTTAGCTGCTTGTGAGCAAGG
mmu-mir-99b	CACCCGTAGAACCGACCT
mmu-mir-382	AATCATTCACGGACAACACTTT
mmu-mir-126a	CTCGTACCGTGAGTAATAATGC
mmu-mir-872	AAGGTTACTTGTTAGTTCAG
mmu-mir-409	CGAATGTTGCTCGGTGAAC
mmu-mir-425	AATGACACGATCACTCCCGTTGA
mmu-let-7e	TGAGGTAGGAGGTTGTAT
mmu-mir-671	TCCGGTTCTCAGGGCTCCA
mmu-mir-129-2	CTTTTTGCGGTCTGGGCTTG
mmu-mir-144	TACAGTATAGATGATGTACT
mmu-mir-101b	TACAGTACTGTGATAGCT
mmu-mir-434	TTTGAACCATCACTCGACTCCT
mmu-mir-214	TACAGCAGGCACAGACAGG
mmu-mir-200c	TAATACTGCCGGGTAATGATGGA
mmu-mir-139	TGGAGACGCGGCCCTGTTGGAGT
mmu-mir-192	CTGACCTATGAATTGACAG
mmu-mir-92a-2	ATTGCACTTGTCCCGGCCTGA
mmu-mir-126a	TCGTACCGTGAGTAATAAT
mmu-mir-3102	GAGCACCCCATTGGCTACCCACA
mmu-mir-126a	CATTATTACTTTTGGTACGCGC
mmu-mir-150	CTGGTACAGGCCTGGGGGAT
mmu-mir-423	AAGCTCGGTCTGAGGCCCCTCA
mmu-mir-322	CAAAACATGAAGCGCTGCAAC
mmu-mir-351	TCCCTGAGGAGCCCTTTGAG
mmu-mir-142a	CATAAAGTAGAAAGCACTA
mmu-mir-30e	TGTAAACATCCTTGACTGGAAGC
mmu-mir-99b	CACCCGTAGAACCGACCTT
mmu-mir-206	ATGGAATGTAAGGAAGTGTGT
mmu-mir-122	GGAGTGTGACAATGGTGTTTG
mmu-mir-361	TTATCAGAATCTCCAGGGGT
mmu-mir-486b	CGGGGCAGCTCAGTACAG
mmu-mir-1839	AGGTAGATAGAACAGGTCTTGT
mmu-mir-423	AGGGGCAGAGAGCGAGACTTT
mmu-mir-532	CCTCCCACACCCAAGGCTTGC
mmu-mir-126a	CATTATTACTTTTGGTACGC
mmu-mir-378a	CTCCTGACTCCAGGTCCTGTGT
mmu-mir-425	AATGACACGATCACTCCCG
mmu-mir-486b	CTCGGGGCAGCTCAGTACAGGA
mmu-mir-195a	CCAATATTGGCTGTGCTGCTCC
mmu-mir-148b	GAAGTTCTGTTATACACTCAGGC
mmu-mir-1943	AGGGAGGATCTGGGCACCTGGA
mmu-mir-103-2	AGCAGCATTGTACAGGGCTATG
mmu-mir-486a	CTGTACTGAGCTGCCCCGAGGT
mmu-mir-19b-1	TGTGCAAATCCATGCAAAACTG
mmu-mir-361	CCCCCAGGTGTGATTCTGATTT
mmu-mir-30c-2	TGTAAACATCCTACACTCT
mmu-mir-30e	TGTAAACATCCTTGACTGG
mmu-mir-28a	CACTAGATTGTGAGCTGCTG
mmu-mir-361	CCCCCAGGTGTGATTCTGATT
mmu-mir-30e	GTAAACATCCTTGACTGGAAGCT
mmu-mir-107	AGCAGCATTGTACAGGGCTAT
mmu-mir-184	TTGGACGGAGAACTGATAAGGG
mmu-mir-1191a	CAGTCTTACTATGTAGCCCTA
mmu-mir-541	AAGGGATTCTGATGTTGGTCACAC
mmu-mir-143	CTGAGATGAAGCACTGTAGCTC
mmu-mir-320	AAAGCTGGGTTGAGAGGGCGA
mmu-mir-151	TAGACTGAGGCTCCTTGAGGAC
mmu-mir-193b	AACTGGCCCACAAAGTCCCGCT
mmu-mir-29a	CTAGCACCATCTGAAATCG
mmu-let-7i	CTGAGGTAGTAGTTTGTGCTGTT
mmu-mir-106b	TAAAGTGCTGACAGTGCAGAT
mmu-mir-1198	TATGTGTTCCTGGCTGGCTTGGT
mmu-mir-151	TAGACTGAGGCTCCTTGAGG
mmu-mir-423	AGCTCGGTCTGAGGCCCCTCAGTC
mmu-mir-485	AGAGGCTGGCCGTGATGAATTCG
mmu-mir-145a	GATTCCTGGAAATACTGTTC
mmu-mir-196b	TAGGTAGTTTCCTGTTGTTGG
mmu-mir-409	GAATGTTGCTCGGTGAACCCC
mmu-mir-340	ATTATAAAGCAATGAGACTGA
mmu-mir-92a-1	TATTGCACTTGTCCCGGC
mmu-mir-144	GGATATCATCATATACTGTAAGT
mmu-mir-219a-2	AGAATTGTGGCTGGACATCT
mmu-mir-101b	ACAGTACTGTGATAGCTGAAG
mmu-mir-125b-1	ACGGGTTAGGCTCTTGGGAGC
mmu-mir-142a	ACCCATAAAGTAGAAAGCACTA
mmu-mir-342	TCTCACACAGAAATCGCACCCGTC
mmu-let-7c-2	TGAGGTAGTAGGTTGTATGGTTTT
mmu-mir-409	CGAATGTTGCTCGGTGAACCCCT
mmu-mir-151	CTAGACTGAGGCTCCTTGAGGACA
mmu-mir-28a	CACTAGATTGTGAGCTGCTGGAG
mmu-mir-486a	CTGTACTGAGCTGCCCCGAGG
mmu-mir-25	CATTGCACTTGTCTCGGTCTGAC
mmu-mir-425	AATGACACGATCACTCCCGTTGAG
mmu-mir-151	TAGACTGAGGCTCCTTGAGGA
mmu-mir-184	TGGACGGAGAACTGATAAGGGTAG
mmu-mir-15b	CGAATCATTATTTGCTGCT
mmu-mir-10a	ACCCTGTAGATCCGAATTT
mmu-mir-598	TACGTCATCGTCGTCATCGTT
mmu-mir-409	GAATGTTGCTCGGTGAACC
mmu-mir-200b	CATCTTACTGGGCAGCATTGG
mmu-mir-222	TCAGTAGCCAGTGTAGATCCT
mmu-mir-409	GAATGTTGCTCGGTGAAC
mmu-mir-204	GCTGGGAAGGCAAAGGGACGT
mmu-mir-152	TCAGTGCATGACAGAACTTGGG
mmu-mir-106b	TACCGCACTGTGGGTACTTGC
mmu-mir-142a	CATAAAGTAGAAAGCACTACT
mmu-mir-134	TGTGACTGGTTGACCAGAGGG
mmu-mir-486b	CTGTACTGAGCTGCCCCG
mmu-mir-708	CAACTAGACTGTGAGCTTCTA
mmu-mir-24-2	TGGCTCAGTTCAGCAGGAACAGG
mmu-mir-200c	TAATACTGCCGGGTAATGAT
mmu-mir-181d	AACATTCATTGTTGTCGGTGGGTT
mmu-mir-320	AAAGCTGGGTTGAGAGGGC
mmu-mir-191	GCTGCACTTGGATTTCGTT
mmu-mir-10a	TACCCTGTAGATCCGAAT
mmu-mir-221	ACCTGGCATACAATGTAGATT
mmu-mir-125b-1	ACGGGTTAGGCTCTTGGGAG
mmu-mir-23b	ATCACATTGCCAGGGATTA
mmu-mir-541	AAGGGATTCTGATGTTGGTCACACT
mmu-mir-127	GAAGCTCAGAGGGCTCTGATT
mmu-mir-26a-2	TCAAGTAATCCAGGATAGGCT
mmu-mir-30a	GTAAACATCCTCGACTGGAAGC
mmu-mir-32	TATTGCACATTACTAAGTTGC
mmu-mir-134	TGTGACTGGTTGACCAGAGGGGC
mmu-mir-16-2	TAGCAGCACGTAAATATT
mmu-mir-361	TTATCAGAATCTCCAGGGGTAC
mmu-mir-136	CATCATCGTCTCAAATGAGTCT
mmu-mir-425	AATGACACGATCACTCCCGTTGAGT
mmu-mir-30c-2	TGTAAACATCCTACACTC
mmu-mir-139	TCTACAGTGCACGTGTCTCCA
mmu-mir-382	AAGTTGTTCGTGGTGGATTCG
mmu-mir-5113	GACAGAGGAGGAGAGAGATCCTG
mmu-mir-145a	GGATTCCTGGAAATACTGTTC
mmu-mir-215	TCTGTCATTCTGTAGGCCAA
mmu-mir-27b	GTTCACAGTGGCTAAGTTCTGC
mmu-mir-99b	CAAGCTCGTGTCTGTGGGTC
mmu-mir-30a	TGTAAACATCCTCGACTGGAAGCTG
mmu-mir-149	TCTGGCTCCGTGTCTTCACTC
mmu-mir-375	TTTGTTCGTTCGGCTCGC
mmu-let-7e	TGAGGTAGGAGGTTGTATAGTTG
mmu-mir-674	CACAGCTCCCATCTCAGAACAA
mmu-mir-18a	ACTGCCCTAAGTGCTCCTTCTG
mmu-mir-145a	GGATTCCTGGAAATACTGTTCT
mmu-mir-99a	AACCCGTAGATCCGATCT
mmu-let-7c-2	CTATACAATCTACTGTCTTTC
mmu-mir-495	AAACAAACATGGTGCACTTCTT
mmu-mir-409	GAATGTTGCTCGGTGAACCCCTT
mmu-mir-145a	GATTCCTGGAAATACTGTTCT
mmu-mir-1983	CTCACCTGGAGCATGTTTT
mmu-mir-10b	TACCCTGTAGAACCGAAT
mmu-mir-300	TATGCAAGGGCAAGCTCTCTTC
mmu-mir-9-3	ATAAAGCTAGATAACCGAA
mmu-mir-199b	CAGTAGTCTGCACATTGGTTA
mmu-mir-181c	ACCATCGACCGTTGAGTGGAC
mmu-mir-133b	TTTGGTCCCCTTCAACCAGC
mmu-mir-27b	GTTCACAGTGGCTAAGTTCT
mmu-mir-204	TTCCCTTTGTCATCCTATGCCT
mmu-mir-425	CATCGGGAATGTCGTGTCCGCC
mmu-mir-199b	ACAGTAGTCTGCACATTGG
mmu-mir-148b	TCAGTGCATCACAGAACTT
mmu-mir-142a	CCCATAAAGTAGAAAGCA
mmu-mir-499	TTAAGACTTGCAGTGATGTTT
mmu-mir-361	TTATCAGAATCTCCAGGGGTA
mmu-mir-26a-2	TTCAAGTAATCCAGGATAGGCTG
mmu-mir-215	ATGACCTATGATTTGACA
mmu-mir-423	AGGGGCAGAGAGCGAGACT
mmu-mir-10a	ATACCCTGTAGATCCGAATTTG
mmu-mir-149	TCTGGCTCCGTGTCTTCACTCC
mmu-mir-543	AAACATTCGCGGTGCACTTCTTT
mmu-mir-182	TTTGGCAATGGTAGAACT
mmu-mir-150	CTGGTACAGGCCTGGGGGA
mmu-let-7c-2	CTATACAATCTACTGTCTTTCC
mmu-mir-133a-2	TGGTCCCCTTCAACCAGCTGT
mmu-mir-26b	TTCAAGTAATTCAGGATAG
mmu-mir-872	AAGGTTACTTGTTAGTTCAGGA
mmu-mir-1839	AAAGGTAGATAGAACAGGTCT
mmu-mir-17	CAAAGTGCTTACAGTGCAGGTA
mmu-mir-206	ATGGAATGTAAGGAAGTGTG
mmu-mir-582	TAACCTGTTGAACAACTGAAC
mmu-mir-409	CGAATGTTGCTCGGTGAACC
mmu-mir-1943	AGGGAGGATCTGGGCACCTGG
mmu-mir-221	AGCTACATTGTCTGCTGGG
mmu-mir-296	GAGGGTTGGGTGGAGGCTC
mmu-mir-451a	AAACCGTTACCATTACTGAGTTTA
mmu-mir-1983	CTCACCTGGAGCATGTTTTCT
mmu-mir-186	AAAGAATTCTCCTTTTGGGCT
mmu-mir-15b	TAGCAGCACATCATGGTTTAC
mmu-mir-24-2	GTGCCTACTGAGCTGAAACA
mmu-mir-140	TACCACAGGGTAGAACCA
mmu-mir-100	AACCCGTAGATCCGAACT
mmu-mir-151	ACTAGACTGAGGCTCCTTGAG
mmu-mir-532	CATGCCTTGAGTGTAGGACC
mmu-mir-322	AAAACATGAAGCGCTGCAAC
mmu-mir-503	TAGCAGCGGGAACAGTACT
mmu-mir-300	TATGCAAGGGCAAGCTCTCT
mmu-mir-16-1	CCAGTATTGACTGTGCTGCTGA
mmu-mir-200a	CATCTTACCGGACAGTGCTG
mmu-let-7g	CTGAGGTAGTAGTTTGTACAGTT
mmu-mir-106b	TAAAGTGCTGACAGTGCAGATA
mmu-mir-25	CATTGCACTTGTCTCGGT
mmu-mir-676	CCGTCCTGAGGTTGTTGAG
mmu-mir-142a	CATAAAGTAGAAAGCACT
mmu-mir-224	TAAGTCACTAGTGGTTCCGT
mmu-mir-133b	TTGGTCCCCTTCAACCAGCT
mmu-mir-125b-1	ACGGGTTAGGCTCTTGGGAGCT
mmu-mir-28a	ACTAGATTGTGAGCTGCTGGAG
mmu-mir-126a	CATTATTACTTTTGGTACG
mmu-mir-29b-2	TAGCACCATTTGAAATCAGTG
mmu-mir-101b	ACAGTACTGTGATAGCTGA
mmu-mir-486b	CTGTACTGAGCTGCCCCGA
mmu-mir-202	TTCCTATGCATATACTTCTTT
mmu-mir-409	GAATGTTGCTCGGTGAACCC
mmu-mir-339	TCCCTGTCCTCCAGGAGCTCACGT
mmu-mir-30e	TGTAAACATCCTTGACTG
mmu-mir-1981	GTAAAGGCTGGGCTTAGACGTGGC
mmu-mir-5132	TGGGGTGGTGGACTCAGGCT
mmu-mir-411	ATAGTAGACCGTATAGCGTAC
mmu-mir-106b	ACCGCACTGTGGGTACTTGCT
mmu-mir-146b	CTGAGAACTGAATTCCATAGGCTGT
mmu-mir-107	AGCAGCATTGTACAGGGC
mmu-mir-106b	ACCGCACTGTGGGTACTTGC
mmu-mir-144	GGATATCATCATATACTGTA
mmu-mir-708	CAACTAGACTGTGAGCTTC
mmu-mir-376b	ATCATAGAGGAACATCCACTTT
mmu-mir-378a	CTCCTGACTCCAGGTCCTGTG
mmu-mir-152	TCAGTGCATGACAGAACT
mmu-mir-203	TGAAATGTTTAGGACCACTA
mmu-mir-574	TGAGTGTGTGTGTGTGAGTGTGT
mmu-mir-146b	TGAGAACTGAATTCCATAGGCTGTG
mmu-mir-200a	CATCTTACCGGACAGTGCTGG
mmu-let-7c-2	CTATACAATCTACTGTCTTT
mmu-mir-7a-2	TGGAAGACTAGTGATTTT
mmu-mir-433	ATCATGATGGGCTCCTCGG
mmu-mir-140	ACCACAGGGTAGAACCACGGACAG
mmu-mir-1306	CCACCTCCCCTGCAAACGTCC
mmu-let-7b	CTATACAACCTACTGCCTTCC
mmu-mir-582	TAACCTGTTGAACAACTGAACC
mmu-mir-127	TCGGATCCGTCTGAGCTT
mmu-mir-181a-1	AACATTCAACGCTGTCGGTGAGT
mmu-mir-134	TGTGACTGGTTGACCAGAGG
mmu-mir-495	AAACAAACATGGTGCACTTCT
mmu-mir-142a	CCATAAAGTAGAAAGCACT
mmu-mir-99b	CAAGCTCGTGTCTGTGGGTCC
mmu-let-7d	AAGAGGTAGTAGGTTGCATAG
mmu-mir-148b	TCAGTGCATCACAGAACTTT
mmu-mir-148a	TCAGTGCACTACAGAACTTTGTC
mmu-mir-107	AGCAGCATTGTACAGGGCT
mmu-mir-200a	TAACACTGTCTGGTAACG
mmu-mir-338	AACAATATCCTGGTGCTGAG
mmu-mir-485	AGAGGCTGGCCGTGATGAATTC
mmu-mir-298	GGCAGAGGAGGGCTGTTCTTC
mmu-mir-532	CCTCCCACACCCAAGGCTTG
mmu-mir-181a-2	ACCACCGACCGTTGACTGTAC
mmu-mir-484	TCAGGCTCAGTCCCCTCCCGATA
mmu-mir-99a	AACCCGTAGATCCGATCTTGTGG
mmu-mir-582	AACCTGTTGAACAACTGAAC
mmu-mir-450a-2	TTTTGCGATGTGTTCCTAAT
mmu-mir-8114	TCACCCATCTCCTCTCCGCCTCG
mmu-mir-93	CAAAGTGCTGTTCGTGCAGGTAGT
mmu-mir-125a	TCCCTGAGACCCTTTAACCTGTGA
mmu-mir-223	GTCAGTTTGTCAAATACCCCA
mmu-mir-26a-2	TTCAAGTAATCCAGGATA
mmu-mir-382	GAAGTTGTTCGTGGTGGATTC
mmu-mir-21a	ATAGCTTATCAGACTGATGTTGAC
mmu-mir-181d	AACATTCATTGTTGTCGGT
mmu-mir-671	TCCGGTTCTCAGGGCTCCACC
mmu-mir-15b	CGAATCATTATTTGCTGCTCTA
mmu-mir-144	TGGGATATCATCATATACTGT
mmu-mir-323	CACATTACACGGTCGACCTCT
mmu-mir-127	TCGGATCCGTCTGAGCTTG
mmu-mir-200b	CATCTTACTGGGCAGCATTGGA
mmu-mir-214	TGCCTGTCTACACTTGCTGTGC
mmu-mir-126a	CTCGTACCGTGAGTAATAATG
mmu-mir-223	GTCAGTTTGTCAAATACCCCAA
mmu-mir-221	AGCTACATTGTCTGCTGGGTTTCA
mmu-mir-30a	CTTTCAGTCGGATGTTTGCAGCT
mmu-mir-3102	GGTGGTGCAGGCAGGAGAGC
mmu-mir-374b	ATATAATACAACCTGCTAAGTGT
mmu-mir-106b	CCGCACTGTGGGTACTTG
mmu-mir-582	AACCTGTTGAACAACTGAACC
mmu-mir-872	AAGGTTACTTGTTAGTTCA
mmu-mir-186	CAAAGAATTCTCCTTTTGGGCTT
mmu-mir-217	ATACTGCATCAGGAACTGACTGG
mmu-mir-350	AAAGTGCATGCGCTTTGGGACA
mmu-mir-669c	ATAGTTGTGTGTGGATGT
mmu-mir-150	CTGGTACAGGCCTGGGGGATA
mmu-mir-16-1	TCCAGTATTGACTGTGCTGCTG
mmu-mir-25	AGGCGGAGACTTGGGCAATT
mmu-mir-223	CGTGTATTTGACAAGCTGAGTTGGAC
mmu-mir-320	AAAGCTGGGTTGAGAGGGCGAA
mmu-mir-429	TAATACTGTCTGGTAATGCC
mmu-mir-142a	TGTAGTGTTTCCTACTTTATGG
mmu-mir-148a	AAAGTTCTGAGACACTCCGA
mmu-mir-146a	TGAGAACTGAATTCCATGGGTTAT
mmu-mir-30e	GTAAACATCCTTGACTGGAAGCTG
mmu-mir-328	CTGGCCCTCTCTGCCCTT
mmu-mir-192	CTGACCTATGAATTGACAGCCAGT
mmu-mir-1306	ACGTTGGCTCTGGTGGTGAT
mmu-mir-669a-12	ACATAACATACACACACACGT
mmu-mir-144	CTACAGTATAGATGATGTAC
mmu-mir-411	TAGTAGACCGTATAGCGTAC
mmu-mir-1964	ACCGACTTCTGGGCTCCGGCTT
mmu-mir-130b	CAGTGCAATGATGAAAGGGC
mmu-mir-666	AGCGGGCACAGCTGTGAGAGC
mmu-mir-8112	CTCTCCGCCACCTCCACCGCAG
mmu-mir-3057	ATTGGAGCTGAGATTCTGCGGGA
mmu-mir-92a-1	TATTGCACTTGTCCCGGCCTGTTG
mmu-mir-423	AGCTCGGTCTGAGGCCCCT
mmu-mir-101a	TACAGTACTGTGATAACTGAAGG
mmu-mir-98	TGAGGTAGTAAGTTGTATTG
mmu-mir-1249	ACGCCCTTCCCCCCCTTCTTC
mmu-mir-5129	AATGTGCCTGTGCATCTCTTCC
mmu-mir-148b	GAAGTTCTGTTATACACTCAGG
mmu-mir-93	CAAAGTGCTGTTCGTGCAGG
mmu-mir-30e	TGTAAACATCCTTGACTGGAAGCTG
mmu-mir-296	GAGGGTTGGGTGGAGGCT
mmu-mir-16-1	TAGCAGCACGTAAATATTGGCGTT
mmu-mir-206	GGAATGTAAGGAAGTGTGTGG
mmu-mir-9-3	TCTTTGGTTATCTAGCTGTA
mmu-mir-296	GAGGGTTGGGTGGAGGCTCT
mmu-mir-125a	ACAGGTGAGGTTCTTGGGAG
mmu-mir-669a-12	AGTTGTGTGTGCATGTTCATGT
mmu-mir-1198	TATGTGTTCCTGGCTGGC
mmu-mir-598	TACGTCATCGTCGTCATCGTTAT
mmu-mir-15b	TAGCAGCACATCATGGTTTA
mmu-mir-8116	AAGGATCCGGGGCTAGTTGGCG
mmu-let-7d	CTATACGACCTGCTGCCTT
mmu-mir-142a	CATAAAGTAGAAAGCACTAC
mmu-mir-194-2	TGTAACAGCAACTCCATGT
mmu-mir-375	TTTTGTTCGTTCGGCTCGCG
mmu-mir-669c	ATAGTTGTGTGTGGATGTGTGTATT
mmu-mir-543	AAACATTCGCGGTGCACTTC
mmu-mir-122	TGGAGTGTGACAATGGTGTTTGTG
mmu-mir-92b	TATTGCACTCGTCCCGGCCTC
mmu-mir-93	ACTGCTGAGCTAGCACTTCCCG
mmu-mir-434	TTTGAACCATCACTCGACTCC
mmu-mir-30e	TGTAAACATCCTTGACTGGAA
mmu-mir-23b	ATCACATTGCCAGGGATTACC
mmu-mir-27a	AGGGCTTAGCTGCTTGTGAGCAAG
mmu-mir-181b-2	AACATTCATTGCTGTCGGTGGGT
mmu-let-7a-1	TGAGGTAGTAGGTTGTATAGTTTT
mmu-mir-1964	CCGACTTCTGGGCTCCGGCTTTG
mmu-mir-1968	TGCAGCTGTTAAGGATGGTGGAC
mmu-mir-196a-2	TAGGTAGTTTCATGTTGTTGG
mmu-mir-1964	ACCGACTTCTGGGCTCCGGCTTT
mmu-mir-667	TGACACCTGCCACCCAGCCCAAG
mmu-mir-148a	AAAGTTCTGAGACACTCCG
mmu-mir-298	GGCAGAGGAGGGCTGTTCTT
mmu-let-7d	TATACGACCTGCTGCCTTT
mmu-mir-361	CCCCAGGTGTGATTCTGATTTGT
mmu-mir-872	AAGGTTACTTGTTAGTTC
mmu-mir-1191a	CAGTCTTACTATGTAGCCCT
mmu-mir-421	ATCAACAGACATTAATTGGGC
mmu-mir-215	TCTGTCATTCTGTAGGCCAAT
mmu-mir-335	TCAAGAGCAATAACGAAAAATG
mmu-mir-143	CTGAGATGAAGCACTGTAGCT
mmu-mir-1927	GACCTCTGGATGTTAGGGACTG
mmu-mir-421	ATCAACAGACATTAATTGGGCGC
mmu-mir-326	CCTCTGGGCCCTTCCTCC
mmu-mir-574	TGAGTGTGTGTGTGTGAG
mmu-mir-361	TCCCCCAGGTGTGATTCTGA
mmu-mir-140	CCACAGGGTAGAACCACGG
mmu-mir-199a-2	CCCAGTGTTCAGACTACCTGTT
mmu-mir-451a	GTTACCATTACTGAGTTT
mmu-mir-8114	TCACCCATCTCCTCTCCGCCT
mmu-mir-183	TATGGCACTGGTAGAATT
mmu-mir-200b	TAATACTGCCTGGTAATGAT
mmu-mir-125b-2	ACAAGTCAGGTTCTTGGGAC
mmu-mir-93	CAAAGTGCTGTTCGTGCAGGTA
mmu-mir-8097	AACAAGGAAAATGTCCGGGCTG
mmu-mir-16-1	CCAGTATTGACTGTGCTGCTG
mmu-mir-146b	TGAGAACTGAATTCCATAGG
mmu-mir-184	GGACGGAGAACTGATAAGGGT
mmu-mir-107	AGCAGCATTGTACAGGGCTA
mmu-mir-122	GGAGTGTGACAATGGTGTTTGT
mmu-mir-125a	TCCCTGAGACCCTTTAACCT
mmu-mir-222	CTACATCTGGCTACTGGGTCT
mmu-mir-133b	TTTGGTCCCCTTCAACCAGCTA
mmu-mir-133b	TTGGTCCCCTTCAACCAGC
mmu-mir-374b	ATATAATACAACCTGCTA
mmu-mir-8116	AAGGATCCGGGGCTAGTTGG
mmu-mir-140	CAGTGGTTTTACCCTATGGTA
mmu-mir-351	TCCCTGAGGAGCCCTTTGAGCC
mmu-let-7f-1	CTATACAATCTATTGCCTTCC
mmu-mir-340	TCCGTCTCAGTTACTTTATAG
mmu-mir-485	AGAGGCTGGCCGTGATGAATT
mmu-mir-130a	CAGTGCAATGTTAAAAGGGCA
mmu-mir-411	ATAGTAGACCGTATAGCGT
mmu-mir-6900	TGGTGATGGGCTCTCTTGTAG
mmu-mir-3102	GAGCACCCCATTGGCTACCCACAG
mmu-mir-296	AGGGCCCCCCCTCAATCCT
mmu-mir-532	ATGCCTTGAGTGTAGGACCGT
mmu-let-7d	AAGAGGTAGTAGGTTGCAT
mmu-mir-582	AACCTGTTGAACAACTGAACCC
mmu-mir-139	TCTACAGTGCACGTGTCTC
mmu-mir-30c-2	CTGGGAGAAGGCTGTTTACT
mmu-mir-185	AGGGGCTGGCTTTCCTCTGG
mmu-mir-146b	TGAGAACTGAATTCCATA
mmu-mir-486b	CTCGGGGCAGCTCAGTACAGG
mmu-mir-30c-2	CTGGGAGAAGGCTGTTTACTCT
mmu-let-7i	CTGAGGTAGTAGTTTGTGCTGT
mmu-mir-499	TTAAGACTTGCAGTGATGTT
mmu-mir-330	TCTCTGGGCCTGTGTCTTAGG
mmu-mir-20a	TAAAGTGCTTATAGTGCAGGT
mmu-mir-30a	TAAACATCCTCGACTGGAAGCT
mmu-mir-146a	CTGAGAACTGAATTCCATGGGT
mmu-mir-598	TACGTCATCGTCGTCATCGT
mmu-mir-124-2	TAAGGCACGCGGTGAATGC
mmu-mir-25	GCACTTGTCTCGGTCTGA
mmu-mir-363	AATTGCACGGTATCCATCTG
mmu-mir-181b-2	AACATTCATTGCTGTCGGTGGG
mmu-mir-193b	AACTGGCCCACAAAGTCCCG
mmu-mir-339	TCCCTGTCCTCCAGGAGCTCAC
mmu-mir-184	TTGGACGGAGAACTGATAAG
mmu-mir-126a	TCGTACCGTGAGTAATAATGCGC
mmu-mir-374b	ATATAATACAACCTGCTAAG
mmu-mir-203	GTGAAATGTTTAGGACCACTA
mmu-let-7g	CTGAGGTAGTAGTTTGTACAGT
mmu-mir-30d	CTGTAAACATCCCCGACTGGAAGCT
mmu-mir-365-2	TAATGCCCCTAAAAATCCTT
mmu-mir-410	AATATAACACAGATGGCCTGT
mmu-mir-219a-2	AGAATTGTGGCTGGACATC
mmu-mir-23a	GGGGTTCCTGGGGATGGGAT
mmu-mir-382	AATCATTCACGGACAACACT
mmu-mir-92b	TATTGCACTCGTCCCGGCCT
mmu-mir-98	TGAGGTAGTAAGTTGTATT
mmu-mir-423	CTGAGGGGCAGAGAGCGAGACTTT
mmu-mir-125b-2	ACAAGTCAGGTTCTTGGGACC
mmu-mir-92a-2	TATTGCACTTGTCCCGGCCTGAG
mmu-mir-30e	TTTCAGTCGGATGTTTACAGC
mmu-mir-667	TGACACCTGCCACCCAGCCCAA
mmu-mir-5113	GACAGAGGAGGAGAGAGATC
mmu-mir-1970	TGTGTCACTGGGGATAGGCTTTG
mmu-mir-511	CATGCCTTTTGCTCTGCACTCA
mmu-mir-181a-1	AACATTCAACGCTGTCGGTGAG
mmu-let-7d	TATACGACCTGCTGCCTTTC
mmu-mir-185	TGGAGAGAAAGGCAGTTC
mmu-mir-574	TGAGTGTGTGTGTGTGAGTGTG
mmu-mir-5132	TGGGGTGGTGGACTCAGGCTT
mmu-mir-1306	ACGTTGGCTCTGGTGGTGATG
mmu-mir-450b	TTTTGCAGTATGTTCCTGAAT
mmu-mir-339	TGAGCGCCTCGGCGACAGAGCCG
mmu-mir-7043	TACTGTGCCTCTCTGTTTTCAG
mmu-mir-30a	CTGTAAACATCCTCGACTGGAAGCT
mmu-mir-218-2	TTGTGCTTGATCTAACCATGTGG
mmu-mir-296	AGGGCCCCCCCTCAATCCTGTTG
mmu-mir-8112	TCTCCGCCACCTCCACCGCAG
mmu-mir-542	TGTGACAGATTGATAACTGAA
mmu-mir-425	ATCGGGAATGTCGTGTCCGCC
mmu-mir-322	AAAACATGAAGCGCTGCAACAC
mmu-mir-217	ATACTGCATCAGGAACTGACTG
mmu-mir-8114	TCACCCATCTCCTCTCCGCC
mmu-mir-30a	CTTTCAGTCGGATGTTTG
mmu-mir-21a	ATAGCTTATCAGACTGATGTT
mmu-mir-1947	AGGACGAGCTAGCTGAGTG
mmu-mir-199b	TACAGTAGTCTGCACATTGGT
mmu-mir-22	AAGCTGCCAGTTGAAGAA
mmu-mir-26a-2	TTCAAGTAATCCAGGATAG
mmu-mir-425	AATGACACGATCACTCCC
mmu-mir-350	AAAGTGCATGCGCTTTGGGAC
mmu-mir-186	AAAGAATTCTCCTTTTGGGC
mmu-mir-30b	CTGGGATGTGGATGTTTACGT
mmu-mir-30d	CTGTAAACATCCCCGACTGGAAG
mmu-mir-92a-1	ATTGCACTTGTCCCGGCCTGTT
mmu-mir-345	CCCTGAACTAGGGGTCTGGAG
mmu-let-7f-2	TGAGGTAGTAGATTGTATAGTTTT
mmu-mir-320	AAAAGCTGGGTTGAGAGGGCGAAAA
mmu-mir-542	TGTGACAGATTGATAACTGA
mmu-mir-224	TAAGTCACTAGTGGTTCCG
mmu-mir-542	TGTGACAGATTGATAACTGAAA
mmu-let-7c-2	GAGGTAGTAGGTTGTATGGTTT
mmu-mir-149	TCTGGCTCCGTGTCTTCACT
mmu-mir-378c	ACTGGACTTGGAGTCAGAAGC
mmu-mir-144	GGATATCATCATATACTGTAAG
mmu-mir-17	CAAAGTGCTTACAGTGCAGGT
mmu-mir-7063	ATGAGAGGTGCAGGCTGAGC
mmu-mir-181d	AACATTCATTGTTGTCGG
mmu-mir-486a	GGTCCTGTACTGAGCTGCCCCG
mmu-mir-485	AGAGGCTGGCCGTGATGAAT
mmu-mir-132	TAACAGTCTACAGCCATGGTCG
mmu-mir-222	AGCTACATCTGGCTACTG
mmu-mir-219a-1	AGAGTTGCGTCTGGACGTCCCG
mmu-mir-222	AGCTACATCTGGCTACTGG
mmu-mir-341	TCGGTCGATCGGTCGGTCGGT
mmu-mir-345	CCTGAACTAGGGGTCTGGAGA
mmu-mir-223	CGTGTATTTGACAAGCTG
mmu-mir-106b	ACCGCACTGTGGGTACTTGCTG
mmu-mir-300	TATGCAAGGGCAAGCTCTCTT
mmu-mir-10a	ATACCCTGTAGATCCGAATT
mmu-mir-30a	GTAAACATCCTCGACTGGA
mmu-mir-3474	CCCTGGGAGGAGACGTGGAT
mmu-mir-423	AGGGGCAGAGAGCGAGACTT
mmu-mir-3102	GAGCACCCCATTGGCTACCCAC
mmu-mir-23a	GGGGTTCCTGGGGATGGGATT
mmu-mir-423	GCTCGGTCTGAGGCCCCTCAGT
mmu-mir-219a-1	AGAGTTGCGTCTGGACGTC
mmu-mir-1947	AGGACGAGCTAGCTGAGTGC
mmu-mir-199b	CCCAGTGTTTAGACTACCTGTTC
mmu-mir-375	TTGTTCGTTCGGCTCGCGTGA
mmu-mir-185	AGGGGCTGGCTTTCCTCTGGT
mmu-mir-370	GCCTGCTGGGGTGGAACCTGGT
mmu-mir-204	TTCCCTTTGTCATCCTATGCCTG
mmu-let-7b	TGAGGTAGTAGGTTGTGTGGTTTC
mmu-mir-433	TCATGATGGGCTCCTCGGTGT
mmu-mir-182	TTTGGCAATGGTAGAACTCACACCGG
mmu-mir-345	CCTGAACTAGGGGTCTGGAG
mmu-mir-139	TGGAGACGCGGCCCTGTTGGAG
mmu-mir-9-3	ATAAAGCTAGATAACCGAAAGT
mmu-mir-28a	CACTAGATTGTGAGCTGCT
mmu-mir-10a	CAAATTCGTATCTAGGGGAAT
mmu-mir-423	CTGAGGGGCAGAGAGCGAGACT
mmu-mir-26b	TTCAAGTAATTCAGGATAGGTTG
mmu-mir-671	TCCGGTTCTCAGGGCTCCACCT
mmu-mir-505	GGGAGCCAGGAAGTATTGATGT
mmu-mir-375	TTTTGTTCGTTCGGCTCGCGTG
mmu-mir-378c	CTGGACTTGGAGTCAGAA
mmu-mir-128-1	CACAGTGAACCGGTCTCTTTTT
mmu-mir-351	TCCCTGAGGAGCCCTTTGAGCCTG
mmu-mir-10a	ATACCCTGTAGATCCGAATTT
mmu-mir-350	TTCACAAAGCCCATACACTT
mmu-mir-379	TGGTAGACTATGGAACGTA
mmu-mir-133b	TTGGTCCCCTTCAACCAGCTA
mmu-mir-425	CATCGGGAATGTCGTGTCC
mmu-mir-486b	CCTGTACTGAGCTGCCCCGAG
mmu-mir-484	TCAGGCTCAGTCCCCTCCC
mmu-mir-1839	AGGTAGATAGAACAGGTC
mmu-mir-30c-2	CTGGGAGAAGGCTGTTTACTC
mmu-mir-129-2	AAGCCCTTACCCCAAAAAGC
mmu-mir-1945	TCTTCGCGGGTACTGTCGGGACT
mmu-mir-8116	AAGGATCCGGGGCTAGTTGGC
mmu-mir-342	TCTCACACAGAAATCGCACCCG
mmu-mir-190b	TGATATGTTTGATATTGGGTTGT
mmu-mir-19a	TGTGCAAATCTATGCAAAACTG
mmu-mir-140	CAGTGGTTTTACCCTATGGT
mmu-mir-125b-1	ACGGGTTAGGCTCTTGGG
mmu-mir-22	AAGCTGCCAGTTGAAGAACTGTT
mmu-mir-486a	GGGGCAGCTCAGTACAGGATG
mmu-mir-339	AGCGCCTCGGCGACAGAGCCG
mmu-mir-191	CAACGGAATCCCAAAAGCA
mmu-mir-128-2	CTCACAGTGAACCGGTCTCTTT
mmu-mir-486a	CTCGGGGCAGCTCAGTACAGGAT
mmu-mir-330	CAAAGCACAGGGCCTGCAGAG
mmu-mir-455	TATGTGCCTTTGGACTACATCG
mmu-mir-425	CATCGGGAATGTCGTGTCCG
mmu-mir-20b	CAAAGTGCTCATAGTGCAGGTAG
mmu-mir-192	TGACCTATGAATTGACAG
mmu-mir-200a	CATCTTACCGGACAGTGCTGGAT
mmu-mir-194-2	TGTAACAGCAACTCCATG
mmu-mir-341	TCGATCGGTCGGTCGGTCAGT
mmu-mir-5129	AATGTGCCTGTGCATCTCTTC
mmu-mir-770	GTGGGCCTGACGTGGAGCTGG
mmu-mir-486b	CTGTACTGAGCTGCCCCGAGC
mmu-mir-10b	ACAGATTCGATTCTAGGGGAAT
mmu-mir-101b	GTACAGTACTGTGATAGC
mmu-mir-98	CTATACAACTTACTACTTTCCT
mmu-mir-16-2	TAGCAGCACGTAAATATTG
mmu-mir-150	CTGGTACAGGCCTGGGGG
mmu-mir-30b	TGTAAACATCCTACACTCAGCTGT
mmu-mir-24-2	GTGCCTACTGAGCTGAAA
mmu-mir-10b	ACCCTGTAGAACCGAATTT
mmu-mir-8097	AAACAAGGAAAATGTCCGGGCTG
mmu-mir-125b-1	CCCTGAGACCCTAACTTGTGA
mmu-mir-409	CGAATGTTGCTCGGTGAACCCC
mmu-mir-1947	AGGACGAGCTAGCTGAGTGCT
mmu-mir-3095	TGGACACTGGAGAGAGAGCTTT
mmu-mir-9-3	TCTTTGGTTATCTAGCTGT
mmu-mir-1249	ACGCCCTTCCCCCCCTTCTT
mmu-mir-503	GAGTATTGTTTCCACTGCCTG
mmu-mir-1968	TGCAGCTGTTAAGGATGGTGGACT
mmu-mir-186	CAAAGAATTCTCCTTTTGG
mmu-mir-652	AATGGCGCCACTAGGGTTG
mmu-mir-542	TGTGACAGATTGATAACTGAAAG
mmu-mir-3081	TTGCGCTCCGATCTCTGAGCTGG
mmu-mir-19b-1	TGTGCAAATCCATGCAAAACTGA
mmu-mir-574	CACGCTCATGCACACACCCAC
mmu-mir-3057	ATTGGAGCTGAGATTCTGCGGG
mmu-mir-194-2	TGTAACAGCAACTCCATGTGGA
mmu-mir-671	TCCGGTTCTCAGGGCTCC
mmu-mir-338	AACAATATCCTGGTGCTGAGTG
mmu-mir-409	AATGTTGCTCGGTGAACCCC
mmu-mir-493	TTGTACATGGTAGGCTTTCATT
mmu-mir-129-2	CTTTTTGCGGTCTGGGCTT
mmu-mir-29a	CTAGCACCATCTGAAATCGGTTA
mmu-mir-142a	GTAGTGTTTCCTACTTTATGG
mmu-mir-5107	TTGGGCAGAGGAGGCAGGGACA
mmu-mir-195a	CCAATATTGGCTGTGCTGCT
mmu-mir-155	TTAATGCTAATTGTGATAGGGGT
mmu-mir-29b-2	CTAGCACCATTTGAAATCAGTG
mmu-mir-409	GAATGTTGCTCGGTGAACCCCTTT
mmu-mir-320	GAAAAGCTGGGTTGAGAGGGCG
mmu-mir-217	ATACTGCATCAGGAACTGACT
mmu-mir-28a	ACTAGATTGTGAGCTGCTGG
mmu-mir-672	TGAGGTTGGTGTACTGTGT
mmu-mir-1839	AAAGGTAGATAGAACAGGTCTTG
mmu-mir-363	CAGGTGGAACACGATGCAATTT
mmu-mir-582	AACCTGTTGAACAACTGAACCCA
mmu-mir-144	TGGGATATCATCATATACTGTA
mmu-mir-151	TAGACTGAGGCTCCTTGAGGACA
mmu-mir-206	TGGAATGTAAGGAAGTGTGTGGT
mmu-mir-1983	CTCACCTGGAGCATGTTTTC
mmu-mir-1a-2	TGGAATGTAAAGAAGTATGTATT
mmu-mir-223	CGTGTATTTGACAAGCTGAG
mmu-mir-1943	AGGGAGGATCTGGGCACCTG
mmu-mir-124-2	TTAAGGCACGCGGTGAATGC
mmu-mir-200b	CATCTTACTGGGCAGCATTG
mmu-mir-1968	TCTGCAGCTGTTAAGGATGGT
mmu-mir-1306	TGGACGTTGGCTCTGGTGGT
mmu-let-7d	TATACGACCTGCTGCCTTTCT
mmu-mir-128-1	CACAGTGAACCGGTCTCTTTT
mmu-let-7g	CTGAGGTAGTAGTTTGTACAG
mmu-mir-223	TGTCAGTTTGTCAAATACCC
mmu-mir-25	TTGCACTTGTCTCGGTCTGA
mmu-mir-193b	CGGGGTTTTGAGGGCGAGATG
mmu-let-7d	AAGAGGTAGTAGGTTGCATAGTT
mmu-let-7e	TGAGGTAGGAGGTTGTATA
mmu-mir-423	GCTCGGTCTGAGGCCCCTC
mmu-mir-191	CTGCACTTGGATTTCGTTC
mmu-mir-666	AGCGGGCACAGCTGTGAGAG
mmu-mir-25	AGGCGGAGACTTGGGCAATTGC
mmu-let-7g	CTGAGGTAGTAGTTTGTAC
mmu-mir-29c	TAGCACCATTTGAAATCGG
mmu-mir-125a	ACAGGTGAGGTTCTTGGG
mmu-mir-151	AGACTGAGGCTCCTTGAGGACA
mmu-mir-103-2	CAGCATTGTACAGGGCTATGA
mmu-mir-22	AGCTGCCAGTTGAAGAAC
mmu-mir-409	CGAATGTTGCTCGGTGAACCC
mmu-mir-106b	CCGCACTGTGGGTACTTGCTGCT
mmu-mir-216b	AAATCTCTGCAGGCAAATGTGA
mmu-mir-6899	TTGTCCTTCTGTGTCTTCTGCAG
mmu-mir-128-1	CTCACAGTGAACCGGTCTCTTTT
mmu-mir-3473c	TCATTATAGGAGTTGGGGAGAT
mmu-mir-199b	ACAGTAGTCTGCACATTG
mmu-mir-299a	TATGTGGGACGGTAAACCG
mmu-mir-375	TTGTTCGTTCGGCTCGCGTG
mmu-mir-136	ACTCCATTTGTTTTGATGATGG
mmu-mir-1306	TGGACGTTGGCTCTGGTGGTGA
mmu-mir-433	ATCATGATGGGCTCCTCGGT
mmu-mir-206	ATGGAATGTAAGGAAGTGTGTGG
mmu-mir-24-1	GTGCCTACTGAGCTGATATC
mmu-mir-466q	TGTGTGTGTGTGTGTGTATG
mmu-mir-7b	TGGAAGACTTGTGATTTTGTTG
mmu-mir-191	AGCTGCACTTGGATTTCGTTC
mmu-mir-704	AGACATGTGCTCTGCTCCTAG
mmu-mir-429	TAATACTGTCTGGTAATGC
mmu-mir-148b	TCAGTGCATCACAGAACTTTGTC
mmu-mir-532	CCTCCCACACCCAAGGCTTGCA
mmu-mir-1968	TCTGCAGCTGTTAAGGATGGTGG
mmu-mir-195a	TAGCAGCACAGAAATATTGGC
mmu-mir-18a	ACTGCCCTAAGTGCTCCTTCTGG
mmu-mir-136	AGGACTCCATTTGTTTTGATGA
mmu-mir-23a	TCACATTGCCAGGGATTTC
mmu-let-7i	GAGGTAGTAGTTTGTGCTGTT
mmu-mir-760	CGGCTCTGGGTCTGTGGGGA
mmu-mir-34c	AGGCAGTGTAGTTAGCTGATTGC
mmu-mir-351	GGTCAAGAGGCGCCTGGGAACT
mmu-mir-200a	AACACTGTCTGGTAACGATG
mmu-mir-15a	TAGCAGCACATAATGGTTTG
mmu-mir-127	GAAGCTCAGAGGGCTCTGATTC
mmu-mir-27a	GTTCACAGTGGCTAAGTTCCG
mmu-mir-1970	TGTGTCACTGGGGATAGGCT
mmu-mir-652	AATGGCGCCACTAGGGTTGTGC
mmu-let-7f-1	TGAGGTAGTAGATTGTATAGTTGT
mmu-mir-351	TCCCTGAGGAGCCCTTTG
mmu-mir-148a	AAAGTTCTGAGACACTCCGAC
mmu-mir-200a	TAACACTGTCTGGTAACGATGTT
mmu-mir-1964	CCGACTTCTGGGCTCCGGCT
mmu-mir-574	TGAGTGTGTGTGTGTGAGTGTGTG
mmu-mir-140	CACAGGGTAGAACCACGGACA
mmu-mir-1945	TCTTCGCGGGTACTGTCGGGA
mmu-mir-149	TCTGGCTCCGTGTCTTCACTCCC
mmu-mir-146b	CTGAGAACTGAATTCCATAGGCTG
mmu-mir-23b	TGGGTTCCTGGCATGCTGATT
mmu-mir-32	TATTGCACATTACTAAGTTGCA
mmu-mir-151	AGACTGAGGCTCCTTGAGGA
mmu-mir-872	TGAACTATTGCAGTAGCCTCCT
mmu-mir-29b-2	TAGCACCATTTGAAATCAGT
mmu-mir-101a	GTACAGTACTGTGATAAC
mmu-mir-1306	CCACCTCCCCTGCAAACGT
mmu-mir-92a-1	TTGCACTTGTCCCGGCCTGT
mmu-mir-320	AAAGCTGGGTTGAGAGGGCGAAA
mmu-mir-299a	TATGTGGGACGGTAAACCGCTT
mmu-mir-874	CTGCCCTGGCCCGAGGGACCGAC
mmu-mir-365-2	TAATGCCCCTAAAAATCCTTAT
mmu-mir-181a-2	ACCACCGACCGTTGACTGTA
mmu-mir-130b	CAGTGCAATGATGAAAGGG
mmu-mir-1943	AGGGAGGATCTGGGCACCT
mmu-mir-92a-1	GCACTTGTCCCGGCCTGT
mmu-mir-330	CAAAGCACAGGGCCTGCAGAGAGGT
mmu-mir-200b	TAATACTGCCTGGTAATGATGACG
mmu-mir-183	ATGGCACTGGTAGAATTCA
mmu-mir-3064	TCTGGCTGTTGTGGTGTGC
mmu-mir-142a	GTAGTGTTTCCTACTTTATGGA
mmu-mir-8097	ACAAGGAAAATGTCCGGGCTG
mmu-let-7j	TGAGGTATTAGTTTGTGCTGTT
mmu-mir-144	CTACAGTATAGATGATGTACT
mmu-mir-320	AAAGCTGGGTTGAGAGGG
mmu-mir-148a	GTCAGTGCACTACAGAACTTTGT
mmu-mir-1943	AAGGGAGGATCTGGGCACCTGG
mmu-mir-1970	TGTGTCACTGGGGATAGGCTT
mmu-mir-148b	GAAGTTCTGTTATACACTCAG
mmu-mir-148a	GTGCACTACAGAACTTTGT
mmu-mir-99a	ACCCGTAGATCCGATCTTGT
mmu-mir-671	TCCGGTTCTCAGGGCTCCAC
mmu-mir-222	CAGCTACATCTGGCTACTGGGT
mmu-mir-1191a	CAGTCTTACTATGTAGCCCTAG
mmu-mir-30d	GTAAACATCCCCGACTGGAAG
mmu-mir-351	TCCCTGAGGAGCCCTTTGAGCCT
mmu-mir-1943	AAGGGAGGATCTGGGCACCTGGA
mmu-mir-7043	ACTGTGCCTCTCTGTTTTCAG
mmu-mir-431	TTGCAGGTCGTCTTGCAGGGCT
mmu-mir-450b	TATTGGGAACATTTTGCATGC
mmu-mir-423	AGCTCGGTCTGAGGCCCC
mmu-mir-1839	AGGTAGATAGAACAGGTCTT
mmu-mir-423	TGAGGGGCAGAGAGCGAGACTTTTC
mmu-mir-29a	TAGCACCATCTGAAATCGGTTAT
mmu-mir-181a-2	ACCACCGACCGTTGACTGT
mmu-mir-9769	TAGGGTCTGTTCTGTGTCC
mmu-mir-25	AGGCGGAGACTTGGGCAAT
mmu-mir-760	CGGCTCTGGGTCTGTGGGG
mmu-mir-361	TTATCAGAATCTCCAGGG
mmu-mir-130a	CAGTGCAATGTTAAAAGGG
mmu-mir-7687	AGGCGGGGAACCTGAGGCG
mmu-mir-27a	AGGGCTTAGCTGCTTGTG
mmu-mir-540	AGGTCAGAGGTCGATCCTGGGC
mmu-mir-760	CGGCTCTGGGTCTGTGGGGAG
mmu-mir-106b	TACCGCACTGTGGGTACTTG
mmu-mir-23a	TCACATTGCCAGGGATTT
mmu-mir-151	ACTAGACTGAGGCTCCTTGA
mmu-mir-194-2	TGTAACAGCAACTCCATGTG
mmu-mir-151	ACTAGACTGAGGCTCCTTG
mmu-mir-874	CTGCCCTGGCCCGAGGGACCGACT
mmu-mir-25	ATTGCACTTGTCTCGGTCT
mmu-mir-411	ATAGTAGACCGTATAGCGTA
mmu-mir-23a	TCACATTGCCAGGGATTTCCA
mmu-mir-30a	TTTCAGTCGGATGTTTGCAGCTG
mmu-mir-450b	TTTTGCAGTATGTTCCTGAATA
mmu-mir-494	TGAAACATACACGGGAAACCTCT
mmu-mir-199b	CAGTAGTCTGCACATTGG
mmu-mir-99b	CAAGCTCGTGTCTGTGGGT
mmu-mir-21a	TTATCAGACTGATGTTGA
mmu-mir-26b	TTCAAGTAATTCAGGATA
mmu-mir-322	CAAAACATGAAGCGCTGCA
mmu-mir-5113	GACAGAGGAGGAGAGAGATCCTGT
mmu-mir-30c-2	CTGGGAGAAGGCTGTTTAC
mmu-mir-30d	GTAAACATCCCCGACTGGAAGC
mmu-mir-344-2	TGATCTAGCCAAAGCCTGACTGT
mmu-mir-423	GCTCGGTCTGAGGCCCCTCAG
mmu-mir-223	CGTGTATTTGACAAGCTGAGTTGGACA
mmu-mir-143	GGTGCAGTGCTGCATCTCTGG
mmu-mir-219a-1	AGAGTTGCGTCTGGACGTCCCGA
mmu-mir-423	CTGAGGGGCAGAGAGCGAGACTT
mmu-mir-200a	CATCTTACCGGACAGTGCT
mmu-mir-3474	CCCTGGGAGGAGACGTGGATT
mmu-mir-409	AATGTTGCTCGGTGAACCC
mmu-mir-217	TACTGCATCAGGAACTGACTG
mmu-mir-191	AACGGAATCCCAAAAGCAGC
mmu-mir-222	CTACATCTGGCTACTGGGT
mmu-mir-409	CGAATGTTGCTCGGTGAACCCCTT
mmu-mir-128-1	ACAGTGAACCGGTCTCTTTT
mmu-mir-541	AAGGGATTCTGATGTTGGTCACACTC
mmu-mir-324	CCACTGCCCCAGGTGCTGCTG
mmu-mir-28a	ACTAGATTGTGAGCTGCTGGA
mmu-mir-345	TGCTGACCCCTAGTCCAGTGC
mmu-mir-378a	TCCTGACTCCAGGTCCTGTGT
mmu-mir-484	TCAGGCTCAGTCCCCTCC
mmu-mir-330	TCTCTGGGCCTGTGTCTTA
mmu-mir-30b	TGTAAACATCCTACACTCAG
mmu-mir-339	TGAGCGCCTCGGCGACAGAGC
mmu-mir-423	GAGGGGCAGAGAGCGAGACT
mmu-mir-224	TAAGTCACTAGTGGTTCCGTTTA
mmu-mir-486b	CTCGGGGCAGCTCAGTACAG
mmu-mir-676	CCGTCCTGAGGTTGTTGA
mmu-mir-450a-2	TTTTGCGATGTGTTCCTAATA
mmu-mir-139	GGAGACGCGGCCCTGTTGGAGT
mmu-mir-23a	ACATTGCCAGGGATTTCC
mmu-mir-363	CAGGTGGAACACGATGCAATT
mmu-mir-223	CCGTGTATTTGACAAGCTGAGT
mmu-mir-16-1	TCCAGTATTGACTGTGCTGCTGA
mmu-mir-93	ACTGCTGAGCTAGCACTTCCCGA
mmu-mir-376b	ATCATAGAGGAACATCCACT
mmu-mir-92b	TATTGCACTCGTCCCGGCC
mmu-mir-125a	CAGGTGAGGTTCTTGGGAGC
mmu-mir-19b-1	TGTGCAAATCCATGCAAAACT
mmu-mir-222	TCAGTAGCCAGTGTAGATC
mmu-mir-676	ACTCTACAACCTTAGGACTT
mmu-mir-330	GCAAAGCACAGGGCCTGCAGAGA
mmu-mir-378b	CTGGACTTGGAGTCAGAAGA
mmu-mir-296	AGGGTTGGGTGGAGGCTC
mmu-mir-101b	GTACAGTACTGTGATAGCTGAAG
mmu-mir-466q	TGTGTGTGTGTGTGTGTATGTG
mmu-mir-210	CTGTGCGTGTGACAGCGGCTGA
mmu-mir-300	CAAGGGCAAGCTCTCTTCGAGG
mmu-mir-338	AACAATATCCTGGTGCTGAGTGG
mmu-mir-320	GAAAAGCTGGGTTGAGAGGGCGA
mmu-mir-1947	AGGACGAGCTAGCTGAGTGCTG
mmu-mir-200b	TAATACTGCCTGGTAATGA
mmu-mir-615	TCCGAGCCTGGGTCTCCCTCT
mmu-mir-669a-12	AGTTGTGTGTGCATGTTCATG
mmu-mir-425	CATCGGGAATGTCGTGTC
mmu-mir-133a-2	AGCTGGTAAAATGGAACCAAAT
mmu-mir-1839	AGGTAGATAGAACAGGTCTTGTT
mmu-mir-455	TGTGCCTTTGGACTACATCGT
mmu-mir-3057	ATTGGAGCTGAGATTCTGCGGGATG
mmu-mir-381	ATATACAAGGGCAAGCTCTCTGT
mmu-mir-181c	AACATTCAACCTGTCGGTGAGT
mmu-mir-672	TGAGGTTGGTGTACTGTG
mmu-mir-382	GAAGTTGTTCGTGGTGGAT
mmu-mir-128-2	ACAGTGAACCGGTCTCTT
mmu-mir-653	TTGAAACAATCTCTACTGAAC
mmu-mir-130b	CAGTGCAATGATGAAAGGGCA
mmu-mir-144	GATATCATCATATACTGTA
mmu-mir-99b	CAAGCTCGTGTCTGTGGGTCCGTG
mmu-mir-98	TATACAACTTACTACTTTCCTT
mmu-mir-9-3	ATAAAGCTAGATAACCGAAAG
mmu-mir-29b-2	TAGCACCATTTGAAATCAG
mmu-mir-6961	TGACTGGGAAGGAAATGGCC
mmu-mir-350	TTCACAAAGCCCATACACTTTC
mmu-mir-200b	CATCTTACTGGGCAGCATT
mmu-mir-128-2	CTCACAGTGAACCGGTCTCTT
mmu-mir-363	ATTGCACGGTATCCATCTGT
mmu-mir-146a	CTGAGAACTGAATTCCATGGG
mmu-mir-770	CGTGGGCCTGACGTGGAGCTG
mmu-let-7c-1	CTGTACAACCTTCTAGCTTTCC
mmu-mir-199b	TACAGTAGTCTGCACATTGG
mmu-mir-151	AGACTGAGGCTCCTTGAGGAC
mmu-mir-181a-1	ACCATCGACCGTTGATTGTAC
mmu-mir-330	TCTCTGGGCCTGTGTCTT
mmu-mir-130b	ACTCTTTCCCTGTTGCACTAC
mmu-mir-3074-2	GTTCCTGCTGAACTGAGCCAGT
mmu-mir-1968	CTGCAGCTGTTAAGGATGGTG
mmu-mir-328	TGGCCCTCTCTGCCCTTCCGT
mmu-mir-1945	TCTTCGCGGGTACTGTCGGG
mmu-mir-21a	ATAGCTTATCAGACTGATGT
mmu-mir-505	GGGAGCCAGGAAGTATTGATG
mmu-mir-450a-2	TTTTGCGATGTGTTCCTAATAT
mmu-mir-222	CTACATCTGGCTACTGGGTCTCT
mmu-mir-125b-1	CACGGGTTAGGCTCTTGGGAG
mmu-mir-299a	TATGTGGGACGGTAAACCGCT
mmu-mir-466c-3	TGATGTGTGTGTGCATGTAC
mmu-let-7e	CTATACGGCCTCCTAGCTTTCC
mmu-mir-203	TGTGAAATGTTTAGGACCACT
mmu-mir-6960	AGGATGAGAAGAGTTTGGCTG
mmu-mir-217	TACTGCATCAGGAACTGACT
mmu-mir-425	CATCGGGAATGTCGTGTCCGC
mmu-mir-140	TACCACAGGGTAGAACCACGGACAG
mmu-mir-483	CACTCCTCCCCTCCCGTCTTGT
mmu-mir-8107	TGGAAACTAGTGGCTGGGACA
mmu-mir-18a	ACTGCCCTAAGTGCTCCTTCT
mmu-mir-708	AACTAGACTGTGAGCTTCT
mmu-mir-187	TCGTGTCTTGTGTTGCAGCC
mmu-mir-375	TTTTGTTCGTTCGGCTCGCGT
mmu-mir-7084	TAGAGGATAGAGGTAGAGAGT
mmu-mir-132	ACCGTGGCTTTCGATTGTTA
mmu-mir-351	GTCAAGAGGCGCCTGGGAACT
mmu-mir-200b	AATACTGCCTGGTAATGATGA
mmu-mir-193b	AACTGGCCCACAAAGTCCCGC
mmu-mir-18a	TAAGGTGCATCTAGTGCAGATAG
mmu-mir-30d	TGTAAACATCCCCGACTGGAAGCTGT
mmu-mir-206	ATGGAATGTAAGGAAGTGTGTG
mmu-mir-345	CCCTGAACTAGGGGTCTGGAGA
mmu-mir-221	ACCTGGCATACAATGTAGA
mmu-mir-23a	TCACATTGCCAGGGATTTCC
mmu-mir-770	CGTGGGCCTGACGTGGAGCT
mmu-mir-125a	TCCCTGAGACCCTTTAACC
mmu-mir-760	TCGGCTCTGGGTCTGTGGGGA
mmu-mir-7084	CTAGAGGATAGAGGTAGAGAGT
mmu-mir-22	AGCTGCCAGTTGAAGAACTGT
mmu-mir-30e	TTTCAGTCGGATGTTTACAG
mmu-mir-3057	ATTGGAGCTGAGATTCTGCGG
mmu-mir-411	ATAGTAGACCGTATAGCGTACG
mmu-mir-15b	TAGCAGCACATCATGGTTTACA
mmu-mir-409	AGGTTACCCGAGCAACTTTG
mmu-mir-1960	CCAGTGCTGTTAGAAGAGGGCT
mmu-mir-145a	ATTCCTGGAAATACTGTT
mmu-mir-3074-2	TGTTCCTGCTGAACTGAGCCA
mmu-mir-151	ACTAGACTGAGGCTCCTTGAGGA
mmu-mir-434	AGCTCGACTCATGGTTTGAACCA
mmu-mir-30b	TGTAAACATCCTACACTCA
mmu-mir-1249	ACGCCCTTCCCCCCCTTCTTCA
mmu-mir-200c	TAATACTGCCGGGTAATGA
mmu-mir-5132	CGTGGGGTGGTGGACTCAGGCT
mmu-mir-24-2	TGCCTACTGAGCTGAAACAGT
mmu-mir-181a-2	ACCACCGACCGTTGACTGTACC
mmu-mir-375	TTTTGTTCGTTCGGCTCGCGTGA
mmu-mir-8103	TCTCCTGTTCTCTGTTCTC
mmu-mir-1970	TGTGTCACTGGGGATAGGCTTT
mmu-mir-134	TGTGACTGGTTGACCAGAG
mmu-mir-1306	CCACCTCCCCTGCAAACGTC
mmu-mir-100	ACCCGTAGATCCGAACTTGT
mmu-mir-28a	AAGGAGCTCACAGTCTATTGAG
mmu-mir-296	AGGGTTGGGTGGAGGCTCTCC
mmu-mir-143	TGAGATGAAGCACTGTAGCTCAG
mmu-mir-219a-1	AGAGTTGCGTCTGGACGT
mmu-mir-25	TGCACTTGTCTCGGTCTGA
mmu-mir-218-2	TTGTGCTTGATCTAACCATG
mmu-mir-99a	AAACCCGTAGATCCGATCTTG
mmu-mir-369	AGATCGACCGTGTTATATTCG
mmu-mir-21a	ATAGCTTATCAGACTGATG
mmu-mir-106b	CGCACTGTGGGTACTTGCTG
mmu-mir-335	TTTTTCATTATTGCTCCTGA
mmu-mir-30e	GCTTTCAGTCGGATGTTTACAGC
mmu-mir-7679	AGGCTGGCACCAGGATCCCTGA
mmu-mir-133a-2	TGGTCCCCTTCAACCAGCTG
mmu-mir-486a	TCCTGTACTGAGCTGCCCCGAGGTC
mmu-mir-320	AAGCTGGGTTGAGAGGGC
mmu-mir-199b	ACAGTAGTCTGCACATTGGTTAG
mmu-mir-369	AATAATACATGGTTGATCTTT
mmu-mir-9-3	CTTTGGTTATCTAGCTGTATG
mmu-mir-10b	CAGATTCGATTCTAGGGGAAT
mmu-mir-106b	TAAAGTGCTGACAGTGCAG
mmu-mir-29a	CTAGCACCATCTGAAATCGGTTAT
mmu-mir-151	AGACTGAGGCTCCTTGAGG
mmu-mir-98	TATACAACTTACTACTTTCC
mmu-mir-24-2	CTGGCTCAGTTCAGCAGGAACA
mmu-mir-193a	TGGGTCTTTGCGGGCAAGATG
mmu-mir-700	TAAGGCTCCTTCCTGTGCTTGC
mmu-mir-23b	GGGTTCCTGGCATGCTGATT
mmu-mir-874	CTGCCCTGGCCCGAGGGACCGA
mmu-mir-455	CAGTCCACGGGCATATACACTT
mmu-mir-185	TGGAGAGAAAGGCAGTTCCTGAT
mmu-mir-338	AACAATATCCTGGTGCTG
mmu-mir-540	AGGTCAGAGGTCGATCCTGGG
mmu-mir-24-2	GGCTCAGTTCAGCAGGAACAG
mmu-mir-20a	TAAAGTGCTTATAGTGCAGGTA
mmu-mir-7063	ATGAGAGGTGCAGGCTGAGCA
mmu-mir-29c	TAGCACCATTTGAAATCGGT
mmu-mir-451a	TTTAGTAATGGTAACGGTTCT
mmu-mir-485	CATACACGGCTCTCCTCTCTTC
mmu-mir-7676-2	TCCGGTGCTCACTCTGCCCACA
mmu-mir-10a	CCCTGTAGATCCGAATTTGT
mmu-mir-181a-1	ACCATCGACCGTTGATTGTACC
mmu-mir-183	ATGGCACTGGTAGAATTC
mmu-mir-383	AGATCAGAAGGTGACTGTGGCT
mmu-mir-497b	ACCACAGTGTGGTTTGGACGTGG
mmu-mir-1934	AGGATGACGGTGGGGCTGGTG
mmu-mir-129-2	AAGCCCTTACCCCAAAAAGCA
mmu-mir-296	AGGGCCCCCCCTCAATCC
mmu-mir-6540	CTAAGGCAGGCAGACTTCAGTGT
mmu-mir-205	TCCTTCATTCCACCGGAGT
mmu-mir-210	AGCCACTGCCCACCGCACACTG
mmu-mir-378a	CACTGGACTTGGAGTCAGAAGG
mmu-mir-126a	TCGTACCGTGAGTAATAA
mmu-mir-598	TACGTCATCGTCGTCATCGTTA
mmu-mir-7a-1	CAACAAATCACAGTCTGCCATA
mmu-mir-128-1	TCACAGTGAACCGGTCTCTTTTTC
mmu-mir-144	GATATCATCATATACTGTAAGTT
mmu-mir-323	GCACATTACACGGTCGACCTCT
mmu-mir-363	ATTGCACGGTATCCATCTG
mmu-mir-192	TGACCTATGAATTGACAGCCAGTA
mmu-mir-299a	TATGTGGGACGGTAAACCGC
mmu-mir-144	CTACAGTATAGATGATGT
mmu-mir-1964	ACCGACTTCTGGGCTCCGGCT
mmu-mir-27a	AGGGCTTAGCTGCTTGTGAGCAA
mmu-mir-203	TGAAATGTTTAGGACCAC
mmu-mir-145a	GTCCAGTTTTCCCAGGAATC
mmu-mir-3474	CCCTGGGAGGAGACGTGGATTC
mmu-mir-148a	CAAAGTTCTGAGACACTCCGACT
mmu-mir-872	TGAACTATTGCAGTAGCCTCC
mmu-mir-669c	TAGTTGTGTGTGGATGTGTGT
mmu-mir-466q	TGTGTGTGTGTGTGTGTATGT
mmu-let-7c-2	GAGGTAGTAGGTTGTATGGT
mmu-mir-299b	TATGTGGGACGGTAAACC
mmu-mir-27b	AGAGCTTAGCTGATTGGTGAACA
mmu-mir-483	CACTCCTCCCCTCCCGTCTTG
mmu-mir-155	TTAATGCTAATTGTGATAGGGG
mmu-mir-219c	GGACGTCCAGACGCAACTCTCG
mmu-mir-30e	TTTCAGTCGGATGTTTACAGCG
mmu-mir-193b	AACTGGCCCACAAAGTCCCGCTT
mmu-mir-451a	CCGTTACCATTACTGAGT
mmu-let-7i	CTGAGGTAGTAGTTTGTGCTG
mmu-mir-106a	CAAAGTGCTAACAGTGCAGGTAG
mmu-mir-7a-1	TGGAAGACTAGTGATTTTGTTGTTT
mmu-mir-300	TATGCAAGGGCAAGCTCTC
mmu-mir-9-3	CTTTGGTTATCTAGCTGTATGA
mmu-mir-151	TACTAGACTGAGGCTCCTTGA
mmu-mir-466q	TGTGTGTGTGTGTGTGTGT
mmu-mir-409	AATGTTGCTCGGTGAACCCCTT
mmu-mir-28a	CTAGATTGTGAGCTGCTGGAG
mmu-let-7c-2	GAGGTAGTAGGTTGTATGG
mmu-mir-98	TATACAACTTACTACTTTCCT
mmu-mir-144	GATATCATCATATACTGTAAGT
mmu-mir-335	TCAAGAGCAATAACGAAAAATGT
mmu-mir-126a	CTCGTACCGTGAGTAATAAT
mmu-mir-298	GGCAGAGGAGGGCTGTTCT
mmu-let-7j	TGAGGTATTAGTTTGTGCTGT
mmu-mir-350	TTCACAAAGCCCATACACTTT
mmu-mir-19a	TGTGCAAATCTATGCAAAACT
mmu-mir-451a	TAATGGTAACGGTTCTCTTG
mmu-mir-466q	GTGTGTGTGTGTGTATGTGT
mmu-mir-330	TCTCTGGGCCTGTGTCTTAGGC
mmu-mir-146a	CTGAGAACTGAATTCCATGGGTT
mmu-mir-23b	ATCACATTGCCAGGGATTACCACG
mmu-mir-6957	TGGATCTCTTGTTTTCTCTT
mmu-mir-411	TATGTAACACGGTCCACTAAC
mmu-mir-361	TCCCCCAGGTGTGATTCTGAT
mmu-mir-206	GGAATGTAAGGAAGTGTGT
mmu-mir-330	CAAAGCACAGGGCCTGCAG
mmu-mir-345	TGCTGACCCCTAGTCCAGTG
mmu-mir-382	AGTTGTTCGTGGTGGATTCG
mmu-mir-497b	CACCACAGTGTGGTTTGGACGTGG
mmu-mir-194-1	TGTAACAGCAACTCCATGTGGAC
mmu-mir-532	CATGCCTTGAGTGTAGGACCGTTG
mmu-mir-1306	TGGACGTTGGCTCTGGTGGTG
mmu-mir-1306	GACGTTGGCTCTGGTGGTGA
mmu-mir-5107	TTGGGCAGAGGAGGCAGGGAC
mmu-mir-28a	CTAGATTGTGAGCTGCTGG
mmu-mir-203	TGAAATGTTTAGGACCACTAGA
mmu-mir-142a	ACCCATAAAGTAGAAAGCAC
mmu-let-7i	TGAGGTAGTAGTTTGTGCTGTTGG
mmu-mir-1306	CCACCTCCCCTGCAAACGTCCA
mmu-mir-770	CGTGGGCCTGACGTGGAGCTGG
mmu-mir-409	AGGTTACCCGAGCAACTTTGC
mmu-mir-6957	TGGATCTCTTGTTTTCTCT
mmu-mir-30b	CTGGGATGTGGATGTTTACGTC
mmu-mir-24-2	CTGGCTCAGTTCAGCAGGAAC
mmu-mir-7b	TGGAAGACTTGTGATTTTGTTGTT
mmu-mir-322	AAAACATGAAGCGCTGCA
mmu-mir-25	AGGCGGAGACTTGGGCAATTGCT
mmu-mir-378a	CTCCTGACTCCAGGTCCTGT
mmu-mir-214	ACAGCAGGCACAGACAGGCAGT
mmu-mir-155	TTAATGCTAATTGTGATAGGGGTT
mmu-mir-501	ATGCACCCGGGCAAGGATTTG
mmu-mir-376b	ATCATAGAGGAACATCCACTT
mmu-mir-342	CTCACACAGAAATCGCACCCGTC
mmu-mir-140	CACAGGGTAGAACCACGGA
mmu-mir-335	CGTTTTTCATTATTGCTCCTGA
mmu-mir-299a	GTATGTGGGACGGTAAACCGCT
mmu-mir-206	ATGGAATGTAAGGAAGTG
mmu-mir-335	GTTTTTCATTATTGCTCCTGACC
mmu-mir-200b	AATACTGCCTGGTAATGATG
mmu-mir-146b	TGAGAACTGAATTCCATAG
mmu-mir-376b	GTGGATATTCCTTCTATGGTT
mmu-mir-27a	TTCACAGTGGCTAAGTTCCGCC
mmu-mir-34c	AGGCAGTGTAGTTAGCTGATTG
mmu-mir-122	GGAGTGTGACAATGGTGTT
mmu-mir-8114	TCACCCATCTCCTCTCCGCCTC
mmu-mir-451a	CGTTACCATTACTGAGTT
mmu-mir-679	TTGGACTGTGAGGTGACTCTTG
mmu-mir-30a	CTGTAAACATCCTCGACTGGAAG
mmu-mir-467a-10	ATATACATACACACACCTACA
mmu-mir-136	ATCATCGTCTCAAATGAGTCT
mmu-mir-26a-2	TTCAAGTAATCCAGGATAGGCTGT
mmu-mir-7084	TAGAGGATAGAGGTAGAGAGTG
mmu-mir-199b	TACAGTAGTCTGCACATT
mmu-let-7d	AGAGGTAGTAGGTTGCATAGTTTT
mmu-mir-128-2	TCACAGTGAACCGGTCTCTTTCC
mmu-mir-423	AAGCTCGGTCTGAGGCCCC
mmu-mir-337	CGGCGTCATGCAGGAGTTGATT
mmu-mir-421	ATCAACAGACATTAATTGGG
mmu-mir-214	TGCCTGTCTACACTTGCTGT
mmu-mir-187	TCGTGTCTTGTGTTGCAGCCG
mmu-mir-210	CTGTGCGTGTGACAGCGGCTG
mmu-mir-17	ACTGCAGTGAGGGCACTTGTA
mmu-mir-27b	AGAGCTTAGCTGATTGGTGAAC
mmu-mir-99b	CACCCGTAGAACCGACCTTGCGG
mmu-mir-133a-2	TTGGTCCCCTTCAACCAGCTGTA
mmu-mir-23a	AATCACATTGCCAGGGATTTCC
mmu-mir-532	CATGCCTTGAGTGTAGGAC
mmu-mir-465c-2	TATTTAGAATGGCGCTGATCT
mmu-mir-223	GTCAGTTTGTCAAATACCCC
mmu-mir-339	TGAGCGCCTCGGCGACAGAGCC
mmu-mir-222	CTACATCTGGCTACTGGGTCTC
mmu-mir-212	ACCTTGGCTCTAGACTGCTTAC
mmu-mir-23a	GGGGTTCCTGGGGATGGGA
mmu-mir-16-1	CCAGTATTGACTGTGCTGCT
mmu-mir-140	CTACCACAGGGTAGAACCACGGA
mmu-mir-200b	AATACTGCCTGGTAATGATGAC
mmu-mir-324	CGCATCCCCTAGGGCATTGGT
mmu-mir-1968	TGCAGCTGTTAAGGATGGTG
mmu-mir-700	TAAGGCTCCTTCCTGTGCTT
mmu-mir-1224	GTGAGGACTGGGGAGGTGGAG
mmu-mir-212	ACCTTGGCTCTAGACTGCTTACT
mmu-mir-139	TGGAGACGCGGCCCTGTTGG
mmu-mir-433	TCATGATGGGCTCCTCGGTG
mmu-mir-770	GTGGGCCTGACGTGGAGCT
mmu-mir-184	TTGGACGGAGAACTGATAA
mmu-mir-206	ATGGAATGTAAGGAAGTGT
mmu-mir-23a	ATCACATTGCCAGGGATTTCCAAC
mmu-mir-431	TGCAGGTCGTCTTGCAGGGCT
mmu-mir-30a	GTAAACATCCTCGACTGGAA
mmu-mir-215	ATGACCTATGATTTGACAGACCG
mmu-mir-124-2	TTAAGGCACGCGGTGAATG
mmu-mir-298	GGCAGAGGAGGGCTGTTCTTCC
mmu-mir-15a	TAGCAGCACATAATGGTT
mmu-mir-503	TAGCAGCGGGAACAGTACTGC
mmu-mir-7661	TTGACTCCCAGTTTCTCTCTG
mmu-mir-199b	TACAGTAGTCTGCACATTGGTTA
mmu-mir-132	ACCGTGGCTTTCGATTGTT
mmu-mir-126a	GTACCGTGAGTAATAATGC
mmu-mir-383	CAGATCAGAAGGTGACTGTGGCT
mmu-mir-124-2	TAAGGCACGCGGTGAATGCC
mmu-mir-669f	CATATACATACACACACACGTAT
mmu-mir-181b-2	AACATTCATTGCTGTCGGTGGGTT
mmu-mir-6911	TCAATCACACTCTGTCCACA
mmu-mir-676	CTCTACAACCTTAGGACTTGC
mmu-mir-9-3	TAAAGCTAGATAACCGAA
mmu-mir-144	GGATATCATCATATACTGTAAGTT
mmu-mir-340	TCCGTCTCAGTTACTTTATAGC
mmu-mir-485	AGAGAGGCTGGCCGTGATGAAT
mmu-mir-130b	ACTCTTTCCCTGTTGCACT
mmu-mir-98	TGAGGTAGTAAGTTGTAT
mmu-mir-125b-1	TCCCTGAGACCCTAACTT
mmu-mir-8103	TCTCCTGTTCTCTGTTCTCCCT
mmu-mir-328	TGGCCCTCTCTGCCCTTCCG
mmu-mir-141	TAACACTGTCTGGTAAAGAT
mmu-mir-181c	ACCATCGACCGTTGAGTGGACC
mmu-mir-1306	TGGACGTTGGCTCTGGTGG
mmu-mir-7015	TCTCACTGTCCTCTGCACTAG
mmu-mir-6960	CAGGATGAGAAGAGTTTGGCT
mmu-mir-486a	GTCCTGTACTGAGCTGCCCCG
mmu-mir-181a-1	ACCATCGACCGTTGATTGT
mmu-mir-7010	TCGGAAAGGATTGGGAAACTTG
mmu-mir-1934	AGGATGACGGTGGGGCTGGTGA
mmu-mir-136	CATCATCGTCTCAAATGAGTC
mmu-mir-434	TTTGAACCATCACTCGACT
mmu-mir-26b	TTCAAGTAATTCAGGATAGGTTGT
mmu-mir-98	TGAGGTAGTAAGTTGTATTGTTG
mmu-mir-381	TATACAAGGGCAAGCTCTCTG
mmu-mir-485	CATACACGGCTCTCCTCTCTT
mmu-mir-425	ATCGGGAATGTCGTGTCCGCCC
mmu-mir-450b	ATTGGGAACATTTTGCATGC
mmu-mir-150	TCTCCCAACCCTTGTACCA
mmu-mir-702	TGCCCACCCTTTACCCCGCT
mmu-mir-466q	TGTGTGTGTGTGTGTGTG
mmu-mir-702	TGCCCACCCTTTACCCCGCTC
mmu-mir-1a-2	GGAATGTAAAGAAGTATGT
mmu-mir-1983	TCACCTGGAGCATGTTTTCT
mmu-mir-98	CTATACAACTTACTACTTTC
mmu-mir-23b	TGGGTTCCTGGCATGCTGATTT
mmu-mir-93	AAAGTGCTGTTCGTGCAGGTAG
mmu-mir-451a	CGTTACCATTACTGAGTTT
mmu-mir-24-1	GTGCCTACTGAGCTGATATCA
mmu-mir-214	ACAGCAGGCACAGACAGG
mmu-let-7c-1	TGAGGTAGTAGGTTGTATGGTTTA
mmu-mir-34c	AGGCAGTGTAGTTAGCTGATT
mmu-mir-15a	TAGCAGCACATAATGGTTTGT
mmu-mir-30b	TGGGATGTGGATGTTTACGT
mmu-mir-532	CCTCCCACACCCAAGGCT
mmu-mir-6961	TGACTGGGAAGGAAATGGCCA
mmu-mir-423	GAGGGGCAGAGAGCGAGACTTT
mmu-mir-423	CTCGGTCTGAGGCCCCTCAGT
mmu-mir-411	TAGTAGACCGTATAGCGT
mmu-mir-7091	AGTGGCTTCTGTCGTCTCTAG
mmu-mir-128-2	GGGGGCCGATGCACTGTAAGAGA
mmu-mir-378c	CTGGACTTGGAGTCAGAAG
mmu-mir-222	GCTACATCTGGCTACTGGGTCT
mmu-mir-148a	CAAAGTTCTGAGACACTCCGA
mmu-mir-8116	AAGGATCCGGGGCTAGTTGGCGT
mmu-mir-21a	ATAGCTTATCAGACTGATGTTGACT
mmu-mir-375	TTGTTCGTTCGGCTCGCG
mmu-mir-27a	GTTCACAGTGGCTAAGTTC
mmu-mir-30a	GTAAACATCCTCGACTGGAAGCTG
mmu-mir-296	AGGGTTGGGTGGAGGCTCTC
mmu-mir-188	CATCCCTTGCATGGTGGAGGG
mmu-mir-193b	TCGGGGTTTTGAGGGCGAGATG
mmu-mir-669c	TATAGTTGTGTGTGGATGTGTGT
mmu-mir-421	ATCAACAGACATTAATTG
mmu-mir-434	GCTCGACTCATGGTTTGAAC
mmu-mir-7b	TGGAAGACTTGTGATTTTGT
mmu-mir-3074-2	GTTCCTGCTGAACTGAGCCAG
mmu-mir-3057	ATTGGAGCTGAGATTCTGCG
mmu-mir-10a	CCCTGTAGATCCGAATTTGTG
mmu-mir-296	GAGGGTTGGGTGGAGGCTCTCC
mmu-mir-330	GCAAAGCACAGGGCCTGCAGAGAG
mmu-mir-379	ATGGTAGACTATGGAACGTAG
mmu-mir-1a-2	GGAATGTAAAGAAGTATGTAT
mmu-mir-615	TCCGAGCCTGGGTCTCCCTCTT
mmu-mir-365-2	GAGGGACTTTCAGGGGCAGCTGT
mmu-mir-140	ACAGGGTAGAACCACGGA
mmu-mir-1306	GACGTTGGCTCTGGTGGTG
mmu-mir-186	CAAAGAATTCTCCTTTTGGGCTTT
mmu-mir-382	AAGTTGTTCGTGGTGGATT
mmu-mir-96	TTTGGCACTAGCACATTTTTGC
mmu-mir-101b	CAGTACTGTGATAGCTGAAG
mmu-mir-30a	CTGTAAACATCCTCGACTGGAAGC
mmu-mir-30c-2	TGTAAACATCCTACACTCTCAGCTG
mmu-mir-23a	AATCACATTGCCAGGGATTTC
mmu-mir-126a	CATTATTACTTTTGGTACGCGCT
mmu-mir-221	ACCTGGCATACAATGTAGATTTC
mmu-mir-382	AGTTGTTCGTGGTGGATTCGCT
mmu-mir-877	TGTCCTCTTCTCCCTCCTCCC
mmu-mir-1933	CCAGGACCATCAGTGTGACTAT
mmu-mir-146b	GCCCTAGGGACTCAGTTCTGG
mmu-mir-667	GACACCTGCCACCCAGCCCAAG
mmu-let-7f-1	AGGTAGTAGATTGTATAGTTGT
mmu-mir-151	TACTAGACTGAGGCTCCTTGAG
mmu-mir-411	TAGTAGACCGTATAGCGTA
mmu-mir-101b	ACAGTACTGTGATAGCTGAA
mmu-mir-22	AAAGCTGCCAGTTGAAGAAC
mmu-mir-363	CAGGTGGAACACGATGCAATTTT
mmu-mir-185	TGGAGAGAAAGGCAGTTCCT
mmu-mir-329	AACACACCCAGCTAACCTTTTT
mmu-mir-134	TGTGACTGGTTGACCAGAGGGGCG
mmu-mir-7687	AGGCGGGGAACCTGAGGCGC
mmu-mir-540	AGGTCAGAGGTCGATCCTGG
mmu-mir-486b	CTCGGGGCAGCTCAGTACA
mmu-mir-351	GGTCAAGAGGCGCCTGGGAAC
mmu-mir-3473b	AAGGGCTGGAGAGATGGC
mmu-mir-141	TAACACTGTCTGGTAAAGA
mmu-mir-5114	ACTGGAGACGGAAGCTGCAAGA
mmu-mir-378c	ACTGGACTTGGAGTCAGAAGCC
mmu-mir-222	CTCAGTAGCCAGTGTAGATCC
mmu-mir-101c	CACAGTACTGTGATAACTGA
mmu-mir-6979	TTGTGTCTGTCTGGCTCCCAG
mmu-mir-760	TCGGCTCTGGGTCTGTGGGGAG
mmu-mir-7a-1	AACAAATCACAGTCTGCCATA
mmu-mir-676	CTCTACAACCTTAGGACTTG
mmu-let-7i	CTGAGGTAGTAGTTTGTGCT
mmu-mir-28a	AAGGAGCTCACAGTCTATTGA
mmu-mir-1298	TTCATTCGGCTGTCCAGATGTA
mmu-mir-101b	ACAGTACTGTGATAGCTGAAGA
mmu-mir-425	CCATCGGGAATGTCGTGTC
mmu-mir-1306	ACGTTGGCTCTGGTGGTGA
mmu-mir-434	GCTCGACTCATGGTTTGAACCAT
mmu-mir-382	AAGTTGTTCGTGGTGGATTC
mmu-mir-486a	GGGGCAGCTCAGTACAGGAT
mmu-mir-204	GCTGGGAAGGCAAAGGGACGTT
mmu-mir-669c	TATAGTTGTGTGTGGATGTGT
mmu-mir-1934	TCTGGTCCCCTGCTTCGTCCTCT
mmu-mir-140	CTACCACAGGGTAGAACCACGGACA
mmu-mir-151	TACTAGACTGAGGCTCCTTG
mmu-mir-9-3	TAAAGCTAGATAACCGAAAGT
mmu-mir-7658	TGTGGGCGTGGCGGTGCTG
mmu-mir-204	GCTGGGAAGGCAAAGGGACG
mmu-mir-598	TACGTCATCGTCGTCATC
mmu-mir-30e	GTAAACATCCTTGACTGGAAGCTGT
mmu-mir-450a-2	TTTTGCGATGTGTTCCTA
mmu-mir-30e	TTTCAGTCGGATGTTTAC
mmu-mir-365-2	TAATGCCCCTAAAAATCCTTA
mmu-mir-217	TACTGCATCAGGAACTGACTGGA
mmu-mir-186	AAAGAATTCTCCTTTTGGG
mmu-mir-503	TAGCAGCGGGAACAGTACTGCAG
mmu-mir-450b	TTTTGCAGTATGTTCCTGAA
mmu-mir-30d	CTTTCAGTCAGATGTTTGCT
mmu-mir-1968	TCTGCAGCTGTTAAGGATGG
mmu-mir-3102	GGTGGTGCAGGCAGGAGAGCC
mmu-mir-144	TGGGATATCATCATATACTG
mmu-mir-6960	CAGGATGAGAAGAGTTTGGCTG
mmu-let-7g	CTGAGGTAGTAGTTTGTACA
mmu-mir-503	TAGCAGCGGGAACAGTAC
mmu-mir-24-1	GGTGCCTACTGAGCTGATAT
mmu-mir-370	GCCTGCTGGGGTGGAACCTGG
mmu-mir-142a	ATAAAGTAGAAAGCACTACT
mmu-mir-200c	TAATACTGCCGGGTAATGATGGAG
mmu-mir-543	AAACATTCGCGGTGCACTT
mmu-mir-330	GCAAAGCACAGGGCCTGCAGAGAGG
mmu-mir-199b	TACAGTAGTCTGCACATTG
mmu-mir-1930	ACCTCCATAGTACCTGCAGCGT
mmu-mir-196b	TAGGTAGTTTCCTGTTGTTG
mmu-mir-28a	AAGGAGCTCACAGTCTATTG
mmu-mir-210	CTGTGCGTGTGACAGCGGCT
mmu-mir-99b	ACCCGTAGAACCGACCTTGC
mmu-mir-146b	GAGAACTGAATTCCATAGGCTGT
mmu-mir-485	AGTCATACACGGCTCTCCTCT
mmu-mir-187	AGGCTACAACACAGGACCCGGG
mmu-mir-18a	ACTGCCCTAAGTGCTCCTTC
mmu-mir-222	TCAGTAGCCAGTGTAGATCCTGT
mmu-let-7c-1	CTGTACAACCTTCTAGCTTT
mmu-mir-129-2	CTTTTTGCGGTCTGGGCT
mmu-mir-101c	GCACAGTACTGTGATAACTGA
mmu-mir-222	CTCAGTAGCCAGTGTAGATC
mmu-mir-200b	ATCTTACTGGGCAGCATTGGA
mmu-mir-423	GGGGCAGAGAGCGAGACTTT
mmu-mir-10b	AGATTCGATTCTAGGGGAAT
mmu-mir-6911	TCAATCACACTCTGTCCACAG
mmu-mir-7084	TCTAGAGGATAGAGGTAGAGAGT
mmu-mir-669a-12	ACATAACATACACACACACGTA
mmu-mir-29b-2	TAGCACCATTTGAAATCAGTGTT
mmu-mir-493	TTGTACATGGTAGGCTTTCAT
mmu-mir-669c	ATAGTTGTGTGTGGATGTGTGTATTT
mmu-mir-299b	GTATGTGGGACGGTAAACC
mmu-mir-127	ATCGGATCCGTCTGAGCTTGG
mmu-mir-1198	AAGCTAGCCTCTAACTCATGG
mmu-mir-363	AATTGCACGGTATCCATCTGT
mmu-let-7c-1	TTGAGGTAGTAGGTTGTATGGTT
mmu-mir-3470b	ACTCACTCTGTAGACCAGGCTG
mmu-mir-1945	TTCGCGGGTACTGTCGGGACT
mmu-mir-486a	GTCCTGTACTGAGCTGCCCCGA
mmu-mir-455	CAGTCCACGGGCATATACACT
mmu-mir-3072	TGCCCCCTCCAGGAAGCCTTCT
mmu-mir-365-2	TAATGCCCCTAAAAATCCT
mmu-mir-1981	CATCTAACCCTGGCCTTTGACA
mmu-mir-320	GAAAAGCTGGGTTGAGAGGGC
mmu-mir-340	TTATAAAGCAATGAGACTGATTG
mmu-mir-483	AAGACGGGAGAAGAGAAGGGAGT
mmu-mir-8112	TCTCCGCCACCTCCACCGCAGC
mmu-mir-381	TATACAAGGGCAAGCTCTCT
mmu-mir-328	GGGGGGCAGGAGGGGCTCAGGG
mmu-mir-7115	TCGGGGGTTGTGGTGCCGAATTGT
mmu-mir-23b	TCACATTGCCAGGGATTAC
mmu-let-7k	TGAGGTAGGAGGTTGTGTG
mmu-let-7b	CTATACAACCTACTGCCTTC
mmu-mir-324	CGCATCCCCTAGGGCATTGGTG
mmu-mir-8107	TGGAAACTAGTGGCTGGGAC
mmu-mir-322	AAACATGAAGCGCTGCAACACC
mmu-mir-145a	GGATTCCTGGAAATACTGTTCTT
mmu-mir-219a-1	AGAGTTGCGTCTGGACGTCC
mmu-mir-411	TAGTAGACCGTATAGCGTACG
mmu-mir-5100	TCGAATCCCAGCGGTGCCT
mmu-mir-214	TACAGCAGGCACAGACAG
mmu-mir-344b	CATTTAGCCAAAGCCTGACTGT
mmu-mir-129-2	AAGCCCTTACCCCAAAAAGCAT
mmu-mir-6955	AGGGCCTCAGGACTCAGGAGG
mmu-mir-467c	TAAGTGCGTGCATGTATATGTG
mmu-mir-143	GAGATGAAGCACTGTAGCTC
mmu-mir-342	CTCACACAGAAATCGCACCCGT
mmu-mir-669c	TAGTTGTGTGTGGATGTGTGTAT
mmu-mir-335	TTTTCATTATTGCTCCTGACC
mmu-mir-23a	AATCACATTGCCAGGGATTT
mmu-mir-708	AACTAGACTGTGAGCTTC
mmu-mir-125b-1	CACGGGTTAGGCTCTTGGGA
mmu-mir-187	TCGTGTCTTGTGTTGCAGC
mmu-mir-3470b	TCACTCTGTAGACCAGGCTG
mmu-mir-3072	TGCCCCCTCCAGGAAGCCTT
mmu-mir-503	GAGTATTGTTTCCACTGCCT
mmu-mir-374b	CTTAGCAGGTTGTATTATCATT
mmu-let-7f-2	GAGGTAGTAGATTGTATAGT
[truncated: 3,137 more rows]

## Sheet: E3
Name	Sequence
mmu-mir-148a	TCAGTGCACTACAGAACTTTGT
mmu-mir-486b	TCCTGTACTGAGCTGCCCCGAG
mmu-mir-122	TGGAGTGTGACAATGGTGTTT
mmu-mir-122	TGGAGTGTGACAATGGTGTTTG
mmu-mir-92a-1	TATTGCACTTGTCCCGGCCTGT
mmu-mir-10b	TACCCTGTAGAACCGAATTTGT
mmu-mir-122	TGGAGTGTGACAATGGTGTTTGT
mmu-let-7c-2	TGAGGTAGTAGGTTGTATGGTT
mmu-mir-25	CATTGCACTTGTCTCGGTCTGA
mmu-mir-486b	TCCTGTACTGAGCTGCCCCGA
mmu-mir-486b	TCCTGTACTGAGCTGCCCCG
mmu-mir-215	ATGACCTATGATTTGACAGACC
mmu-mir-10a	TACCCTGTAGATCCGAATTTGT
mmu-let-7b	TGAGGTAGTAGGTTGTGTGGTT
mmu-mir-486b	TCCTGTACTGAGCTGCCCCGAGC
mmu-mir-423	TGAGGGGCAGAGAGCGAGACTTT
mmu-mir-423	TGAGGGGCAGAGAGCGAGACT
mmu-let-7i	TGAGGTAGTAGTTTGTGCTGTT
mmu-mir-451a	AAACCGTTACCATTACTGAGT
mmu-mir-206	TGGAATGTAAGGAAGTGTGTGG
mmu-mir-146b	TGAGAACTGAATTCCATAGGCTGT
mmu-mir-215	ATGACCTATGATTTGACAGAC
mmu-mir-184	TGGACGGAGAACTGATAAGGGT
mmu-mir-143	TGAGATGAAGCACTGTAGCTC
mmu-mir-30d	TGTAAACATCCCCGACTGGAAGCT
mmu-mir-99a	AACCCGTAGATCCGATCTTGT
mmu-let-7b	TGAGGTAGTAGGTTGTGTGGT
mmu-mir-486a	CGGGGCAGCTCAGTACAGGATG
mmu-mir-423	TGAGGGGCAGAGAGCGAGACTT
mmu-let-7b	TGAGGTAGTAGGTTGTGTGG
mmu-let-7b	TGAGGTAGTAGGTTGTGTGGTTT
mmu-mir-669c	ATAGTTGTGTGTGGATGTGTGT
mmu-mir-128-1	TCACAGTGAACCGGTCTCTTTT
mmu-mir-151	CTAGACTGAGGCTCCTTGAGG
mmu-let-7f-2	TGAGGTAGTAGATTGTATAGTT
mmu-let-7c-2	TGAGGTAGTAGGTTGTATGGT
mmu-let-7f-2	TGAGGTAGTAGATTGTATAGTTT
mmu-let-7a-2	TGAGGTAGTAGGTTGTATAGTT
mmu-mir-146b	TGAGAACTGAATTCCATAGGCTG
mmu-mir-21a	TAGCTTATCAGACTGATGTTGAC
mmu-mir-25	CATTGCACTTGTCTCGGTCTG
mmu-mir-128-2	TCACAGTGAACCGGTCTCTTT
mmu-mir-30d	TGTAAACATCCCCGACTGGAAG
mmu-mir-122	TGGAGTGTGACAATGGTGTT
mmu-let-7g	TGAGGTAGTAGTTTGTACAGTT
mmu-let-7c-2	TGAGGTAGTAGGTTGTATGGTTT
mmu-mir-21a	TAGCTTATCAGACTGATGTTGA
mmu-mir-191	CAACGGAATCCCAAAAGCAGCTG
mmu-mir-143	TGAGATGAAGCACTGTAGCT
mmu-mir-92a-2	TATTGCACTTGTCCCGGCCTGA
mmu-mir-92a-1	TATTGCACTTGTCCCGGCCTG
mmu-mir-151	CTAGACTGAGGCTCCTTGAGGA
mmu-mir-30d	TGTAAACATCCCCGACTGGAAGC
mmu-mir-486a	TCCTGTACTGAGCTGCCCCGAGG
mmu-mir-128-2	TCACAGTGAACCGGTCTCTT
mmu-mir-10a	ACCCTGTAGATCCGAATTTGT
mmu-mir-26a-2	TTCAAGTAATCCAGGATAGGCT
mmu-mir-328	CTGGCCCTCTCTGCCCTTCCGT
mmu-mir-532	CATGCCTTGAGTGTAGGACCGT
mmu-mir-10b	TACCCTGTAGAACCGAATTTG
mmu-let-7c-2	TGAGGTAGTAGGTTGTATGG
mmu-mir-423	TGAGGGGCAGAGAGCGAGACTTTT
mmu-mir-146a	TGAGAACTGAATTCCATGGGT
mmu-mir-206	TGGAATGTAAGGAAGTGTGT
mmu-let-7b	TGAGGTAGTAGGTTGTGTG
mmu-mir-142a	CCCATAAAGTAGAAAGCACT
mmu-mir-1198	TATGTGTTCCTGGCTGGCTTGG
mmu-mir-99b	CACCCGTAGAACCGACCTTGC
mmu-mir-1a-2	TGGAATGTAAAGAAGTATGTAT
mmu-mir-669c	ATAGTTGTGTGTGGATGTGTGTAT
mmu-mir-30c-2	TGTAAACATCCTACACTCTCAGC
mmu-let-7f-2	TGAGGTAGTAGATTGTATAGT
mmu-mir-1198	TATGTGTTCCTGGCTGGCTTG
mmu-mir-100	AACCCGTAGATCCGAACTTGT
mmu-let-7a-2	TGAGGTAGTAGGTTGTATAG
mmu-let-7g	TGAGGTAGTAGTTTGTACAGT
mmu-let-7a-2	TGAGGTAGTAGGTTGTATAGT
mmu-let-7i	TGAGGTAGTAGTTTGTGCTGT
mmu-mir-24-2	TGGCTCAGTTCAGCAGGAACAG
mmu-mir-21a	TAGCTTATCAGACTGATGTTG
mmu-mir-150	TCTCCCAACCCTTGTACCAGTG
mmu-mir-328	CTGGCCCTCTCTGCCCTTCCG
mmu-mir-10a	TACCCTGTAGATCCGAATTTG
mmu-mir-10b	TACCCTGTAGAACCGAATT
mmu-mir-10b	ACCCTGTAGAACCGAATTTGT
mmu-mir-191	CAACGGAATCCCAAAAGCAGCT
mmu-mir-486a	CGGGGCAGCTCAGTACAGGAT
mmu-mir-375	TTTGTTCGTTCGGCTCGCGTGA
mmu-let-7f-2	TGAGGTAGTAGATTGTATAG
mmu-let-7b	TGAGGTAGTAGGTTGTGT
mmu-mir-151	CTAGACTGAGGCTCCTTGAG
mmu-mir-30c-2	TGTAAACATCCTACACTCTCAGCT
mmu-mir-1981	GTAAAGGCTGGGCTTAGACGTGG
mmu-mir-183	TATGGCACTGGTAGAATTCACT
mmu-let-7c-2	TGAGGTAGTAGGTTGTAT
mmu-let-7a-2	TGAGGTAGTAGGTTGTATAGTTT
mmu-mir-140	TACCACAGGGTAGAACCACGGA
mmu-mir-145a	GTCCAGTTTTCCCAGGAATCCCT
mmu-mir-22	AAGCTGCCAGTTGAAGAAC
mmu-mir-128-1	TCACAGTGAACCGGTCTCTTTTT
mmu-mir-215	ATGACCTATGATTTGACAGA
mmu-mir-122	TGGAGTGTGACAATGGTGT
mmu-mir-27b	TTCACAGTGGCTAAGTTCT
mmu-mir-423	AGCTCGGTCTGAGGCCCCTC
mmu-let-7f-2	TGAGGTAGTAGATTGTAT
mmu-mir-92a-1	TATTGCACTTGTCCCGGCCTGTT
mmu-mir-423	AGCTCGGTCTGAGGCCCCTCAGT
mmu-mir-184	TGGACGGAGAACTGATAAGGG
mmu-mir-361	CCCCCAGGTGTGATTCTGATTTGT
mmu-mir-30d	TGTAAACATCCCCGACTGGAA
mmu-mir-24-2	TGGCTCAGTTCAGCAGGAAC
mmu-mir-24-2	TGGCTCAGTTCAGCAGGAACA
mmu-let-7d	CTATACGACCTGCTGCCTTTC
mmu-mir-30a	TGTAAACATCCTCGACTGGAAGCT
mmu-mir-1a-2	TGGAATGTAAAGAAGTATGT
mmu-mir-27b	TTCACAGTGGCTAAGTTCTG
mmu-mir-30d	TGTAAACATCCCCGACTGGA
mmu-mir-423	AGCTCGGTCTGAGGCCCCTCAG
mmu-mir-501	AATGCACCCGGGCAAGGATTTG
mmu-mir-140	ACCACAGGGTAGAACCACGGA
mmu-mir-1839	AAGGTAGATAGAACAGGTCT
mmu-mir-10b	TACCCTGTAGAACCGAATTT
mmu-mir-146a	TGAGAACTGAATTCCATGGGTT
mmu-mir-375	TTTGTTCGTTCGGCTCGCGTG
mmu-mir-486b	TCCTGTACTGAGCTGCCCC
mmu-mir-140	ACCACAGGGTAGAACCACGGAC
mmu-mir-192	CTGACCTATGAATTGACAGCC
mmu-mir-192	TGACCTATGAATTGACAGCCAGT
mmu-mir-92a-1	ATTGCACTTGTCCCGGCCTGT
mmu-let-7d	CTATACGACCTGCTGCCTTTCT
mmu-let-7g	TGAGGTAGTAGTTTGTACAGTTT
mmu-mir-10a	TACCCTGTAGATCCGAATT
mmu-mir-106b	CCGCACTGTGGGTACTTGCTG
mmu-mir-292a	ACTCAAACTGGGGGCTCTTTT
mmu-mir-27a	TTCACAGTGGCTAAGTTCCG
mmu-mir-125a	TCCCTGAGACCCTTTAACCTGT
mmu-mir-22	AAGCTGCCAGTTGAAGAACTGT
mmu-mir-99b	CACCCGTAGAACCGACCTTGCG
mmu-mir-146b	TGAGAACTGAATTCCATAGGCT
mmu-mir-140	ACCACAGGGTAGAACCACGGACA
mmu-mir-184	TGGACGGAGAACTGATAAGG
mmu-mir-140	TACCACAGGGTAGAACCACGGAC
mmu-mir-99b	CACCCGTAGAACCGACCTTG
mmu-let-7g	TGAGGTAGTAGTTTGTACAG
mmu-mir-140	TACCACAGGGTAGAACCACGGACA
mmu-mir-143	TGAGATGAAGCACTGTAGCTCA
mmu-let-7i	TGAGGTAGTAGTTTGTGCTG
mmu-mir-361	TCCCCCAGGTGTGATTCTGATTTGT
mmu-mir-378a	ACTGGACTTGGAGTCAGAAGGC
mmu-mir-21a	TAGCTTATCAGACTGATGTTGACT
mmu-mir-222	AGCTACATCTGGCTACTGGGT
mmu-mir-182	TTTGGCAATGGTAGAACTCACA
mmu-mir-183	ATGGCACTGGTAGAATTCACT
mmu-mir-320	AAAAGCTGGGTTGAGAGGGCG
mmu-mir-423	TGAGGGGCAGAGAGCGAGAC
mmu-mir-183	ATGGCACTGGTAGAATTCACTG
mmu-mir-574	TGAGTGTGTGTGTGTGAGTGT
mmu-let-7g	TGAGGTAGTAGTTTGTAC
mmu-mir-206	TGGAATGTAAGGAAGTGTGTG
mmu-mir-292a	ACTCAAACTGGGGGCTCTTTTG
mmu-mir-30a	TGTAAACATCCTCGACTGGAAGC
mmu-mir-375	TTTGTTCGTTCGGCTCGCG
mmu-mir-191	AACGGAATCCCAAAAGCAGCTG
mmu-mir-22	AAGCTGCCAGTTGAAGAACT
mmu-mir-128-2	TCACAGTGAACCGGTCTCT
mmu-mir-409	GAATGTTGCTCGGTGAACCCCT
mmu-let-7d	CTATACGACCTGCTGCCTTT
mmu-mir-10a	TACCCTGTAGATCCGAATTT
mmu-mir-206	TGGAATGTAAGGAAGTGTG
mmu-mir-133a-2	TTGGTCCCCTTCAACCAGCTGT
mmu-mir-133a-2	TTTGGTCCCCTTCAACCAGCTGT
mmu-mir-126a	TCGTACCGTGAGTAATAATGC
mmu-mir-146a	TGAGAACTGAATTCCATGGG
mmu-mir-30a	TGTAAACATCCTCGACTGGAAG
mmu-mir-423	TGAGGGGCAGAGAGCGAGA
mmu-let-7d	AGAGGTAGTAGGTTGCATAGTT
mmu-mir-541	AAGGGATTCTGATGTTGGTC
mmu-mir-451a	AAACCGTTACCATTACTG
mmu-mir-183	TATGGCACTGGTAGAATTCACTG
mmu-mir-148b	TCAGTGCATCACAGAACTTTGT
mmu-mir-140	TACCACAGGGTAGAACCACGG
mmu-let-7i	TGAGGTAGTAGTTTGTGCT
mmu-mir-128-2	TCACAGTGAACCGGTCTCTTTC
mmu-mir-320	AAAAGCTGGGTTGAGAGGGCGA
mmu-mir-191	CAACGGAATCCCAAAAGCAGCTGT
mmu-mir-451a	AAACCGTTACCATTACTGAGTTT
mmu-mir-541	AAGGGATTCTGATGTTGGTCA
mmu-mir-106b	CCGCACTGTGGGTACTTGCT
mmu-mir-93	CAAAGTGCTGTTCGTGCAGGTAG
mmu-mir-543	AAACATTCGCGGTGCACTTCTT
mmu-mir-200a	TAACACTGTCTGGTAACGATG
mmu-let-7i	TGAGGTAGTAGTTTGTGC
mmu-mir-486b	CGGGGCAGCTCAGTACAGGA
mmu-mir-1964	CCGACTTCTGGGCTCCGGCTTT
mmu-mir-182	TTTGGCAATGGTAGAACTCACACC
mmu-let-7c-2	TGAGGTAGTAGGTTGTATG
mmu-mir-150	TCTCCCAACCCTTGTACCAGT
mmu-mir-10a	ATACCCTGTAGATCCGAATTTGT
mmu-mir-320	AAAAGCTGGGTTGAGAGGGC
mmu-mir-669c	ATAGTTGTGTGTGGATGTGTG
mmu-mir-21a	TAGCTTATCAGACTGATGTT
mmu-mir-16-2	TAGCAGCACGTAAATATTGGC
mmu-mir-125b-1	TCCCTGAGACCCTAACTTGT
mmu-mir-126a	TCGTACCGTGAGTAATAATGCG
mmu-mir-9-3	TCTTTGGTTATCTAGCTGTATGA
mmu-mir-23a	ATCACATTGCCAGGGATTTCC
mmu-mir-543	AAACATTCGCGGTGCACTTCT
mmu-mir-676	CCGTCCTGAGGTTGTTGAGCT
mmu-mir-25	CATTGCACTTGTCTCGGTCT
mmu-mir-28a	CACTAGATTGTGAGCTGCTGGA
mmu-mir-423	AGCTCGGTCTGAGGCCCCTCA
mmu-mir-451a	AAACCGTTACCATTACTGAGTT
mmu-mir-669c	ATAGTTGTGTGTGGATGTGT
mmu-mir-223	CGTGTATTTGACAAGCTGAGTTG
mmu-mir-672	TGAGGTTGGTGTACTGTGTGTGA
mmu-mir-223	CGTGTATTTGACAAGCTGAGTTGG
mmu-mir-486a	TCCTGTACTGAGCTGCCCCGAGGT
mmu-mir-222	AGCTACATCTGGCTACTGGGTCTCT
mmu-mir-503	GAGTATTGTTTCCACTGCCTGG
mmu-mir-127	TCGGATCCGTCTGAGCTTGGCT
mmu-mir-322	AAACATGAAGCGCTGCAACA
mmu-mir-101b	TACAGTACTGTGATAGCTGAAG
mmu-mir-744	TGCGGGGCTAGGGCTAACAGC
mmu-mir-10b	TACCCTGTAGAACCGAATTTGTG
mmu-mir-191	GCTGCACTTGGATTTCGTTC
mmu-mir-150	TCTCCCAACCCTTGTACCAGTGC
mmu-mir-676	CCGTCCTGAGGTTGTTGAGCTG
mmu-mir-100	AACCCGTAGATCCGAACTTG
mmu-mir-669c	ATAGTTGTGTGTGGATGTGTGTA
mmu-mir-29a	CTAGCACCATCTGAAATCGGTT
mmu-mir-186	CAAAGAATTCTCCTTTTGGGCT
mmu-mir-16-2	TAGCAGCACGTAAATATTGGCG
mmu-mir-1981	GTAAAGGCTGGGCTTAGACGT
mmu-mir-148b	TCAGTGCATCACAGAACTTTG
mmu-mir-532	CATGCCTTGAGTGTAGGACCGTT
mmu-mir-126a	TCGTACCGTGAGTAATAATG
mmu-mir-1198	TATGTGTTCCTGGCTGGCTT
mmu-mir-101b	TACAGTACTGTGATAGCTGA
mmu-mir-501	AATGCACCCGGGCAAGGATTTGG
mmu-mir-16-2	TAGCAGCACGTAAATATTGGCGT
mmu-mir-486b	TCCTGTACTGAGCTGCCC
mmu-mir-184	TGGACGGAGAACTGATAAG
mmu-mir-9-3	TCTTTGGTTATCTAGCTGTATG
mmu-mir-143	TGAGATGAAGCACTGTAGC
mmu-mir-451a	AAACCGTTACCATTACTGAG
mmu-mir-296	AGGGCCCCCCCTCAATCCTGT
mmu-mir-192	TGACCTATGAATTGACAGCCAG
mmu-mir-148a	TCAGTGCACTACAGAACTTTG
mmu-mir-200b	TAATACTGCCTGGTAATGATG
mmu-mir-1a-2	TGGAATGTAAAGAAGTATG
mmu-mir-433	ATCATGATGGGCTCCTCGGTGT
mmu-mir-151	CTAGACTGAGGCTCCTTGAGGAC
mmu-let-7a-2	TGAGGTAGTAGGTTGTATA
mmu-mir-151	CTAGACTGAGGCTCCTTGA
mmu-mir-378a	ACTGGACTTGGAGTCAGAAGG
mmu-mir-382	GAAGTTGTTCGTGGTGGATTCG
mmu-mir-200c	TAATACTGCCGGGTAATGATG
mmu-mir-30a	CTTTCAGTCGGATGTTTGCAG
mmu-mir-375	TTTGTTCGTTCGGCTCGCGT
mmu-mir-328	CTGGCCCTCTCTGCCCTTCCGTC
mmu-mir-486b	TCCTGTACTGAGCTGCCCCGAGCT
mmu-mir-672	TGAGGTTGGTGTACTGTGTGT
mmu-mir-30e	TGTAAACATCCTTGACTGGAAGCT
mmu-mir-1198	TATGTGTTCCTGGCTGGCT
mmu-mir-27b	TTCACAGTGGCTAAGTTCTGC
mmu-mir-151	CTAGACTGAGGCTCCTTG
mmu-mir-10a	ACCCTGTAGATCCGAATTTG
mmu-mir-20a	TAAAGTGCTTATAGTGCAGGTAG
mmu-let-7d	AGAGGTAGTAGGTTGCATAG
mmu-let-7e	TGAGGTAGGAGGTTGTATAGTT
mmu-mir-30a	CTTTCAGTCGGATGTTTGCAGC
mmu-mir-145a	GTCCAGTTTTCCCAGGAATCCC
mmu-mir-351	TCCCTGAGGAGCCCTTTGAG
mmu-mir-10a	TACCCTGTAGATCCGAATTTGTG
mmu-mir-351	TCCCTGAGGAGCCCTTTGAGCC
mmu-mir-194-2	TGTAACAGCAACTCCATGTGG
mmu-mir-122	TGGAGTGTGACAATGGTG
mmu-mir-222	AGCTACATCTGGCTACTGGGTC
mmu-mir-320	AAAAGCTGGGTTGAGAGGGCGAA
mmu-mir-23a	ATCACATTGCCAGGGATTTCCA
mmu-mir-503	TAGCAGCGGGAACAGTACTG
mmu-mir-192	CTGACCTATGAATTGACAGCCA
mmu-mir-1981	GTAAAGGCTGGGCTTAGACGTG
mmu-mir-182	TTTGGCAATGGTAGAACTCAC
mmu-mir-1839	AAGGTAGATAGAACAGGTCTTG
mmu-mir-486a	CGGGGCAGCTCAGTACAGGATGC
mmu-mir-192	CTGACCTATGAATTGACAGC
mmu-mir-30a	TTTCAGTCGGATGTTTGCAGC
mmu-let-7d	AGAGGTAGTAGGTTGCATAGTTT
mmu-mir-134	TGTGACTGGTTGACCAGAGGGG
mmu-mir-184	TGGACGGAGAACTGATAAGGGTA
mmu-mir-26b	TTCAAGTAATTCAGGATAGGT
mmu-mir-23a	ATCACATTGCCAGGGATTTC
mmu-mir-185	TGGAGAGAAAGGCAGTTCCTGA
mmu-mir-99a	AAACCCGTAGATCCGATCTTGT
mmu-mir-215	ATGACCTATGATTTGACAG
mmu-mir-30d	TGTAAACATCCCCGACTGG
mmu-mir-29a	TAGCACCATCTGAAATCGG
mmu-mir-25	ATTGCACTTGTCTCGGTCTGA
mmu-mir-532	CATGCCTTGAGTGTAGGACCG
mmu-mir-126a	CGTACCGTGAGTAATAATGC
mmu-mir-182	TTTGGCAATGGTAGAACTCACAC
mmu-mir-484	TCAGGCTCAGTCCCCTCCCGAT
mmu-mir-423	AAGCTCGGTCTGAGGCCCCTC
mmu-mir-541	AAGGGATTCTGATGTTGGTCACA
mmu-mir-378a	ACTGGACTTGGAGTCAGAAGGCC
mmu-mir-100	AACCCGTAGATCCGAACTTGTG
mmu-mir-30b	TGTAAACATCCTACACTCAGCT
mmu-mir-99a	AACCCGTAGATCCGATCTTG
mmu-mir-92a-1	TATTGCACTTGTCCCGGCCT
mmu-mir-223	CGTGTATTTGACAAGCTGAGTTGGA
mmu-mir-1964	CCGACTTCTGGGCTCCGGCTT
mmu-mir-7a-2	TGGAAGACTAGTGATTTTGTTGTT
mmu-mir-21a	TAGCTTATCAGACTGATGT
mmu-let-7f-2	TGAGGTAGTAGATTGTATA
mmu-mir-340	TTATAAAGCAATGAGACTGATT
mmu-mir-140	ACCACAGGGTAGAACCACGG
mmu-mir-342	TCTCACACAGAAATCGCACCCGT
mmu-mir-674	CACAGCTCCCATCTCAGAAC
mmu-mir-125b-1	TCCCTGAGACCCTAACTTG
mmu-mir-200b	TAATACTGCCTGGTAATGATGA
mmu-mir-183	TATGGCACTGGTAGAATTCAC
mmu-mir-125a	TCCCTGAGACCCTTTAACCTG
mmu-mir-24-2	GTGCCTACTGAGCTGAAACAG
mmu-mir-129-2	CTTTTTGCGGTCTGGGCTTGC
mmu-let-7c-2	TGAGGTAGTAGGTTGTATGGTTTT
mmu-mir-501	AATGCACCCGGGCAAGGATT
mmu-mir-125a	TCCCTGAGACCCTTTAACCTGTG
mmu-mir-191	CAACGGAATCCCAAAAGCAGC
mmu-mir-328	CTGGCCCTCTCTGCCCTTC
mmu-mir-147	GTGTGCGGAAATGCTTCTG
mmu-mir-222	AGCTACATCTGGCTACTGGGTCTC
mmu-mir-486b	CGGGGCAGCTCAGTACAGG
mmu-mir-351	TCCCTGAGGAGCCCTTTGAGCCTG
mmu-mir-669c	ATAGTTGTGTGTGGATGTG
mmu-mir-7a-2	TGGAAGACTAGTGATTTTGTTGT
mmu-mir-142a	CCCATAAAGTAGAAAGCACTA
mmu-mir-92a-1	TATTGCACTTGTCCCGGCC
mmu-mir-126a	CATTATTACTTTTGGTACGCG
mmu-let-7c-2	GAGGTAGTAGGTTGTATGGTT
mmu-mir-139	TGGAGACGCGGCCCTGTTGGAGT
mmu-mir-30a	TTTCAGTCGGATGTTTGCAGCT
mmu-mir-30a	TGTAAACATCCTCGACTGGAA
mmu-mir-378a	CTGGACTTGGAGTCAGAAGGCC
mmu-mir-205	TCCTTCATTCCACCGGAGTCTGT
mmu-mir-192	TGACCTATGAATTGACAGCC
mmu-mir-486b	CTGTACTGAGCTGCCCCGAG
mmu-mir-409	AATGTTGCTCGGTGAACCCCT
mmu-mir-378a	CTGGACTTGGAGTCAGAAGGC
mmu-mir-503	GGAGTATTGTTTCCACTGCCTGG
mmu-mir-224	TAAGTCACTAGTGGTTCCGTT
mmu-mir-433	ATCATGATGGGCTCCTCGGTG
mmu-let-7f-1	TGAGGTAGTAGATTGTATAGTTG
mmu-mir-150	TCTCCCAACCCTTGTACCAG
mmu-mir-744	TGCGGGGCTAGGGCTAACAG
mmu-mir-484	TCAGGCTCAGTCCCCTCCCGA
mmu-mir-142a	CCCATAAAGTAGAAAGCAC
mmu-mir-25	AGGCGGAGACTTGGGCAATTG
mmu-mir-182	TTTGGCAATGGTAGAACTCACACCG
mmu-mir-335	TTTTTCATTATTGCTCCTGACC
mmu-mir-322	AAACATGAAGCGCTGCAACAC
mmu-mir-30c-2	TGTAAACATCCTACACTCTC
mmu-mir-139	TCTACAGTGCACGTGTCTCCAG
mmu-mir-7a-2	TGGAAGACTAGTGATTTTGT
mmu-mir-30a	TGTAAACATCCTCGACTGG
mmu-mir-10a	ACCCTGTAGATCCGAATTTGTG
mmu-mir-139	TCTACAGTGCACGTGTCTCCAGT
mmu-mir-25	CATTGCACTTGTCTCGGTC
mmu-mir-351	TCCCTGAGGAGCCCTTTGAGC
mmu-mir-101a	TACAGTACTGTGATAACTGA
mmu-mir-224	TAAGTCACTAGTGGTTCCGTTTAG
mmu-mir-224	TAAGTCACTAGTGGTTCCGTTT
mmu-mir-183	ATGGCACTGGTAGAATTCACTGT
mmu-mir-486b	CGGGGCAGCTCAGTACAGGAC
mmu-mir-125b-1	TCCCTGAGACCCTAACTTGTG
mmu-mir-292a	ACTCAAACTGGGGGCTCTTT
mmu-mir-223	CGTGTATTTGACAAGCTGAGTT
mmu-mir-320	AAAAGCTGGGTTGAGAGGG
mmu-mir-485	AGAGGCTGGCCGTGATGAATTCG
mmu-mir-30a	CTTTCAGTCGGATGTTTGC
mmu-mir-574	TGAGTGTGTGTGTGTGAGT
mmu-mir-374b	ATATAATACAACCTGCTAAGT
mmu-mir-30e	CTTTCAGTCGGATGTTTACAGC
mmu-let-7g	TGAGGTAGTAGTTTGTACA
mmu-mir-10a	TACCCTGTAGATCCGAATTTGTGT
mmu-mir-338	AACAATATCCTGGTGCTGAGT
mmu-mir-146a	TGAGAACTGAATTCCATG
mmu-mir-222	AGCTACATCTGGCTACTGGGTCT
mmu-mir-361	TCCCCCAGGTGTGATTCTGATTTG
mmu-mir-322	CAAAACATGAAGCGCTGCAACA
mmu-mir-181a-1	AACATTCAACGCTGTCGGTGA
mmu-mir-126a	CGTACCGTGAGTAATAATGCG
mmu-mir-30a	TGTAAACATCCTCGACTGGA
mmu-mir-434	TTTGAACCATCACTCGACTCCT
mmu-mir-434	TTTGAACCATCACTCGACTCC
mmu-let-7d	AGAGGTAGTAGGTTGCATAGT
mmu-mir-7a-2	TGGAAGACTAGTGATTTTGTT
mmu-mir-10a	ACCCTGTAGATCCGAATTTGTGT
mmu-mir-10b	ACCCTGTAGAACCGAATTTG
mmu-mir-1a-2	TGGAATGTAAAGAAGTATGTA
mmu-mir-541	AAGGGATTCTGATGTTGGT
mmu-mir-676	CCGTCCTGAGGTTGTTGAGCTGT
mmu-mir-26b	TTCAAGTAATTCAGGATAGGTT
mmu-mir-501	AATGCACCCGGGCAAGGATTT
mmu-let-7d	AGAGGTAGTAGGTTGCAT
mmu-mir-574	CACGCTCATGCACACACCCACA
mmu-mir-1981	GTAAAGGCTGGGCTTAGACG
mmu-mir-574	TGAGTGTGTGTGTGTGAGTGTGT
mmu-mir-199b	ACAGTAGTCTGCACATTGGTT
mmu-mir-200c	TAATACTGCCGGGTAATGATGGA
mmu-mir-322	AAACATGAAGCGCTGCAAC
mmu-let-7e	TGAGGTAGGAGGTTGTATAGT
mmu-mir-101a	TACAGTACTGTGATAACTGAA
mmu-mir-423	AAGCTCGGTCTGAGGCCCCTCAG
mmu-mir-223	TGTCAGTTTGTCAAATACCCCA
mmu-mir-342	AGGGGTGCTATCTGTGATTGA
mmu-mir-409	GAATGTTGCTCGGTGAACCCCTT
mmu-mir-152	TCAGTGCATGACAGAACTTGG
mmu-mir-339	TCCCTGTCCTCCAGGAGCTCACG
mmu-mir-30a	TTTCAGTCGGATGTTTGCAG
mmu-mir-200c	TAATACTGCCGGGTAATGATGG
mmu-mir-215	TCTGTCATTCTGTAGGCCAATA
mmu-mir-409	GAATGTTGCTCGGTGAACCCC
mmu-mir-199a-2	CCCAGTGTTCAGACTACCTGTTC
mmu-let-7i	TGAGGTAGTAGTTTGTGCTGTTG
mmu-mir-16-2	TAGCAGCACGTAAATATTGG
mmu-mir-148a	AGTGCACTACAGAACTTTGT
mmu-mir-106b	CCGCACTGTGGGTACTTGC
mmu-mir-191	CAACGGAATCCCAAAAGC
mmu-mir-328	CTGGCCCTCTCTGCCCTTCC
mmu-mir-182	TTTGGCAATGGTAGAACTCA
mmu-mir-181a-1	AACATTCAACGCTGTCGGT
mmu-mir-28a	CACTAGATTGTGAGCTGCTGG
mmu-mir-99b	CACCCGTAGAACCGACCT
mmu-mir-140	TACCACAGGGTAGAACCACG
mmu-mir-320	AAAAGCTGGGTTGAGAGGGCGAAA
mmu-mir-145a	GTCCAGTTTTCCCAGGAATCCCTT
mmu-mir-206	TGGAATGTAAGGAAGTGT
mmu-mir-10b	TACCCTGTAGAACCGAATTTGTGT
mmu-mir-379	TGGTAGACTATGGAACGTAGG
mmu-mir-425	AATGACACGATCACTCCCGTTG
mmu-mir-1839	AAGGTAGATAGAACAGGTC
mmu-mir-146b	TGAGAACTGAATTCCATAGGC
mmu-mir-103-2	AGCAGCATTGTACAGGGCTATGA
mmu-mir-181a-2	ACCACCGACCGTTGACTGTAC
mmu-mir-24-2	GTGCCTACTGAGCTGAAAC
mmu-mir-10a	ATACCCTGTAGATCCGAATTTG
mmu-mir-451a	AAACCGTTACCATTACTGAGTTTAG
mmu-mir-27a	TTCACAGTGGCTAAGTTCC
mmu-mir-423	TGAGGGGCAGAGAGCGAG
mmu-mir-140	CAGTGGTTTTACCCTATGGTAG
mmu-mir-486a	CTGTACTGAGCTGCCCCGAGGT
mmu-mir-342	TCTCACACAGAAATCGCACCCGTC
mmu-mir-146a	TGAGAACTGAATTCCATGGGTTA
mmu-mir-98	TGAGGTAGTAAGTTGTATTGTT
mmu-mir-322	AAAACATGAAGCGCTGCAACA
mmu-mir-676	CCGTCCTGAGGTTGTTGAGC
mmu-mir-101a	TACAGTACTGTGATAACTGAAG
mmu-mir-674	CACAGCTCCCATCTCAGAACA
mmu-mir-30e	CTTTCAGTCGGATGTTTACAG
mmu-mir-423	AAGCTCGGTCTGAGGCCCCTCAGT
mmu-mir-10a	ACCCTGTAGATCCGAATTT
mmu-mir-10a	ACCCTGTAGATCCGAATT
mmu-mir-21a	ATAGCTTATCAGACTGATGTTGA
mmu-mir-23a	ATCACATTGCCAGGGATTT
mmu-mir-21a	ATAGCTTATCAGACTGATGTTG
mmu-mir-106b	CCGCACTGTGGGTACTTGCTGC
mmu-mir-409	CGAATGTTGCTCGGTGAACCCCT
mmu-mir-151	ACTAGACTGAGGCTCCTTGAGG
mmu-mir-125b-1	TCCCTGAGACCCTAACTTGTGA
mmu-mir-30a	TTTCAGTCGGATGTTTGC
mmu-mir-28a	CACTAGATTGTGAGCTGCTG
mmu-mir-574	TGAGTGTGTGTGTGTGAGTG
mmu-mir-101b	TACAGTACTGTGATAGCTGAAGA
mmu-mir-323	CACATTACACGGTCGACCTCT
mmu-mir-669a-12	ACATAACATACACACACACGT
mmu-mir-1198	TATGTGTTCCTGGCTGGCTTGGT
mmu-mir-126a	CGTACCGTGAGTAATAATG
mmu-mir-8114	TCACCCATCTCCTCTCCGCCTCG
mmu-mir-150	TCTCCCAACCCTTGTACC
mmu-let-7e	TGAGGTAGGAGGTTGTATAG
mmu-mir-203	TGAAATGTTTAGGACCACTAG
mmu-mir-205	TCCTTCATTCCACCGGAGTCTG
mmu-mir-186	CAAAGAATTCTCCTTTTGGGC
mmu-mir-99b	CAAGCTCGTGTCTGTGGGTCCG
mmu-mir-223	CGTGTATTTGACAAGCTGAGT
mmu-mir-99a	AACCCGTAGATCCGATCTT
mmu-mir-1968	TCTGCAGCTGTTAAGGATGGTG
mmu-mir-543	AAACATTCGCGGTGCACTTCTTT
mmu-mir-3057	ATTGGAGCTGAGATTCTGCGGGAT
mmu-mir-381	TATACAAGGGCAAGCTCTCTGT
mmu-let-7d	TATACGACCTGCTGCCTTTC
mmu-mir-99a	AACCCGTAGATCCGATCTTGTG
mmu-mir-322	CAAAACATGAAGCGCTGCAAC
mmu-mir-125a	ACAGGTGAGGTTCTTGGGAGC
mmu-mir-672	TGAGGTTGGTGTACTGTGTGTG
mmu-mir-101a	GTACAGTACTGTGATAACTGA
mmu-mir-92a-1	ATTGCACTTGTCCCGGCCTG
mmu-mir-29a	TAGCACCATCTGAAATCGGTT
mmu-mir-434	GCTCGACTCATGGTTTGAACCA
mmu-mir-183	TATGGCACTGGTAGAATTC
mmu-mir-9-3	TCTTTGGTTATCTAGCTGTAT
mmu-mir-423	AGGGGCAGAGAGCGAGACTTTT
mmu-mir-127	TCGGATCCGTCTGAGCTTGG
mmu-mir-744	TGCGGGGCTAGGGCTAACAGCA
mmu-mir-101a	GTACAGTACTGTGATAACTGAA
mmu-mir-17	CAAAGTGCTTACAGTGCAGGTAG
mmu-mir-101b	GTACAGTACTGTGATAGCTGAA
mmu-mir-184	TTGGACGGAGAACTGATAAGGGT
mmu-mir-142a	CCCATAAAGTAGAAAGCACTAC
mmu-mir-183	TATGGCACTGGTAGAATTCA
mmu-mir-10b	ACCCTGTAGAACCGAATTTGTGT
mmu-let-7d	TATACGACCTGCTGCCTTTCT
mmu-mir-1839	AGGTAGATAGAACAGGTCT
mmu-mir-744	TGCGGGGCTAGGGCTAAC
mmu-mir-221	AGCTACATTGTCTGCTGGGTTT
mmu-mir-221	AGCTACATTGTCTGCTGGGTT
mmu-mir-541	AAGGGATTCTGATGTTGGTCAC
mmu-mir-192	TGACCTATGAATTGACAGCCA
mmu-mir-101b	TACAGTACTGTGATAGCTGAA
mmu-mir-30c-2	TGTAAACATCCTACACTCTCAG
mmu-mir-423	AAGCTCGGTCTGAGGCCCCTCA
mmu-mir-183	TATGGCACTGGTAGAATTCACTGT
mmu-mir-25	CATTGCACTTGTCTCGGTCTGAC
mmu-mir-215	TCTGTCATTCTGTAGGCCAAT
mmu-mir-145a	ATTCCTGGAAATACTGTTCT
mmu-let-7b	TGAGGTAGTAGGTTGTGTGGTTTC
mmu-mir-351	TCCCTGAGGAGCCCTTTGAGCCT
mmu-mir-191	CAACGGAATCCCAAAAGCAG
mmu-mir-379	TGGTAGACTATGGAACGTAG
mmu-mir-30e	CTTTCAGTCGGATGTTTAC
mmu-mir-22	AAGCTGCCAGTTGAAGAACTG
mmu-mir-425	AATGACACGATCACTCCCGTTGAG
mmu-mir-133a-2	TTTGGTCCCCTTCAACCAGCTG
mmu-mir-1839	AAGGTAGATAGAACAGGTCTTGT
mmu-mir-382	GAAGTTGTTCGTGGTGGATT
mmu-mir-100	AACCCGTAGATCCGAACTT
mmu-mir-148a	TCAGTGCACTACAGAACTT
mmu-mir-122	GGAGTGTGACAATGGTGTTT
mmu-mir-26b	TTCAAGTAATTCAGGATAGG
mmu-mir-425	AATGACACGATCACTCCCGT
mmu-mir-8116	AAGGATCCGGGGCTAGTTGGCG
mmu-mir-145a	ATTCCTGGAAATACTGTTC
mmu-mir-483	CACTCCTCCCCTCCCGTCTTGT
mmu-mir-433	ATCATGATGGGCTCCTCGG
mmu-mir-361	CCCCCAGGTGTGATTCTGATTTG
mmu-mir-10b	ACCCTGTAGAACCGAATTTGTG
mmu-mir-192	TGACCTATGAATTGACAGC
mmu-mir-672	TGAGGTTGGTGTACTGTGTG
mmu-mir-29a	TAGCACCATCTGAAATCGGT
mmu-mir-361	TTATCAGAATCTCCAGGGG
mmu-mir-139	TCTACAGTGCACGTGTCTCC
mmu-mir-382	AATCATTCACGGACAACACTTT
mmu-mir-361	TCCCCCAGGTGTGATTCTGATTT
mmu-mir-92b	TATTGCACTCGTCCCGGCCTCC
mmu-mir-140	ACCACAGGGTAGAACCACG
mmu-mir-374b	ATATAATACAACCTGCTAAGTG
mmu-mir-215	ATGACCTATGATTTGACAGACCG
mmu-mir-676	ACTCTACAACCTTAGGACTTG
mmu-mir-363	CAGGTGGAACACGATGCAATTT
mmu-mir-221	AGCTACATTGTCTGCTGGGTTTC
mmu-mir-330	CAAAGCACAGGGCCTGCAGAGA
mmu-mir-195a	CCAATATTGGCTGTGCTGCTCCA
mmu-mir-298	GGCAGAGGAGGGCTGTTCTTC
mmu-mir-340	TTATAAAGCAATGAGACTGAT
mmu-mir-93	CAAAGTGCTGTTCGTGCAGGT
mmu-mir-361	TCCCCCAGGTGTGATTCTGATT
mmu-mir-335	TTTTTCATTATTGCTCCTGAC
mmu-mir-296	GAGGGTTGGGTGGAGGCTC
mmu-mir-150	CTGGTACAGGCCTGGGGGATA
mmu-mir-98	TGAGGTAGTAAGTTGTATTGT
mmu-mir-182	TTTGGCAATGGTAGAACTC
mmu-mir-224	TAAGTCACTAGTGGTTCCGT
mmu-mir-8116	AAGGATCCGGGGCTAGTTGGC
mmu-mir-223	CGTGTATTTGACAAGCTGAGTTGGAC
mmu-mir-148a	CAGTGCACTACAGAACTTTGT
mmu-mir-183	TATGGCACTGGTAGAATT
mmu-mir-195a	CCAATATTGGCTGTGCTGCTC
mmu-mir-351	GGTCAAGAGGCGCCTGGGAACT
mmu-mir-185	TGGAGAGAAAGGCAGTTCCTG
mmu-mir-92a-1	TATTGCACTTGTCCCGGCCTGTTG
mmu-mir-27b	GTTCACAGTGGCTAAGTTCTG
mmu-mir-99b	CACCCGTAGAACCGACCTT
mmu-mir-139	TGGAGACGCGGCCCTGTTGGAG
mmu-mir-30a	GTAAACATCCTCGACTGGAAGCT
mmu-mir-29a	CTAGCACCATCTGAAATCGG
mmu-mir-8114	TCACCCATCTCCTCTCCGCC
mmu-mir-485	AGAGGCTGGCCGTGATGAATTC
mmu-mir-423	AGGGGCAGAGAGCGAGACTTT
mmu-mir-101b	GTACAGTACTGTGATAGCTGA
mmu-mir-1943	AGGGAGGATCTGGGCACCTGGA
mmu-mir-7a-2	TGGAAGACTAGTGATTTTGTTG
mmu-mir-151	ACTAGACTGAGGCTCCTTGAG
mmu-mir-425	AATGACACGATCACTCCCGTTGAGT
mmu-mir-423	AGCTCGGTCTGAGGCCCCTCAGTC
mmu-mir-676	ACTCTACAACCTTAGGACTTGC
mmu-mir-24-2	TGGCTCAGTTCAGCAGGA
mmu-mir-322	AAAACATGAAGCGCTGCAAC
mmu-mir-25	AGGCGGAGACTTGGGCAATT
mmu-mir-181b-2	AACATTCATTGCTGTCGGT
mmu-mir-219a-2	AGAATTGTGGCTGGACATCTGT
mmu-mir-674	CACAGCTCCCATCTCAGAACAA
mmu-mir-486b	CTGTACTGAGCTGCCCCGA
mmu-mir-1839	AAGGTAGATAGAACAGGTCTT
mmu-mir-127	TCGGATCCGTCTGAGCTTGGC
mmu-mir-24-2	GTGCCTACTGAGCTGAAACAGT
mmu-mir-10a	ATACCCTGTAGATCCGAATTT
mmu-mir-134	TGTGACTGGTTGACCAGAGGGGC
mmu-mir-541	AAGGGATTCTGATGTTGGTCACACT
mmu-mir-425	AATGACACGATCACTCCCGTT
mmu-mir-200a	TAACACTGTCTGGTAACGATGT
mmu-mir-122	GGAGTGTGACAATGGTGTTTG
mmu-mir-652	AATGGCGCCACTAGGGTTGTG
mmu-mir-495	AAACAAACATGGTGCACTTCTT
mmu-mir-92a-2	ATTGCACTTGTCCCGGCCTGA
mmu-mir-455	TATGTGCCTTTGGACTACATCGT
mmu-mir-92a-2	TATTGCACTTGTCCCGGCCTGAG
mmu-mir-27a	AGGGCTTAGCTGCTTGTGAGCA
mmu-mir-425	AATGACACGATCACTCCCGTTGA
mmu-mir-181a-1	AACATTCAACGCTGTCGGTG
mmu-mir-330	CAAAGCACAGGGCCTGCAGAGAG
mmu-mir-181b-2	AACATTCATTGCTGTCGGTG
mmu-mir-99b	CAAGCTCGTGTCTGTGGGTCCGT
mmu-mir-503	TAGCAGCGGGAACAGTACT
mmu-mir-669c	ATAGTTGTGTGTGGATGT
mmu-let-7a-1	TGAGGTAGTAGGTTGTATAGTTTT
mmu-mir-485	AGAGGCTGGCCGTGATGAAT
mmu-mir-125a	TCCCTGAGACCCTTTAACCTGTGA
mmu-mir-339	TCCCTGTCCTCCAGGAGCTCACGT
mmu-mir-151	TAGACTGAGGCTCCTTGAGGAC
mmu-mir-429	TAATACTGTCTGGTAATGCCG
mmu-mir-450b	TTTTGCAGTATGTTCCTGAAT
mmu-mir-8114	TCACCCATCTCCTCTCCGCCT
mmu-mir-292a	ACTCAAACTGGGGGCTCTT
mmu-mir-486a	GGGGCAGCTCAGTACAGGATG
mmu-mir-351	TCCCTGAGGAGCCCTTTG
mmu-mir-30d	GTAAACATCCCCGACTGGAAGCT
mmu-mir-10b	TACCCTGTAGAACCGAAT
mmu-mir-148a	TCAGTGCACTACAGAACTTT
mmu-mir-27a	AGGGCTTAGCTGCTTGTGAGCAAGG
mmu-mir-125b-1	CCCTGAGACCCTAACTTGTGA
mmu-mir-26a-2	TTCAAGTAATCCAGGATAGGC
mmu-mir-744	TGCGGGGCTAGGGCTAACA
mmu-mir-192	CTGACCTATGAATTGACAGCCAG
mmu-mir-1981	GTAAAGGCTGGGCTTAGACGTGGC
mmu-mir-296	GAGGGTTGGGTGGAGGCT
mmu-mir-184	TGGACGGAGAACTGATAA
mmu-mir-10b	ACCCTGTAGAACCGAATT
mmu-mir-1306	CCACCTCCCCTGCAAACGTCC
mmu-mir-28a	CACTAGATTGTGAGCTGCTGGAG
mmu-mir-214	TACAGCAGGCACAGACAGG
mmu-mir-708	CAACTAGACTGTGAGCTTCT
mmu-mir-542	TGTGACAGATTGATAACTGAAA
mmu-mir-183	ATGGCACTGGTAGAATTCAC
mmu-mir-486b	CTGTACTGAGCTGCCCCG
mmu-mir-140	TACCACAGGGTAGAACCAC
mmu-mir-30a	CTTTCAGTCGGATGTTTGCA
mmu-mir-10a	ATACCCTGTAGATCCGAATT
mmu-mir-92a-1	ATTGCACTTGTCCCGGCCTGTT
mmu-mir-150	CTGGTACAGGCCTGGGGGAT
mmu-mir-151	CTAGACTGAGGCTCCTTGAGGACA
mmu-mir-28a	ACTAGATTGTGAGCTGCTGGAG
mmu-mir-146a	TGAGAACTGAATTCCATGG
mmu-mir-133a-2	TTGGTCCCCTTCAACCAGCTG
mmu-mir-215	ATGACCTATGATTTGACA
mmu-mir-1983	CTCACCTGGAGCATGTTTTCT
mmu-mir-485	AGAGGCTGGCCGTGATGAATT
mmu-mir-186	CAAAGAATTCTCCTTTTGGG
mmu-mir-139	TCTACAGTGCACGTGTCTCCA
mmu-mir-25	AGGCGGAGACTTGGGCAATTGC
mmu-mir-351	GGTCAAGAGGCGCCTGGGAAC
mmu-mir-342	TCTCACACAGAAATCGCACCCG
mmu-mir-1839	AGGTAGATAGAACAGGTCTTG
mmu-let-7d	CTATACGACCTGCTGCCTT
mmu-mir-106b	TACCGCACTGTGGGTACTTGCT
mmu-mir-149	TCTGGCTCCGTGTCTTCACTC
mmu-mir-7b	TGGAAGACTTGTGATTTTGTTGT
mmu-mir-421	ATCAACAGACATTAATTGGGCG
mmu-mir-191	AACGGAATCCCAAAAGCAGCT
mmu-mir-363	CAGGTGGAACACGATGCAATT
mmu-mir-101b	GTACAGTACTGTGATAGCTG
mmu-mir-195a	CCAATATTGGCTGTGCTGCTCC
mmu-mir-409	CGAATGTTGCTCGGTGAACCCC
mmu-mir-378c	ACTGGACTTGGAGTCAGAA
mmu-mir-99a	AACCCGTAGATCCGATCT
mmu-mir-122	GGAGTGTGACAATGGTGTTTGT
mmu-mir-30a	TGTAAACATCCTCGACTG
mmu-mir-21a	ATAGCTTATCAGACTGATGTTGAC
mmu-mir-3102	GAGCACCCCATTGGCTACCCACA
mmu-mir-30d	TGTAAACATCCCCGACTG
mmu-mir-25	ATTGCACTTGTCTCGGTCTG
mmu-mir-19b-1	TGTGCAAATCCATGCAAAACTG
mmu-mir-541	AAGGGATTCTGATGTTGGTCACAC
mmu-mir-143	CTGAGATGAAGCACTGTAGCTC
mmu-mir-142a	ACCCATAAAGTAGAAAGCACT
mmu-mir-21a	TAGCTTATCAGACTGATG
mmu-mir-145a	ATTCCTGGAAATACTGTTCTT
mmu-mir-200b	CATCTTACTGGGCAGCATTGGA
mmu-mir-671	TCCGGTTCTCAGGGCTCCACCT
mmu-mir-451a	AAACCGTTACCATTACTGAGTTTA
mmu-mir-29a	TAGCACCATCTGAAATCGGTTA
mmu-mir-3102	GGTGGTGCAGGCAGGAGAGC
mmu-mir-92b	TATTGCACTCGTCCCGGCCTC
mmu-mir-375	TTGTTCGTTCGGCTCGCGTGA
mmu-mir-151	TAGACTGAGGCTCCTTGAGGA
mmu-let-7f-2	TGAGGTAGTAGATTGTATAGTTTT
mmu-mir-495	AAACAAACATGGTGCACTTCT
mmu-mir-145a	GTCCAGTTTTCCCAGGAATCC
mmu-mir-30c-2	TGTAAACATCCTACACTCTCA
mmu-mir-203	TGAAATGTTTAGGACCACT
mmu-mir-181d	AACATTCATTGTTGTCGGTGGGT
mmu-mir-27a	TTCACAGTGGCTAAGTTC
mmu-mir-23a	ATCACATTGCCAGGGATTTCCAA
mmu-mir-1934	AGGATGACGGTGGGGCTGGTGA
mmu-mir-145a	GATTCCTGGAAATACTGTTC
mmu-mir-434	GCTCGACTCATGGTTTGAACC
mmu-mir-8116	AAGGATCCGGGGCTAGTTGG
mmu-mir-296	AGGGCCCCCCCTCAATCCTG
mmu-mir-574	TGAGTGTGTGTGTGTGAGTGTG
mmu-mir-22	AGTTCTTCAGTGGCAAGCTTT
mmu-mir-330	CAAAGCACAGGGCCTGCAGAGAGG
mmu-mir-532	CCTCCCACACCCAAGGCTTGC
mmu-mir-206	GGAATGTAAGGAAGTGTGTGG
mmu-mir-191	GCTGCACTTGGATTTCGTT
mmu-mir-29a	CTAGCACCATCTGAAATCGGT
mmu-mir-18a	ACTGCCCTAAGTGCTCCTTCTG
mmu-mir-451a	AAACCGTTACCATTACTGAGTTTAGT
mmu-mir-669c	TAGTTGTGTGTGGATGTGTGTAT
mmu-mir-320	AAAAGCTGGGTTGAGAGG
mmu-mir-8116	AAGGATCCGGGGCTAGTTGGCGT
mmu-mir-409	AATGTTGCTCGGTGAACCCC
mmu-mir-433	TCATGATGGGCTCCTCGGTGT
mmu-mir-200a	CATCTTACCGGACAGTGCTGGA
mmu-mir-423	AGGGGCAGAGAGCGAGACT
mmu-mir-126a	CATTATTACTTTTGGTACGCGC
mmu-mir-7a-2	TGGAAGACTAGTGATTTTG
mmu-mir-375	TTTTGTTCGTTCGGCTCGCGTG
mmu-mir-146b	CTGAGAACTGAATTCCATAGGCTGT
mmu-mir-103-2	AGCAGCATTGTACAGGGCTATG
mmu-mir-486b	CTGTACTGAGCTGCCCCGAGC
mmu-mir-145a	GATTCCTGGAAATACTGTTCTT
mmu-mir-1a-2	TGGAATGTAAAGAAGTAT
mmu-mir-351	GTCAAGAGGCGCCTGGGAACT
mmu-mir-10b	ACCCTGTAGAACCGAATTT
mmu-mir-5132	TGGGGTGGTGGACTCAGGCT
mmu-mir-379	TGGTAGACTATGGAACGT
mmu-mir-485	CATACACGGCTCTCCTCTCTTC
mmu-mir-486b	CTCGGGGCAGCTCAGTACAGGA
mmu-mir-222	AGCTACATCTGGCTACTGGG
mmu-mir-27b	TTCACAGTGGCTAAGTTCTGCA
mmu-mir-223	TGTCAGTTTGTCAAATACCCCAA
mmu-mir-17	CAAAGTGCTTACAGTGCAGGTA
mmu-let-7b	CTATACAACCTACTGCCTTCC
mmu-mir-378a	CTCCTGACTCCAGGTCCTGTGT
mmu-mir-10a	TACCCTGTAGATCCGAAT
mmu-mir-667	TGACACCTGCCACCCAGCCCAAG
mmu-mir-1191a	CAGTCTTACTATGTAGCCCTA
mmu-mir-1839	AAGGTAGATAGAACAGGT
mmu-mir-148b	GAAGTTCTGTTATACACTCAGGC
mmu-mir-92a-1	TTGCACTTGTCCCGGCCTGT
mmu-mir-3474	CCCTGGGAGGAGACGTGGAT
mmu-mir-375	TTTGTTCGTTCGGCTCGC
mmu-mir-375	TTTTGTTCGTTCGGCTCGCG
mmu-mir-9-3	ATAAAGCTAGATAACCGAA
mmu-mir-8112	CTCTCCGCCACCTCCACCGCAG
mmu-mir-296	GAGGGTTGGGTGGAGGCTCT
mmu-mir-484	TCAGGCTCAGTCCCCTCCCG
mmu-let-7e	TGAGGTAGGAGGTTGTAT
mmu-mir-30a	CTTTCAGTCGGATGTTTGCAGCT
mmu-mir-541	AAGGGATTCTGATGTTGG
mmu-mir-429	TAATACTGTCTGGTAATGCCGT
mmu-mir-16-1	TAGCAGCACGTAAATATTGGCGTT
mmu-mir-322	AAAACATGAAGCGCTGCAACAC
mmu-mir-148a	AAAGTTCTGAGACACTCCGACT
mmu-mir-148a	TCAGTGCACTACAGAACTTTGTC
mmu-mir-149	TCTGGCTCCGTGTCTTCACTCC
mmu-mir-378a	CTGGACTTGGAGTCAGAAGG
mmu-mir-382	AATCATTCACGGACAACACTT
mmu-mir-218-2	TTGTGCTTGATCTAACCATGT
mmu-mir-199b	CAGTAGTCTGCACATTGGTT
mmu-mir-669c	TAGTTGTGTGTGGATGTGTGT
mmu-mir-486a	CTGTACTGAGCTGCCCCGAGG
mmu-mir-344d-2	GATATAACCACTGCCAGACTGA
mmu-mir-330	TCTCTGGGCCTGTGTCTTAG
mmu-mir-363	CAGGTGGAACACGATGCAATTTT
mmu-mir-409	GAATGTTGCTCGGTGAACCCCTTT
mmu-mir-26a-2	TTCAAGTAATCCAGGATAGG
mmu-mir-298	GGCAGAGGAGGGCTGTTCTT
mmu-mir-23b	ATCACATTGCCAGGGATTAC
mmu-mir-425	AATGACACGATCACTCCCG
mmu-mir-30e	CTTTCAGTCGGATGTTTACA
mmu-mir-1964	ACCGACTTCTGGGCTCCGGCTTT
mmu-mir-9-3	TCTTTGGTTATCTAGCTGTA
mmu-mir-351	GTCAAGAGGCGCCTGGGAAC
mmu-mir-200b	CATCTTACTGGGCAGCATTGG
mmu-mir-582	AACCTGTTGAACAACTGAACCC
mmu-mir-206	ATGGAATGTAAGGAAGTGTGT
mmu-mir-30e	TGTAAACATCCTTGACTGGAAG
mmu-mir-221	AGCTACATTGTCTGCTGGGT
mmu-mir-702	TGCCCACCCTTTACCCCGCTCC
mmu-mir-27a	TTCACAGTGGCTAAGTTCCGC
mmu-mir-542	TGTGACAGATTGATAACTGAAAG
mmu-let-7c-2	CTATACAATCTACTGTCTTTCC
mmu-mir-375	TTGTTCGTTCGGCTCGCGTG
mmu-mir-669c	ATAGTTGTGTGTGGATGTGTGTATT
mmu-mir-1943	AGGGAGGATCTGGGCACCTGG
mmu-let-7c-2	GAGGTAGTAGGTTGTATGGT
mmu-let-7i	CTGAGGTAGTAGTTTGTGCTGTT
mmu-mir-320	AAAGCTGGGTTGAGAGGGCG
mmu-mir-503	GAGTATTGTTTCCACTGCCTG
mmu-mir-484	TCAGGCTCAGTCCCCTCCCGATA
mmu-mir-378c	ACTGGACTTGGAGTCAGAAG
mmu-mir-145a	GGATTCCTGGAAATACTGTTCT
mmu-mir-128-1	CTCACAGTGAACCGGTCTCTTTT
mmu-mir-505	GGGAGCCAGGAAGTATTGATGT
mmu-mir-451a	AACCGTTACCATTACTGAGT
mmu-mir-702	TGCCCACCCTTTACCCCGCT
mmu-mir-409	GAATGTTGCTCGGTGAACCC
mmu-mir-872	AAGGTTACTTGTTAGTTCAGG
mmu-mir-101a	GTACAGTACTGTGATAACT
mmu-mir-27a	AGGGCTTAGCTGCTTGTGAGC
mmu-mir-145a	GGATTCCTGGAAATACTGTTC
mmu-mir-30e	TGTAAACATCCTTGACTGGAAGC
mmu-mir-23a	ATCACATTGCCAGGGATT
mmu-mir-30d	TGTAAACATCCCCGACTGGAAGCTG
mmu-mir-202	TTCCTATGCATATACTTCTTT
mmu-mir-1947	AGGACGAGCTAGCTGAGTGC
mmu-mir-431	TGCAGGTCGTCTTGCAGGGCT
mmu-mir-375	TTTTGTTCGTTCGGCTCGCGT
mmu-mir-451a	GTTACCATTACTGAGTTT
mmu-mir-151	TAGACTGAGGCTCCTTGAGG
mmu-mir-16-2	TAGCAGCACGTAAATATT
mmu-mir-106b	ACCGCACTGTGGGTACTTGCT
mmu-mir-145a	GATTCCTGGAAATACTGTTCT
mmu-mir-215	TGACCTATGATTTGACAGACC
mmu-mir-130a	CAGTGCAATGTTAAAAGGGC
mmu-mir-340	TTATAAAGCAATGAGACTG
mmu-let-7g	CTGAGGTAGTAGTTTGTACAGTT
mmu-let-7e	TGAGGTAGGAGGTTGTATAGTTG
mmu-mir-760	CGGCTCTGGGTCTGTGGGGA
mmu-mir-423	CTGAGGGGCAGAGAGCGAGACTTT
mmu-mir-140	CCACAGGGTAGAACCACGGAC
mmu-mir-378c	ACTGGACTTGGAGTCAGA
mmu-mir-140	ACCACAGGGTAGAACCAC
mmu-mir-126a	CTCGTACCGTGAGTAATAATGCG
mmu-mir-30b	CTGGGATGTGGATGTTTACGT
mmu-mir-199b	CAGTAGTCTGCACATTGGT
mmu-mir-5129	AATGTGCCTGTGCATCTCTTCC
mmu-mir-598	TACGTCATCGTCGTCATCGTT
mmu-mir-25	AGGCGGAGACTTGGGCAAT
mmu-mir-574	TGAGTGTGTGTGTGTGAG
mmu-mir-676	CCGTCCTGAGGTTGTTGAG
mmu-mir-106b	TAAAGTGCTGACAGTGCAGAT
mmu-mir-323	GCACATTACACGGTCGACCTCT
mmu-mir-139	TGGAGACGCGGCCCTGTTGG
mmu-mir-130b	ACTCTTTCCCTGTTGCACTAC
mmu-mir-542	TGTGACAGATTGATAACTGAA
mmu-mir-142a	CATAAAGTAGAAAGCACTACT
mmu-let-7c-2	GAGGTAGTAGGTTGTATGGTTT
mmu-mir-708	CAACTAGACTGTGAGCTTC
mmu-mir-423	AGGGGCAGAGAGCGAGACTT
mmu-mir-350	AAAGTGCATGCGCTTTGGGACA
mmu-mir-423	GCTCGGTCTGAGGCCCCTC
mmu-mir-450a-2	TTTTGCGATGTGTTCCTAAT
mmu-mir-133a-2	TGGTCCCCTTCAACCAGCTGT
mmu-mir-543	AAACATTCGCGGTGCACTTC
mmu-mir-382	GAAGTTGTTCGTGGTGGATTC
mmu-mir-200b	TAATACTGCCTGGTAATGATGAC
mmu-mir-146a	TGAGAACTGAATTCCATGGGTTAT
mmu-mir-222	TCAGTAGCCAGTGTAGATCCT
mmu-mir-450b	TTTTGCAGTATGTTCCTGAATA
mmu-mir-196a-1	ACAACGACATCAAACCACCTGA
mmu-mir-152	TCAGTGCATGACAGAACTTGGG
mmu-mir-8097	AAACAAGGAAAATGTCCGGGCTG
mmu-mir-433	ATCATGATGGGCTCCTCGGT
mmu-mir-483	AAGACGGGAGAAGAGAAGGGAG
mmu-mir-181b-2	AACATTCATTGCTGTCGGTGG
mmu-mir-26a-2	TTCAAGTAATCCAGGATAGGCTG
mmu-mir-127	TCGGATCCGTCTGAGCTTGGCTG
mmu-mir-200c	TAATACTGCCGGGTAATGAT
mmu-mir-335	TCAAGAGCAATAACGAAAAATG
mmu-mir-499	TTAAGACTTGCAGTGATGTTT
mmu-mir-181d	AACATTCATTGTTGTCGGTGGG
mmu-mir-199b	ACAGTAGTCTGCACATTGGTTA
mmu-mir-30b	TGTAAACATCCTACACTCAGC
mmu-mir-215	TCTGTCATTCTGTAGGCCAA
mmu-mir-361	CCCCCAGGTGTGATTCTGATT
mmu-mir-615	TCCGAGCCTGGGTCTCCCTCT
mmu-mir-3074-2	GTTCCTGCTGAACTGAGCCAGT
mmu-mir-374b	ATATAATACAACCTGCTAAGTGT
mmu-mir-423	TGAGGGGCAGAGAGCGAGACTTTTC
mmu-mir-483	CACTCCTCCCCTCCCGTCTTG
mmu-mir-30d	CTGTAAACATCCCCGACTGGAAGCT
mmu-mir-8114	TCACCCATCTCCTCTCCGCCTC
mmu-mir-26a-2	TCAAGTAATCCAGGATAGGCT
mmu-mir-8112	TCTCCGCCACCTCCACCGCAG
mmu-mir-29a	CTAGCACCATCTGAAATC
mmu-mir-320	AAAGCTGGGTTGAGAGGGC
mmu-mir-423	CTGAGGGGCAGAGAGCGAGACT
mmu-mir-128-1	CACAGTGAACCGGTCTCTTTTT
mmu-mir-702	TGCCCACCCTTTACCCCGCTC
mmu-mir-409	CGAATGTTGCTCGGTGAACCCCTT
mmu-mir-877	GTAGAGGAGATGGCGCAGGGGAC
mmu-let-7d	AGAGGTAGTAGGTTGCATA
mmu-mir-320	AAAGCTGGGTTGAGAGGGCGA
mmu-mir-375	TTTTGTTCGTTCGGCTCGCGTGA
mmu-mir-101b	GTACAGTACTGTGATAGCT
mmu-mir-486a	CTCGGGGCAGCTCAGTACAGGAT
mmu-mir-370	GCCTGCTGGGGTGGAACCTGGT
mmu-mir-127	GAAGCTCAGAGGGCTCTGATT
mmu-mir-465c-2	TATTTAGAATGGCGCTGATCTG
mmu-mir-450b	TTTTGCAGTATGTTCCTGAA
mmu-mir-200a	TAACACTGTCTGGTAACGAT
mmu-mir-15b	CGAATCATTATTTGCTGCTCTA
mmu-mir-409	CGAATGTTGCTCGGTGAAC
mmu-mir-1947	AGGACGAGCTAGCTGAGTGCTG
mmu-mir-200a	TAACACTGTCTGGTAACGA
mmu-mir-361	CCCCCAGGTGTGATTCTGATTT
mmu-mir-129-2	CTTTTTGCGGTCTGGGCTTG
mmu-mir-15b	CGAATCATTATTTGCTGCTCT
mmu-mir-150	CTGGTACAGGCCTGGGGGA
mmu-mir-374b	ATATAATACAACCTGCTA
mmu-mir-191	AGCTGCACTTGGATTTCGTTC
mmu-mir-671	TCCGGTTCTCAGGGCTCCACC
mmu-mir-326	CCTCTGGGCCCTTCCTCCAGT
mmu-mir-199b	ACAGTAGTCTGCACATTGGT
mmu-mir-181a-1	AACATTCAACGCTGTCGG
mmu-mir-361	TTATCAGAATCTCCAGGGGTAC
mmu-mir-532	ATGCCTTGAGTGTAGGACCGT
mmu-mir-409	AATGTTGCTCGGTGAACCCCTT
mmu-mir-669a-12	AGTTGTGTGTGCATGTTCATGT
mmu-mir-292a	AAGTGCCGCCAGGTTTTGAGTGT
mmu-mir-191	AACGGAATCCCAAAAGCAGCTGT
mmu-mir-1249	ACGCCCTTCCCCCCCTTCTTC
mmu-mir-293	ACTCAAACTGTGTGACATTTT
mmu-mir-511	CATGCCTTTTGCTCTGCACTCA
mmu-mir-106b	TACCGCACTGTGGGTACTTGC
mmu-mir-15b	TAGCAGCACATCATGGTTTAC
mmu-mir-466q	TGTGTGTGTGTGTGTGTATGT
mmu-mir-92a-1	GCACTTGTCCCGGCCTGT
mmu-mir-1970	TGTGTCACTGGGGATAGGCTTTG
mmu-mir-196b	TAGGTAGTTTCCTGTTGTTGG
mmu-mir-181a-2	ACCACCGACCGTTGACTGT
mmu-mir-93	CAAAGTGCTGTTCGTGCAGGTA
mmu-mir-219a-1	AGAGTTGCGTCTGGACGTCCCGA
mmu-mir-181a-1	AACATTCAACGCTGTCGGTGAGT
mmu-mir-3095	TGGACACTGGAGAGAGAGCTTT
mmu-mir-542	TGTGACAGATTGATAACTGA
mmu-mir-101b	ACAGTACTGTGATAGCTGAAG
mmu-mir-125b-1	ACGGGTTAGGCTCTTGGGAGC
mmu-mir-134	TGTGACTGGTTGACCAGAGGG
mmu-mir-27b	AGAGCTTAGCTGATTGGTGAAC
mmu-mir-582	TAACCTGTTGAACAACTGAACC
mmu-mir-409	GAATGTTGCTCGGTGAACC
mmu-mir-666	AGCGGGCACAGCTGTGAGAGC
mmu-mir-223	CCGTGTATTTGACAAGCTGAGTTG
mmu-mir-125a	TCCCTGAGACCCTTTAACCT
mmu-mir-203	GTGAAATGTTTAGGACCACTAG
mmu-mir-1306	TGGACGTTGGCTCTGGTGGTGA
mmu-mir-669f	CATATACATACACACACACGT
mmu-mir-409	CGAATGTTGCTCGGTGAACC
mmu-mir-1947	AGGACGAGCTAGCTGAGTGCT
mmu-mir-483	AAGACGGGAGAAGAGAAGGGAGT
mmu-mir-652	AATGGCGCCACTAGGGTTGT
mmu-mir-342	AGGGGTGCTATCTGTGATTGAG
mmu-mir-182	TTTGGCAATGGTAGAACT
mmu-mir-330	GCAAAGCACAGGGCCTGCAGAGA
mmu-mir-219a-1	AGAGTTGCGTCTGGACGTCCCG
mmu-mir-218-2	TTGTGCTTGATCTAACCATGTGG
mmu-mir-3057	ATTGGAGCTGAGATTCTGCGGG
mmu-mir-194-2	TGTAACAGCAACTCCATGTGGA
mmu-mir-27b	GTTCACAGTGGCTAAGTTCT
mmu-mir-679	TTGGACTGTGAGGTGACTCTTG
mmu-mir-152	TCAGTGCATGACAGAACTT
mmu-mir-139	GGAGACGCGGCCCTGTTGGAGT
mmu-mir-8097	AACAAGGAAAATGTCCGGGCTG
mmu-mir-1981	CATCTAACCCTGGCCTTTGACA
mmu-mir-101b	TACAGTACTGTGATAGCTG
mmu-mir-483	TCACTCCTCCCCTCCCGTCTTGT
mmu-mir-296	AGGGCCCCCCCTCAATCCTGTTG
mmu-mir-505	GGGAGCCAGGAAGTATTGATG
mmu-mir-133b	TTTGGTCCCCTTCAACCAGCT
mmu-mir-339	TGAGCGCCTCGGCGACAGAGCCG
mmu-mir-101a	GTACAGTACTGTGATAACTG
mmu-mir-100	AACCCGTAGATCCGAACT
mmu-mir-1968	TGCAGCTGTTAAGGATGGTGGAC
mmu-mir-99b	ACCCGTAGAACCGACCTTGC
mmu-mir-106b	TAAAGTGCTGACAGTGCAGATA
mmu-mir-143	TGAGATGAAGCACTGTAG
mmu-mir-708	CAACTAGACTGTGAGCTTCTA
mmu-mir-28a	CACTAGATTGTGAGCTGCT
mmu-mir-181d	AACATTCATTGTTGTCGGTGGGTT
mmu-mir-423	GCTCGGTCTGAGGCCCCTCAG
mmu-mir-126a	CTCGTACCGTGAGTAATAATGC
mmu-mir-434	TTTGAACCATCACTCGACTC
mmu-mir-140	CCACAGGGTAGAACCACGGACA
mmu-mir-151	TACTAGACTGAGGCTCCTTGA
mmu-mir-30a	TTTCAGTCGGATGTTTGCA
mmu-mir-505	GGGAGCCAGGAAGTATTGATGTT
mmu-mir-483	TCACTCCTCCCCTCCCGTCTTG
mmu-mir-196a-2	TAGGTAGTTTCATGTTGTTGG
mmu-mir-582	AACCTGTTGAACAACTGAAC
mmu-mir-667	TGACACCTGCCACCCAGCCCAA
mmu-mir-126a	CATTATTACTTTTGGTACGC
mmu-mir-128-2	GGGGGCCGATGCACTGTAAGAGA
mmu-mir-451a	AAACCGTTACCATTACTGA
mmu-mir-126a	CGTACCGTGAGTAATAATGCGC
mmu-mir-342	AGGGGTGCTATCTGTGATTG
mmu-mir-7084	TAGAGGATAGAGGTAGAGAGT
mmu-mir-541	AAGGGATTCTGATGTTGGTCACACTC
mmu-mir-152	TCAGTGCATGACAGAACTTG
mmu-mir-1306	TGGACGTTGGCTCTGGTGGT
mmu-mir-382	AAGTTGTTCGTGGTGGATTCG
mmu-mir-30e	TTTCAGTCGGATGTTTACAGC
mmu-let-7c-2	CTATACAATCTACTGTCTTTC
mmu-mir-28a	ACTAGATTGTGAGCTGCTGG
mmu-mir-485	AGAGAGGCTGGCCGTGATGAAT
mmu-mir-155	TTAATGCTAATTGTGATAGGGGT
mmu-mir-7687	AGGCGGGGAACCTGAGGCG
mmu-mir-582	TAACCTGTTGAACAACTGAAC
mmu-mir-106b	TAAAGTGCTGACAGTGCAGA
mmu-let-7c-1	TGAGGTAGTAGGTTGTATGGTTTA
mmu-mir-5132	CGTGGGGTGGTGGACTCAGGCT
mmu-mir-322	CAAAACATGAAGCGCTGCAA
mmu-mir-7043	TACTGTGCCTCTCTGTTTTCAG
mmu-mir-130a	CAGTGCAATGTTAAAAGGGCA
mmu-mir-486a	TCCTGTACTGAGCTGCCCCGAGGTC
mmu-mir-1947	AGGACGAGCTAGCTGAGTG
mmu-mir-184	TTGGACGGAGAACTGATAAGG
mmu-mir-361	TTATCAGAATCTCCAGGGGT
mmu-mir-340	TTATAAAGCAATGAGACTGA
mmu-mir-10a	CCCTGTAGATCCGAATTTGT
mmu-mir-582	AACCTGTTGAACAACTGAACC
mmu-mir-222	TCAGTAGCCAGTGTAGATCCTG
mmu-mir-1964	ACCGACTTCTGGGCTCCGGCTT
mmu-mir-431	TTGCAGGTCGTCTTGCAGGGCT
mmu-mir-320	AAAAGCTGGGTTGAGAGGGCGAAAA
mmu-mir-1983	CTCACCTGGAGCATGTTTTC
mmu-mir-136	CATCATCGTCTCAAATGAGTCT
mmu-mir-3474	CCCTGGGAGGAGACGTGGATTC
mmu-mir-10b	ACAGATTCGATTCTAGGGGAAT
mmu-mir-19a	TGTGCAAATCTATGCAAAACTG
mmu-mir-181c	ACCATCGACCGTTGAGTGGAC
mmu-mir-125b-1	ACGGGTTAGGCTCTTGGGAG
mmu-mir-29a	TAGCACCATCTGAAATCG
mmu-mir-93	CAAAGTGCTGTTCGTGCAGGTAGT
mmu-mir-29a	CTAGCACCATCTGAAATCG
mmu-mir-219a-2	AGAATTGTGGCTGGACATCT
mmu-mir-130b	ACTCTTTCCCTGTTGCACTACT
mmu-mir-3057	ATTGGAGCTGAGATTCTGCGGGA
mmu-mir-532	CCTCCCACACCCAAGGCTTGCA
mmu-mir-25	GCACTTGTCTCGGTCTGA
mmu-mir-532	CCTCCCACACCCAAGGCTTG
mmu-mir-149	TCTGGCTCCGTGTCTTCACTCCC
mmu-mir-338	AACAATATCCTGGTGCTGAG
mmu-mir-206	ATGGAATGTAAGGAAGTGTGTGG
mmu-mir-423	GCTCGGTCTGAGGCCCCTCAGT
mmu-mir-320	GAAAAGCTGGGTTGAGAGGGC
mmu-let-7d	AAGAGGTAGTAGGTTGCATAG
mmu-mir-181b-2	AACATTCATTGCTGTCGG
mmu-mir-223	TGTCAGTTTGTCAAATACCCC
mmu-mir-128-2	TCACAGTGAACCGGTCTC
mmu-mir-184	TTGGACGGAGAACTGATAAGGG
mmu-mir-106b	CCGCACTGTGGGTACTTG
mmu-mir-1198	TATGTGTTCCTGGCTGGCTTGGTA
mmu-mir-190b	TGATATGTTTGATATTGGGTTGT
mmu-mir-300	TATGCAAGGGCAAGCTCTCTTC
mmu-mir-151	TACTAGACTGAGGCTCCTTGAG
mmu-mir-3102	GAGCACCCCATTGGCTACCCACAG
mmu-mir-151	ACTAGACTGAGGCTCCTTGA
mmu-mir-142a	ACCCATAAAGTAGAAAGCACTA
mmu-mir-1934	AGGATGACGGTGGGGCTGGTG
mmu-mir-193b	CGGGGTTTTGAGGGCGAGATGA
mmu-mir-128-2	CTCACAGTGAACCGGTCTCTTT
mmu-mir-183	ATGGCACTGGTAGAATTCA
mmu-mir-339	TCCCTGTCCTCCAGGAGCTCA
mmu-mir-92b	TATTGCACTCGTCCCGGCCT
mmu-mir-140	ACCACAGGGTAGAACCACGGACAG
mmu-mir-1839	AAAGGTAGATAGAACAGGTCT
mmu-mir-143	CTGAGATGAAGCACTGTAGCT
mmu-mir-30b	TGTAAACATCCTACACTCAGCTGT
mmu-mir-199b	TACAGTAGTCTGCACATTGGTT
mmu-mir-328	TGGCCCTCTCTGCCCTTCCGT
mmu-mir-345	CCTGAACTAGGGGTCTGGAGA
mmu-mir-15b	TAGCAGCACATCATGGTTT
mmu-mir-100	ACCCGTAGATCCGAACTTGT
mmu-mir-340	ATTATAAAGCAATGAGACTG
mmu-mir-15b	TAGCAGCACATCATGGTT
mmu-mir-298	GGCAGAGGAGGGCTGTTCTTCC
mmu-mir-410	AATATAACACAGATGGCCTGT
mmu-mir-147	AGTGTGCGGAAATGCTTCTG
mmu-mir-423	GAGGGGCAGAGAGCGAGACTTT
mmu-mir-3099	TAGGCTAGAGAGAGGTTGGGGA
mmu-mir-30c-2	CTGGGAGAAGGCTGTTTACT
mmu-mir-361	CCCCAGGTGTGATTCTGATTTGT
mmu-mir-128-2	CTCACAGTGAACCGGTCTCTT
mmu-mir-466q	TGTGTGTGTGTGTGTGTATGTG
mmu-mir-1943	AAGGGAGGATCTGGGCACCT
mmu-let-7b	GAGGTAGTAGGTTGTGTGGTT
mmu-mir-486b	CGGGGCAGCTCAGTACAG
mmu-mir-125b-1	TCCCTGAGACCCTAACTT
mmu-mir-204	TTCCCTTTGTCATCCTATGCCT
mmu-mir-1968	TGCAGCTGTTAAGGATGGTGGACT
mmu-mir-669h	ATGCATGGGTGTATAGTTGAGT
mmu-mir-532	CATGCCTTGAGTGTAGGACC
mmu-mir-363	CAGGTGGAACACGATGCAAT
mmu-mir-466q	TGTGTGTGTGTGTGTGTATG
mmu-mir-193b	CGGGGTTTTGAGGGCGAGATG
mmu-mir-181a-2	AACCACCGACCGTTGACTGTAC
mmu-let-7f-1	TGAGGTAGTAGATTGTATAGTTGT
mmu-mir-1839	AGGTAGATAGAACAGGTCTTGT
mmu-mir-125b-1	ACGGGTTAGGCTCTTGGGAGCT
mmu-mir-9-3	CTTTGGTTATCTAGCTGTATGA
mmu-mir-363	AATTGCACGGTATCCATCTG
mmu-mir-669c	ATAGTTGTGTGTGGATGTGTGTATTT
mmu-mir-465c-2	TATTTAGAATGGCGCTGATCTGA
mmu-mir-182	TTTGGCAATGGTAGAACTCACACCGG
mmu-mir-181d	AACATTCATTGTTGTCGGTGG
mmu-mir-409	AATGTTGCTCGGTGAACCCCTTT
mmu-mir-5107	TTGGGCAGAGGAGGCAGGGACA
mmu-mir-130b	ACTCTTTCCCTGTTGCACTA
mmu-mir-5113	GACAGAGGAGGAGAGAGATC
mmu-mir-409	AATGTTGCTCGGTGAACCC
mmu-mir-376b	ATCATAGAGGAACATCCACTTT
mmu-mir-142a	CCATAAAGTAGAAAGCACT
mmu-mir-30e	GTAAACATCCTTGACTGGAAGCT
mmu-mir-144	TACAGTATAGATGATGTAC
mmu-let-7c-2	CTATACAATCTACTGTCTTT
mmu-mir-322	CAAAACATGAAGCGCTGCA
mmu-mir-181b-2	AACATTCATTGCTGTCGGTGGG
mmu-mir-486a	GGTCCTGTACTGAGCTGCCCCG
mmu-mir-409	CGAATGTTGCTCGGTGAACCC
mmu-mir-486b	CCTGTACTGAGCTGCCCCGAG
mmu-mir-615	TCCGAGCCTGGGTCTCCCTCTT
mmu-mir-326	CCTCTGGGCCCTTCCTCCAG
mmu-let-7g	CTGAGGTAGTAGTTTGTACAGTTT
mmu-mir-144	GGATATCATCATATACTGTAAGT
mmu-mir-1943	AGGGAGGATCTGGGCACCTG
mmu-mir-9-3	ATAAAGCTAGATAACCGAAAGT
mmu-mir-3102	GGTGGTGCAGGCAGGAGAGCC
mmu-mir-574	CACGCTCATGCACACACCCAC
mmu-mir-215	ATGACCTATGATTTGACAGACCGT
mmu-mir-140	CAGTGGTTTTACCCTATGGTA
mmu-mir-598	TACGTCATCGTCGTCATCGTTAT
mmu-mir-181d	AACATTCATTGTTGTCGGTG
mmu-mir-27a	AGGGCTTAGCTGCTTGTGAGCAAG
mmu-mir-181b-2	AACATTCATTGCTGTCGGTGGGT
mmu-mir-326	CCTCTGGGCCCTTCCTCC
mmu-mir-219a-2	AGAATTGTGGCTGGACATCTG
mmu-mir-340	TCCGTCTCAGTTACTTTATAG
mmu-mir-18a	ACTGCCCTAAGTGCTCCTTCTGG
mmu-mir-342	GGGGTGCTATCTGTGATTGAG
mmu-mir-872	AAGGTTACTTGTTAGTTCAG
mmu-mir-421	ATCAACAGACATTAATTGGGC
mmu-mir-184	GGACGGAGAACTGATAAGGGT
mmu-mir-7043	GTACTGTGCCTCTCTGTTTTC
mmu-mir-196a-1	CAACGACATCAAACCACCTGA
mmu-mir-328	CCTGGCCCTCTCTGCCCTTCCGT
mmu-mir-130b	CAGTGCAATGATGAAAGGGC
mmu-mir-24-2	TGGCTCAGTTCAGCAGGAA
mmu-mir-338	AACAATATCCTGGTGCTGAGTG
mmu-mir-1983	TCACCTGGAGCATGTTTTCT
mmu-mir-760	TCGGCTCTGGGTCTGTGGGGA
mmu-mir-423	CTGAGGGGCAGAGAGCGAGACTT
mmu-mir-144	GGATATCATCATATACTGTA
mmu-let-7e	CTATACGGCCTCCTAGCTTTCC
mmu-mir-223	GTCAGTTTGTCAAATACCCCA
mmu-mir-193a	TGGGTCTTTGCGGGCAAGATGA
mmu-mir-485	CATACACGGCTCTCCTCTCTT
mmu-mir-30e	TGTAAACATCCTTGACTGGA
mmu-mir-8097	ACAAGGAAAATGTCCGGGCTG
mmu-mir-770	GTGGGCCTGACGTGGAGCTGG
mmu-mir-204	TTCCCTTTGTCATCCTATGCCTG
mmu-mir-501	ATGCACCCGGGCAAGGATTTG
mmu-mir-122	TGGAGTGTGACAATGGTGTTTGTGT
mmu-mir-1934	TCTGGTCCCCTGCTTCGTCCTCT
mmu-mir-22	AAGCTGCCAGTTGAAGAACTGTT
mmu-mir-134	TGTGACTGGTTGACCAGAGGGGCG
mmu-mir-486b	CTCGGGGCAGCTCAGTACAGG
mmu-mir-503	GGAGTATTGTTTCCACTGCCTG
mmu-mir-1249	ACGCCCTTCCCCCCCTTCTT
mmu-mir-205	TCCTTCATTCCACCGGAGTCT
mmu-mir-483	AAGACGGGAGAAGAGAAGGGA
mmu-mir-374b	ATATAATACAACCTGCTAAG
mmu-let-7d	TATACGACCTGCTGCCTTT
mmu-mir-28a	AAGGAGCTCACAGTCTATTGA
mmu-mir-193b	AACTGGCCCACAAAGTCCCGCT
mmu-mir-369	AGATCGACCGTGTTATATTCG
mmu-mir-128-2	TCACAGTGAACCGGTCTCTTTCC
mmu-mir-139	TGGAGACGCGGCCCTGTTGGA
mmu-mir-26a-2	TTCAAGTAATCCAGGATA
mmu-mir-361	TTATCAGAATCTCCAGGGGTA
mmu-mir-450b	ATTGGGAACATTTTGCATGC
mmu-mir-409	CGAATGTTGCTCGGTGAACCCCTTT
mmu-mir-7063	ATGAGAGGTGCAGGCTGAGC
mmu-mir-127	TCGGATCCGTCTGAGCTT
mmu-mir-98	TGAGGTAGTAAGTTGTATT
mmu-mir-92a-1	TATTGCACTTGTCCCGGC
mmu-mir-181a-2	ACCACCGACCGTTGACTGTA
mmu-mir-1306	ACGTTGGCTCTGGTGGTGAT
mmu-mir-222	CTACATCTGGCTACTGGGTCT
mmu-mir-423	GAGGGGCAGAGAGCGAGACT
mmu-mir-1943	AAGGGAGGATCTGGGCACCTGGA
mmu-mir-872	AAGGTTACTTGTTAGTTCA
mmu-mir-434	TTTGAACCATCACTCGACT
mmu-mir-342	AGGGGTGCTATCTGTGATT
mmu-mir-409	GAATGTTGCTCGGTGAAC
mmu-mir-193b	TCGGGGTTTTGAGGGCGAGATG
mmu-mir-433	TCATGATGGGCTCCTCGGTG
mmu-mir-25	AGGCGGAGACTTGGGCAATTGCT
mmu-mir-499	TTAAGACTTGCAGTGATGTT
mmu-mir-7015	TCTCACTGTCCTCTGCACTAG
mmu-mir-872	AAGGTTACTTGTTAGTTCAGGA
mmu-mir-760	CGGCTCTGGGTCTGTGGGGAG
mmu-mir-28a	ACTAGATTGTGAGCTGCTGGA
mmu-mir-365-2	GAGGGACTTTCAGGGGCAGCTG
mmu-mir-15b	TAGCAGCACATCATGGTTTACA
mmu-mir-204	GCTGGGAAGGCAAAGGGACGT
mmu-mir-122	TGGAGTGTGACAATGGTGTTTGTG
mmu-mir-101b	ACAGTACTGTGATAGCTGA
mmu-mir-16-1	CCAGTATTGACTGTGCTGCTGA
mmu-mir-465c-2	TATTTAGAATGGCGCTGATCT
mmu-mir-28a	CTAGATTGTGAGCTGCTGGAG
mmu-mir-6899	TTGTCCTTCTGTGTCTTCTGCAG
mmu-mir-125b-2	ACAAGTCAGGTTCTTGGGACC
mmu-mir-1306	GACGTTGGCTCTGGTGGTGA
mmu-mir-667	GACACCTGCCACCCAGCCCAAG
mmu-mir-5113	GACAGAGGAGGAGAGAGATCCTG
mmu-mir-1306	CCACCTCCCCTGCAAACGTCCA
mmu-mir-3474	CCCTGGGAGGAGACGTGGATT
mmu-mir-669h	TATGCATGGGTGTATAGTTGAGT
mmu-mir-653	TTGAAACAATCTCTACTGAACC
mmu-mir-128-1	CACAGTGAACCGGTCTCTTTT
mmu-mir-342	TCTCACACAGAAATCGCACCC
mmu-let-7f-1	CTATACAATCTATTGCCTTCC
mmu-mir-9-3	CTTTGGTTATCTAGCTGTATG
mmu-mir-760	TCGGCTCTGGGTCTGTGGGGAG
mmu-mir-93	ACTGCTGAGCTAGCACTTCCCG
mmu-mir-361	TCCCCCAGGTGTGATTCTGA
mmu-mir-669c	GTTGTGTGTGGATGTGTGT
mmu-let-7d	AGAGGTAGTAGGTTGCATAGTTTT
mmu-mir-23b	GGGTTCCTGGCATGCTGATT
mmu-mir-134	TGTGACTGGTTGACCAGAGG
mmu-mir-7043	ACTGTGCCTCTCTGTTTTCA
mmu-mir-128-1	TCACAGTGAACCGGTCTCTTTTTC
mmu-mir-328	CCTGGCCCTCTCTGCCCTTCCG
mmu-mir-503	GAGTATTGTTTCCACTGCCT
mmu-mir-192	CTGACCTATGAATTGACA
mmu-mir-146b	CTGAGAACTGAATTCCATAGGCTG
mmu-mir-224	TAAGTCACTAGTGGTTCCG
mmu-mir-98	TGAGGTAGTAAGTTGTATTG
mmu-mir-144	TACAGTATAGATGATGTACT
mmu-mir-330	TCTCTGGGCCTGTGTCTTAGG
mmu-mir-598	TACGTCATCGTCGTCATCGTTA
mmu-mir-98	CTATACAACTTACTACTTTCCT
mmu-mir-101b	TACAGTACTGTGATAGCT
mmu-mir-320	GAAAAGCTGGGTTGAGAGGGCG
mmu-mir-142a	TGTAGTGTTTCCTACTTTATGG
mmu-mir-5132	TGGGGTGGTGGACTCAGGCTT
mmu-mir-219a-1	AGAGTTGCGTCTGGACGTC
mmu-mir-8114	TCACCCATCTCCTCTCCGCCTCGC
mmu-mir-27b	GTTCACAGTGGCTAAGTTCTGC
mmu-mir-6988	TGACCTCTGTATCTCCTGCCAG
mmu-mir-203	GTGAAATGTTTAGGACCACT
mmu-mir-126a	TCGTACCGTGAGTAATAAT
mmu-mir-294	AAAGTGCTTCCCTTTTGTGTGT
mmu-mir-29a	CTAGCACCATCTGAAATCGGTTAT
mmu-let-7d	CTATACGACCTGCTGCCTTTCTT
mmu-mir-200a	CATCTTACCGGACAGTGCTGG
mmu-mir-101a	TACAGTACTGTGATAACT
mmu-mir-194-1	TGTAACAGCAACTCCATGTGGAC
mmu-mir-93	ACTGCTGAGCTAGCACTTCCCGA
mmu-mir-181a-1	ACCATCGACCGTTGATTGTAC
mmu-mir-330	CAAAGCACAGGGCCTGCAGAGAGGT
mmu-mir-486a	TCGGGGCAGCTCAGTACAGGAT
mmu-mir-16-2	CTAGCAGCACGTAAATATTGGCG
mmu-mir-7b	TGGAAGACTTGTGATTTTGTTGTT
mmu-mir-582	TAACCTGTTGAACAACTGAACCC
mmu-mir-23b	TGGGTTCCTGGCATGCTGATT
mmu-mir-151	ACTAGACTGAGGCTCCTTGAGGA
mmu-mir-486b	CCTGTACTGAGCTGCCCCGA
mmu-mir-221	ACCTGGCATACAATGTAGATTTC
mmu-mir-99b	ACCCGTAGAACCGACCTTGCG
mmu-mir-7084	CTAGAGGATAGAGGTAGAGAGT
mmu-mir-340	ATTATAAAGCAATGAGACTGA
mmu-mir-193a	TGGGTCTTTGCGGGCAAGATG
mmu-mir-342	GGGGTGCTATCTGTGATTGAGGGAC
mmu-mir-495	AACAAACATGGTGCACTTCT
mmu-mir-369	AGATCGACCGTGTTATATTCGC
mmu-mir-30c-2	CTGGGAGAAGGCTGTTTAC
mmu-mir-760	TCGGCTCTGGGTCTGTGGGG
mmu-mir-206	TGGAATGTAAGGAAGTGTGTGGT
mmu-mir-339	TCCCTGTCCTCCAGGAGCTCAC
mmu-mir-345	CCCTGAACTAGGGGTCTGGAGA
mmu-mir-3057	ATTGGAGCTGAGATTCTGCGGGATG
mmu-mir-296	GAGGGTTGGGTGGAGGCTCTCC
mmu-mir-148b	TCAGTGCATCACAGAACTT
mmu-mir-223	CGTGTATTTGACAAGCTGAGTTGGACA
mmu-mir-134	TGTGACTGGTTGACCAGAGGGGCGT
mmu-mir-30d	CTGTAAACATCCCCGACTGGAAGC
mmu-mir-206	GGAATGTAAGGAAGTGTGT
mmu-mir-450a-2	TTTTGCGATGTGTTCCTAATAT
mmu-mir-125a	TCCCTGAGACCCTTTAACC
mmu-mir-493	TTGTACATGGTAGGCTTTCATT
mmu-mir-451a	CGTTACCATTACTGAGTTT
mmu-mir-582	AACCTGTTGAACAACTGAACCCA
mmu-mir-5134	ACGGGTGGCCCTCTTTCTGCAG
mmu-mir-136	AGGACTCCATTTGTTTTGATGA
mmu-mir-3099	TAGGCTAGAGAGAGGTTGGGGAT
mmu-mir-1306	TGGACGTTGGCTCTGGTGGTG
mmu-mir-142a	GTAGTGTTTCCTACTTTATGG
mmu-mir-32	TATTGCACATTACTAAGTTGC
mmu-mir-148a	TCAGTGCACTACAGAACT
mmu-mir-106b	ACCGCACTGTGGGTACTTGCTG
mmu-mir-6900	TGGTGATGGGCTCTCTTGTAG
mmu-mir-486a	GTCCTGTACTGAGCTGCCCCGAG
mmu-mir-9-3	TCTTTGGTTATCTAGCTGT
mmu-mir-6899	TTGTCCTTCTGTGTCTTCTGC
mmu-mir-24-2	GGCTCAGTTCAGCAGGAACAG
mmu-mir-451a	TTTAGTAATGGTAACGGTTCT
mmu-mir-1981	CATCTAACCCTGGCCTTTGAC
mmu-mir-101a	TACAGTACTGTGATAACTG
mmu-mir-365-2	GAGGGACTTTCAGGGGCAGCTGT
mmu-mir-543	AAACATTCGCGGTGCACTTCTTTT
mmu-mir-99a	ACCCGTAGATCCGATCTTGT
mmu-mir-320	AAAGCTGGGTTGAGAGGGCGAA
mmu-let-7e	TGAGGTAGGAGGTTGTATA
mmu-mir-322	AAAACATGAAGCGCTGCA
mmu-mir-7084	TCTAGAGGATAGAGGTAGAGAGT
mmu-mir-107	AGCAGCATTGTACAGGGC
mmu-mir-505	GGGAGCCAGGAAGTATTGATGTTT
mmu-mir-23b	ATCACATTGCCAGGGATTACC
mmu-mir-1983	CTCACCTGGAGCATGTTTT
mmu-mir-291b	GATCAAAGTGGAGGCCCTCT
mmu-mir-320	GAAAAGCTGGGTTGAGAGGGCGA
mmu-mir-423	AGCTCGGTCTGAGGCCCCT
mmu-mir-450b	TATTGGGAACATTTTGCATGCA
mmu-mir-351	TCCCTGAGGAGCCCTTTGA
mmu-mir-669a-12	ACATAACATACACACACACGTAT
mmu-mir-185	TGGAGAGAAAGGCAGTTCCTGAT
mmu-mir-151	TAGACTGAGGCTCCTTGAGGACA
mmu-mir-219a-2	AGAATTGTGGCTGGACATC
mmu-mir-29b-2	TAGCACCATTTGAAATCAGT
mmu-mir-669c	AGTTGTGTGTGGATGTGTGTAT
mmu-mir-21a	ATAGCTTATCAGACTGATGTT
mmu-mir-30d	CTGTAAACATCCCCGACTGGAAG
mmu-mir-421	ATCAACAGACATTAATTGGGCGC
mmu-mir-15b	TAGCAGCACATCATGGTTTA
mmu-mir-874	CTGCCCTGGCCCGAGGGACCGACT
mmu-mir-296	AGGGTTGGGTGGAGGCTCTCC
mmu-mir-192	CTGACCTATGAATTGACAGCCAGT
mmu-mir-669a-12	ACATAACATACACACACACGTA
mmu-mir-486a	TCGGGGCAGCTCAGTACAGGATG
mmu-mir-128-2	ACAGTGAACCGGTCTCTTT
mmu-mir-466i	ATACACACACACATACACACT
mmu-let-7c-2	GAGGTAGTAGGTTGTATGG
mmu-mir-30e	TGTAAACATCCTTGACTGGAA
mmu-mir-142a	CCCATAAAGTAGAAAGCA
mmu-mir-345	CCCTGAACTAGGGGTCTGGAG
mmu-mir-132	ACCGTGGCTTTCGATTGTTA
mmu-mir-3103	TAACCTCTGATCCTTCCCACA
mmu-mir-140	CAGTGGTTTTACCCTATGGT
mmu-mir-215	TGACCTATGATTTGACAGAC
mmu-mir-23a	GGGGTTCCTGGGGATGGGATT
mmu-mir-3064	TCTGGCTGTTGTGGTGTGCA
mmu-mir-5113	GACAGAGGAGGAGAGAGATCCTGT
mmu-mir-30c-2	TGTAAACATCCTACACTCTCAGCTGT
mmu-mir-342	AGGGGTGCTATCTGTGATTGAGG
mmu-mir-669c	TATAGTTGTGTGTGGATGTGTGT
mmu-mir-186	AAAGAATTCTCCTTTTGGGCT
mmu-mir-1943	AAGGGAGGATCTGGGCACC
mmu-mir-187	AGGCTACAACACAGGACCCGGG
mmu-mir-7a-1	TGGAAGACTAGTGATTTTGTTGTTT
mmu-mir-221	ACCTGGCATACAATGTAGATT
mmu-mir-106b	CCGCACTGTGGGTACTTGCTGCT
mmu-mir-8107	TGGAAACTAGTGGCTGGGACA
mmu-mir-1a-2	GGAATGTAAAGAAGTATGTAT
mmu-mir-10b	AGATTCGATTCTAGGGGAAT
mmu-mir-467a-10	ATATACATACACACACCTACA
mmu-mir-378a	TCCTGACTCCAGGTCCTGTGTGT
mmu-mir-34c	AGGCAGTGTAGTTAGCTGATTGC
mmu-mir-382	ATCATTCACGGACAACACTTT
mmu-mir-155	TTAATGCTAATTGTGATAGGGGTT
mmu-mir-429	TAATACTGTCTGGTAATGCC
mmu-mir-486a	GGGGCAGCTCAGTACAGGAT
mmu-mir-298	GGCAGAGGAGGGCTGTTCT
mmu-mir-223	CCGTGTATTTGACAAGCTGAGT
mmu-let-7d	CTATACGACCTGCTGCCT
mmu-mir-6960	AGGATGAGAAGAGTTTGGCTG
mmu-mir-1198	TATGTGTTCCTGGCTGGC
mmu-mir-34b	AATCACTAACTCCACTGCCATC
mmu-mir-1839	AAGGTAGATAGAACAGGTCTTGTT
mmu-mir-7687	AGGCGGGGAACCTGAGGCGCAG
mmu-mir-340	TCCGTCTCAGTTACTTTATAGC
mmu-mir-17	ACTGCAGTGAGGGCACTTGTA
mmu-mir-15b	CGAATCATTATTTGCTGCT
mmu-mir-133b	TTTGGTCCCCTTCAACCAGC
mmu-let-7k	TGAGGTAGGAGGTTGTGTG
mmu-mir-1927	GACCTCTGGATGTTAGGGACTG
mmu-mir-425	CATCGGGAATGTCGTGTCCG
mmu-mir-877	GTAGAGGAGATGGCGCAGGGGACA
mmu-mir-652	AATGGCGCCACTAGGGTTGTGC
mmu-mir-1970	TGTGTCACTGGGGATAGGCTTT
mmu-mir-100	AACCCGTAGATCCGAACTTGTGC
mmu-mir-8103	TCTCCTGTTCTCTGTTCTCCCT
mmu-mir-425	CATCGGGAATGTCGTGTCCGCC
mmu-let-7b	GAGGTAGTAGGTTGTGTGGT
mmu-mir-26b	TTCAAGTAATTCAGGATAG
mmu-mir-24-2	GTGCCTACTGAGCTGAAACA
mmu-mir-24-1	GTGCCTACTGAGCTGATATCA
mmu-mir-770	GTGGGCCTGACGTGGAGCTG
mmu-mir-3572	TTGGGGAACAGGGCAAGGTGGACAG
mmu-mir-676	CCGTCCTGAGGTTGTTGA
mmu-mir-192	CTGACCTATGAATTGACAG
mmu-mir-363	CAGGTGGAACACGATGCAA
mmu-mir-470	TTCTTGGACTGGCACTGGTGAGT
mmu-mir-877	TCCTCTTCTCCCTCCTCCCAG
mmu-mir-666	AGCGGGCACAGCTGTGAGAG
mmu-mir-296	AGGGCCCCCCCTCAATCCT
mmu-mir-423	GAGGGGCAGAGAGCGAGACTT
mmu-mir-328	TGGCCCTCTCTGCCCTTCCG
mmu-mir-7093	TTTCCATCTGTCATCCTGC
mmu-mir-770	TGGGCCTGACGTGGAGCTGG
mmu-mir-222	GCAGCTACATCTGGCTACTGGGT
mmu-mir-411	ATAGTAGACCGTATAGCGTAC
mmu-mir-1249	ACGCCCTTCCCCCCCTTCTTCA
mmu-let-7g	CTGAGGTAGTAGTTTGTACAGT
mmu-mir-878	TATCTAGTTGGATGTCAAGACA
mmu-mir-146b	GAGAACTGAATTCCATAGGCTG
mmu-let-7d	AAGAGGTAGTAGGTTGCATAGT
mmu-mir-330	GCAAAGCACAGGGCCTGCAGAGAGG
mmu-mir-148a	TCAGTGCACTACAGAACTTTGTCT
mmu-mir-423	AAGCTCGGTCTGAGGCCCCTCAGTC
mmu-mir-383	CAGATCAGAAGGTGACTGTGGCT
mmu-mir-16-2	TAGCAGCACGTAAATATTG
mmu-mir-411	ATAGTAGACCGTATAGCGTACG
[truncated: 3,093 more rows]
