# Supplementary material for: Comparative expression profiles of host circulating miRNAs in response to Trichinella spiralis infection
Source: Vet Res. 2020 Mar 11;51:39. doi: 10.1186/s13567-020-00758-0 (PMC7065375; doi:10.1186/s13567-020-00758-0)
Supplement: Supplementary file 4 — Additional file 4. The sequences of novel miRNAs inT. spiralismiRNA libraries. [file 13567_2020_758_MOESM4_ESM.xlsx]

## Sheet: Sheet1
Name	Fold Change	log2Fold Change	adjust P value	Mature sequence	Precursor sequence
novel_mir_95	5.40137	2.43332	0.806155	TAAGTAGCCTAGGAACCTGG	AAGGATCCATTAAGTAGCCTAGGAACCTGGCCAGTAATTTTATAGGCCAGGTTCCTAGGCTATTTAGTGGATCCTTC
novel_mir_82	0.410089	-1.28599	0.806155	TGAGTGTGTGTGTGTGGGTGT	GTGGGGGTGGTGAGTGTGTGTGTGTGGGTGTGTGCACTTCTGTACACATAGCAACATACATGTGTCTATCTACATG
novel_mir_79	1.72047	0.782802	0.806155	AGGACTCTTTCTCTGCACAG	CTAACCTAAGAGGACTCTTTCTCTGCACAGCTCAAAGAGCAGCGGGAGAGGGAGCGGAAGGTGAGG
novel_mir_139	0.497725	-1.00658	0.806155	CTCCACACTGTGCCTGACCTGT	AGTGAGGAACTTGGGTCTGGCATTACTGTAGAGCATGGTCTCAGATGTCTGCTCCACACTGTGCCTGACCTGTTGTTCCTAGC
novel_mir_121	0.437427	-1.19289	0.806155	TGGGTGTGTGTGTGTGAGTGT	GGGTGCTCAACCACTGAGCCACACCCCAGCCCATTTGTGTCGTTGTTGTGATGATGATGATGGGTGTGTGTGTGTGAGTGTGTGTGTGTGA
novel_mir_311	0.237461	-2.07424	0.806155	CCTCTCCACAGACTGTCAGCC	ACAGACACCGCCTCTCCACAGACTGTCAGCCACTGTGGCCTCCGGCTTCTCTGTGTGGCTGACAGTCTGTGGAGAGGCGGTGTCTGTCC
novel_mir_424	0.136082	-2.87746	0.806155	AGAGGGAGTTGGGTTGGCGCT	CAAGGGCACAGCCTGTGCCATCCATGACCCACGATGTCCAGTAGGAGAGGCAGAGGGAGTTGGGTTGGCGCTCAATGACCTT
novel_mir_157	0		0.806155	TCTGCATCTCTGGCTGGGCTT	AGGACATATGGGAGCCCTGCCATTGAGGTGCATGAGCCATTGTCCCATGTACACACAAAGCTTCTGCATCTCTGGCTGGGCTTCCTTGTGTTT
novel_mir_285	0		0.806155	GTGTGGGCTTGGGCTGGGGCAG	GACCAGTTATGTGTGGGCTTGGGCTGGGGCAGGGTGAAGTCCAGGCACTCTTCCTGAGACATGAAGGCTACCTGGGA
novel_mir_23	0		0.806155	GGCTGGTCCAAAGGTAGTGAG	CTCTAAAGGGGGCTGGTCCAAAGGTAGTGAGGGAGAAGCAGAGCCTGCAGCTTCTGGTTCCTGAGATCCTGGTGGGGA
novel_mir_496	10.9732	3.45591	0.806155	TTGAACTGTCAAGAACCACTGG	GCGCGCCGGGTCTAGTGGTCCTAAACATTTCACAATTGTGCTACAGAACTGTTGAACTGTCAAGAACCACTGGACCAGGCGCG
novel_mir_596	2.48252	1.3118	0.806155	TGTGACTTGTCTGCATCTTTGT	CCCGCTGTCCTGTGAGATGGAGGCAAGGCCACAGTCTCCAACACCGCGGCTGTGACTTGTCTGCATCTTTGTGTGGTCATGG
novel_mir_341	1.91826	0.939796	0.806155	TTCCTCTCAGGGCTGTCACTG	TTCCACTTTAAAAGACAGCTCTTAGTGGGAGACTGTGGTAGAGCCTCTTCCTCTCAGGGCTGTCACTGTGGAGTGGAA
novel_mir_440	3.54345	1.82516	0.806155	TTTGGTGCTCTGGCTCAGACAG	AGGGGCAGGATCGCCACTCCTCCCAGTTTGCTCTGAACTGTGAGCCCCACTGAAAGGGTCAGCTTTCTTTGGTGCTCTGGCTCAGACAGCACTGTCACG
novel_mir_431	8.89543	3.15306	0.806155	TGACGTGCTGCATTCTGGGATT	TGGGAAATACAATTCCCGTAGTGCTCCACGCCTTCCGTTCCGGCTAACGATGACGTGCTGCATTCTGGGATTTGTAGTCTTC
novel_mir_479	13.6434	3.77013	0.806155	AATTAGGCTCTGGATCTGTGA	GGGGGCTATGTCTACAGCGCCAGCTGCCTAATTGATTGTCTCTGTTAATTAGGCTCTGGATCTGTGAATGGAGCCCC
novel_mir_32	5.87439	2.55444	0.806155	AAGGTGGCTGTTGGTTGTTTGC	CAATGCCATCAAGGTGGCTGTTGGTTGTTTGCCCAGCTCCTGGAAAGCACCCATGGCCACTCCTTATGCTTGC
novel_mir_422	18.5161	4.21071	0.806155	TCGGAGCAGCTCAGAGCAGATG	ATGAGGCCTTTGCAAGTCAGGTGAGCCTGGGTGTTATGGTGGGATTGATCGGAGCAGCTCAGAGCAGATGGCGGCTTCAG
novel_mir_131	4.28977	2.1009	0.806155	TCCCGAGTGACATCCTCTGTTC	ACTGGCTTGGTCCCGAGTGACATCCTCTGTTCCCCAGATTACATTCACAGAATTGGCCGCACAGGAAGAGCGGGC
novel_mir_1306	0		0.806155	CTGTTTGAGGGTATGTATGTGT	CACCCAGTGACTGTTTGAGGGTATGTATGTGTGGTCCTGAGAGGGCACATACTGTCCTCAGACAAGCCACCTGCTGTGC
novel_mir_1134	0		0.806155	TCCAAGGCCACTGGACTGTGT	TCCTAAAACGCGGAGGTTGCGCTAATCCGAACCCCAAGAGGTCTCGACCAGGGTCTCGGCTTGGCGTGTGACTCCATTTGGTCCAC
novel_mir_340	0.335942	-1.57371	0.808078	TGGGGGAGCTGTCTTCTGTGTGC	TGCACTGGGGAGTGAGTGAGTGCTTTGTGTGTGTGCTCATGAGCACACACACAAATCAGTTTCTCCAAGATAATTCGAAGGTGTG
novel_mir_40	1.24402	0.315008	0.821344	TGTGTGTGTGTGAATAAGAGA	TTCACATATATATATTATTCACACACACACACACACATATATATACATGTGTGTGTGTGTGAATAAGAGAAAAAGAAAAA
novel_mir_368	2.90082	1.53646	0.838315	AAGAGCTGGGTTTTCAAAGAC	ATTCATTCCCAAGAGCTGGGTTTTCAAAGACCCAAACGTAATTTGGCATGTCTTGGTGTTGAAAGCCCTAGTTCTTAAATAGAATT
novel_mir_118	1.51349	0.597878	0.847915	TCTTTTGCTAGATGCTGTGC	GGTCTTCCCATCTTTTGCTAGATGCTGTGCCAAATCCTGGAGATGGCACGGGTGATCTAGCAGAAGATGAGAGGACCT
novel_mir_149	1.22481	0.292552	0.866905	TGCTTCTGAACGCGCCCCCGGA	GGCCTGCTCCCCGGCCCCTGAGCTCTTGGGGTGGGTATGGGAGCGGGTGCGCAGGTTCCCCTGCACCTGCTTCTGAACGCGCCCCCGGAGAGCCTCCCC
novel_mir_155	0.564719	-0.824394	0.894948	TTCTGATCTCTTCCCTCCCT	TGGGGGTGAAGGGAGAGGGAGGGGAAAGATAAGAAAAGTCCCCTCCACAACACGTTTTCTGATCTCTTCCCTCCCTCCTTCCCTGC
novel_mir_436	1.79783	0.846259	0.897582	ACTGGACTTGGAGTCAGAAA	GAAAAGTAGCACTGGACTTGGAGTCAGAAAAGCCATGTGATATTAATGGCTCTGATACTCTTTGAGTGTGAAATCTA
novel_mir_35	1.36188	0.445599	0.915986	TGTGCACAGTGGGCTAGAGAGA	CACTGAGCCATCTCTCCAGCCCCTGCTGCAGATTCTCAATAGTCTGAAATGTGCACAGTGGGCTAGAGAGACGGCTCTGTA
novel_mir_210	1.25626	0.329139	0.917124	TAACGTGTGAGTGTGTGTTTT	TCTCTCTCACACACACACACACACACACGTATACTATATTATCAGAAGTAACGTGTGAGTGTGTGTTTTTCAAGAGAAC
novel_mir_353	0.824372	-0.278633	0.917754	TCGCGTGACTACTCGGAGGTGT	GGCGCCGCCGCCTCTCCGCGCTCCCGAGCGCGCCGCCTCCCCGTAGCGCCGCCAGGACATTGGCTGGTCGCGTGACTACTCGGAGGTGTACGACTGCCA
novel_mir_392	0.543665	-0.879211	0.927711	TTGCTCTGTGCTGTGGATCAGGA	TTCTGCAAGTCCCTGAGCCTCTGGAGAGCAAGGTCAAATTATGCTCTTTGCTCTGTGCTGTGGATCAGGAGCAAGCAGTT
novel_mir_303	1.14645	0.197172	0.956561	AGCCCGGGGCTGCGCGAGACA	GGAGGGGTAGAGCAGTTCTCAGCGGCCCGCGGGGCGGGCGGCAGTGTCCAGCCCGGGGCTGCGCGAGACACAAAGTCCTC
novel_mir_426	0.940668	-0.0882422	0.95764	TCGGGGTGCAGGAGGAGCTG	CCCTAGTTCCTCGGGGTGCAGGAGGAGCTGGGCCAAACACCAGGCAAACTCCCTGACCTTCTTGCCTCCCAGACCTGGAC
novel_mir_491	0.90194	-0.148897	1	TGAGTGTGCGTGTGTGAGTGT	ATAAAAACAATGAGTGTGCGTGTGTGAGTGTGTGTGTGTGTGCGCGCGCACGCGCGCGCGCGAGTGTGAGCTG
