# Supplementary material for: Comparative expression profiles of host circulating miRNAs in response to Trichinella spiralis infection
Source: Vet Res. 2020 Mar 11;51:39. doi: 10.1186/s13567-020-00758-0 (PMC7065375; doi:10.1186/s13567-020-00758-0)
Supplement: Supplementary file 5 — Additional file 5. The mean expression levels of miRNAs in the sera of the infected and uninfected mice. [file 13567_2020_758_MOESM5_ESM.xlsx]

## Sheet: Sheet1
Name	Mean expression of C	Mean expression of E	Fold Change	log2(Fold Change)	FDR
mmu-miR-292a-5p	53.7521	2949.77	54.8772	5.77814	1.55008e-07
mmu-miR-199a-5p	6114.76	519.438	0.0849481	-3.55727	0.00317151
mmu-miR-125a-5p	34423.9	3725.65	0.108229	-3.20785	0.0051135
mmu-miR-664-3p	27.3249	322.239	11.7929	3.55984	0.0051135
mmu-miR-467a-3p	0.01	40.8019	4080.19	11.9944	0.0051135
mmu-miR-467d-3p	0.01	40.8019	4080.19	11.9944	0.0051135
mmu-miR-615-3p	624.091	60.3688	0.0967307	-3.36988	0.0055453
mmu-miR-125b-5p	23040.3	2665.26	0.115678	-3.11181	0.0055453
mmu-miR-455-5p	1957.87	237.557	0.121335	-3.04293	0.009449
mmu-miR-376b-3p	1.91885	63.6815	33.1873	5.05256	0.0099881
mmu-miR-23a-3p	2082.39	14341.8	6.88718	2.78391	0.015054
mmu-miR-193b-3p	9.31064	112.155	12.0459	3.59047	0.0279286
mmu-miR-23b-3p	146.377	946.32	6.46493	2.69264	0.0305324
mmu-miR-92b-3p	2743.66	428.348	0.156123	-2.67925	0.0305324
mmu-miR-669a-3p	22.2025	198.87	8.95712	3.16303	0.0305324
mmu-miR-669o-3p	22.2025	198.87	8.95712	3.16303	0.0305324
mmu-miR-293-5p	0	29.13	Inf	Inf	0.0305324
mmu-miR-466e-3p	0	26.2869	Inf	Inf	0.0305324
mmu-miR-669c-5p	8352.8	49731.8	5.95391	2.57384	0.0305324
mmu-miR-466a-3p	0	25.9967	Inf	Inf	0.0305324
mmu-miR-466b-3p	0	25.9967	Inf	Inf	0.0305324
mmu-miR-466c-3p	0	25.9967	Inf	Inf	0.0305324
mmu-miR-466p-3p	0	25.9967	Inf	Inf	0.0305324
mmu-miR-204-5p	899.041	131.913	0.146726	-2.7688	0.0310824
mmu-miR-669f-3p	1.9885	47.0181	23.645	4.56346	0.0336467
mmu-let-7d-3p	32827.7	6605.25	0.201209	-2.31323	0.0406007
mmu-miR-5134-3p	102.54	12.255	0.119515	-3.06474	0.0406007
mmu-miR-146b-5p	25132.4	136519	5.43198	2.44148	0.0436929
mmu-let-7f-5p	23993.4	128986	5.37591	2.42651	0.0436929
mmu-miR-223-3p	235.623	1281.72	5.43972	2.44353	0.0436929
mmu-miR-543-3p	383.195	2321.96	6.05946	2.59919	0.0461271
mmu-miR-30b-5p	404.155	1979.18	4.89709	2.29192	0.0580855
mmu-miR-133b-3p	100.68	511.165	5.07713	2.34401	0.0878398
mmu-miR-3535	18.0454	124.332	6.88992	2.78449	0.0918127
mmu-miR-297a-3p	0	20.4917	Inf	Inf	0.0918127
mmu-miR-297b-3p	0	20.4917	Inf	Inf	0.0918127
mmu-miR-297c-3p	0	20.4917	Inf	Inf	0.0918127
mmu-miR-98-3p	11.1538	90.8984	8.14953	3.02672	0.101157
mmu-miR-292a-3p	0.725753	28.428	39.1704	5.29169	0.133917
mmu-miR-455-3p	133.814	22.6714	0.169425	-2.56128	0.138453
mmu-miR-291b-5p	0	19.303	Inf	Inf	0.142732
mmu-miR-467a-5p	3.67823	42.9266	11.6705	3.54479	0.149621
mmu-miR-467b-5p	3.67823	42.9266	11.6705	3.54479	0.149621
mmu-miR-215-3p	267.535	1097.47	4.10218	2.03639	0.153727
mmu-miR-466d-3p	0	15.9528	Inf	Inf	0.191249
mmu-miR-3072-3p	5.01342	45.6206	9.09969	3.18582	0.191249
mmu-miR-374b-5p	320.75	1224.09	3.81634	1.93219	0.192125
mmu-miR-222-5p	89.1651	374.037	4.19489	2.06863	0.193502
mmu-miR-582-3p	123.04	497.185	4.04083	2.01465	0.227559
mmu-miR-1a-3p	14006.1	48841.4	3.48714	1.80204	0.255274
mmu-miR-34b-3p	61.5755	11.4465	0.185894	-2.42745	0.277743
mmu-miR-6965-3p	33.9689	3.37436	0.0993369	-3.33153	0.277743
mmu-miR-495-3p	53.7687	245.823	4.57185	2.19278	0.277743
mmu-let-7a-5p	20623.5	72618.7	3.52116	1.81605	0.277743
mmu-miR-339-5p	623.841	1991.32	3.19203	1.67447	0.277743
mmu-miR-671-3p	1349.38	356.501	0.264196	-1.92032	0.300993
mmu-miR-350-3p	8.48348	52.7768	6.22113	2.63718	0.313475
mmu-miR-494-3p	0	13.4638	Inf	Inf	0.325019
mmu-miR-185-5p	419.695	1450.55	3.45621	1.78919	0.331606
mmu-miR-465c-5p	9.03741	60.6266	6.7084	2.74597	0.373568
mmu-miR-382-3p	151.574	522.85	3.44947	1.78637	0.376781
mmu-miR-669h-5p	6.40451	44.8547	7.0036	2.8081	0.381988
mmu-miR-149-5p	790.855	242.572	0.306722	-1.705	0.381988
mmu-miR-147-3p	108.151	416.87	3.85451	1.94655	0.381988
mmu-miR-450b-5p	44.1812	174.549	3.95076	1.98213	0.381988
mmu-miR-5100	4.73452	35.9056	7.5838	2.92292	0.381988
mmu-miR-291a-5p	0	13.3366	Inf	Inf	0.381988
mmu-miR-222-3p	23773.7	7748.9	0.325944	-1.6173	0.393252
mmu-miR-29a-5p	0	11.7064	Inf	Inf	0.393252
mmu-miR-294-3p	0	12.9856	Inf	Inf	0.399767
mmu-miR-365-3p	23.6584	95.6243	4.04187	2.01502	0.400428
mmu-miR-7070-3p	11.2144	0	0	#NAME?	0.401279
mmu-miR-674-3p	3648.83	1190.85	0.326365	-1.61544	0.413705
mmu-let-7f-1-3p	17.6683	73.4205	4.15548	2.05502	0.413705
mmu-miR-1968-5p	198.582	631.772	3.18142	1.66967	0.413705
mmu-let-7d-5p	2069.09	6253.29	3.02224	1.59562	0.413705
mmu-miR-6958-3p	10.4401	0	0	#NAME?	0.425932
mmu-miR-7679-5p	45.6139	8.26043	0.181095	-2.46519	0.436388
mmu-miR-1927	9.34744	49.0848	5.25115	2.39263	0.436388
mmu-miR-466g	0.755802	16.3761	21.6672	4.43744	0.436388
mmu-miR-8107	17.7885	72.3224	4.06568	2.0235	0.437907
mmu-miR-465b-5p	16.4925	0.870552	0.0527848	-4.24373	0.442764
mmu-miR-335-5p	15.0159	71.0438	4.73124	2.24222	0.442764
mmu-miR-669a-5p	27.5101	102.013	3.7082	1.89072	0.460352
mmu-miR-669p-5p	27.5101	102.013	3.7082	1.89072	0.460352
mmu-miR-7a-1-3p	0	10.9191	Inf	Inf	0.471774
mmu-miR-217-5p	65.7447	206.587	3.14226	1.6518	0.498898
mmu-miR-15b-5p	123.454	366.406	2.96796	1.56947	0.498898
mmu-miR-6538	19.8446	1.45092	0.073114	-3.77371	0.505188
mmu-miR-3473f	4.3747	28.6595	6.55119	2.71176	0.508648
mmu-miR-202-3p	3.97872	29.2548	7.35283	2.8783	0.508648
mmu-miR-1983	91.5963	275.227	3.00479	1.58726	0.530434
mmu-miR-139-3p	2094.01	770.369	0.367891	-1.44265	0.530434
mmu-miR-99b-5p	45721.9	16771.2	0.366808	-1.4469	0.530434
mmu-miR-497b	11.3783	48.1787	4.23424	2.0821	0.530434
mmu-miR-667-3p	67.6168	209.476	3.09799	1.63133	0.530434
mmu-miR-7235-3p	44.1669	11.3995	0.2581	-1.954	0.530434
mmu-miR-7014-5p	2.14861	20.4723	9.52816	3.2522	0.530434
mmu-miR-7012-5p	22.1742	2.62537	0.118398	-3.07829	0.530434
mmu-miR-15b-3p	89.7434	259.852	2.8955	1.53381	0.530434
mmu-miR-200b-5p	593.089	218.939	0.369151	-1.43772	0.534677
mmu-miR-130b-5p	273.92	100.545	0.367058	-1.44592	0.534677
mmu-miR-214-3p	499.575	182.662	0.365636	-1.45152	0.534677
mmu-miR-6957-3p	5.08027	30.7812	6.05896	2.59907	0.534677
mmu-miR-92b-5p	270.562	80.8267	0.298736	-1.74306	0.534677
mmu-miR-485-3p	281.279	106.959	0.380259	-1.39495	0.534677
mmu-miR-3066-5p	10.2231	41.5013	4.05955	2.02132	0.534677
mmu-miR-214-5p	114.603	36.4388	0.317956	-1.6531	0.543852
mmu-miR-878-5p	0	9.7662	Inf	Inf	0.598147
mmu-miR-323-5p	34.5232	7.58592	0.219734	-2.18617	0.600164
mmu-miR-146b-3p	0.358102	11.8629	33.1272	5.04995	0.600164
mmu-let-7i-3p	26.8525	4.30569	0.160346	-2.64074	0.620378
mmu-miR-485-5p	1964.62	798.19	0.406281	-1.29945	0.626548
mmu-miR-6935-5p	0	8.33701	Inf	Inf	0.626548
mmu-miR-202-5p	22.6879	78.6345	3.46592	1.79324	0.631686
mmu-miR-702-5p	8.0451	0	0	#NAME?	0.631686
mmu-miR-486b-5p	2.4241e+06	821838	0.339028	-1.56053	0.631686
mmu-miR-208a-3p	11.4819	0.580368	0.0505465	-4.30624	0.649519
mmu-miR-298-3p	10.6191	0.350963	0.0330502	-4.9192	0.672865
mmu-miR-1839-5p	5306.19	12552.7	2.36568	1.24225	0.695499
mmu-miR-140-5p	1085.26	464.217	0.427748	-1.22517	0.697829
mmu-miR-8105	71.5103	21.5081	0.300769	-1.73327	0.697829
mmu-miR-96-5p	0	8.30967	Inf	Inf	0.697829
mmu-miR-6988-3p	74.7669	24.8778	0.332738	-1.58754	0.697829
mmu-miR-142a-5p	8564.32	20461	2.3891	1.25647	0.697829
mmu-miR-1930-5p	40.6506	11.1897	0.275265	-1.86111	0.697829
mmu-miR-7658-5p	63.4939	18.476	0.290988	-1.78097	0.697829
mmu-miR-322-3p	1285.04	3203.34	2.49279	1.31776	0.697829
mmu-miR-1958	0	7.65443	Inf	Inf	0.697829
mmu-miR-330-5p	84.7636	227.47	2.68358	1.42416	0.697829
mmu-miR-1187	3.58102	22.2499	6.2133	2.63536	0.697829
mmu-miR-1981-3p	114.112	46.0949	0.403945	-1.30777	0.697829
mmu-miR-351-5p	4065.53	1860.32	0.457583	-1.12789	0.697829
mmu-miR-486a-3p	125223	52459.2	0.418925	-1.25524	0.697829
mmu-miR-666-5p	22.2035	72.7588	3.27691	1.71234	0.697829
mmu-miR-30a-3p	6960.5	15003.9	2.15558	1.10808	0.697829
mmu-miR-29b-3p	36.0905	109.661	3.0385	1.60336	0.697829
mmu-miR-23b-5p	241.001	90.1249	0.37396	-1.41904	0.697829
mmu-miR-486a-5p	2.13382e+06	788304	0.369433	-1.43662	0.697829
mmu-miR-1943-5p	221.116	523.397	2.36707	1.2431	0.697829
mmu-miR-669n	0	7.29847	Inf	Inf	0.697829
mmu-miR-7648-3p	19.2148	3.50963	0.182652	-2.45283	0.697829
mmu-miR-574-3p	955.995	411.601	0.430548	-1.21576	0.697829
mmu-miR-1933-5p	0	7.55876	Inf	Inf	0.697829
mmu-miR-7084-3p	7.11824	0	0	#NAME?	0.697829
mmu-miR-3095-3p	190.408	73.347	0.385209	-1.37629	0.713799
mmu-miR-7678-5p	0	7.37206	Inf	Inf	0.715121
mmu-miR-871-3p	0	7.9506	Inf	Inf	0.72796
mmu-miR-195a-3p	1597.77	683.767	0.427952	-1.22448	0.736958
mmu-miR-877-5p	177.865	77.2878	0.43453	-1.20247	0.736958
mmu-miR-668-3p	51.8119	15.1737	0.292861	-1.77171	0.74548
mmu-miR-221-5p	52.8609	135.014	2.55414	1.35284	0.757683
mmu-miR-7019-3p	6.88141	0	0	#NAME?	0.769401
mmu-miR-6950-5p	10.0268	0.701927	0.0700048	-3.8364	0.78739
mmu-miR-203-3p	4024.08	1751.55	0.435267	-1.20003	0.78739
mmu-miR-223-5p	2136.32	4836.88	2.26411	1.17895	0.790636
mmu-miR-34c-5p	94.4145	39.4192	0.417512	-1.26011	0.793562
mmu-miR-499-5p	193.981	89.7192	0.462516	-1.11243	0.812669
mmu-miR-615-5p	33.9332	10.3191	0.304101	-1.71738	0.812669
mmu-miR-425-3p	91.8374	210.647	2.29369	1.19767	0.812669
mmu-miR-28a-3p	2371.62	4775.43	2.01358	1.00976	0.82005
mmu-miR-8114	293.541	657.296	2.23919	1.16298	0.821325
mmu-miR-702-3p	56.1887	148.489	2.64267	1.402	0.825708
mmu-miR-3068-3p	54.2626	134.724	2.48282	1.31198	0.825716
mmu-miR-6962-5p	0	6.31136	Inf	Inf	0.826508
mmu-miR-3569-3p	7.84571	0.350963	0.0447332	-4.48251	0.83458
mmu-miR-7653-5p	31.6927	9.38781	0.296214	-1.75529	0.835123
mmu-miR-302a-5p	0	7.01927	Inf	Inf	0.838627
mmu-miR-8091	67.4917	24.7188	0.36625	-1.4491	0.838627
mmu-miR-181a-2-3p	974.223	445.512	0.4573	-1.12879	0.838627
mmu-miR-10a-3p	12.7566	41.9892	3.29156	1.71877	0.838627
mmu-miR-194-1-3p	27.1699	8.59175	0.316224	-1.66098	0.838627
mmu-miR-151-3p	105735	205562	1.94413	0.959122	0.84026
mmu-miR-434-3p	1295.8	636.682	0.491341	-1.0252	0.843716
mmu-miR-190b-5p	15.2425	47.1147	3.091	1.62807	0.855817
mmu-miR-8096	5.25101	21.5903	4.11165	2.03972	0.855817
mmu-miR-7015-3p	87.5292	33.0253	0.377306	-1.40619	0.855817
mmu-miR-3089-3p	0	6.02399	Inf	Inf	0.855817
mmu-miR-99a-5p	175187	79822.8	0.455644	-1.13402	0.862412
mmu-miR-1224-5p	112.412	46.2899	0.411787	-1.28003	0.866472
mmu-miR-6977-3p	5.57691	0	0	#NAME?	0.866472
mmu-miR-193b-5p	244.34	111.71	0.457193	-1.12912	0.871822
mmu-miR-1843b-3p	610.643	271.933	0.445322	-1.16708	0.871822
mmu-miR-206-3p	120622	238250	1.97517	0.981979	0.871822
mmu-miR-30c-1-3p	23.1266	5.58799	0.241626	-2.04915	0.881761
mmu-miR-292b-5p	0	6.11565	Inf	Inf	0.883652
mmu-miR-1843a-5p	1227.75	2475.24	2.01608	1.01155	0.883652
mmu-miR-6999-3p	5.52744	0	0	#NAME?	0.883652
mmu-let-7c-1-3p	73.7631	30.5182	0.413732	-1.27323	0.883652
mmu-miR-129b-5p	0	5.73881	Inf	Inf	0.883652
mmu-miR-411-3p	36.0195	12.9308	0.358994	-1.47797	0.883652
mmu-miR-19b-3p	66.2207	158.452	2.39279	1.25869	0.883652
mmu-miR-8103	152.338	64.2313	0.421636	-1.24593	0.883652
mmu-miR-221-3p	1111.79	2222.3	1.99884	0.999162	0.883652
mmu-miR-1964-3p	5007.44	2524.76	0.504202	-0.987926	0.883652
mmu-miR-380-5p	20.9489	5.29781	0.252892	-1.98341	0.883652
mmu-miR-470-5p	1.1931	11.0827	9.28903	3.21553	0.883652
mmu-miR-127-3p	5230.1	2620.01	0.500948	-0.997268	0.894742
mmu-miR-101b-3p	5547.47	10751.3	1.93806	0.954611	0.901534
mmu-miR-7021-3p	5.37152	0	0	#NAME?	0.908795
mmu-miR-7075-3p	0	5.44362	Inf	Inf	0.908795
mmu-miR-511-3p	0	6.01344	Inf	Inf	0.915315
mmu-miR-412-3p	5.5678	0	0	#NAME?	0.91869
mmu-miR-7021-5p	6.08773	22.099	3.63009	1.86001	0.935836
mmu-miR-6909-5p	5.25101	0	0	#NAME?	0.956407
mmu-miR-7041-5p	0	5.21204	Inf	Inf	0.956407
mmu-miR-344b-3p	0	5.64877	Inf	Inf	0.956407
mmu-miR-1843b-5p	844.136	1627.15	1.9276	0.946802	0.956407
mmu-miR-7657-5p	0	5.15344	Inf	Inf	0.956407
mmu-miR-25-5p	1410.41	740.243	0.524844	-0.93004	0.975742
mmu-miR-7687-5p	266.921	123.88	0.464109	-1.10746	0.975742
mmu-miR-339-3p	54.2093	113.325	2.09051	1.06385	0.98298
mmu-miR-6963-3p	0	5.10919	Inf	Inf	0.99341
mmu-miR-146a-5p	11311.7	21936.1	1.93923	0.955487	0.997858
mmu-miR-6898-5p	7.42751	0.580368	0.0781376	-3.67784	0.997858
mmu-miR-296-5p	3644.17	1827.93	0.501606	-0.995375	1
mmu-miR-27a-3p	6648.15	12507.8	1.88139	0.911801	1
mmu-miR-7684-5p	4.59275	0	0	#NAME?	1
mmu-miR-6904-5p	24.8618	7.67942	0.308884	-1.69486	1
mmu-miR-872-3p	6.20652	22.4962	3.62461	1.85783	1
mmu-miR-144-5p	114.166	226.511	1.98406	0.988455	1
mmu-miR-155-5p	42.6356	89.991	2.1107	1.07772	1
mmu-miR-7236-3p	0	4.80747	Inf	Inf	1
mmu-miR-337-5p	56.8976	23.9761	0.421391	-1.24677	1
mmu-miR-652-3p	216.119	422.282	1.95393	0.966382	1
mmu-miR-466h-3p	0.7954	8.69959	10.9374	3.4512	1
mmu-miR-185-3p	24.2461	54.1068	2.23157	1.15806	1
mmu-miR-100-5p	36422.8	18749.8	0.514782	-0.957966	1
mmu-miR-6950-3p	4.65532	0	0	#NAME?	1
mmu-miR-1981-5p	10367.8	17521.2	1.68997	0.756995	1
mmu-miR-1668	10.1442	1.75482	0.172987	-2.53127	1
mmu-miR-203-5p	6.16692	0.290184	0.0470549	-4.40951	1
mmu-miR-6980-3p	0	4.63167	Inf	Inf	1
mmu-miR-181b-1-3p	6.91917	0.580368	0.0838783	-3.57556	1
mmu-miR-664-5p	307.679	570.673	1.85476	0.891236	1
mmu-miR-145a-3p	3244.55	1778.72	0.548219	-0.867175	1
mmu-miR-669p-3p	1.70991	12.4523	7.28244	2.86442	1
mmu-miR-29a-3p	3370.43	6279.41	1.86309	0.897698	1
mmu-miR-1188-5p	4.80169	18.2849	3.80802	1.92904	1
mmu-miR-6964-5p	12.5569	2.85477	0.227346	-2.13704	1
mmu-miR-125b-1-3p	765.88	382.744	0.499745	-1.00074	1
mmu-miR-423-3p	30245.9	17108.3	0.565639	-0.822045	1
mmu-miR-21a-5p	43458	81792.1	1.8821	0.912341	1
mmu-miR-361-5p	230.408	442.799	1.92181	0.942463	1
mmu-miR-152-5p	3.1816	12.7736	4.01484	2.00534	1
mmu-miR-148b-3p	4785.21	8256.8	1.72548	0.787002	1
mmu-miR-1195	4.29722	0	0	#NAME?	1
mmu-miR-3572-5p	134.673	68.671	0.509908	-0.971692	1
mmu-miR-328-3p	32618	19025.3	0.583277	-0.777747	1
mmu-miR-23a-5p	126.134	64.6486	0.512537	-0.964272	1
mmu-miR-324-5p	9.90462	24.9943	2.5235	1.33543	1
mmu-miR-134-5p	500.514	981.212	1.96041	0.971154	1
mmu-miR-26b-5p	1336.88	2371.1	1.77361	0.826685	1
mmu-miR-3103-3p	57.7639	26.1807	0.453236	-1.14167	1
mmu-miR-301a-3p	0	4.79193	Inf	Inf	1
mmu-miR-331-5p	15.952	4.77822	0.299537	-1.73919	1
mmu-miR-7653-3p	4.3747	0	0	#NAME?	1
mmu-miR-6955-5p	0	4.5351	Inf	Inf	1
mmu-miR-142a-3p	165.316	88.9217	0.537889	-0.894619	1
mmu-miR-137-5p	0	4.16851	Inf	Inf	1
mmu-miR-1941-3p	0	4.22992	Inf	Inf	1
mmu-miR-6940-5p	3.93664	0	0	#NAME?	1
mmu-miR-22-3p	10172.3	17696.1	1.73963	0.798784	1
mmu-miR-500-3p	0	4.47432	Inf	Inf	1
mmu-miR-124-3p	20.1358	47.9455	2.38111	1.25163	1
mmu-miR-1934-3p	284.218	151.014	0.531332	-0.912314	1
mmu-miR-128-1-5p	6.49326	17.6646	2.72045	1.44385	1
mmu-let-7b-5p	395765	224918	0.56831	-0.815249	1
mmu-miR-147-5p	0	4.55317	Inf	Inf	1
mmu-miR-423-5p	422656	231965	0.548829	-0.865573	1
mmu-miR-383-5p	62.8111	34.2847	0.545838	-0.873454	1
mmu-miR-1929-5p	8.52939	1.45092	0.170108	-2.55547	1
mmu-miR-410-3p	12.8864	35.1708	2.7293	1.44853	1
mmu-miR-341-5p	13.3255	2.49164	0.186982	-2.41903	1
mmu-miR-98-5p	340.22	630.471	1.85313	0.889964	1
mmu-miR-344d-3p	108.654	61.2913	0.564097	-0.825984	1
mmu-miR-6928-3p	12.9677	29.529	2.27712	1.18721	1
mmu-miR-187-3p	16.7531	40.2298	2.40134	1.26384	1
mmu-miR-210-5p	12.9108	30.6549	2.37437	1.24754	1
mmu-miR-126a-5p	531.168	1004.23	1.89061	0.918853	1
mmu-miR-7062-5p	0	4.56252	Inf	Inf	1
mmu-let-7i-5p	80244.6	140077	1.74562	0.803741	1
mmu-miR-3064-3p	0	3.99552	Inf	Inf	1
mmu-miR-30d-5p	215376	125494	0.582673	-0.779241	1
mmu-miR-7054-5p	0	4.36647	Inf	Inf	1
mmu-miR-6995-5p	3.93912	0	0	#NAME?	1
mmu-miR-698-5p	3.91862	0	0	#NAME?	1
mmu-miR-873a-3p	1.80961	9.45196	5.22321	2.38494	1
mmu-miR-7689-3p	0.7954	6.60718	8.30674	3.05428	1
mmu-miR-7084-5p	77.4171	138.787	1.79271	0.842145	1
mmu-miR-1306-5p	244.79	399.823	1.63333	0.707814	1
mmu-miR-379-5p	882.507	1470.5	1.66628	0.736629	1
mmu-miR-365-2-5p	126.804	78.1562	0.616355	-0.698166	1
mmu-miR-1966-5p	2.7839	11.4035	4.09622	2.03429	1
mmu-miR-129-1-3p	1.40236	8.53716	6.08772	2.6059	1
mmu-miR-9-5p	3198.48	2126.46	0.664835	-0.588931	1
mmu-miR-8120	3.0628	11.6765	3.81235	1.93068	1
mmu-miR-6970-5p	44.6767	21.3283	0.477392	-1.06675	1
mmu-miR-3070-2-3p	7.48761	1.28229	0.171256	-2.54578	1
mmu-miR-669l-5p	0	4.19785	Inf	Inf	1
mmu-miR-503-5p	786.355	1333.37	1.69563	0.761823	1
mmu-miR-193a-5p	53.8101	29.3653	0.545721	-0.873764	1
mmu-miR-7036b-3p	7.19991	0.931332	0.129353	-2.95061	1
mmu-miR-1191a	89.305	162.929	1.82441	0.867426	1
mmu-miR-467c-5p	7.07189	20.2844	2.86832	1.5202	1
mmu-miR-7002-5p	0	3.70534	Inf	Inf	1
mmu-miR-130a-3p	87.8077	164.609	1.87465	0.906622	1
mmu-miR-27b-3p	15114.1	25589.8	1.6931	0.759668	1
mmu-miR-486b-3p	6838.12	3964.05	0.579699	-0.786625	1
mmu-miR-130b-3p	41.8423	79.5351	1.90083	0.926631	1
mmu-miR-145a-5p	9014.02	14512.8	1.61003	0.687085	1
mmu-miR-1953	9.15053	1.86266	0.203558	-2.29649	1
mmu-miR-669o-5p	1.1931	8.11922	6.80515	2.76663	1
mmu-miR-8112	136.401	234.481	1.71906	0.781616	1
mmu-miR-1955-5p	0	3.89395	Inf	Inf	1
mmu-miR-6991-5p	4.93251	0.350963	0.0711531	-3.81293	1
mmu-miR-200a-5p	879.989	490.624	0.557534	-0.842868	1
mmu-miR-6942-5p	0	3.53236	Inf	Inf	1
mmu-miR-3102-5p.2-5p	168.222	105.554	0.627472	-0.672377	1
mmu-miR-7068-5p	12.7064	4.91349	0.386694	-1.37074	1
mmu-miR-704	22.8617	42.173	1.8447	0.883386	1
mmu-miR-1231-3p	10.5381	2.14285	0.203344	-2.29801	1
mmu-miR-7672-3p	6.56462	0.870552	0.132613	-2.91471	1
mmu-miR-3099-3p	69.7139	42.2658	0.606276	-0.721954	1
mmu-miR-410-5p	0	3.53953	Inf	Inf	1
mmu-miR-431-5p	2.02842	10.6838	5.26707	2.397	1
mmu-miR-677-5p	3.5793	0	0	#NAME?	1
mmu-miR-210-3p	55.3666	28.6023	0.516598	-0.952885	1
mmu-miR-7219-3p	23.4064	11.2642	0.481243	-1.05516	1
mmu-miR-5624-5p	0	3.41797	Inf	Inf	1
mmu-miR-6899-5p	0	3.41797	Inf	Inf	1
mmu-miR-30c-5p	32182.7	19944.6	0.619731	-0.690286	1
mmu-miR-7015-5p	6.8916	1.16074	0.168428	-2.5698	1
mmu-miR-466i-5p	135.649	220.473	1.62532	0.700727	1
mmu-miR-299b-3p	23.8918	45.0917	1.88733	0.916345	1
mmu-miR-7007-3p	19.649	6.61154	0.336482	-1.5714	1
mmu-miR-3572-3p	7.5563	1.34307	0.177742	-2.49214	1
mmu-miR-186-5p	4244.99	2671.51	0.629332	-0.668106	1
mmu-miR-425-5p	1009.91	1624.56	1.60862	0.685826	1
mmu-miR-7030-3p	7.31871	1.34307	0.183512	-2.44605	1
mmu-miR-301b-5p	6.56107	1.16074	0.176913	-2.49889	1
mmu-miR-342-3p	542.66	924.712	1.70404	0.768957	1
mmu-miR-3086-5p	8.71215	21.1306	2.42542	1.27823	1
mmu-let-7j	13.1554	29.5716	2.24786	1.16855	1
mmu-miR-679-5p	30.7794	60.4936	1.96539	0.974816	1
mmu-miR-7666-3p	4.6932	0.231584	0.0493445	-4.34097	1
mmu-miR-7080-5p	3.22291	0	0	#NAME?	1
mmu-let-7f-2-3p	0.358102	4.88824	13.6504	3.77087	1
mmu-miR-6953-3p	4.9208	0.701927	0.142645	-2.8095	1
mmu-miR-211-5p	12.3625	4.01551	0.324814	-1.62231	1
mmu-miR-93-5p	2095.94	3357.03	1.60168	0.679589	1
mmu-miR-297a-5p	0	3.49592	Inf	Inf	1
mmu-miR-431-3p	36.7916	76.8925	2.08995	1.06347	1
mmu-miR-340-3p	44.2192	76.1419	1.72192	0.784017	1
mmu-miR-744-5p	6524.02	4080.97	0.62553	-0.676849	1
mmu-miR-30b-3p	128.959	199.313	1.54555	0.628124	1
mmu-miR-3083-5p	2.95248	0	0	#NAME?	1
mmu-miR-3154	2.95248	0	0	#NAME?	1
mmu-miR-205-3p	1.43241	7.20126	5.02739	2.32981	1
mmu-miR-542-3p	127.964	237.901	1.85913	0.894626	1
mmu-miR-574-5p	6172.79	4006.95	0.649131	-0.623417	1
mmu-miR-3076-3p	50.8384	25.9247	0.509944	-0.971589	1
mmu-miR-7046-5p	7.39683	1.69404	0.229022	-2.12644	1
mmu-miR-6989-3p	24.8396	11.0662	0.445507	-1.16648	1
mmu-miR-6923-5p	12.3873	4.06258	0.327964	-1.60839	1
mmu-miR-362-3p	2.14861	8.70207	4.05009	2.01795	1
mmu-miR-7a-5p	3271.04	4898.83	1.49764	0.582689	1
mmu-miR-7681-5p	0	3.50963	Inf	Inf	1
mmu-miR-7658-3p	39.2948	17.7519	0.451762	-1.14637	1
mmu-miR-449a-5p	0	3.31358	Inf	Inf	1
mmu-miR-541-5p	4756.24	7492.63	1.57533	0.65565	1
mmu-miR-6963-5p	3.93664	0.290184	0.0737136	-3.76192	1
mmu-miR-6930-5p	6.44583	1.40385	0.217793	-2.19897	1
mmu-miR-6516-3p	0.656107	5.09484	7.76526	2.95703	1
mmu-miR-6911-3p	46.184	26.4329	0.572338	-0.805061	1
mmu-miR-6910-5p	0.328053	4.16851	12.7068	3.66753	1
mmu-miR-6961-5p	15.5218	31.9977	2.06147	1.04368	1
mmu-miR-27b-5p	99.2635	59.6399	0.600824	-0.734986	1
mmu-miR-17-5p	285.199	463.366	1.62471	0.700185	1
mmu-miR-16-2-3p	4.77304	13.9372	2.91998	1.54596	1
mmu-miR-1306-3p	441.451	610.575	1.38311	0.467916	1
mmu-miR-329-3p	17.6616	33.4561	1.89428	0.921653	1
mmu-miR-6978-3p	5.45779	0.992111	0.181779	-2.45974	1
mmu-miR-802-5p	0.358102	4.5351	12.6643	3.66269	1
mmu-miR-8093	0.3977	4.73115	11.8963	3.57244	1
mmu-miR-3060-3p	1.79051	7.48863	4.1824	2.06433	1
mmu-miR-106a-5p	30.2281	15.4754	0.511955	-0.965912	1
mmu-miR-434-5p	766.673	519.532	0.677644	-0.5614	1
mmu-miR-7086-3p	5.1701	0.701927	0.135767	-2.8808	1
mmu-miR-182-3p	2.86481	0	0	#NAME?	1
mmu-miR-7067-3p	2.86481	0	0	#NAME?	1
mmu-miR-875-5p	2.86481	0	0	#NAME?	1
mmu-miR-181a-5p	4270.66	2740.26	0.64165	-0.640143	1
mmu-miR-5119	4.09611	0.231584	0.0565374	-4.14465	1
mmu-miR-3082-3p	4.59275	13.2209	2.87865	1.52539	1
mmu-miR-1938	6.92273	1.69404	0.244707	-2.03087	1
mmu-miR-297b-5p	7.32858	16.9621	2.31452	1.21071	1
mmu-miR-673-3p	10.1227	3.19203	0.315334	-1.66505	1
mmu-miR-7010-5p	15.3536	29.0738	1.89361	0.92114	1
mmu-miR-466h-5p	0	3.14496	Inf	Inf	1
mmu-miR-9-3p	201.323	138.724	0.689062	-0.537295	1
mmu-miR-10b-3p	34.527	65.305	1.89142	0.919469	1
mmu-miR-181c-3p	51.5942	85.2088	1.65152	0.723794	1
mmu-miR-1946a	0	2.779	Inf	Inf	1
mmu-miR-1946b	0	2.779	Inf	Inf	1
mmu-miR-218-5p	383.553	244.921	0.638558	-0.647109	1
mmu-miR-380-3p	3.18192	10.1046	3.17564	1.66705	1
mmu-miR-9769-3p	9.74622	20.3689	2.08993	1.06345	1
mmu-miR-92a-3p	427682	275633	0.644481	-0.63379	1
mmu-miR-382-5p	1219.84	1866.38	1.53002	0.613554	1
mmu-miR-26a-2-3p	11.8806	23.645	1.99021	0.99292	1
mmu-miR-3474	417.049	254.116	0.60932	-0.714728	1
mmu-miR-744-3p	0	2.90184	Inf	Inf	1
mmu-miR-1943-3p	5.57691	1.16074	0.208133	-2.26442	1
mmu-miR-18a-5p	7.32718	17.027	2.32381	1.21649	1
mmu-miR-1932	0	3.09789	Inf	Inf	1
mmu-miR-676-3p	9578.5	6073.58	0.634085	-0.657253	1
mmu-miR-7068-3p	25.0783	12.9548	0.516573	-0.952955	1
mmu-miR-6924-5p	16.1372	8.94271	0.554168	-0.851605	1
mmu-miR-301b-3p	0	3.03711	Inf	Inf	1
mmu-miR-1190	6.3632	1.16074	0.182414	-2.45471	1
mmu-miR-7001-3p	2.7839	0	0	#NAME?	1
mmu-let-7g-5p	45460.3	67096.3	1.47593	0.561628	1
mmu-let-7e-5p	1399.86	2124.36	1.51755	0.601742	1
mmu-miR-7660-3p	0	2.97633	Inf	Inf	1
mmu-miR-6922-5p	17.3834	6.74027	0.387741	-1.36683	1
mmu-miR-129-2-3p	15.584	29.8515	1.91552	0.937737	1
mmu-miR-181a-1-3p	76.0309	46.9005	0.616862	-0.696981	1
mmu-miR-134-3p	0	2.54742	Inf	Inf	1
mmu-miR-7687-3p	0	2.54742	Inf	Inf	1
mmu-miR-346-5p	8.56299	2.91555	0.340483	-1.55435	1
mmu-miR-6911-5p	4.6932	0.580368	0.123661	-3.01553	1
mmu-miR-320-5p	0	2.85477	Inf	Inf	1
mmu-miR-7013-3p	8.47221	2.74693	0.324228	-1.62492	1
mmu-miR-5107-5p	158.611	100.763	0.635281	-0.654533	1
mmu-miR-6540-3p	2.50671	0	0	#NAME?	1
mmu-miR-6974-3p	2.50671	0	0	#NAME?	1
mmu-miR-466i-3p	3.28053	11.919	3.63326	1.86127	1
mmu-miR-5116	12.4898	5.29781	0.424172	-1.23728	1
mmu-miR-133a-3p	6349.63	9115.02	1.43552	0.521573	1
mmu-miR-7680-3p	0	2.79399	Inf	Inf	1
mmu-miR-7b-5p	400.133	266.936	0.667117	-0.583988	1
mmu-let-7a-1-3p	126.321	202.069	1.59964	0.677751	1
mmu-miR-122-3p	5.01342	12.6627	2.52576	1.33672	1
mmu-miR-7650-5p	5.24885	1.28229	0.2443	-2.03327	1
mmu-miR-708-5p	11.5753	4.65666	0.402294	-1.31368	1
mmu-miR-324-3p	17.1889	31.135	1.81134	0.857061	1
mmu-let-7c-2-3p	126.679	201.837	1.59329	0.672012	1
mmu-miR-879-5p	5.41896	11.4162	2.10671	1.07499	1
mmu-miR-330-3p	434.768	652.238	1.5002	0.585152	1
mmu-miR-7651-5p	0	2.67244	Inf	Inf	1
mmu-miR-135a-1-3p	2.3466	7.12895	3.03799	1.60312	1
mmu-miR-296-3p	503.65	359.884	0.714553	-0.484887	1
mmu-miR-224-5p	2607	1821.75	0.698792	-0.517065	1
mmu-miR-7093-3p	16.436	9.23289	0.56175	-0.832	1
mmu-miR-1954	0	2.61166	Inf	Inf	1
mmu-miR-30d-3p	16.7156	29.4322	1.76076	0.816199	1
mmu-miR-7670-3p	12.611	5.78404	0.458649	-1.12454	1
mmu-miR-378a-5p	241.209	168.87	0.700098	-0.514371	1
mmu-miR-363-5p	246.665	367.175	1.48856	0.573916	1
mmu-miR-1968-3p	0	2.80771	Inf	Inf	1
mmu-miR-293-3p	0	2.80771	Inf	Inf	1
mmu-miR-295-3p	0	2.80771	Inf	Inf	1
mmu-miR-6946-5p	0	2.80771	Inf	Inf	1
mmu-miR-219a-1-3p	308.087	199.625	0.647949	-0.626049	1
mmu-miR-326-3p	261.159	367.942	1.40888	0.494552	1
mmu-miR-344-3p	18.1271	9.71135	0.535737	-0.900404	1
mmu-miR-30e-3p	1789.46	2450.95	1.36966	0.453816	1
mmu-miR-467e-5p	6.40451	15.0397	2.34829	1.23161	1
mmu-miR-6933-5p	23.9049	12.4021	0.51881	-0.946721	1
mmu-miR-1970	265.952	165.671	0.622938	-0.68284	1
mmu-miR-881-3p	24.0551	14.1797	0.589468	-0.762515	1
mmu-miR-205-5p	8045.49	5192.75	0.645424	-0.63168	1
mmu-miR-345-3p	71.3314	114.924	1.61113	0.688073	1
mmu-miR-139-5p	1849.9	1320.8	0.713986	-0.486033	1
mmu-miR-7647-5p	1.5908	5.44362	3.42194	1.77481	1
mmu-miR-7091-5p	5.1701	0.870552	0.168382	-2.57019	1
mmu-miR-3087-5p	0	2.68615	Inf	Inf	1
mmu-miR-540-3p	11.7364	22.5882	1.92462	0.944574	1
mmu-miR-1956	4.93251	0.992111	0.201137	-2.31375	1
mmu-miR-33-5p	4.30505	0.580368	0.134811	-2.89099	1
mmu-miR-191-3p	1046.29	1513.84	1.44686	0.532926	1
mmu-miR-690	44.9475	26.3876	0.587077	-0.768378	1
mmu-miR-7059-5p	0	2.31865	Inf	Inf	1
mmu-miR-3070-5p	2.3862	0	0	#NAME?	1
mmu-miR-7019-5p	2.3862	0	0	#NAME?	1
mmu-miR-7074-5p	2.3862	0	0	#NAME?	1
mmu-miR-141-3p	60.0621	90.6747	1.50968	0.594246	1
mmu-miR-466b-5p	0	2.50381	Inf	Inf	1
mmu-miR-466o-5p	0	2.50381	Inf	Inf	1
mmu-miR-7049-5p	7.08112	2.27441	0.321193	-1.63849	1
mmu-miR-505-5p	199.293	137.779	0.691338	-0.532537	1
mmu-miR-192-5p	20694.1	15034.2	0.726495	-0.460975	1
mmu-miR-122-5p	704918	1.02696e+06	1.45686	0.542859	1
mmu-miR-28c	2.17726	0	0	#NAME?	1
mmu-miR-543-5p	2.14861	0	0	#NAME?	1
mmu-miR-6993-5p	23.2017	11.9732	0.516049	-0.954421	1
mmu-miR-6900-3p	57.7025	77.0279	1.33491	0.416746	1
mmu-miR-674-5p	3.8978	9.35629	2.4004	1.26327	1
mmu-miR-6944-3p	0.328053	3.79982	11.5829	3.53393	1
mmu-miR-3097-3p	0	2.14285	Inf	Inf	1
mmu-miR-378b	29.0733	43.7593	1.50514	0.589897	1
mmu-miR-212-3p	0.3977	3.67826	9.24883	3.20927	1
mmu-miR-216b-3p	0	2.32147	Inf	Inf	1
mmu-miR-16-5p	3696.82	5257.7	1.42222	0.508149	1
mmu-miR-7053-5p	2.95248	0.290184	0.0982849	-3.34689	1
mmu-miR-7052-5p	15.834	8.33492	0.526395	-0.925781	1
mmu-miR-483-3p	98.8951	169.618	1.71513	0.778317	1
mmu-miR-3064-5p	59.9215	80.963	1.35115	0.434189	1
mmu-miR-5114	48.7672	32.5192	0.666824	-0.584621	1
mmu-miR-3066-3p	3.5793	8.48355	2.37017	1.24499	1
mmu-miR-7676-3p	7.7252	16.2736	2.10657	1.07489	1
mmu-miR-290a-5p	0	2.45674	Inf	Inf	1
mmu-miR-3544-3p	0	2.45674	Inf	Inf	1
mmu-miR-675-5p	0	2.45674	Inf	Inf	1
mmu-miR-1933-3p	4.29722	10.2153	2.37719	1.24926	1
mmu-miR-6546-5p	16.0174	7.89729	0.493043	-1.02021	1
mmu-miR-195a-5p	50.6343	32.551	0.642865	-0.637412	1
mmu-miR-300-3p	80.3654	121.95	1.51745	0.601649	1
mmu-miR-32-5p	119.778	81.4822	0.680279	-0.555801	1
mmu-miR-5710	10.8205	3.47375	0.321034	-1.6392	1
mmu-miR-3473e	4.42417	0.870552	0.196772	-2.3454	1
mmu-miR-3077-3p	6.29559	2.39596	0.380578	-1.39373	1
mmu-miR-598-3p	111.437	167.491	1.50301	0.587854	1
mmu-miR-3473b	8.28237	15.4321	1.86324	0.897817	1
mmu-miR-701-5p	0	2.27441	Inf	Inf	1
mmu-miR-7a-2-3p	0	2.27441	Inf	Inf	1
mmu-miR-700-5p	9.19013	17.7208	1.92825	0.94729	1
mmu-miR-1a-1-5p	2.62443	7.35771	2.80355	1.48725	1
mmu-miR-1967	3.02321	0.350963	0.11609	-3.10669	1
mmu-miR-1947-5p	672.848	428.292	0.636536	-0.651685	1
mmu-miR-497a-5p	0.3977	3.1942	8.03169	3.0057	1
mmu-miR-6977-5p	0	1.85267	Inf	Inf	1
mmu-miR-18b-5p	5.1701	1.16074	0.224509	-2.15515	1
mmu-miR-7036b-5p	12.6506	6.28992	0.497202	-1.0081	1
mmu-miR-107-3p	115.073	161.788	1.40596	0.491551	1
mmu-miR-1941-5p	44.0399	27.4127	0.622452	-0.683966	1
mmu-miR-3062-5p	0	2.03129	Inf	Inf	1
mmu-miR-494-5p	0	2.03129	Inf	Inf	1
mmu-miR-7056-5p	1.9885	0	0	#NAME?	1
mmu-miR-7080-3p	1.9885	0	0	#NAME?	1
mmu-miR-7652-5p	1.9885	0	0	#NAME?	1
mmu-miR-7088-3p	1.79051	0	0	#NAME?	1
mmu-miR-30e-5p	3352.24	2577.19	0.768796	-0.379328	1
mmu-miR-493-5p	13.1434	25.1431	1.91299	0.935827	1
mmu-miR-8097	167.367	123.712	0.739166	-0.436031	1
mmu-miR-7087-5p	2.95248	7.59365	2.57196	1.36287	1
mmu-miR-136-5p	108.527	74.8815	0.689982	-0.535369	1
mmu-miR-8102	12.4385	6.15772	0.495055	-1.01434	1
mmu-miR-7063-5p	69.9171	91.7593	1.3124	0.392208	1
mmu-miR-1934-5p	76.0396	52.5745	0.69141	-0.532388	1
mmu-miR-1945	59.9063	81.1701	1.35495	0.438242	1
mmu-miR-7017-5p	14.1707	8.16629	0.57628	-0.795159	1
mmu-miR-135a-5p	19.7872	11.8701	0.599887	-0.737238	1
mmu-miR-199b-5p	48.6656	30.7718	0.632311	-0.661293	1
mmu-miR-27a-5p	838.176	632.438	0.754541	-0.406329	1
mmu-miR-7042-5p	5.09262	1.63326	0.320711	-1.64065	1
mmu-miR-1982-3p	6.84181	13.4556	1.96668	0.975761	1
mmu-miR-770-5p	9.6359	4.59588	0.476954	-1.06808	1
mmu-miR-3074-1-3p	3.93912	0.992111	0.251861	-1.9893	1
mmu-miR-7011-3p	4.05791	0.870552	0.214532	-2.22073	1
mmu-miR-369-5p	51.7435	39.292	0.75936	-0.397145	1
mmu-miR-194-5p	895.534	1243.91	1.38901	0.474058	1
mmu-miR-672-5p	3021.19	3872.65	1.28183	0.358201	1
mmu-miR-7016-3p	0	2.045	Inf	Inf	1
mmu-miR-3473d	12.5714	20.3184	1.61624	0.692637	1
mmu-miR-25-3p	509112	360532	0.708158	-0.497858	1
mmu-miR-6960-5p	61.1788	43.3676	0.708867	-0.496413	1
mmu-miR-7079-5p	3.5397	0.701927	0.198301	-2.33424	1
mmu-miR-532-3p	304.086	386.706	1.2717	0.346755	1
mmu-miR-6896-5p	7.54523	4.21156	0.558175	-0.841209	1
mmu-let-7g-3p	0	1.98422	Inf	Inf	1
mmu-miR-466c-5p	2.95248	8.36827	2.83432	1.503	1
mmu-miR-7070-5p	5.42883	2.10578	0.387889	-1.36629	1
mmu-miR-466p-5p	0	1.92344	Inf	Inf	1
mmu-miR-673-5p	8.35405	4.56252	0.546145	-0.872644	1
mmu-miR-20a-5p	1012.29	1361.65	1.34512	0.427733	1
mmu-miR-151-5p	13.8413	7.68877	0.555497	-0.84815	1
mmu-miR-483-5p	89.4304	74.8873	0.837381	-0.256044	1
mmu-miR-6939-3p	2.7839	0.350963	0.126069	-2.98772	1
mmu-miR-103-3p	492.869	663.509	1.34622	0.428913	1
mmu-miR-322-5p	15.1023	9.17211	0.607333	-0.719441	1
mmu-miR-1193-5p	1.96832	6.5801	3.343	1.74114	1
mmu-miR-299a-3p	70.4857	99.1871	1.40719	0.492821	1
mmu-miR-7659-5p	0	1.7411	Inf	Inf	1
mmu-miR-384-3p	8.91862	5.26445	0.590277	-0.760537	1
mmu-miR-1247-5p	24.1393	15.7113	0.650863	-0.619575	1
mmu-miR-6947-5p	0	1.6825	Inf	Inf	1
mmu-miR-3068-5p	13.7326	24.1744	1.76036	0.815869	1
mmu-miR-7004-5p	2.95248	0.701927	0.237741	-2.07253	1
mmu-miR-7043-3p	134.966	182.023	1.34866	0.431525	1
mmu-miR-6932-3p	4.02678	1.28229	0.318441	-1.6509	1
mmu-miR-6979-3p	17.1412	26.1862	1.52768	0.611338	1
mmu-miR-8116	486.684	628.612	1.29162	0.369186	1
mmu-miR-501-5p	2.50671	0.290184	0.115763	-3.11076	1
mmu-miR-484	1712.48	2185.76	1.27637	0.352049	1
mmu-miR-3095-5p	1.43241	0	0	#NAME?	1
mmu-miR-6972-3p	1.43241	0	0	#NAME?	1
mmu-miR-7053-3p	1.43241	0	0	#NAME?	1
mmu-miR-7085-3p	1.43241	0	0	#NAME?	1
mmu-miR-7674-5p	13.1872	7.51015	0.569504	-0.812222	1
mmu-miR-20a-3p	1.5908	0	0	#NAME?	1
mmu-miR-212-5p	46.0732	34.3289	0.745094	-0.424506	1
mmu-miR-376b-5p	13.4852	8.38198	0.62157	-0.686012	1
mmu-miR-7001-5p	3.73941	1.05289	0.281566	-1.82846	1
mmu-miR-7079-3p	1.43241	4.94684	3.45352	1.78807	1
mmu-miR-874-3p	31.2814	47.7122	1.52526	0.609053	1
mmu-miR-191-5p	29532	39104.8	1.32415	0.405068	1
mmu-miR-194-2-3p	13.4933	20.2264	1.49899	0.583989	1
mmu-miR-378a-3p	14477.7	11497.8	0.794175	-0.332471	1
mmu-miR-184-5p	8.59444	4.30569	0.500986	-0.997157	1
mmu-miR-34a-5p	0.3977	2.73322	6.87255	2.78085	1
mmu-miR-488-3p	11.186	6.64088	0.593677	-0.752251	1
mmu-miR-3470a	23.4272	32.0029	1.36605	0.450014	1
mmu-miR-291a-3p	0	1.75482	Inf	Inf	1
mmu-miR-7093-5p	0	1.75482	Inf	Inf	1
mmu-miR-743a-5p	0	1.75482	Inf	Inf	1
mmu-miR-743b-5p	0	1.75482	Inf	Inf	1
mmu-miR-653-5p	52.9414	65.8301	1.24345	0.314352	1
mmu-miR-6943-5p	0	1.69404	Inf	Inf	1
mmu-miR-6966-5p	0	1.69404	Inf	Inf	1
mmu-miR-7048-3p	0	1.69404	Inf	Inf	1
mmu-miR-7673-5p	0	1.69404	Inf	Inf	1
mmu-miR-7073-5p	32.4365	43.388	1.33763	0.419679	1
mmu-miR-3074-5p	175.066	130.002	0.742589	-0.429363	1
mmu-miR-411-5p	176.154	139.126	0.789797	-0.340447	1
mmu-miR-93-3p	51.1571	69.4064	1.35673	0.440134	1
mmu-miR-106b-3p	14908.3	17450.8	1.17054	0.227173	1
mmu-miR-7227-3p	7.32043	2.9012	0.396316	-1.33528	1
mmu-miR-7119-3p	0	1.57248	Inf	Inf	1
mmu-miR-320-3p	15347.5	11998.2	0.781771	-0.355183	1
mmu-miR-363-3p	146.652	104.468	0.712353	-0.489336	1
mmu-miR-505-3p	1.1931	4.13707	3.4675	1.79389	1
mmu-miR-30c-2-3p	206.433	246.57	1.19443	0.256317	1
mmu-miR-190b-3p	0	1.45092	Inf	Inf	1
mmu-miR-219b-5p	0	1.45092	Inf	Inf	1
mmu-miR-3061-5p	0	1.45092	Inf	Inf	1
mmu-miR-3547-3p	0	1.45092	Inf	Inf	1
mmu-miR-466f	0	1.45092	Inf	Inf	1
mmu-miR-466f-5p	0	1.45092	Inf	Inf	1
mmu-miR-675-3p	0	1.45092	Inf	Inf	1
mmu-miR-6901-5p	0	1.45092	Inf	Inf	1
mmu-miR-6997-5p	0	1.45092	Inf	Inf	1
mmu-miR-7065-3p	0	1.45092	Inf	Inf	1
mmu-miR-7086-5p	0	1.45092	Inf	Inf	1
mmu-miR-1843a-3p	725.881	563.114	0.775766	-0.366307	1
mmu-miR-24-2-5p	1798.21	2284.28	1.27031	0.345178	1
mmu-miR-3103-5p	26.8899	16.8521	0.626707	-0.674138	1
mmu-miR-466f-3p	13.4551	22.9544	1.70599	0.770612	1
mmu-miR-335-3p	758.334	946.439	1.24805	0.319677	1
mmu-miR-7670-5p	17.2018	11.7411	0.68255	-0.550992	1
mmu-miR-101a-3p	5071.2	6417.45	1.26547	0.339673	1
mmu-miR-5622-3p	2.80472	0.580368	0.206926	-2.27281	1
mmu-miR-3057-5p	427.402	524.158	1.22638	0.294407	1
mmu-miR-433-3p	1026.42	1427.3	1.39056	0.475667	1
mmu-miR-7685-3p	1.0743	0	0	#NAME?	1
mmu-miR-6540-5p	25.2287	19.7069	0.781132	-0.356362	1
mmu-miR-342-5p	523.714	443.165	0.846198	-0.240933	1
mmu-miR-143-3p	236057	179419	0.760066	-0.395804	1
mmu-miR-487b-3p	0.328053	2.50599	7.63897	2.93338	1
mmu-miR-24-3p	19711.4	25460.7	1.29167	0.369241	1
mmu-miR-7028-5p	3.42091	0.870552	0.25448	-1.97438	1
mmu-miR-3970	3.75851	6.84094	1.82012	0.864034	1
mmu-miR-654-3p	0	0.926335	Inf	Inf	1
mmu-miR-5709-5p	9.30785	15.2404	1.63737	0.711377	1
mmu-miR-3110-5p	2.50671	5.69891	2.27346	1.18489	1
mmu-miR-6994-3p	1.43241	3.76394	2.6277	1.3938	1
mmu-miR-6967-5p	0.7954	3.20574	4.03035	2.0109	1
mmu-miR-5108	1.1931	0	0	#NAME?	1
mmu-miR-6964-3p	1.1931	0	0	#NAME?	1
mmu-miR-7059-3p	1.1931	0	0	#NAME?	1
mmu-miR-7089-3p	1.1931	0	0	#NAME?	1
mmu-miR-149-3p	11.5534	7.5295	0.651716	-0.617686	1
mmu-miR-542-5p	0.358102	2.38225	6.65245	2.73389	1
mmu-miR-338-5p	376.847	510.683	1.35515	0.438448	1
mmu-miR-872-5p	242.872	317.756	1.30832	0.38772	1
mmu-miR-15a-5p	22.5991	30.5378	1.35128	0.434329	1
mmu-miR-31-5p	13.6033	8.80026	0.646919	-0.628343	1
mmu-miR-381-3p	813.513	673.645	0.828069	-0.272177	1
mmu-miR-370-5p	8.20629	4.839	0.589669	-0.762022	1
mmu-miR-127-5p	104.818	89.2029	0.851028	-0.232722	1
mmu-miR-129b-3p	0	1.40385	Inf	Inf	1
mmu-miR-1969	0	1.40385	Inf	Inf	1
mmu-miR-3112-5p	0	1.40385	Inf	Inf	1
mmu-miR-376a-5p	0	1.40385	Inf	Inf	1
mmu-miR-5134-5p	0	1.40385	Inf	Inf	1
mmu-miR-6909-3p	0	1.40385	Inf	Inf	1
mmu-miR-6959-3p	0	1.40385	Inf	Inf	1
mmu-miR-7063-3p	0	1.40385	Inf	Inf	1
mmu-miR-7649-5p	0	1.40385	Inf	Inf	1
mmu-miR-3058-5p	0	1.16074	Inf	Inf	1
mmu-miR-6395	0	1.16074	Inf	Inf	1
mmu-miR-7673-3p	0	1.16074	Inf	Inf	1
mmu-miR-935	0	1.16074	Inf	Inf	1
mmu-miR-5110	0	1.34307	Inf	Inf	1
mmu-miR-6984-5p	0	1.34307	Inf	Inf	1
mmu-miR-7090-3p	0	1.34307	Inf	Inf	1
mmu-miR-6903-3p	0	1.22152	Inf	Inf	1
mmu-miR-3061-3p	9.04129	5.23703	0.579235	-0.78778	1
mmu-miR-7671-3p	0.656107	0	0	#NAME?	1
mmu-miR-409-5p	34.8203	24.4212	0.70135	-0.511793	1
mmu-miR-219a-2-3p	900.622	696.453	0.773302	-0.370895	1
mmu-miR-138-2-3p	0.3977	2.45674	6.17738	2.62699	1
mmu-miR-1971	0	0.694751	Inf	Inf	1
mmu-miR-132-5p	51.9169	63.77	1.22831	0.296674	1
mmu-miR-6987-5p	11.9836	6.62807	0.553096	-0.854399	1
mmu-miR-378c	736.943	915.561	1.24238	0.313103	1
mmu-miR-6981-5p	7.00192	3.90766	0.558084	-0.841445	1
mmu-miR-101c	9.04836	14.9312	1.65016	0.722602	1
mmu-miR-370-3p	60.2907	83.0102	1.37683	0.461354	1
mmu-miR-6922-3p	2.58591	0.641147	0.247939	-2.01194	1
mmu-miR-184-3p	550629	394485	0.716426	-0.481109	1
mmu-miR-6976-5p	0.3977	2.27441	5.7189	2.51574	1
mmu-miR-204-3p	133.167	104.103	0.781745	-0.35523	1
mmu-miR-150-5p	13180.6	15831.5	1.20112	0.264384	1
mmu-miR-183-5p	12089.5	15750	1.30278	0.381598	1
mmu-miR-30a-5p	40613.8	33826.8	0.832889	-0.263803	1
mmu-miR-376c-3p	2.83476	5.4508	1.92284	0.943239	1
mmu-miR-200c-3p	2795.77	2281.73	0.816135	-0.293121	1
mmu-miR-7020-5p	0.328053	2.27441	6.93304	2.79349	1
mmu-miR-3081-5p	0.716203	0	0	#NAME?	1
mmu-miR-7674-3p	0.716203	0	0	#NAME?	1
mmu-miR-132-3p	27.721	37.1397	1.33977	0.421981	1
mmu-miR-667-5p	5.26056	2.80771	0.533727	-0.905825	1
mmu-miR-182-5p	10607.9	8928.91	0.841726	-0.248577	1
mmu-miR-504-5p	3.0628	0.93351	0.304789	-1.71412	1
mmu-let-7e-3p	31.8207	41.9656	1.31881	0.399241	1
mmu-miR-301a-5p	3.1024	0.870552	0.280606	-1.83338	1
mmu-miR-216a-5p	0.3977	2.03129	5.10759	2.35264	1
mmu-miR-7667-5p	13.1565	9.57015	0.727408	-0.459163	1
mmu-miR-365-1-5p	66.7255	52.0212	0.779629	-0.35914	1
mmu-miR-7682-3p	1.1931	3.31358	2.77729	1.47368	1
mmu-miR-125a-3p	406.01	488.342	1.20278	0.266376	1
mmu-miR-193a-3p	0	0.870552	Inf	Inf	1
mmu-miR-1948-5p	0	0.870552	Inf	Inf	1
mmu-miR-299a-5p	0	0.870552	Inf	Inf	1
mmu-miR-3078-5p	0	0.870552	Inf	Inf	1
mmu-miR-3569-5p	0	0.870552	Inf	Inf	1
mmu-miR-377-3p	0	0.870552	Inf	Inf	1
mmu-miR-449a-3p	0	0.870552	Inf	Inf	1
mmu-miR-7089-5p	0	0.870552	Inf	Inf	1
mmu-miR-7118-5p	0	0.870552	Inf	Inf	1
mmu-miR-7681-3p	0	0.870552	Inf	Inf	1
mmu-miR-802-3p	0	0.870552	Inf	Inf	1
mmu-miR-8090	0	0.870552	Inf	Inf	1
mmu-miR-451a	125404	148477	1.18399	0.243653	1
mmu-miR-181c-5p	10.3549	15.4523	1.49227	0.577511	1
mmu-miR-466k	0	0.931332	Inf	Inf	1
mmu-miR-6955-3p	0	0.931332	Inf	Inf	1
mmu-miR-7668-3p	0	0.931332	Inf	Inf	1
mmu-miR-540-5p	3.5001	1.16074	0.331629	-1.59236	1
mmu-miR-490-3p	0.656107	2.73322	4.16581	2.0586	1
mmu-miR-181d-3p	0	0.992111	Inf	Inf	1
mmu-miR-5104	0	0.992111	Inf	Inf	1
mmu-miR-6537-3p	0	0.992111	Inf	Inf	1
mmu-miR-679-3p	0	0.992111	Inf	Inf	1
mmu-miR-1198-3p	6.80393	3.77239	0.554443	-0.850888	1
mmu-miR-5130	0.7954	0	0	#NAME?	1
mmu-miR-6998-3p	0.7954	0	0	#NAME?	1
mmu-miR-6967-3p	7.16203	4.48803	0.626642	-0.674286	1
mmu-miR-6958-5p	0	1.05289	Inf	Inf	1
mmu-miR-7023-5p	0	1.05289	Inf	Inf	1
mmu-miR-7034-5p	0	1.05289	Inf	Inf	1
mmu-miR-7668-5p	0	1.05289	Inf	Inf	1
mmu-miR-7677-3p	0	1.05289	Inf	Inf	1
mmu-miR-7060-5p	3.977	1.75482	0.441241	-1.18036	1
mmu-miR-7117-5p	7.84571	4.34713	0.554077	-0.851842	1
mmu-miR-7091-3p	8.3517	4.35276	0.521183	-0.940139	1
mmu-miR-148a-3p	916621	1.07084e+06	1.16824	0.224341	1
mmu-miR-7024-5p	11.5548	7.27357	0.629488	-0.66775	1
mmu-miR-325-5p	17.3335	13.7072	0.790792	-0.33863	1
mmu-miR-547-3p	4.3747	1.7411	0.397994	-1.32918	1
mmu-miR-5627-3p	2.50671	4.40009	1.75532	0.811737	1
mmu-miR-5126	174.952	139.692	0.798462	-0.324703	1
mmu-miR-181b-5p	1513.36	1262.83	0.834454	-0.261096	1
mmu-miR-7078-5p	9.12787	13.8315	1.5153	0.599607	1
mmu-miR-215-5p	122485	115386	0.942046	-0.0861303	1
mmu-miR-351-3p	216.959	285.34	1.31518	0.395263	1
mmu-miR-331-3p	0	0.463167	Inf	Inf	1
mmu-miR-6959-5p	15.1071	10.2876	0.680978	-0.55432	1
mmu-miR-3470b	29.3609	34.2783	1.16748	0.223399	1
mmu-miR-3069-3p	2.3862	0.580368	0.243219	-2.03967	1
mmu-miR-5620-5p	21.4498	15.3532	0.715773	-0.482426	1
mmu-miR-532-5p	20163.7	17454.3	0.865633	-0.208172	1
mmu-miR-5129-3p	131.398	154.034	1.17227	0.229308	1
mmu-miR-10b-5p	200377	189277	0.944602	-0.082222	1
mmu-miR-5615-5p	7.27911	3.83035	0.526212	-0.926285	1
mmu-miR-125b-2-3p	94.1733	73.0525	0.775725	-0.366384	1
mmu-miR-5107-3p	28.2559	22.7019	0.80344	-0.315737	1
mmu-miR-450a-1-3p	0.3977	1.7411	4.37793	2.13025	1
mmu-miR-1936	7.87652	5.12918	0.651199	-0.61883	1
mmu-miR-7061-5p	1.64027	3.83907	2.34052	1.22683	1
mmu-miR-503-3p	993.277	1290.15	1.29888	0.377267	1
mmu-miR-22-5p	118.454	145.013	1.22421	0.291855	1
mmu-miR-141-5p	3.5793	1.75482	0.490268	-1.02836	1
mmu-miR-92a-2-5p	3.5793	1.63326	0.456307	-1.13192	1
mmu-miR-207	1.5908	0.350963	0.220621	-2.18036	1
mmu-miR-200b-3p	3962.79	4508.13	1.13762	0.186015	1
mmu-let-7a-2-3p	0	0.580368	Inf	Inf	1
mmu-miR-1258-3p	0	0.580368	Inf	Inf	1
mmu-miR-208b-3p	0	0.580368	Inf	Inf	1
mmu-miR-29b-2-5p	0	0.580368	Inf	Inf	1
mmu-miR-3065-5p	0	0.580368	Inf	Inf	1
mmu-miR-3109-3p	0	0.580368	Inf	Inf	1
mmu-miR-32-3p	0	0.580368	Inf	Inf	1
mmu-miR-466e-5p	0	0.580368	Inf	Inf	1
mmu-miR-504-3p	0	0.580368	Inf	Inf	1
mmu-miR-5622-5p	0	0.580368	Inf	Inf	1
mmu-miR-6937-3p	0	0.580368	Inf	Inf	1
mmu-miR-6946-3p	0	0.580368	Inf	Inf	1
mmu-miR-7009-5p	0	0.580368	Inf	Inf	1
mmu-miR-7011-5p	0	0.580368	Inf	Inf	1
mmu-miR-880-3p	0	0.580368	Inf	Inf	1
mmu-miR-29b-1-5p	0	0.582547	Inf	Inf	1
mmu-miR-6918-5p	3.28053	2.10578	0.641902	-0.639576	1
mmu-miR-24-1-5p	53.9143	43.6113	0.808901	-0.305965	1
mmu-miR-1198-5p	34348.9	29302.1	0.853073	-0.229259	1
mmu-miR-29c-3p	21.1658	28.6721	1.35464	0.437908	1
mmu-miR-450b-3p	57.3671	71.001	1.23766	0.307615	1
mmu-miR-511-5p	61.5822	73.3848	1.19166	0.252968	1
mmu-miR-493-3p	4.26469	2.79399	0.655146	-0.610113	1
mmu-miR-7237-3p	8.39301	5.95267	0.70924	-0.495653	1
mmu-miR-154-5p	1.40236	3.31358	2.36287	1.24054	1
mmu-miR-106b-5p	200.124	241.864	1.20857	0.273301	1
mmu-miR-1247-3p	23.2972	17.5375	0.752773	-0.409714	1
mmu-miR-467c-3p	0	0.641147	Inf	Inf	1
mmu-miR-467e-3p	0	0.641147	Inf	Inf	1
mmu-miR-5616-3p	0	0.641147	Inf	Inf	1
mmu-miR-712-3p	0	0.641147	Inf	Inf	1
mmu-miR-216b-5p	13.5415	17.0682	1.26043	0.333916	1
mmu-miR-3058-3p	3.93912	5.79741	1.47175	0.557535	1
mmu-miR-340-5p	1166.65	1412.8	1.21099	0.27619	1
mmu-miR-361-3p	12882.1	11192.7	0.86886	-0.202805	1
mmu-miR-26a-5p	12011.3	14431.1	1.20146	0.264792	1
mmu-miR-106a-3p	0	0.701927	Inf	Inf	1
mmu-miR-1199-5p	0	0.701927	Inf	Inf	1
mmu-miR-135b-3p	0	0.701927	Inf	Inf	1
mmu-miR-302c-3p	0	0.701927	Inf	Inf	1
mmu-miR-465a-3p	0	0.701927	Inf	Inf	1
mmu-miR-465b-3p	0	0.701927	Inf	Inf	1
mmu-miR-465c-3p	0	0.701927	Inf	Inf	1
mmu-miR-5125	0	0.701927	Inf	Inf	1
mmu-miR-669b-3p	0	0.701927	Inf	Inf	1
mmu-miR-6931-3p	0	0.701927	Inf	Inf	1
mmu-miR-6968-3p	0	0.701927	Inf	Inf	1
mmu-miR-7023-3p	0	0.701927	Inf	Inf	1
mmu-miR-741-3p	0	0.701927	Inf	Inf	1
mmu-miR-7647-3p	0	0.701927	Inf	Inf	1
mmu-miR-7678-3p	0	0.701927	Inf	Inf	1
mmu-miR-325-3p	0.358102	1.69404	4.73061	2.24203	1
mmu-miR-148b-5p	164.635	144.77	0.879336	-0.185514	1
mmu-miR-6976-3p	2.7839	3.88114	1.39414	0.479373	1
mmu-miR-140-3p	75808.8	80801.5	1.06586	0.092017	1
mmu-miR-143-5p	15.988	13.5461	0.847263	-0.239119	1
mmu-miR-6970-3p	1.1931	2.38161	1.99615	0.997224	1
mmu-miR-7672-5p	1.79051	0.580368	0.324136	-1.62533	1
mmu-miR-501-3p	6395.96	5903.96	0.923075	-0.11548	1
mmu-miR-412-5p	1.43241	3.38808	2.3653	1.24203	1
mmu-miR-1950	6.62364	4.2371	0.639694	-0.644547	1
mmu-miR-8094	3.1816	4.1735	1.31176	0.391506	1
mmu-miR-539-5p	2.307	1.05289	0.456389	-1.13167	1
mmu-miR-5113	122.627	110.502	0.901124	-0.150202	1
mmu-miR-7665-5p	2.3862	0.870552	0.364828	-1.45471	1
mmu-miR-6969-3p	2.14861	0.992111	0.461746	-1.11483	1
mmu-miR-188-5p	4.26469	6.5514	1.53619	0.619361	1
mmu-miR-1231-5p	5.34855	8.3221	1.55596	0.637801	1
mmu-miR-5121	2.7839	1.40385	0.504276	-0.987715	1
mmu-miR-758-3p	4.74407	3.38808	0.714171	-0.485659	1
mmu-miR-6915-5p	3.93912	2.74693	0.697346	-0.520053	1
mmu-miR-7007-5p	3.81861	2.27441	0.595611	-0.747557	1
mmu-miR-5129-5p	3.22291	1.98422	0.615661	-0.699792	1
mmu-miR-669e-5p	7.87576	10.0339	1.27402	0.349387	1
mmu-miR-7661-3p	29.1641	22.0548	0.756231	-0.403101	1
mmu-miR-196a-1-3p	53.3044	52.3802	0.982661	-0.0252345	1
mmu-miR-196b-5p	80.3057	91.3784	1.13788	0.186351	1
mmu-miR-6516-5p	20.7322	23.8383	1.14982	0.201406	1
mmu-miR-7212-5p	3.54957	5.75662	1.62178	0.697576	1
mmu-let-7k	14.8639	20.2839	1.36464	0.448516	1
mmu-miR-133a-5p	18.5429	23.1511	1.24851	0.320211	1
mmu-miR-18a-3p	198.765	174.684	0.878848	-0.186314	1
mmu-miR-7656-3p	3.93912	5.27346	1.33874	0.420877	1
mmu-miR-1951	18.655	14.362	0.769875	-0.377305	1
mmu-miR-592-5p	14.4673	9.85089	0.680906	-0.554471	1
mmu-miR-15a-3p	1.0743	0.290184	0.270113	-1.88836	1
mmu-miR-187-5p	19.6052	23.7969	1.2138	0.279534	1
mmu-miR-6943-3p	0.716203	1.98422	2.77047	1.47013	1
mmu-miR-467d-5p	4.59275	6.86183	1.49406	0.579236	1
mmu-miR-5128	72.9491	59.2208	0.811809	-0.300787	1
mmu-miR-6418-3p	1.1931	0.290184	0.243219	-2.03967	1
mmu-miR-7048-5p	1.1931	0.290184	0.243219	-2.03967	1
mmu-miR-144-3p	312.211	278.846	0.893133	-0.163053	1
mmu-miR-5123	4.16576	5.39566	1.29524	0.373219	1
mmu-miR-126a-3p	17974.4	16778.1	0.933449	-0.0993563	1
mmu-miR-770-3p	135.082	148.142	1.09669	0.133154	1
mmu-miR-6945-3p	21.8189	17.2096	0.788748	-0.342364	1
mmu-miR-338-3p	7.6064	6.39994	0.841389	-0.249156	1
mmu-miR-128-3p	76412.7	73028.1	0.955706	-0.0653607	1
mmu-miR-693-3p	4.3747	2.79399	0.638671	-0.646855	1
mmu-miR-450a-5p	88.7119	103.315	1.16461	0.219845	1
mmu-miR-7115-5p	44.8544	41.9699	0.935693	-0.0958933	1
mmu-miR-6952-3p	12.0207	9.65582	0.803266	-0.31605	1
mmu-miR-450a-2-3p	1.43241	0.580368	0.40517	-1.3034	1
mmu-miR-5132-3p	1.43241	0.701927	0.490033	-1.02905	1
mmu-miR-3105-3p	1.5908	0.580368	0.364828	-1.45471	1
mmu-miR-8118	6.20373	4.2371	0.682993	-0.550058	1
mmu-miR-6971-5p	2.54631	1.45092	0.569813	-0.811439	1
mmu-miR-3080-5p	1.79051	1.05289	0.58804	-0.766014	1
mmu-miR-8098	1.79051	1.05289	0.58804	-0.766014	1
mmu-miR-323-3p	157.579	195.896	1.24316	0.314009	1
mmu-miR-384-5p	8.47145	7.69377	0.9082	-0.138918	1
mmu-miR-1197-3p	0.328053	0	0	#NAME?	1
mmu-miR-300-5p	0.328053	0	0	#NAME?	1
mmu-miR-99a-3p	0.328053	0	0	#NAME?	1
mmu-miR-6929-3p	7.15955	5.75534	0.803868	-0.31497	1
mmu-miR-200a-3p	8155	8653.03	1.06107	0.0855219	1
mmu-miR-129-5p	871.785	958.942	1.09998	0.137471	1
mmu-miR-1960	27.7357	31.2986	1.12846	0.174352	1
mmu-miR-5099	22.7594	17.3196	0.760988	-0.394054	1
mmu-miR-135a-2-3p	0.358102	0	0	#NAME?	1
mmu-miR-6240	0.358102	0	0	#NAME?	1
mmu-miR-3081-3p	26.085	22.6455	0.868144	-0.203993	1
mmu-miR-329-5p	6.42533	4.40509	0.685581	-0.5446	1
mmu-miR-429-3p	577.424	604.937	1.04765	0.0671542	1
mmu-miR-7065-5p	5.59709	6.49651	1.1607	0.21499	1
mmu-miR-379-3p	5.12127	7.11558	1.38942	0.47448	1
mmu-miR-676-5p	756.44	691.376	0.913987	-0.129754	1
mmu-miR-669b-5p	9.25514	12.4635	1.34666	0.429386	1
mmu-miR-18b-3p	10.0244	8.362	0.834167	-0.261592	1
mmu-miR-369-3p	7.96698	10.3054	1.29352	0.371299	1
mmu-miR-196a-5p	88.146	81.098	0.920042	-0.120228	1
mmu-miR-6961-3p	4.7724	3.5567	0.745264	-0.424176	1
mmu-miR-345-5p	21.456	20.7187	0.965635	-0.0504507	1
mmu-miR-3098-3p	6.44583	5.65966	0.878035	-0.18765	1
mmu-miR-1191b-5p	2.7839	3.84688	1.38183	0.466583	1
mmu-miR-350-5p	82.8516	80.5541	0.97227	-0.0405712	1
mmu-miR-6905-5p	0.3977	0	0	#NAME?	1
mmu-miR-701-3p	0.3977	0	0	#NAME?	1
mmu-miR-712-5p	0.3977	0	0	#NAME?	1
mmu-miR-3079-5p	5.72715	8.21336	1.43411	0.520155	1
mmu-miR-1966-3p	12.4888	11.5681	0.926275	-0.110487	1
mmu-miR-7058-5p	37.2635	34.4899	0.92557	-0.111586	1
mmu-miR-135b-5p	2.08851	2.9012	1.38912	0.474174	1
mmu-miR-1249-3p	121.429	114.282	0.941141	-0.0875173	1
mmu-miR-6916-5p	18.8819	19.7526	1.04611	0.0650397	1
mmu-miR-148a-5p	196.177	216.346	1.10281	0.141184	1
mmu-miR-7031-5p	1.9885	2.85477	1.43564	0.521696	1
mmu-miR-150-3p	400.032	418.828	1.04699	0.0662414	1
mmu-miR-669m-5p	9.25514	12.1733	1.31531	0.395399	1
mmu-miR-34c-3p	3.46051	2.74693	0.793794	-0.333164	1
mmu-miR-374c-5p	4.41493	6.65677	1.50778	0.59243	1
mmu-miR-26b-3p	13.5729	15.4439	1.13785	0.18631	1
mmu-miR-28a-5p	64.5544	57.6967	0.893769	-0.162026	1
mmu-miR-375-3p	21296.1	19679.5	0.924089	-0.113897	1
mmu-miR-6948-5p	5.72791	4.839	0.84481	-0.243301	1
mmu-miR-5621-3p	10.3521	8.65654	0.836211	-0.258062	1
mmu-miR-152-3p	1289.94	1238.4	0.960039	-0.058835	1
mmu-miR-708-3p	958.521	844.112	0.880639	-0.183377	1
mmu-miR-199a-3p	3091.95	3200.8	1.0352	0.0499151	1
mmu-miR-199b-3p	3091.95	3200.8	1.0352	0.0499151	1
mmu-miR-26a-1-3p	1.0743	2.10578	1.96013	0.970952	1
mmu-miR-7663-3p	2.50671	1.98422	0.791564	-0.337222	1
mmu-miR-3094-5p	0.3977	1.05289	2.64745	1.4046	1
mmu-miR-298-5p	202.833	211.134	1.04092	0.0578641	1
mmu-miR-136-3p	81.6943	78.91	0.965917	-0.0500282	1
mmu-miR-877-3p	43.8982	46.8447	1.06712	0.0937257	1
mmu-miR-6978-5p	2.14861	1.45092	0.675284	-0.566435	1
mmu-miR-8115	2.14861	1.5117	0.703571	-0.507232	1
mmu-miR-7237-5p	2.3862	3.08418	1.29251	0.370171	1
mmu-let-7b-3p	130.444	123.084	0.943577	-0.0837872	1
mmu-miR-873a-5p	1.01421	1.86266	1.83657	0.877013	1
mmu-miR-409-3p	3184.91	3335.19	1.04719	0.0665176	1
mmu-miR-3473g	42.3756	41.79	0.986182	-0.0200741	1
mmu-miR-17-3p	24.1499	22.6224	0.93675	-0.0942635	1
mmu-miR-5132-5p	272.107	253.87	0.932978	-0.100085	1
mmu-miR-138-5p	4.50476	5.40565	1.19999	0.263018	1
mmu-miR-6912-5p	2.14861	3.0234	1.40714	0.492768	1
mmu-miR-99b-3p	756.752	723.016	0.95542	-0.0657925	1
mmu-miR-671-5p	4.81371	6.36441	1.32214	0.402876	1
mmu-miR-7226-3p	1.9885	1.34307	0.675421	-0.566142	1
mmu-miR-448-3p	1.48156	0.870552	0.587594	-0.767109	1
mmu-miR-362-5p	1.43241	2.27441	1.58782	0.667049	1
mmu-miR-3087-3p	1.5908	0.870552	0.547242	-0.86975	1
mmu-miR-7003-5p	1.43241	1.05289	0.73505	-0.444086	1
mmu-miR-1955-3p	1.43241	2.21363	1.54539	0.627971	1
mmu-miR-21a-3p	8.47992	7.47773	0.881816	-0.18145	1
mmu-miR-344h-3p	1.0743	0.701927	0.653378	-0.614011	1
mmu-let-7c-5p	257994	263288	1.02052	0.029307	1
mmu-miR-29c-5p	7.4771	6.39776	0.855647	-0.224912	1
mmu-miR-3084-5p	6.46213	7.98395	1.2355	0.305093	1
mmu-miR-421-3p	292.924	294.059	1.00387	0.00557837	1
mmu-miR-760-3p	156.605	167.798	1.07147	0.0995907	1
mmu-miR-496a-3p	0.755802	1.34307	1.77702	0.82946	1
mmu-miR-181d-5p	738.408	749.505	1.01503	0.0215207	1
mmu-miR-700-3p	22.8883	18.3142	0.800154	-0.321651	1
mmu-miR-6899-3p	41.5691	43.5833	1.04845	0.0682642	1
mmu-miR-20b-5p	32.8027	30.0113	0.914903	-0.128309	1
mmu-miR-6948-3p	3.73941	4.91349	1.31397	0.393937	1
mmu-miR-16-1-3p	226.961	208.531	0.918795	-0.122185	1
mmu-miR-19a-3p	45.3837	51.1182	1.12636	0.171662	1
mmu-miR-128-2-5p	96.1409	92.2957	0.960004	-0.058887	1
mmu-miR-219a-5p	3.58102	3.19203	0.891374	-0.165897	1
mmu-miR-328-5p	13.2876	13.6935	1.03054	0.0434064	1
mmu-miR-7667-3p	3.82816	3.43514	0.897336	-0.15628	1
mmu-miR-6937-5p	5.90496	5.44862	0.922719	-0.116036	1
mmu-miR-1298-5p	12.7369	14.3346	1.12544	0.170492	1
mmu-miR-6932-5p	1.79051	1.57248	0.878231	-0.187328	1
mmu-miR-10a-5p	102938	111378	1.082	0.113696	1
mmu-miR-341-3p	32.1898	33.028	1.02604	0.0370876	1
mmu-miR-219c-5p	13.5252	13.206	0.976396	-0.034461	1
mmu-miR-6986-5p	27.8694	25.9244	0.930208	-0.104374	1
mmu-miR-6952-5p	18.3357	17.2981	0.94341	-0.0840436	1
mmu-miR-7052-3p	7.00192	6.08759	0.869417	-0.20188	1
mmu-miR-7655-3p	7.99531	8.10551	1.01378	0.0197486	1
mmu-miR-211-3p	3.02321	2.97633	0.984495	-0.0225438	1
mmu-miR-7069-5p	1.43241	1.7411	1.21551	0.281562	1
mmu-miR-3082-5p	1.43241	1.28229	0.895203	-0.159713	1
mmu-miR-7012-3p	1.8697	2.45674	1.31397	0.393937	1
mmu-miR-7240-5p	1.0743	1.16074	1.08045	0.111637	1
mmu-miR-3084-3p	4.2955	4.31941	1.00556	0.00800591	1
mmu-miR-1298-3p	3.43046	3.43514	1.00137	0.00196915	1
mmu-miR-6923-3p	0.716203	0.580368	0.81034	-0.3034	1
mmu-miR-7030-5p	0.716203	0.701927	0.980067	-0.0290483	1
mmu-miR-153-3p	0.755802	0.701927	0.928718	-0.106687	1
mmu-miR-216a-3p	0.358102	0.580368	1.62068	0.6966	1
mmu-miR-378d	0.358102	0.580368	1.62068	0.6966	1
mmu-miR-8099	0.358102	0.580368	1.62068	0.6966	1
mmu-miR-490-5p	0.358102	0.290184	0.81034	-0.3034	1
mmu-miR-1839-3p	9.1471	8.44366	0.923097	-0.115446	1
mmu-miR-6966-3p	8.33152	6.71874	0.806425	-0.310388	1
mmu-miR-7040-5p	2.3862	2.27441	0.95315	-0.0692255	1
mmu-miR-709	2.3862	2.45674	1.02956	0.0420322	1
mmu-miR-124-5p	0.3977	0.580368	1.45931	0.545288	1
mmu-miR-3964	0.3977	0.350963	0.882483	-0.18036	1
mmu-miR-7083-5p	3.60859	3.83317	1.06224	0.087105	1
mmu-miR-669f-5p	1.96832	2.80771	1.42645	0.512428	1
mmu-miR-137-3p	0.328053	0.582547	1.77577	0.828444	1
mmu-miR-452-5p	0	0.231584	Inf	Inf	1
mmu-miR-103-1-5p	0	0.290184	Inf	Inf	1
mmu-miR-103-2-5p	0	0.290184	Inf	Inf	1
mmu-miR-1251-3p	0	0.290184	Inf	Inf	1
mmu-miR-126b-5p	0	0.290184	Inf	Inf	1
mmu-miR-130a-5p	0	0.290184	Inf	Inf	1
mmu-miR-153-5p	0	0.290184	Inf	Inf	1
mmu-miR-154-3p	0	0.290184	Inf	Inf	1
mmu-miR-1963	0	0.290184	Inf	Inf	1
mmu-miR-201-5p	0	0.290184	Inf	Inf	1
mmu-miR-219c-3p	0	0.290184	Inf	Inf	1
mmu-miR-3073a-5p	0	0.290184	Inf	Inf	1
mmu-miR-3085-3p	0	0.290184	Inf	Inf	1
mmu-miR-337-3p	0	0.290184	Inf	Inf	1
mmu-miR-3473a	0	0.290184	Inf	Inf	1
mmu-miR-34b-5p	0	0.290184	Inf	Inf	1
mmu-miR-376a-3p	0	0.290184	Inf	Inf	1
mmu-miR-491-5p	0	0.290184	Inf	Inf	1
mmu-miR-5112	0	0.290184	Inf	Inf	1
mmu-miR-582-5p	0	0.290184	Inf	Inf	1
mmu-miR-6956-3p	0	0.290184	Inf	Inf	1
mmu-miR-7013-5p	0	0.290184	Inf	Inf	1
mmu-miR-7022-3p	0	0.290184	Inf	Inf	1
mmu-miR-703	0	0.290184	Inf	Inf	1
mmu-miR-7036a-5p	0	0.290184	Inf	Inf	1
mmu-miR-7042-3p	0	0.290184	Inf	Inf	1
mmu-miR-7081-3p	0	0.290184	Inf	Inf	1
mmu-miR-7094-1-5p	0	0.290184	Inf	Inf	1
mmu-miR-7115-3p	0	0.290184	Inf	Inf	1
mmu-miR-7213-5p	0	0.290184	Inf	Inf	1
mmu-miR-7646-5p	0	0.290184	Inf	Inf	1
mmu-miR-7679-3p	0	0.290184	Inf	Inf	1
mmu-miR-8117	0	0.290184	Inf	Inf	1
mmu-miR-878-3p	0	0.290184	Inf	Inf	1
mmu-miR-1251-5p	0	0.350963	Inf	Inf	1
mmu-miR-3059-5p	0	0.350963	Inf	Inf	1
mmu-miR-3093-3p	0	0.350963	Inf	Inf	1
mmu-miR-374b-3p	0	0.350963	Inf	Inf	1
mmu-miR-467f	0	0.350963	Inf	Inf	1
mmu-miR-546	0	0.350963	Inf	Inf	1
mmu-miR-5623-5p	0	0.350963	Inf	Inf	1
mmu-miR-669m-3p	0	0.350963	Inf	Inf	1
mmu-miR-6975-5p	0	0.350963	Inf	Inf	1
mmu-miR-7006-3p	0	0.350963	Inf	Inf	1
mmu-miR-7033-5p	0	0.350963	Inf	Inf	1
mmu-miR-7034-3p	0	0.350963	Inf	Inf	1
mmu-miR-7038-5p	0	0.350963	Inf	Inf	1
mmu-miR-7211-3p	0	0.350963	Inf	Inf	1
mmu-miR-7219-5p	0	0.350963	Inf	Inf	1
mmu-miR-7224-3p	0	0.350963	Inf	Inf	1
mmu-miR-8100	0	0.350963	Inf	Inf	1
