# Supplementary material for: Comparative expression profiles of host circulating miRNAs in response to Trichinella spiralis infection
Source: Vet Res. 2020 Mar 11;51:39. doi: 10.1186/s13567-020-00758-0 (PMC7065375; doi:10.1186/s13567-020-00758-0)
Supplement: Supplementary file 6 — Additional file 6. The predicted target genes of each altered circulating miRNA in mice infected withT. spiralis. [file 13567_2020_758_MOESM6_ESM.xlsx]

## Sheet: mmu-miR-125a-5p
miRNA	Predicted target genes
mmu-miR-125a-5p	NM_001001144
mmu-miR-125a-5p	NM_001001176
mmu-miR-125a-5p	NM_001001177
mmu-miR-125a-5p	NM_001001182
mmu-miR-125a-5p	NM_001001295
mmu-miR-125a-5p	NM_001001309
mmu-miR-125a-5p	NM_001001326
mmu-miR-125a-5p	NM_001001495
mmu-miR-125a-5p	NM_001001883
mmu-miR-125a-5p	NM_001001885
mmu-miR-125a-5p	NM_001001892
mmu-miR-125a-5p	NM_001001980
mmu-miR-125a-5p	NM_001001981
mmu-miR-125a-5p	NM_001001984
mmu-miR-125a-5p	NM_001001985
mmu-miR-125a-5p	NM_001002011
mmu-miR-125a-5p	NM_001002786
mmu-miR-125a-5p	NM_001002896
mmu-miR-125a-5p	NM_001002897
mmu-miR-125a-5p	NM_001002929
mmu-miR-125a-5p	NM_001003672
mmu-miR-125a-5p	NM_001003719
mmu-miR-125a-5p	NM_001003893
mmu-miR-125a-5p	NM_001003912
mmu-miR-125a-5p	NM_001003953
mmu-miR-125a-5p	NM_001004062
mmu-miR-125a-5p	NM_001004147
mmu-miR-125a-5p	NM_001004150
mmu-miR-125a-5p	NM_001004156
mmu-miR-125a-5p	NM_001004159
mmu-miR-125a-5p	NM_001004164
mmu-miR-125a-5p	NM_001004177
mmu-miR-125a-5p	NM_001004190
mmu-miR-125a-5p	NM_001004364
mmu-miR-125a-5p	NM_001005420
mmu-miR-125a-5p	NM_001005508
mmu-miR-125a-5p	NM_001005510
mmu-miR-125a-5p	NM_001005511
mmu-miR-125a-5p	NM_001005569
mmu-miR-125a-5p	NM_001005863
mmu-miR-125a-5p	NM_001005864
mmu-miR-125a-5p	NM_001005865
mmu-miR-125a-5p	NM_001005866
mmu-miR-125a-5p	NM_001005867
mmu-miR-125a-5p	NM_001005916
mmu-miR-125a-5p	NM_001007154
mmu-miR-125a-5p	NM_001007220
mmu-miR-125a-5p	NM_001007221
mmu-miR-125a-5p	NM_001007462
mmu-miR-125a-5p	NM_001007465
mmu-miR-125a-5p	NM_001007472
mmu-miR-125a-5p	NM_001007568
mmu-miR-125a-5p	NM_001007570
mmu-miR-125a-5p	NM_001007573
mmu-miR-125a-5p	NM_001007576
mmu-miR-125a-5p	NM_001007581
mmu-miR-125a-5p	NM_001008419
mmu-miR-125a-5p	NM_001008702
mmu-miR-125a-5p	NM_001009546
mmu-miR-125a-5p	NM_001009935
mmu-miR-125a-5p	NM_001010833
mmu-miR-125a-5p	NM_001011732
mmu-miR-125a-5p	NM_001011737
mmu-miR-125a-5p	NM_001011755
mmu-miR-125a-5p	NM_001011819
mmu-miR-125a-5p	NM_001011832
mmu-miR-125a-5p	NM_001011848
mmu-miR-125a-5p	NM_001011857
mmu-miR-125a-5p	NM_001012518
mmu-miR-125a-5p	NM_001013025
mmu-miR-125a-5p	NM_001013026
mmu-miR-125a-5p	NM_001013365
mmu-miR-125a-5p	NM_001013376
mmu-miR-125a-5p	NM_001013380
mmu-miR-125a-5p	NM_001013381
mmu-miR-125a-5p	NM_001013386
mmu-miR-125a-5p	NM_001013411
mmu-miR-125a-5p	NM_001013609
mmu-miR-125a-5p	NM_001013741
mmu-miR-125a-5p	NM_001013753
mmu-miR-125a-5p	NM_001013758
mmu-miR-125a-5p	NM_001013759
mmu-miR-125a-5p	NM_001013767
mmu-miR-125a-5p	NM_001013777
mmu-miR-125a-5p	NM_001013784
mmu-miR-125a-5p	NM_001013786
mmu-miR-125a-5p	NM_001013804
mmu-miR-125a-5p	NM_001013806
mmu-miR-125a-5p	NM_001013811
mmu-miR-125a-5p	NM_001013813
mmu-miR-125a-5p	NM_001013832
mmu-miR-125a-5p	NM_001014399
mmu-miR-125a-5p	NM_001014422
mmu-miR-125a-5p	NM_001014423
mmu-miR-125a-5p	NM_001014424
mmu-miR-125a-5p	NM_001014761
mmu-miR-125a-5p	NM_001014976
mmu-miR-125a-5p	NM_001014996
mmu-miR-125a-5p	NM_001017968
mmu-miR-125a-5p	NM_001024137
mmu-miR-125a-5p	NM_001024468
mmu-miR-125a-5p	NM_001024526
mmu-miR-125a-5p	NM_001024539
mmu-miR-125a-5p	NM_001024616
mmu-miR-125a-5p	NM_001024645
mmu-miR-125a-5p	NM_001024705
mmu-miR-125a-5p	NM_001024720
mmu-miR-125a-5p	NM_001024917
mmu-miR-125a-5p	NM_001024927
mmu-miR-125a-5p	NM_001024950
mmu-miR-125a-5p	NM_001025067
mmu-miR-125a-5p	NM_001025156
mmu-miR-125a-5p	NM_001025245
mmu-miR-125a-5p	NM_001025246
mmu-miR-125a-5p	NM_001025250
mmu-miR-125a-5p	NM_001025257
mmu-miR-125a-5p	NM_001025286
mmu-miR-125a-5p	NM_001025313
mmu-miR-125a-5p	NM_001025378
mmu-miR-125a-5p	NM_001025395
mmu-miR-125a-5p	NM_001025426
mmu-miR-125a-5p	NM_001025428
mmu-miR-125a-5p	NM_001025429
mmu-miR-125a-5p	NM_001025430
mmu-miR-125a-5p	NM_001025432
mmu-miR-125a-5p	NM_001025589
mmu-miR-125a-5p	NM_001025597
mmu-miR-125a-5p	NM_001025608
mmu-miR-125a-5p	NM_001025612
mmu-miR-125a-5p	NM_001029837
mmu-miR-125a-5p	NM_001029842
mmu-miR-125a-5p	NM_001029912
mmu-miR-125a-5p	NM_001029934
mmu-miR-125a-5p	NM_001029983
mmu-miR-125a-5p	NM_001029985
mmu-miR-125a-5p	NM_001029993
mmu-miR-125a-5p	NM_001029994
mmu-miR-125a-5p	NM_001031772
mmu-miR-125a-5p	NM_001031814
mmu-miR-125a-5p	NM_001032413
mmu-miR-125a-5p	NM_001032414
mmu-miR-125a-5p	NM_001033139
mmu-miR-125a-5p	NM_001033156
mmu-miR-125a-5p	NM_001033158
mmu-miR-125a-5p	NM_001033159
mmu-miR-125a-5p	NM_001033167
mmu-miR-125a-5p	NM_001033175
mmu-miR-125a-5p	NM_001033189
mmu-miR-125a-5p	NM_001033197
mmu-miR-125a-5p	NM_001033205
mmu-miR-125a-5p	NM_001033207
mmu-miR-125a-5p	NM_001033212
mmu-miR-125a-5p	NM_001033213
mmu-miR-125a-5p	NM_001033219
mmu-miR-125a-5p	NM_001033222
mmu-miR-125a-5p	NM_001033238
mmu-miR-125a-5p	NM_001033242
mmu-miR-125a-5p	NM_001033243
mmu-miR-125a-5p	NM_001033246
mmu-miR-125a-5p	NM_001033247
mmu-miR-125a-5p	NM_001033258
mmu-miR-125a-5p	NM_001033260
mmu-miR-125a-5p	NM_001033261
mmu-miR-125a-5p	NM_001033272
mmu-miR-125a-5p	NM_001033273
mmu-miR-125a-5p	NM_001033276
mmu-miR-125a-5p	NM_001033279
mmu-miR-125a-5p	NM_001033286
mmu-miR-125a-5p	NM_001033292
mmu-miR-125a-5p	NM_001033304
mmu-miR-125a-5p	NM_001033308
mmu-miR-125a-5p	NM_001033313
mmu-miR-125a-5p	NM_001033321
mmu-miR-125a-5p	NM_001033324
mmu-miR-125a-5p	NM_001033326
mmu-miR-125a-5p	NM_001033333
mmu-miR-125a-5p	NM_001033338
mmu-miR-125a-5p	NM_001033342
mmu-miR-125a-5p	NM_001033344
mmu-miR-125a-5p	NM_001033345
mmu-miR-125a-5p	NM_001033347
mmu-miR-125a-5p	NM_001033348
mmu-miR-125a-5p	NM_001033364
mmu-miR-125a-5p	NM_001033367
mmu-miR-125a-5p	NM_001033371
mmu-miR-125a-5p	NM_001033378
mmu-miR-125a-5p	NM_001033379
mmu-miR-125a-5p	NM_001033394
mmu-miR-125a-5p	NM_001033409
mmu-miR-125a-5p	NM_001033416
mmu-miR-125a-5p	NM_001033430
mmu-miR-125a-5p	NM_001033439
mmu-miR-125a-5p	NM_001033444
mmu-miR-125a-5p	NM_001033448
mmu-miR-125a-5p	NM_001033451
mmu-miR-125a-5p	NM_001033474
mmu-miR-125a-5p	NM_001033481
mmu-miR-125a-5p	NM_001033489
mmu-miR-125a-5p	NM_001033528
mmu-miR-125a-5p	NM_001033530
mmu-miR-125a-5p	NM_001033533
mmu-miR-125a-5p	NM_001033537
mmu-miR-125a-5p	NM_001033547
mmu-miR-125a-5p	NM_001033550
mmu-miR-125a-5p	NM_001033597
mmu-miR-125a-5p	NM_001033598
mmu-miR-125a-5p	NM_001033599
mmu-miR-125a-5p	NM_001033668
mmu-miR-125a-5p	NM_001033713
mmu-miR-125a-5p	NM_001033759
mmu-miR-125a-5p	NM_001033764
mmu-miR-125a-5p	NM_001033768
mmu-miR-125a-5p	NM_001033773
mmu-miR-125a-5p	NM_001033775
mmu-miR-125a-5p	NM_001033776
mmu-miR-125a-5p	NM_001033779
mmu-miR-125a-5p	NM_001033793
mmu-miR-125a-5p	NM_001033874
mmu-miR-125a-5p	NM_001033908
mmu-miR-125a-5p	NM_001033922
mmu-miR-125a-5p	NM_001033929
mmu-miR-125a-5p	NM_001033960
mmu-miR-125a-5p	NM_001034115
mmu-miR-125a-5p	NM_001034168
mmu-miR-125a-5p	NM_001034858
mmu-miR-125a-5p	NM_001034863
mmu-miR-125a-5p	NM_001034872
mmu-miR-125a-5p	NM_001034874
mmu-miR-125a-5p	NM_001034875
mmu-miR-125a-5p	NM_001035525
mmu-miR-125a-5p	NM_001035526
mmu-miR-125a-5p	NM_001035532
mmu-miR-125a-5p	NM_001035533
mmu-miR-125a-5p	NM_001037127
mmu-miR-125a-5p	NM_001037128
mmu-miR-125a-5p	NM_001037129
mmu-miR-125a-5p	NM_001037130
mmu-miR-125a-5p	NM_001037136
mmu-miR-125a-5p	NM_001037294
mmu-miR-125a-5p	NM_001037298
mmu-miR-125a-5p	NM_001037709
mmu-miR-125a-5p	NM_001037722
mmu-miR-125a-5p	NM_001037764
mmu-miR-125a-5p	NM_001037859
mmu-miR-125a-5p	NM_001037905
mmu-miR-125a-5p	NM_001037922
mmu-miR-125a-5p	NM_001037955
mmu-miR-125a-5p	NM_001038230
mmu-miR-125a-5p	NM_001038492
mmu-miR-125a-5p	NM_001038499
mmu-miR-125a-5p	NM_001038607
mmu-miR-125a-5p	NM_001038627
mmu-miR-125a-5p	NM_001038695
mmu-miR-125a-5p	NM_001038700
mmu-miR-125a-5p	NM_001038846
mmu-miR-125a-5p	NM_001039086
mmu-miR-125a-5p	NM_001039087
mmu-miR-125a-5p	NM_001039103
mmu-miR-125a-5p	NM_001039114
mmu-miR-125a-5p	NM_001039120
mmu-miR-125a-5p	NM_001039157
mmu-miR-125a-5p	NM_001039158
mmu-miR-125a-5p	NM_001039159
mmu-miR-125a-5p	NM_001039167
mmu-miR-125a-5p	NM_001039168
mmu-miR-125a-5p	NM_001039175
mmu-miR-125a-5p	NM_001039176
mmu-miR-125a-5p	NM_001039198
mmu-miR-125a-5p	NM_001039214
mmu-miR-125a-5p	NM_001039219
mmu-miR-125a-5p	NM_001039244
mmu-miR-125a-5p	NM_001039364
mmu-miR-125a-5p	NM_001039388
mmu-miR-125a-5p	NM_001039493
mmu-miR-125a-5p	NM_001039514
mmu-miR-125a-5p	NM_001039537
mmu-miR-125a-5p	NM_001039546
mmu-miR-125a-5p	NM_001039648
mmu-miR-125a-5p	NM_001039695
mmu-miR-125a-5p	NM_001039698
mmu-miR-125a-5p	NM_001039701
mmu-miR-125a-5p	NM_001039723
mmu-miR-125a-5p	NM_001039889
mmu-miR-125a-5p	NM_001040026
mmu-miR-125a-5p	NM_001040086
mmu-miR-125a-5p	NM_001040106
mmu-miR-125a-5p	NM_001040111
mmu-miR-125a-5p	NM_001040112
mmu-miR-125a-5p	NM_001040400
mmu-miR-125a-5p	NM_001040682
mmu-miR-125a-5p	NM_001040692
mmu-miR-125a-5p	NM_001042438
mmu-miR-125a-5p	NM_001042489
mmu-miR-125a-5p	NM_001042503
mmu-miR-125a-5p	NM_001042513
mmu-miR-125a-5p	NM_001042514
mmu-miR-125a-5p	NM_001042523
mmu-miR-125a-5p	NM_001042557
mmu-miR-125a-5p	NM_001042659
mmu-miR-125a-5p	NM_001042673
mmu-miR-125a-5p	NM_001042699
mmu-miR-125a-5p	NM_001042752
mmu-miR-125a-5p	NM_001043317
mmu-miR-125a-5p	NM_001044308
mmu-miR-125a-5p	NM_001044371
mmu-miR-125a-5p	NM_001044380
mmu-miR-125a-5p	NM_001044718
mmu-miR-125a-5p	NM_001044719
mmu-miR-125a-5p	NM_001044740
mmu-miR-125a-5p	NM_001045484
mmu-miR-125a-5p	NM_001045514
mmu-miR-125a-5p	NM_001045523
mmu-miR-125a-5p	NM_001045524
mmu-miR-125a-5p	NM_001045528
mmu-miR-125a-5p	NM_001045533
mmu-miR-125a-5p	NM_001045540
mmu-miR-125a-5p	NM_001045555
mmu-miR-125a-5p	NM_001045559
mmu-miR-125a-5p	NM_001045959
mmu-miR-125a-5p	NM_001045964
mmu-miR-125a-5p	NM_001047435
mmu-miR-125a-5p	NM_001047436
mmu-miR-125a-5p	NM_001048061
mmu-miR-125a-5p	NM_001048143
mmu-miR-125a-5p	NM_001048168
mmu-miR-125a-5p	NM_001048192
mmu-miR-125a-5p	NM_001048227
mmu-miR-125a-5p	NM_001048228
mmu-miR-125a-5p	NM_001048229
mmu-miR-125a-5p	NM_001077398
mmu-miR-125a-5p	NM_001077424
mmu-miR-125a-5p	NM_001077425
mmu-miR-125a-5p	NM_001077495
mmu-miR-125a-5p	NM_001077499
mmu-miR-125a-5p	NM_001077514
mmu-miR-125a-5p	NM_001077515
mmu-miR-125a-5p	NM_001077595
mmu-miR-125a-5p	NM_001077596
mmu-miR-125a-5p	NM_001077631
mmu-miR-125a-5p	NM_001077661
mmu-miR-125a-5p	NM_001077705
mmu-miR-125a-5p	NM_001079686
mmu-miR-125a-5p	NM_001079814
mmu-miR-125a-5p	NM_001079869
mmu-miR-125a-5p	NM_001079883
mmu-miR-125a-5p	NM_001079908
mmu-miR-125a-5p	NM_001079909
mmu-miR-125a-5p	NM_001080118
mmu-miR-125a-5p	NM_001080388
mmu-miR-125a-5p	NM_001080389
mmu-miR-125a-5p	NM_001080390
mmu-miR-125a-5p	NM_001080708
mmu-miR-125a-5p	NM_001080743
mmu-miR-125a-5p	NM_001080746
mmu-miR-125a-5p	NM_001080747
mmu-miR-125a-5p	NM_001080748
mmu-miR-125a-5p	NM_001080749
mmu-miR-125a-5p	NM_001080769
mmu-miR-125a-5p	NM_001080774
mmu-miR-125a-5p	NM_001080775
mmu-miR-125a-5p	NM_001080780
mmu-miR-125a-5p	NM_001080813
mmu-miR-125a-5p	NM_001080814
mmu-miR-125a-5p	NM_001080817
mmu-miR-125a-5p	NM_001080924
mmu-miR-125a-5p	NM_001080925
mmu-miR-125a-5p	NM_001080929
mmu-miR-125a-5p	NM_001080930
mmu-miR-125a-5p	NM_001080931
mmu-miR-125a-5p	NM_001080948
mmu-miR-125a-5p	NM_001080968
mmu-miR-125a-5p	NM_001080979
mmu-miR-125a-5p	NM_001081001
mmu-miR-125a-5p	NM_001081009
mmu-miR-125a-5p	NM_001081013
mmu-miR-125a-5p	NM_001081014
mmu-miR-125a-5p	NM_001081016
mmu-miR-125a-5p	NM_001081022
mmu-miR-125a-5p	NM_001081028
mmu-miR-125a-5p	NM_001081035
mmu-miR-125a-5p	NM_001081039
mmu-miR-125a-5p	NM_001081045
mmu-miR-125a-5p	NM_001081048
mmu-miR-125a-5p	NM_001081055
mmu-miR-125a-5p	NM_001081057
mmu-miR-125a-5p	NM_001081064
mmu-miR-125a-5p	NM_001081066
mmu-miR-125a-5p	NM_001081078
mmu-miR-125a-5p	NM_001081084
mmu-miR-125a-5p	NM_001081089
mmu-miR-125a-5p	NM_001081092
mmu-miR-125a-5p	NM_001081097
mmu-miR-125a-5p	NM_001081099
mmu-miR-125a-5p	NM_001081114
mmu-miR-125a-5p	NM_001081116
mmu-miR-125a-5p	NM_001081118
mmu-miR-125a-5p	NM_001081129
mmu-miR-125a-5p	NM_001081133
mmu-miR-125a-5p	NM_001081134
mmu-miR-125a-5p	NM_001081139
mmu-miR-125a-5p	NM_001081142
mmu-miR-125a-5p	NM_001081144
mmu-miR-125a-5p	NM_001081152
mmu-miR-125a-5p	NM_001081157
mmu-miR-125a-5p	NM_001081160
mmu-miR-125a-5p	NM_001081165
mmu-miR-125a-5p	NM_001081166
mmu-miR-125a-5p	NM_001081170
mmu-miR-125a-5p	NM_001081171
mmu-miR-125a-5p	NM_001081172
mmu-miR-125a-5p	NM_001081175
mmu-miR-125a-5p	NM_001081177
mmu-miR-125a-5p	NM_001081178
mmu-miR-125a-5p	NM_001081185
mmu-miR-125a-5p	NM_001081191
mmu-miR-125a-5p	NM_001081194
mmu-miR-125a-5p	NM_001081195
mmu-miR-125a-5p	NM_001081196
mmu-miR-125a-5p	NM_001081204
mmu-miR-125a-5p	NM_001081212
mmu-miR-125a-5p	NM_001081227
mmu-miR-125a-5p	NM_001081229
mmu-miR-125a-5p	NM_001081235
mmu-miR-125a-5p	NM_001081236
mmu-miR-125a-5p	NM_001081241
mmu-miR-125a-5p	NM_001081249
mmu-miR-125a-5p	NM_001081253
mmu-miR-125a-5p	NM_001081259
mmu-miR-125a-5p	NM_001081260
mmu-miR-125a-5p	NM_001081262
mmu-miR-125a-5p	NM_001081276
mmu-miR-125a-5p	NM_001081279
mmu-miR-125a-5p	NM_001081292
mmu-miR-125a-5p	NM_001081302
mmu-miR-125a-5p	NM_001081304
mmu-miR-125a-5p	NM_001081307
mmu-miR-125a-5p	NM_001081320
mmu-miR-125a-5p	NM_001081322
mmu-miR-125a-5p	NM_001081323
mmu-miR-125a-5p	NM_001081330
mmu-miR-125a-5p	NM_001081332
mmu-miR-125a-5p	NM_001081335
mmu-miR-125a-5p	NM_001081342
mmu-miR-125a-5p	NM_001081348
mmu-miR-125a-5p	NM_001081363
mmu-miR-125a-5p	NM_001081370
mmu-miR-125a-5p	NM_001081378
mmu-miR-125a-5p	NM_001081381
mmu-miR-125a-5p	NM_001081383
mmu-miR-125a-5p	NM_001081407
mmu-miR-125a-5p	NM_001081413
mmu-miR-125a-5p	NM_001081414
mmu-miR-125a-5p	NM_001081417
mmu-miR-125a-5p	NM_001081426
mmu-miR-125a-5p	NM_001081431
mmu-miR-125a-5p	NM_001081436
mmu-miR-125a-5p	NM_001081449
mmu-miR-125a-5p	NM_001081454
mmu-miR-125a-5p	NM_001081457
mmu-miR-125a-5p	NM_001081459
mmu-miR-125a-5p	NM_001081462
mmu-miR-125a-5p	NM_001081463
mmu-miR-125a-5p	NM_001081464
mmu-miR-125a-5p	NM_001081465
mmu-miR-125a-5p	NM_001081466
mmu-miR-125a-5p	NM_001081467
mmu-miR-125a-5p	NM_001081468
mmu-miR-125a-5p	NM_001081469
mmu-miR-125a-5p	NM_001081470
mmu-miR-125a-5p	NM_001081473
mmu-miR-125a-5p	NM_001081475
mmu-miR-125a-5p	NM_001081477
mmu-miR-125a-5p	NM_001081499
mmu-miR-125a-5p	NM_001081548
mmu-miR-125a-5p	NM_001081567
mmu-miR-125a-5p	NM_001081633
mmu-miR-125a-5p	NM_001081635
mmu-miR-125a-5p	NM_001081636
mmu-miR-125a-5p	NM_001081641
mmu-miR-125a-5p	NM_001081643
mmu-miR-125a-5p	NM_001081651
mmu-miR-125a-5p	NM_001081652
mmu-miR-125a-5p	NM_001081664
mmu-miR-125a-5p	NM_001081746
mmu-miR-125a-5p	NM_001081756
mmu-miR-125a-5p	NM_001081956
mmu-miR-125a-5p	NM_001082476
mmu-miR-125a-5p	NM_001082483
mmu-miR-125a-5p	NM_001083312
mmu-miR-125a-5p	NM_001083317
mmu-miR-125a-5p	NM_001083342
mmu-miR-125a-5p	NM_001083587
mmu-miR-125a-5p	NM_001083616
mmu-miR-125a-5p	NM_001083912
mmu-miR-125a-5p	NM_001083921
mmu-miR-125a-5p	NM_001083927
mmu-miR-125a-5p	NM_001083928
mmu-miR-125a-5p	NM_001083935
mmu-miR-125a-5p	NM_001083936
mmu-miR-125a-5p	NM_001083967
mmu-miR-125a-5p	NM_001085355
mmu-miR-125a-5p	NM_001085370
mmu-miR-125a-5p	NM_001085371
mmu-miR-125a-5p	NM_001085376
mmu-miR-125a-5p	NM_001085415
mmu-miR-125a-5p	NM_001085416
mmu-miR-125a-5p	NM_001085492
mmu-miR-125a-5p	NM_001085507
mmu-miR-125a-5p	NM_001085515
mmu-miR-125a-5p	NM_001085530
mmu-miR-125a-5p	NM_001085535
mmu-miR-125a-5p	NM_001093766
mmu-miR-125a-5p	NM_001097617
mmu-miR-125a-5p	NM_001097621
mmu-miR-125a-5p	NM_001097623
mmu-miR-125a-5p	NM_001098168
mmu-miR-125a-5p	NM_001098225
mmu-miR-125a-5p	NM_001099217
mmu-miR-125a-5p	NM_001099277
mmu-miR-125a-5p	NM_001099288
mmu-miR-125a-5p	NM_001099297
mmu-miR-125a-5p	NM_001099328
mmu-miR-125a-5p	NM_001099331
mmu-miR-125a-5p	NM_001099332
mmu-miR-125a-5p	NM_001099628
mmu-miR-125a-5p	NM_001099634
mmu-miR-125a-5p	NM_001099774
mmu-miR-125a-5p	NM_001100449
mmu-miR-125a-5p	NM_001100451
mmu-miR-125a-5p	NM_001100606
mmu-miR-125a-5p	NM_001101433
mmu-miR-125a-5p	NM_001101467
mmu-miR-125a-5p	NM_001101479
mmu-miR-125a-5p	NM_001101502
mmu-miR-125a-5p	NM_001101510
mmu-miR-125a-5p	NM_001101535
mmu-miR-125a-5p	NM_001101598
mmu-miR-125a-5p	NM_001102400
mmu-miR-125a-5p	NM_001102474
mmu-miR-125a-5p	NM_001102563
mmu-miR-125a-5p	NM_001102607
mmu-miR-125a-5p	NM_001102613
mmu-miR-125a-5p	NM_001102615
mmu-miR-125a-5p	NM_001103162
mmu-miR-125a-5p	NM_001103171
mmu-miR-125a-5p	NM_001103367
mmu-miR-125a-5p	NM_001104617
mmu-miR-125a-5p	NM_001109657
mmu-miR-125a-5p	NM_001109661
mmu-miR-125a-5p	NM_001109686
mmu-miR-125a-5p	NM_001109687
mmu-miR-125a-5p	NM_001109752
mmu-miR-125a-5p	NM_001109759
mmu-miR-125a-5p	NM_001109873
mmu-miR-125a-5p	NM_001109991
mmu-miR-125a-5p	NM_001109992
mmu-miR-125a-5p	NM_001110100
mmu-miR-125a-5p	NM_001110140
mmu-miR-125a-5p	NM_001110147
mmu-miR-125a-5p	NM_001110160
mmu-miR-125a-5p	NM_001110212
mmu-miR-125a-5p	NM_001110222
mmu-miR-125a-5p	NM_001110223
mmu-miR-125a-5p	NM_001110224
mmu-miR-125a-5p	NM_001110228
mmu-miR-125a-5p	NM_001110229
mmu-miR-125a-5p	NM_001110230
mmu-miR-125a-5p	NM_001110231
mmu-miR-125a-5p	NM_001110232
mmu-miR-125a-5p	NM_001110252
mmu-miR-125a-5p	NM_001110253
mmu-miR-125a-5p	NM_001110266
mmu-miR-125a-5p	NM_001110267
mmu-miR-125a-5p	NM_001110268
mmu-miR-125a-5p	NM_001110315
mmu-miR-125a-5p	NM_001110320
mmu-miR-125a-5p	NM_001110321
mmu-miR-125a-5p	NM_001110322
mmu-miR-125a-5p	NM_001110337
mmu-miR-125a-5p	NM_001110338
mmu-miR-125a-5p	NM_001110508
mmu-miR-125a-5p	NM_001110513
mmu-miR-125a-5p	NM_001110778
mmu-miR-125a-5p	NM_001110783
mmu-miR-125a-5p	NM_001110784
mmu-miR-125a-5p	NM_001110796
mmu-miR-125a-5p	NM_001110831
mmu-miR-125a-5p	NM_001111015
mmu-miR-125a-5p	NM_001111016
mmu-miR-125a-5p	NM_001111026
mmu-miR-125a-5p	NM_001111027
mmu-miR-125a-5p	NM_001111048
mmu-miR-125a-5p	NM_001111059
mmu-miR-125a-5p	NM_001111102
mmu-miR-125a-5p	NM_001111111
mmu-miR-125a-5p	NM_001111140
mmu-miR-125a-5p	NM_001111314
mmu-miR-125a-5p	NM_001111324
mmu-miR-125a-5p	NM_001111331
mmu-miR-125a-5p	NM_001112699
mmu-miR-125a-5p	NM_001112700
mmu-miR-125a-5p	NM_001112714
mmu-miR-125a-5p	NM_001112796
mmu-miR-125a-5p	NM_001112798
mmu-miR-125a-5p	NM_001113198
mmu-miR-125a-5p	NM_001113209
mmu-miR-125a-5p	NM_001113210
mmu-miR-125a-5p	NM_001113213
mmu-miR-125a-5p	NM_001113246
mmu-miR-125a-5p	NM_001113327
mmu-miR-125a-5p	NM_001113345
mmu-miR-125a-5p	NM_001113346
mmu-miR-125a-5p	NM_001113350
mmu-miR-125a-5p	NM_001113352
mmu-miR-125a-5p	NM_001113353
mmu-miR-125a-5p	NM_001113362
mmu-miR-125a-5p	NM_001113364
mmu-miR-125a-5p	NM_001113373
mmu-miR-125a-5p	NM_001113379
mmu-miR-125a-5p	NM_001113387
mmu-miR-125a-5p	NM_001113392
mmu-miR-125a-5p	NM_001113393
mmu-miR-125a-5p	NM_001113394
mmu-miR-125a-5p	NM_001113412
mmu-miR-125a-5p	NM_001113416
mmu-miR-125a-5p	NM_001113418
mmu-miR-125a-5p	NM_001113481
mmu-miR-125a-5p	NM_001113514
mmu-miR-125a-5p	NM_001113515
mmu-miR-125a-5p	NM_001113553
mmu-miR-125a-5p	NM_001113556
mmu-miR-125a-5p	NM_001114116
mmu-miR-125a-5p	NM_001114140
mmu-miR-125a-5p	NM_001114399
mmu-miR-125a-5p	NM_001114541
mmu-miR-125a-5p	NM_001114597
mmu-miR-125a-5p	NM_001114609
mmu-miR-125a-5p	NM_001114663
mmu-miR-125a-5p	NM_001115009
mmu-miR-125a-5p	NM_001115018
mmu-miR-125a-5p	NM_001122603
mmu-miR-125a-5p	NM_001122604
mmu-miR-125a-5p	NM_001122605
mmu-miR-125a-5p	NM_001122640
mmu-miR-125a-5p	NM_001122667
mmu-miR-125a-5p	NM_001122675
mmu-miR-125a-5p	NM_001122680
mmu-miR-125a-5p	NM_001122768
mmu-miR-125a-5p	NM_001122818
mmu-miR-125a-5p	NM_001122829
mmu-miR-125a-5p	NM_001122992
mmu-miR-125a-5p	NM_001122998
mmu-miR-125a-5p	NM_001123327
mmu-miR-125a-5p	NM_001123382
mmu-miR-125a-5p	NM_001126045
mmu-miR-125a-5p	NM_001126047
mmu-miR-125a-5p	NM_001128151
mmu-miR-125a-5p	NM_001128169
mmu-miR-125a-5p	NM_001128170
mmu-miR-125a-5p	NM_001128171
mmu-miR-125a-5p	NM_001128307
mmu-miR-125a-5p	NM_001128308
mmu-miR-125a-5p	NM_001128606
mmu-miR-125a-5p	NM_001128607
mmu-miR-125a-5p	NM_001129999
mmu-miR-125a-5p	NM_001130000
mmu-miR-125a-5p	NM_001130187
mmu-miR-125a-5p	NM_001130456
mmu-miR-125a-5p	NM_001130693
mmu-miR-125a-5p	NM_001131021
mmu-miR-125a-5p	NM_001134391
mmu-miR-125a-5p	NM_001134465
mmu-miR-125a-5p	NM_001134474
mmu-miR-125a-5p	NM_001134480
mmu-miR-125a-5p	NM_001134791
mmu-miR-125a-5p	NM_001135093
mmu-miR-125a-5p	NM_001135100
mmu-miR-125a-5p	NM_001135149
mmu-miR-125a-5p	NM_001135150
mmu-miR-125a-5p	NM_001135192
mmu-miR-125a-5p	NM_001135198
mmu-miR-125a-5p	NM_001135657
mmu-miR-125a-5p	NM_001136057
mmu-miR-125a-5p	NM_001136072
mmu-miR-125a-5p	NM_001136073
mmu-miR-125a-5p	NM_001136081
mmu-miR-125a-5p	NM_001136082
mmu-miR-125a-5p	NM_001136087
mmu-miR-125a-5p	NM_001136088
mmu-miR-125a-5p	NM_001136104
mmu-miR-125a-5p	NM_001136226
mmu-miR-125a-5p	NM_001136240
mmu-miR-125a-5p	NM_001136484
mmu-miR-125a-5p	NM_001139520
mmu-miR-125a-5p	NM_001141930
mmu-miR-125a-5p	NM_001142642
mmu-miR-125a-5p	NM_001142681
mmu-miR-125a-5p	NM_001142690
mmu-miR-125a-5p	NM_001142691
mmu-miR-125a-5p	NM_001142701
mmu-miR-125a-5p	NM_001142916
mmu-miR-125a-5p	NM_001142943
mmu-miR-125a-5p	NM_001142952
mmu-miR-125a-5p	NM_001142960
mmu-miR-125a-5p	NM_001142968
mmu-miR-125a-5p	NM_001143755
mmu-miR-125a-5p	NM_001143834
mmu-miR-125a-5p	NM_001143956
mmu-miR-125a-5p	NM_001145164
mmu-miR-125a-5p	NM_001145351
mmu-miR-125a-5p	NM_001145352
mmu-miR-125a-5p	NM_001145403
mmu-miR-125a-5p	NM_001145831
mmu-miR-125a-5p	NM_001145832
mmu-miR-125a-5p	NM_001145834
mmu-miR-125a-5p	NM_001145835
mmu-miR-125a-5p	NM_001145836
mmu-miR-125a-5p	NM_001145858
mmu-miR-125a-5p	NM_001145859
mmu-miR-125a-5p	NM_001145895
mmu-miR-125a-5p	NM_001145919
mmu-miR-125a-5p	NM_001145926
mmu-miR-125a-5p	NM_001145927
mmu-miR-125a-5p	NM_001145935
mmu-miR-125a-5p	NM_001145936
mmu-miR-125a-5p	NM_001145952
mmu-miR-125a-5p	NM_001145954
mmu-miR-125a-5p	NM_001145958
mmu-miR-125a-5p	NM_001145967
mmu-miR-125a-5p	NM_001145979
mmu-miR-125a-5p	NM_001145999
mmu-miR-125a-5p	NM_001146000
mmu-miR-125a-5p	NM_001146005
mmu-miR-125a-5p	NM_001146024
mmu-miR-125a-5p	NM_001146031
mmu-miR-125a-5p	NM_001146180
mmu-miR-125a-5p	NM_001146183
mmu-miR-125a-5p	NM_001146196
mmu-miR-125a-5p	NM_001146211
mmu-miR-125a-5p	NM_001146212
mmu-miR-125a-5p	NM_001146215
mmu-miR-125a-5p	NM_001146268
mmu-miR-125a-5p	NM_001146275
mmu-miR-125a-5p	NM_001146350
mmu-miR-125a-5p	NM_001146351
mmu-miR-125a-5p	NM_001159289
mmu-miR-125a-5p	NM_001159321
mmu-miR-125a-5p	NM_001159344
mmu-miR-125a-5p	NM_001159361
mmu-miR-125a-5p	NM_001159384
mmu-miR-125a-5p	NM_001159385
mmu-miR-125a-5p	NM_001159393
mmu-miR-125a-5p	NM_001159396
mmu-miR-125a-5p	NM_001159502
mmu-miR-125a-5p	NM_001159529
mmu-miR-125a-5p	NM_001159536
mmu-miR-125a-5p	NM_001159537
mmu-miR-125a-5p	NM_001159538
mmu-miR-125a-5p	NM_001159548
mmu-miR-125a-5p	NM_001159549
mmu-miR-125a-5p	NM_001159562
mmu-miR-125a-5p	NM_001159567
mmu-miR-125a-5p	NM_001159568
mmu-miR-125a-5p	NM_001159569
mmu-miR-125a-5p	NM_001159570
mmu-miR-125a-5p	NM_001159591
mmu-miR-125a-5p	NM_001159598
mmu-miR-125a-5p	NM_001159609
mmu-miR-125a-5p	NM_001159631
mmu-miR-125a-5p	NM_001159634
mmu-miR-125a-5p	NM_001159636
mmu-miR-125a-5p	NM_001159662
mmu-miR-125a-5p	NM_001159725
mmu-miR-125a-5p	NM_001159731
mmu-miR-125a-5p	NM_001159774
mmu-miR-125a-5p	NM_001159864
mmu-miR-125a-5p	NM_001159865
mmu-miR-125a-5p	NM_001159889
mmu-miR-125a-5p	NM_001159963
mmu-miR-125a-5p	NM_001159986
mmu-miR-125a-5p	NM_001160043
mmu-miR-125a-5p	NM_001160049
mmu-miR-125a-5p	NM_001160149
mmu-miR-125a-5p	NM_001160211
mmu-miR-125a-5p	NM_001160212
mmu-miR-125a-5p	NM_001160214
mmu-miR-125a-5p	NM_001160251
mmu-miR-125a-5p	NM_001160261
mmu-miR-125a-5p	NM_001160262
mmu-miR-125a-5p	NM_001160268
mmu-miR-125a-5p	NM_001160292
mmu-miR-125a-5p	NM_001160293
mmu-miR-125a-5p	NM_001160318
mmu-miR-125a-5p	NM_001160359
mmu-miR-125a-5p	NM_001160360
mmu-miR-125a-5p	NM_001160366
mmu-miR-125a-5p	NM_001160400
mmu-miR-125a-5p	NM_001161410
mmu-miR-125a-5p	NM_001161411
mmu-miR-125a-5p	NM_001161432
mmu-miR-125a-5p	NM_001161623
mmu-miR-125a-5p	NM_001161626
mmu-miR-125a-5p	NM_001161627
mmu-miR-125a-5p	NM_001161722
mmu-miR-125a-5p	NM_001161767
mmu-miR-125a-5p	NM_001161768
mmu-miR-125a-5p	NM_001161797
mmu-miR-125a-5p	NM_001161854
mmu-miR-125a-5p	NM_001162375
mmu-miR-125a-5p	NM_001162414
mmu-miR-125a-5p	NM_001162415
mmu-miR-125a-5p	NM_001162500
mmu-miR-125a-5p	NM_001162868
mmu-miR-125a-5p	NM_001162869
mmu-miR-125a-5p	NM_001162928
mmu-miR-125a-5p	NM_001162929
mmu-miR-125a-5p	NM_001162980
mmu-miR-125a-5p	NM_001162998
mmu-miR-125a-5p	NM_001163018
mmu-miR-125a-5p	NM_001163061
mmu-miR-125a-5p	NM_001163073
mmu-miR-125a-5p	NM_001163126
mmu-miR-125a-5p	NM_001163161
mmu-miR-125a-5p	NM_001163175
mmu-miR-125a-5p	NM_001163215
mmu-miR-125a-5p	NM_001163216
mmu-miR-125a-5p	NM_001163217
mmu-miR-125a-5p	NM_001163218
mmu-miR-125a-5p	NM_001163282
mmu-miR-125a-5p	NM_001163336
mmu-miR-125a-5p	NM_001163337
mmu-miR-125a-5p	NM_001163346
mmu-miR-125a-5p	NM_001163356
mmu-miR-125a-5p	NM_001163358
mmu-miR-125a-5p	NM_001163378
mmu-miR-125a-5p	NM_001163396
mmu-miR-125a-5p	NM_001163415
mmu-miR-125a-5p	NM_001163430
mmu-miR-125a-5p	NM_001163447
mmu-miR-125a-5p	NM_001163448
mmu-miR-125a-5p	NM_001163449
mmu-miR-125a-5p	NM_001163450
mmu-miR-125a-5p	NM_001163451
mmu-miR-125a-5p	NM_001163453
mmu-miR-125a-5p	NM_001163464
mmu-miR-125a-5p	NM_001163480
mmu-miR-125a-5p	NM_001163525
mmu-miR-125a-5p	NM_001163526
mmu-miR-125a-5p	NM_001163540
mmu-miR-125a-5p	NM_001163542
mmu-miR-125a-5p	NM_001163548
mmu-miR-125a-5p	NM_001163549
mmu-miR-125a-5p	NM_001163557
mmu-miR-125a-5p	NM_001163566
mmu-miR-125a-5p	NM_001163574
mmu-miR-125a-5p	NM_001163590
mmu-miR-125a-5p	NM_001163591
mmu-miR-125a-5p	NM_001163611
mmu-miR-125a-5p	NM_001163630
mmu-miR-125a-5p	NM_001163631
mmu-miR-125a-5p	NM_001163632
mmu-miR-125a-5p	NM_001163643
mmu-miR-125a-5p	NM_001163660
mmu-miR-125a-5p	NM_001163721
mmu-miR-125a-5p	NM_001163722
mmu-miR-125a-5p	NM_001163749
mmu-miR-125a-5p	NM_001163752
mmu-miR-125a-5p	NM_001163774
mmu-miR-125a-5p	NM_001163775
mmu-miR-125a-5p	NM_001163792
mmu-miR-125a-5p	NM_001163795
mmu-miR-125a-5p	NM_001163796
mmu-miR-125a-5p	NM_001164049
mmu-miR-125a-5p	NM_001164050
mmu-miR-125a-5p	NM_001164051
mmu-miR-125a-5p	NM_001164052
mmu-miR-125a-5p	NM_001164080
mmu-miR-125a-5p	NM_001164081
mmu-miR-125a-5p	NM_001164109
mmu-miR-125a-5p	NM_001164147
mmu-miR-125a-5p	NM_001164148
mmu-miR-125a-5p	NM_001164149
mmu-miR-125a-5p	NM_001164150
mmu-miR-125a-5p	NM_001164151
mmu-miR-125a-5p	NM_001164152
mmu-miR-125a-5p	NM_001164153
mmu-miR-125a-5p	NM_001164156
mmu-miR-125a-5p	NM_001164172
mmu-miR-125a-5p	NM_001164173
mmu-miR-125a-5p	NM_001164186
mmu-miR-125a-5p	NM_001164197
mmu-miR-125a-5p	NM_001164203
mmu-miR-125a-5p	NM_001164224
mmu-miR-125a-5p	NM_001164225
mmu-miR-125a-5p	NM_001164311
mmu-miR-125a-5p	NM_001164352
mmu-miR-125a-5p	NM_001164363
mmu-miR-125a-5p	NM_001164365
mmu-miR-125a-5p	NM_001164369
mmu-miR-125a-5p	NM_001164426
mmu-miR-125a-5p	NM_001164427
mmu-miR-125a-5p	NM_001164441
mmu-miR-125a-5p	NM_001164477
mmu-miR-125a-5p	NM_001164491
mmu-miR-125a-5p	NM_001164495
mmu-miR-125a-5p	NM_001164528
mmu-miR-125a-5p	NM_001164532
mmu-miR-125a-5p	NM_001164565
mmu-miR-125a-5p	NM_001164567
mmu-miR-125a-5p	NM_001164569
mmu-miR-125a-5p	NM_001164570
mmu-miR-125a-5p	NM_001164571
mmu-miR-125a-5p	NM_001164597
mmu-miR-125a-5p	NM_001164606
mmu-miR-125a-5p	NM_001164612
mmu-miR-125a-5p	NM_001164613
mmu-miR-125a-5p	NM_001164620
mmu-miR-125a-5p	NM_001164630
mmu-miR-125a-5p	NM_001164631
mmu-miR-125a-5p	NM_001164632
mmu-miR-125a-5p	NM_001164633
mmu-miR-125a-5p	NM_001164639
mmu-miR-125a-5p	NM_001164661
mmu-miR-125a-5p	NM_001164662
mmu-miR-125a-5p	NM_001164663
mmu-miR-125a-5p	NM_001164669
mmu-miR-125a-5p	NM_001164677
mmu-miR-125a-5p	NM_001164678
mmu-miR-125a-5p	NM_001164704
mmu-miR-125a-5p	NM_001164785
mmu-miR-125a-5p	NM_001164797
mmu-miR-125a-5p	NM_001164802
mmu-miR-125a-5p	NM_001164805
mmu-miR-125a-5p	NM_001164806
mmu-miR-125a-5p	NM_001164827
mmu-miR-125a-5p	NM_001165894
mmu-miR-125a-5p	NM_001165934
mmu-miR-125a-5p	NM_001165948
mmu-miR-125a-5p	NM_001165965
mmu-miR-125a-5p	NM_001165981
mmu-miR-125a-5p	NM_001165996
mmu-miR-125a-5p	NM_001166064
mmu-miR-125a-5p	NM_001166164
mmu-miR-125a-5p	NM_001166206
mmu-miR-125a-5p	NM_001166207
mmu-miR-125a-5p	NM_001166370
mmu-miR-125a-5p	NM_001166372
mmu-miR-125a-5p	NM_001166397
mmu-miR-125a-5p	NM_001166398
mmu-miR-125a-5p	NM_001166402
mmu-miR-125a-5p	NM_001166413
mmu-miR-125a-5p	NM_001166493
mmu-miR-125a-5p	NM_001166501
mmu-miR-125a-5p	NM_001166503
mmu-miR-125a-5p	NM_001166603
mmu-miR-125a-5p	NM_001166604
mmu-miR-125a-5p	NM_001166642
mmu-miR-125a-5p	NM_001166643
mmu-miR-125a-5p	NM_001166661
mmu-miR-125a-5p	NM_001166662
mmu-miR-125a-5p	NM_001166669
mmu-miR-125a-5p	NM_001166670
mmu-miR-125a-5p	NM_001166671
mmu-miR-125a-5p	NM_001167578
mmu-miR-125a-5p	NM_001167586
mmu-miR-125a-5p	NM_001167767
mmu-miR-125a-5p	NM_001167784
mmu-miR-125a-5p	NM_001167860
mmu-miR-125a-5p	NM_001167861
mmu-miR-125a-5p	NM_001167906
mmu-miR-125a-5p	NM_001167908
mmu-miR-125a-5p	NM_001167910
mmu-miR-125a-5p	NM_001167913
mmu-miR-125a-5p	NM_001167918
mmu-miR-125a-5p	NM_001167923
mmu-miR-125a-5p	NM_001167937
mmu-miR-125a-5p	NM_001167938
mmu-miR-125a-5p	NM_001167967
mmu-miR-125a-5p	NM_001167976
mmu-miR-125a-5p	NM_001167988
mmu-miR-125a-5p	NM_001168253
mmu-miR-125a-5p	NM_001168255
mmu-miR-125a-5p	NM_001168292
mmu-miR-125a-5p	NM_001168293
mmu-miR-125a-5p	NM_001168371
mmu-miR-125a-5p	NM_001168372
mmu-miR-125a-5p	NM_001168373
mmu-miR-125a-5p	NM_001168475
mmu-miR-125a-5p	NM_001168476
mmu-miR-125a-5p	NM_001168477
mmu-miR-125a-5p	NM_001168515
mmu-miR-125a-5p	NM_001168521
mmu-miR-125a-5p	NM_001168535
mmu-miR-125a-5p	NM_001168537
mmu-miR-125a-5p	NM_001168538
mmu-miR-125a-5p	NM_001168562
mmu-miR-125a-5p	NM_001168588
mmu-miR-125a-5p	NM_001168589
mmu-miR-125a-5p	NM_001168600
mmu-miR-125a-5p	NM_001168602
mmu-miR-125a-5p	NM_001168615
mmu-miR-125a-5p	NM_001168622
mmu-miR-125a-5p	NM_001168643
mmu-miR-125a-5p	NM_001168644
mmu-miR-125a-5p	NM_001168645
mmu-miR-125a-5p	NM_001168646
mmu-miR-125a-5p	NM_001168658
mmu-miR-125a-5p	NM_001168672
mmu-miR-125a-5p	NM_001168684
mmu-miR-125a-5p	NM_001168693
mmu-miR-125a-5p	NM_001169153
mmu-miR-125a-5p	NM_001170341
mmu-miR-125a-5p	NM_001170433
mmu-miR-125a-5p	NM_001170479
mmu-miR-125a-5p	NM_001170567
mmu-miR-125a-5p	NM_001170643
mmu-miR-125a-5p	NM_001170694
mmu-miR-125a-5p	NM_001170745
mmu-miR-125a-5p	NM_001170746
mmu-miR-125a-5p	NM_001170785
mmu-miR-125a-5p	NM_001170786
mmu-miR-125a-5p	NM_001170787
mmu-miR-125a-5p	NM_001170788
mmu-miR-125a-5p	NM_001170789
mmu-miR-125a-5p	NM_001170847
mmu-miR-125a-5p	NM_001170912
mmu-miR-125a-5p	NM_001170913
mmu-miR-125a-5p	NM_001170954
mmu-miR-125a-5p	NM_001170979
mmu-miR-125a-5p	NM_001171003
mmu-miR-125a-5p	NM_001171026
mmu-miR-125a-5p	NM_001171615
mmu-miR-125a-5p	NM_001171616
mmu-miR-125a-5p	NM_001171680
mmu-miR-125a-5p	NM_001172068
mmu-miR-125a-5p	NM_001172069
mmu-miR-125a-5p	NM_001172070
mmu-miR-125a-5p	NM_001172071
mmu-miR-125a-5p	NM_001172073
mmu-miR-125a-5p	NM_001172095
mmu-miR-125a-5p	NM_001172112
mmu-miR-125a-5p	NM_001172113
mmu-miR-125a-5p	NM_001172114
mmu-miR-125a-5p	NM_001172136
mmu-miR-125a-5p	NM_001172147
mmu-miR-125a-5p	NM_001172148
mmu-miR-125a-5p	NM_001172207
mmu-miR-125a-5p	NM_001172216
mmu-miR-125a-5p	NM_001173477
mmu-miR-125a-5p	NM_001173506
mmu-miR-125a-5p	NM_001174053
mmu-miR-125a-5p	NM_001174054
mmu-miR-125a-5p	NM_001174107
mmu-miR-125a-5p	NM_001177323
mmu-miR-125a-5p	NM_001177412
mmu-miR-125a-5p	NM_001177438
mmu-miR-125a-5p	NM_001177513
mmu-miR-125a-5p	NM_001177550
mmu-miR-125a-5p	NM_001177567
mmu-miR-125a-5p	NM_001177576
mmu-miR-125a-5p	NM_001177588
mmu-miR-125a-5p	NM_001177589
mmu-miR-125a-5p	NM_001177594
mmu-miR-125a-5p	NM_001177595
mmu-miR-125a-5p	NM_001177602
mmu-miR-125a-5p	NM_001177604
mmu-miR-125a-5p	NM_001177605
mmu-miR-125a-5p	NM_001177627
mmu-miR-125a-5p	NM_001177629
mmu-miR-125a-5p	NM_001177648
mmu-miR-125a-5p	NM_001177649
mmu-miR-125a-5p	NM_001177650
mmu-miR-125a-5p	NM_001177659
mmu-miR-125a-5p	NM_001177666
mmu-miR-125a-5p	NM_001177706
mmu-miR-125a-5p	NM_001177707
mmu-miR-125a-5p	NM_001177708
mmu-miR-125a-5p	NM_001177709
mmu-miR-125a-5p	NM_001177710
mmu-miR-125a-5p	NM_001177752
mmu-miR-125a-5p	NM_001177753
mmu-miR-125a-5p	NM_001177754
mmu-miR-125a-5p	NM_001177755
mmu-miR-125a-5p	NM_001177756
mmu-miR-125a-5p	NM_001177757
mmu-miR-125a-5p	NM_001177758
mmu-miR-125a-5p	NM_001177772
mmu-miR-125a-5p	NM_001177784
mmu-miR-125a-5p	NM_001177789
mmu-miR-125a-5p	NM_001177790
mmu-miR-125a-5p	NM_001177791
mmu-miR-125a-5p	NM_001177798
mmu-miR-125a-5p	NM_001177843
mmu-miR-125a-5p	NM_001177844
mmu-miR-125a-5p	NM_001177849
mmu-miR-125a-5p	NM_001177856
mmu-miR-125a-5p	NM_001177887
mmu-miR-125a-5p	NM_001177896
mmu-miR-125a-5p	NM_001177897
mmu-miR-125a-5p	NM_001177900
mmu-miR-125a-5p	NM_001177901
mmu-miR-125a-5p	NM_001177902
mmu-miR-125a-5p	NM_001177951
mmu-miR-125a-5p	NM_001177965
mmu-miR-125a-5p	NM_001177985
mmu-miR-125a-5p	NM_001178012
mmu-miR-125a-5p	NM_001178013
mmu-miR-125a-5p	NM_001178049
mmu-miR-125a-5p	NM_001185020
mmu-miR-125a-5p	NM_001185021
mmu-miR-125a-5p	NM_001190313
mmu-miR-125a-5p	NM_001190314
mmu-miR-125a-5p	NM_001190343
mmu-miR-125a-5p	NM_001190344
mmu-miR-125a-5p	NM_001190371
mmu-miR-125a-5p	NM_001190385
mmu-miR-125a-5p	NM_001190386
mmu-miR-125a-5p	NM_001190400
mmu-miR-125a-5p	NM_001190437
mmu-miR-125a-5p	NM_001190466
mmu-miR-125a-5p	NM_001190733
mmu-miR-125a-5p	NM_001190734
mmu-miR-125a-5p	NM_001190786
mmu-miR-125a-5p	NM_001190800
mmu-miR-125a-5p	NM_001190830
mmu-miR-125a-5p	NM_001190912
mmu-miR-125a-5p	NM_001190978
mmu-miR-125a-5p	NM_001191051
mmu-miR-125a-5p	NM_001193631
mmu-miR-125a-5p	NM_001194940
mmu-miR-125a-5p	NM_001194941
mmu-miR-125a-5p	NM_001195006
mmu-miR-125a-5p	NM_001195025
mmu-miR-125a-5p	NM_001195034
mmu-miR-125a-5p	NM_001195083
mmu-miR-125a-5p	NM_001195097
mmu-miR-125a-5p	NM_001195130
mmu-miR-125a-5p	NM_001195229
mmu-miR-125a-5p	NM_001195255
mmu-miR-125a-5p	NM_001195496
mmu-miR-125a-5p	NM_001195497
mmu-miR-125a-5p	NM_001195498
mmu-miR-125a-5p	NM_001195499
mmu-miR-125a-5p	NM_001195500
mmu-miR-125a-5p	NM_001195633
mmu-miR-125a-5p	NM_001195673
mmu-miR-125a-5p	NM_001195674
mmu-miR-125a-5p	NM_001195681
mmu-miR-125a-5p	NM_001195687
mmu-miR-125a-5p	NM_001195726
mmu-miR-125a-5p	NM_001195732
mmu-miR-125a-5p	NM_001197321
mmu-miR-125a-5p	NM_001197322
mmu-miR-125a-5p	NM_001198811
mmu-miR-125a-5p	NM_001198831
mmu-miR-125a-5p	NM_001198833
mmu-miR-125a-5p	NM_001198835
mmu-miR-125a-5p	NM_001198839
mmu-miR-125a-5p	NM_001198866
mmu-miR-125a-5p	NM_001198867
mmu-miR-125a-5p	NM_001198984
mmu-miR-125a-5p	NM_001199003
mmu-miR-125a-5p	NM_001199023
mmu-miR-125a-5p	NM_001199024
mmu-miR-125a-5p	NM_001199025
mmu-miR-125a-5p	NM_001199043
mmu-miR-125a-5p	NM_001199044
mmu-miR-125a-5p	NM_001199083
mmu-miR-125a-5p	NM_001199084
mmu-miR-125a-5p	NM_001199118
mmu-miR-125a-5p	NM_001199136
mmu-miR-125a-5p	NM_001199137
mmu-miR-125a-5p	NM_001199203
mmu-miR-125a-5p	NM_001199204
mmu-miR-125a-5p	NM_001199205
mmu-miR-125a-5p	NM_001199272
mmu-miR-125a-5p	NM_001199305
mmu-miR-125a-5p	NM_001199321
mmu-miR-125a-5p	NM_001199330
mmu-miR-125a-5p	NM_001199433
mmu-miR-125a-5p	NM_001199785
mmu-miR-125a-5p	NM_001199927
mmu-miR-125a-5p	NM_001200002
mmu-miR-125a-5p	NM_001201323
mmu-miR-125a-5p	NM_001204129
mmu-miR-125a-5p	NM_001204130
mmu-miR-125a-5p	NM_001204165
mmu-miR-125a-5p	NM_001204166
mmu-miR-125a-5p	NM_001204241
mmu-miR-125a-5p	NM_001204275
mmu-miR-125a-5p	NM_001204276
mmu-miR-125a-5p	NM_001204277
mmu-miR-125a-5p	NM_001204278
mmu-miR-125a-5p	NM_001204279
mmu-miR-125a-5p	NM_001204280
mmu-miR-125a-5p	NM_001204281
mmu-miR-125a-5p	NM_001204875
mmu-miR-125a-5p	NM_001204910
mmu-miR-125a-5p	NM_001205067
mmu-miR-125a-5p	NM_001205068
mmu-miR-125a-5p	NM_001205082
mmu-miR-125a-5p	NM_001205102
mmu-miR-125a-5p	NM_001205132
mmu-miR-125a-5p	NM_001205133
mmu-miR-125a-5p	NM_001205173
mmu-miR-125a-5p	NM_001205204
mmu-miR-125a-5p	NM_001205219
mmu-miR-125a-5p	NM_001205226
mmu-miR-125a-5p	NM_001205270
mmu-miR-125a-5p	NM_001205313
mmu-miR-125a-5p	NM_001205314
mmu-miR-125a-5p	NM_001205336
mmu-miR-125a-5p	NM_001205343
mmu-miR-125a-5p	NM_001205353
mmu-miR-125a-5p	NM_001206335
mmu-miR-125a-5p	NM_001214911
mmu-miR-125a-5p	NM_001220499
mmu-miR-125a-5p	NM_001242349
mmu-miR-125a-5p	NM_001242368
mmu-miR-125a-5p	NM_001242372
mmu-miR-125a-5p	NM_001242378
mmu-miR-125a-5p	NM_001242379
mmu-miR-125a-5p	NM_001242380
mmu-miR-125a-5p	NM_001242381
mmu-miR-125a-5p	NM_001242382
mmu-miR-125a-5p	NM_001242383
mmu-miR-125a-5p	NM_001242396
mmu-miR-125a-5p	NM_001242419
mmu-miR-125a-5p	NM_001242423
mmu-miR-125a-5p	NM_001242424
mmu-miR-125a-5p	NM_001242430
mmu-miR-125a-5p	NM_001242558
mmu-miR-125a-5p	NM_001242647
mmu-miR-125a-5p	NM_001242934
mmu-miR-125a-5p	NM_001243008
mmu-miR-125a-5p	NM_001243009
mmu-miR-125a-5p	NM_001243167
mmu-miR-125a-5p	NM_001243258
mmu-miR-125a-5p	NM_001243265
mmu-miR-125a-5p	NM_001243306
mmu-miR-125a-5p	NM_001243760
mmu-miR-125a-5p	NM_001243761
mmu-miR-125a-5p	NM_001244891
mmu-miR-125a-5p	NM_001244903
mmu-miR-125a-5p	NM_001244936
mmu-miR-125a-5p	NM_001244952
mmu-miR-125a-5p	NM_001247984
mmu-miR-125a-5p	NM_001251833
mmu-miR-125a-5p	NM_001251843
mmu-miR-125a-5p	NM_001251849
mmu-miR-125a-5p	NM_001251890
mmu-miR-125a-5p	NM_001252055
mmu-miR-125a-5p	NM_001252056
mmu-miR-125a-5p	NM_001252057
mmu-miR-125a-5p	NM_001252058
mmu-miR-125a-5p	NM_001252059
mmu-miR-125a-5p	NM_001252060
mmu-miR-125a-5p	NM_001252061
mmu-miR-125a-5p	NM_001252067
mmu-miR-125a-5p	NM_001252071
mmu-miR-125a-5p	NM_001252074
mmu-miR-125a-5p	NM_001252083
mmu-miR-125a-5p	NM_001252132
mmu-miR-125a-5p	NM_001252193
mmu-miR-125a-5p	NM_001252200
mmu-miR-125a-5p	NM_001252201
mmu-miR-125a-5p	NM_001252202
mmu-miR-125a-5p	NM_001252401
mmu-miR-125a-5p	NM_001252442
mmu-miR-125a-5p	NM_001252444
mmu-miR-125a-5p	NM_001252445
mmu-miR-125a-5p	NM_001252448
mmu-miR-125a-5p	NM_001252449
mmu-miR-125a-5p	NM_001252459
mmu-miR-125a-5p	NM_001252460
mmu-miR-125a-5p	NM_001252463
mmu-miR-125a-5p	NM_001252464
mmu-miR-125a-5p	NM_001252465
mmu-miR-125a-5p	NM_001252468
mmu-miR-125a-5p	NM_001252469
mmu-miR-125a-5p	NM_001252470
mmu-miR-125a-5p	NM_001252473
mmu-miR-125a-5p	NM_001252474
mmu-miR-125a-5p	NM_001252475
mmu-miR-125a-5p	NM_001252505
mmu-miR-125a-5p	NM_001252506
mmu-miR-125a-5p	NM_001252518
mmu-miR-125a-5p	NM_001252530
mmu-miR-125a-5p	NM_001252531
mmu-miR-125a-5p	NM_001252541
mmu-miR-125a-5p	NM_001252542
mmu-miR-125a-5p	NM_001252566
mmu-miR-125a-5p	NM_001252567
mmu-miR-125a-5p	NM_001252582
mmu-miR-125a-5p	NM_001252583
mmu-miR-125a-5p	NM_001252635
mmu-miR-125a-5p	NM_001252642
mmu-miR-125a-5p	NM_001252643
mmu-miR-125a-5p	NM_001252654
mmu-miR-125a-5p	NM_001252655
mmu-miR-125a-5p	NM_001252656
mmu-miR-125a-5p	NM_001252658
mmu-miR-125a-5p	NM_001252659
mmu-miR-125a-5p	NM_001252682
mmu-miR-125a-5p	NM_001252683
mmu-miR-125a-5p	NM_001252684
mmu-miR-125a-5p	NM_001252685
mmu-miR-125a-5p	NM_001253702
mmu-miR-125a-5p	NM_001253783
mmu-miR-125a-5p	NM_001253784
mmu-miR-125a-5p	NM_001253817
mmu-miR-125a-5p	NM_001253819
mmu-miR-125a-5p	NM_001253820
mmu-miR-125a-5p	NM_001253857
mmu-miR-125a-5p	NM_001253885
mmu-miR-125a-5p	NM_001253886
mmu-miR-125a-5p	NM_001253887
mmu-miR-125a-5p	NM_001253888
mmu-miR-125a-5p	NM_001253889
mmu-miR-125a-5p	NM_001253904
mmu-miR-125a-5p	NM_001253905
mmu-miR-125a-5p	NM_001256081
mmu-miR-125a-5p	NM_001256082
mmu-miR-125a-5p	NM_001256083
mmu-miR-125a-5p	NM_001256122
mmu-miR-125a-5p	NM_001256224
mmu-miR-125a-5p	NM_001256380
mmu-miR-125a-5p	NM_001256382
mmu-miR-125a-5p	NM_001256383
mmu-miR-125a-5p	NM_001256432
mmu-miR-125a-5p	NM_001256515
mmu-miR-125a-5p	NM_001256973
mmu-miR-125a-5p	NM_001267710
mmu-miR-125a-5p	NM_001267711
mmu-miR-125a-5p	NM_001267724
mmu-miR-125a-5p	NM_001267872
mmu-miR-125a-5p	NM_001270475
mmu-miR-125a-5p	NM_001271020
mmu-miR-125a-5p	NM_001271353
mmu-miR-125a-5p	NM_001271416
mmu-miR-125a-5p	NM_001271417
mmu-miR-125a-5p	NM_001271418
mmu-miR-125a-5p	NM_001271419
mmu-miR-125a-5p	NM_001271446
mmu-miR-125a-5p	NM_001271472
mmu-miR-125a-5p	NM_001271473
mmu-miR-125a-5p	NM_001271497
mmu-miR-125a-5p	NM_001271498
mmu-miR-125a-5p	NM_001271499
mmu-miR-125a-5p	NM_001271500
mmu-miR-125a-5p	NM_001271501
mmu-miR-125a-5p	NM_001271511
mmu-miR-125a-5p	NM_001271526
mmu-miR-125a-5p	NM_001271538
mmu-miR-125a-5p	NM_001271540
mmu-miR-125a-5p	NM_001271578
mmu-miR-125a-5p	NM_001271586
mmu-miR-125a-5p	NM_001271599
mmu-miR-125a-5p	NM_001271628
mmu-miR-125a-5p	NM_001271724
mmu-miR-125a-5p	NM_001271879
mmu-miR-125a-5p	NM_007376
mmu-miR-125a-5p	NM_007383
mmu-miR-125a-5p	NM_007384
mmu-miR-125a-5p	NM_007387
mmu-miR-125a-5p	NM_007395
mmu-miR-125a-5p	NM_007400
mmu-miR-125a-5p	NM_007401
mmu-miR-125a-5p	NM_007403
mmu-miR-125a-5p	NM_007408
mmu-miR-125a-5p	NM_007410
mmu-miR-125a-5p	NM_007415
mmu-miR-125a-5p	NM_007431
mmu-miR-125a-5p	NM_007435
mmu-miR-125a-5p	NM_007439
mmu-miR-125a-5p	NM_007447
mmu-miR-125a-5p	NM_007455
mmu-miR-125a-5p	NM_007461
mmu-miR-125a-5p	NM_007463
mmu-miR-125a-5p	NM_007467
mmu-miR-125a-5p	NM_007472
mmu-miR-125a-5p	NM_007473
mmu-miR-125a-5p	NM_007478
mmu-miR-125a-5p	NM_007488
mmu-miR-125a-5p	NM_007495
mmu-miR-125a-5p	NM_007508
mmu-miR-125a-5p	NM_007514
mmu-miR-125a-5p	NM_007523
mmu-miR-125a-5p	NM_007525
mmu-miR-125a-5p	NM_007532
mmu-miR-125a-5p	NM_007554
mmu-miR-125a-5p	NM_007566
mmu-miR-125a-5p	NM_007567
mmu-miR-125a-5p	NM_007568
mmu-miR-125a-5p	NM_007572
mmu-miR-125a-5p	NM_007574
mmu-miR-125a-5p	NM_007575
mmu-miR-125a-5p	NM_007578
mmu-miR-125a-5p	NM_007583
mmu-miR-125a-5p	NM_007584
mmu-miR-125a-5p	NM_007592
mmu-miR-125a-5p	NM_007595
mmu-miR-125a-5p	NM_007602
mmu-miR-125a-5p	NM_007608
mmu-miR-125a-5p	NM_007619
mmu-miR-125a-5p	NM_007620
mmu-miR-125a-5p	NM_007623
mmu-miR-125a-5p	NM_007632
mmu-miR-125a-5p	NM_007634
mmu-miR-125a-5p	NM_007644
mmu-miR-125a-5p	NM_007654
mmu-miR-125a-5p	NM_007680
mmu-miR-125a-5p	NM_007682
mmu-miR-125a-5p	NM_007690
mmu-miR-125a-5p	NM_007695
mmu-miR-125a-5p	NM_007720
mmu-miR-125a-5p	NM_007724
mmu-miR-125a-5p	NM_007728
mmu-miR-125a-5p	NM_007729
mmu-miR-125a-5p	NM_007731
mmu-miR-125a-5p	NM_007732
mmu-miR-125a-5p	NM_007733
mmu-miR-125a-5p	NM_007734
mmu-miR-125a-5p	NM_007735
mmu-miR-125a-5p	NM_007737
mmu-miR-125a-5p	NM_007738
mmu-miR-125a-5p	NM_007740
mmu-miR-125a-5p	NM_007741
mmu-miR-125a-5p	NM_007742
mmu-miR-125a-5p	NM_007743
mmu-miR-125a-5p	NM_007746
mmu-miR-125a-5p	NM_007769
mmu-miR-125a-5p	NM_007780
mmu-miR-125a-5p	NM_007789
mmu-miR-125a-5p	NM_007791
mmu-miR-125a-5p	NM_007804
mmu-miR-125a-5p	NM_007829
mmu-miR-125a-5p	NM_007835
mmu-miR-125a-5p	NM_007864
mmu-miR-125a-5p	NM_007868
mmu-miR-125a-5p	NM_007878
mmu-miR-125a-5p	NM_007880
mmu-miR-125a-5p	NM_007887
mmu-miR-125a-5p	NM_007896
mmu-miR-125a-5p	NM_007901
mmu-miR-125a-5p	NM_007908
mmu-miR-125a-5p	NM_007922
mmu-miR-125a-5p	NM_007924
mmu-miR-125a-5p	NM_007928
mmu-miR-125a-5p	NM_007939
mmu-miR-125a-5p	NM_007953
mmu-miR-125a-5p	NM_007955
mmu-miR-125a-5p	NM_007962
mmu-miR-125a-5p	NM_007972
mmu-miR-125a-5p	NM_007976
mmu-miR-125a-5p	NM_007983
mmu-miR-125a-5p	NM_007988
mmu-miR-125a-5p	NM_008010
mmu-miR-125a-5p	NM_008021
mmu-miR-125a-5p	NM_008062
mmu-miR-125a-5p	NM_008086
mmu-miR-125a-5p	NM_008087
mmu-miR-125a-5p	NM_008088
mmu-miR-125a-5p	NM_008092
mmu-miR-125a-5p	NM_008095
mmu-miR-125a-5p	NM_008105
mmu-miR-125a-5p	NM_008116
mmu-miR-125a-5p	NM_008119
mmu-miR-125a-5p	NM_008121
mmu-miR-125a-5p	NM_008124
mmu-miR-125a-5p	NM_008125
mmu-miR-125a-5p	NM_008149
mmu-miR-125a-5p	NM_008156
mmu-miR-125a-5p	NM_008175
mmu-miR-125a-5p	NM_008176
mmu-miR-125a-5p	NM_008238
mmu-miR-125a-5p	NM_008253
mmu-miR-125a-5p	NM_008261
mmu-miR-125a-5p	NM_008266
mmu-miR-125a-5p	NM_008267
mmu-miR-125a-5p	NM_008277
mmu-miR-125a-5p	NM_008280
mmu-miR-125a-5p	NM_008281
mmu-miR-125a-5p	NM_008285
mmu-miR-125a-5p	NM_008292
mmu-miR-125a-5p	NM_008305
mmu-miR-125a-5p	NM_008306
mmu-miR-125a-5p	NM_008340
mmu-miR-125a-5p	NM_008344
mmu-miR-125a-5p	NM_008348
mmu-miR-125a-5p	NM_008358
mmu-miR-125a-5p	NM_008361
mmu-miR-125a-5p	NM_008362
mmu-miR-125a-5p	NM_008382
mmu-miR-125a-5p	NM_008383
mmu-miR-125a-5p	NM_008384
mmu-miR-125a-5p	NM_008386
mmu-miR-125a-5p	NM_008390
mmu-miR-125a-5p	NM_008397
mmu-miR-125a-5p	NM_008415
mmu-miR-125a-5p	NM_008417
mmu-miR-125a-5p	NM_008418
mmu-miR-125a-5p	NM_008421
mmu-miR-125a-5p	NM_008422
mmu-miR-125a-5p	NM_008426
mmu-miR-125a-5p	NM_008429
mmu-miR-125a-5p	NM_008440
mmu-miR-125a-5p	NM_008441
mmu-miR-125a-5p	NM_008449
mmu-miR-125a-5p	NM_008468
mmu-miR-125a-5p	NM_008483
mmu-miR-125a-5p	NM_008484
mmu-miR-125a-5p	NM_008485
mmu-miR-125a-5p	NM_008486
mmu-miR-125a-5p	NM_008494
mmu-miR-125a-5p	NM_008501
mmu-miR-125a-5p	NM_008507
mmu-miR-125a-5p	NM_008511
mmu-miR-125a-5p	NM_008514
mmu-miR-125a-5p	NM_008530
mmu-miR-125a-5p	NM_008537
mmu-miR-125a-5p	NM_008548
mmu-miR-125a-5p	NM_008551
mmu-miR-125a-5p	NM_008553
mmu-miR-125a-5p	NM_008569
mmu-miR-125a-5p	NM_008578
mmu-miR-125a-5p	NM_008601
mmu-miR-125a-5p	NM_008606
mmu-miR-125a-5p	NM_008609
mmu-miR-125a-5p	NM_008610
mmu-miR-125a-5p	NM_008614
mmu-miR-125a-5p	NM_008622
mmu-miR-125a-5p	NM_008639
mmu-miR-125a-5p	NM_008659
mmu-miR-125a-5p	NM_008663
mmu-miR-125a-5p	NM_008665
mmu-miR-125a-5p	NM_008684
mmu-miR-125a-5p	NM_008685
mmu-miR-125a-5p	NM_008687
mmu-miR-125a-5p	NM_008689
mmu-miR-125a-5p	NM_008692
mmu-miR-125a-5p	NM_008696
mmu-miR-125a-5p	NM_008706
mmu-miR-125a-5p	NM_008710
mmu-miR-125a-5p	NM_008712
mmu-miR-125a-5p	NM_008716
mmu-miR-125a-5p	NM_008720
mmu-miR-125a-5p	NM_008727
mmu-miR-125a-5p	NM_008729
mmu-miR-125a-5p	NM_008739
mmu-miR-125a-5p	NM_008743
mmu-miR-125a-5p	NM_008752
mmu-miR-125a-5p	NM_008757
mmu-miR-125a-5p	NM_008759
mmu-miR-125a-5p	NM_008765
mmu-miR-125a-5p	NM_008796
mmu-miR-125a-5p	NM_008800
mmu-miR-125a-5p	NM_008803
mmu-miR-125a-5p	NM_008807
mmu-miR-125a-5p	NM_008809
mmu-miR-125a-5p	NM_008832
mmu-miR-125a-5p	NM_008840
mmu-miR-125a-5p	NM_008850
mmu-miR-125a-5p	NM_008856
mmu-miR-125a-5p	NM_008866
mmu-miR-125a-5p	NM_008878
mmu-miR-125a-5p	NM_008879
mmu-miR-125a-5p	NM_008881
mmu-miR-125a-5p	NM_008882
mmu-miR-125a-5p	NM_008883
mmu-miR-125a-5p	NM_008888
mmu-miR-125a-5p	NM_008902
mmu-miR-125a-5p	NM_008905
mmu-miR-125a-5p	NM_008906
mmu-miR-125a-5p	NM_008909
mmu-miR-125a-5p	NM_008914
mmu-miR-125a-5p	NM_008916
mmu-miR-125a-5p	NM_008938
mmu-miR-125a-5p	NM_008940
mmu-miR-125a-5p	NM_008947
mmu-miR-125a-5p	NM_008948
mmu-miR-125a-5p	NM_008955
mmu-miR-125a-5p	NM_008957
mmu-miR-125a-5p	NM_008976
mmu-miR-125a-5p	NM_008979
mmu-miR-125a-5p	NM_008982
mmu-miR-125a-5p	NM_008985
mmu-miR-125a-5p	NM_008988
mmu-miR-125a-5p	NM_008991
mmu-miR-125a-5p	NM_008996
mmu-miR-125a-5p	NM_008998
mmu-miR-125a-5p	NM_009006
mmu-miR-125a-5p	NM_009009
mmu-miR-125a-5p	NM_009015
mmu-miR-125a-5p	NM_009019
mmu-miR-125a-5p	NM_009021
mmu-miR-125a-5p	NM_009023
mmu-miR-125a-5p	NM_009029
mmu-miR-125a-5p	NM_009036
mmu-miR-125a-5p	NM_009041
mmu-miR-125a-5p	NM_009050
mmu-miR-125a-5p	NM_009058
mmu-miR-125a-5p	NM_009062
mmu-miR-125a-5p	NM_009088
mmu-miR-125a-5p	NM_009089
mmu-miR-125a-5p	NM_009097
mmu-miR-125a-5p	NM_009099
mmu-miR-125a-5p	NM_009107
mmu-miR-125a-5p	NM_009109
mmu-miR-125a-5p	NM_009120
mmu-miR-125a-5p	NM_009122
mmu-miR-125a-5p	NM_009124
mmu-miR-125a-5p	NM_009132
mmu-miR-125a-5p	NM_009158
mmu-miR-125a-5p	NM_009160
mmu-miR-125a-5p	NM_009163
mmu-miR-125a-5p	NM_009179
mmu-miR-125a-5p	NM_009187
mmu-miR-125a-5p	NM_009196
mmu-miR-125a-5p	NM_009204
mmu-miR-125a-5p	NM_009218
mmu-miR-125a-5p	NM_009229
mmu-miR-125a-5p	NM_009230
mmu-miR-125a-5p	NM_009234
mmu-miR-125a-5p	NM_009256
mmu-miR-125a-5p	NM_009257
mmu-miR-125a-5p	NM_009261
mmu-miR-125a-5p	NM_009271
mmu-miR-125a-5p	NM_009275
mmu-miR-125a-5p	NM_009281
mmu-miR-125a-5p	NM_009283
mmu-miR-125a-5p	NM_009285
mmu-miR-125a-5p	NM_009287
mmu-miR-125a-5p	NM_009288
mmu-miR-125a-5p	NM_009289
mmu-miR-125a-5p	NM_009305
mmu-miR-125a-5p	NM_009314
mmu-miR-125a-5p	NM_009317
mmu-miR-125a-5p	NM_009318
mmu-miR-125a-5p	NM_009324
mmu-miR-125a-5p	NM_009331
mmu-miR-125a-5p	NM_009336
mmu-miR-125a-5p	NM_009341
mmu-miR-125a-5p	NM_009359
mmu-miR-125a-5p	NM_009360
mmu-miR-125a-5p	NM_009361
mmu-miR-125a-5p	NM_009365
mmu-miR-125a-5p	NM_009386
mmu-miR-125a-5p	NM_009387
mmu-miR-125a-5p	NM_009388
mmu-miR-125a-5p	NM_009389
mmu-miR-125a-5p	NM_009397
mmu-miR-125a-5p	NM_009399
mmu-miR-125a-5p	NM_009409
mmu-miR-125a-5p	NM_009410
mmu-miR-125a-5p	NM_009427
mmu-miR-125a-5p	NM_009464
mmu-miR-125a-5p	NM_009471
mmu-miR-125a-5p	NM_009472
mmu-miR-125a-5p	NM_009480
mmu-miR-125a-5p	NM_009499
mmu-miR-125a-5p	NM_009500
mmu-miR-125a-5p	NM_009502
mmu-miR-125a-5p	NM_009505
mmu-miR-125a-5p	NM_009520
mmu-miR-125a-5p	NM_009522
mmu-miR-125a-5p	NM_009524
mmu-miR-125a-5p	NM_009527
mmu-miR-125a-5p	NM_009530
mmu-miR-125a-5p	NM_009535
mmu-miR-125a-5p	NM_009547
mmu-miR-125a-5p	NM_009566
mmu-miR-125a-5p	NM_009568
mmu-miR-125a-5p	NM_009572
mmu-miR-125a-5p	NM_009578
mmu-miR-125a-5p	NM_009582
mmu-miR-125a-5p	NM_009595
mmu-miR-125a-5p	NM_009597
mmu-miR-125a-5p	NM_009611
mmu-miR-125a-5p	NM_009613
mmu-miR-125a-5p	NM_009614
mmu-miR-125a-5p	NM_009615
mmu-miR-125a-5p	NM_009618
mmu-miR-125a-5p	NM_009619
mmu-miR-125a-5p	NM_009622
mmu-miR-125a-5p	NM_009623
mmu-miR-125a-5p	NM_009624
mmu-miR-125a-5p	NM_009630
mmu-miR-125a-5p	NM_009636
mmu-miR-125a-5p	NM_009642
mmu-miR-125a-5p	NM_009643
mmu-miR-125a-5p	NM_009644
mmu-miR-125a-5p	NM_009647
mmu-miR-125a-5p	NM_009649
mmu-miR-125a-5p	NM_009652
mmu-miR-125a-5p	NM_009656
mmu-miR-125a-5p	NM_009667
mmu-miR-125a-5p	NM_009685
mmu-miR-125a-5p	NM_009690
mmu-miR-125a-5p	NM_009695
mmu-miR-125a-5p	NM_009697
mmu-miR-125a-5p	NM_009703
mmu-miR-125a-5p	NM_009707
mmu-miR-125a-5p	NM_009710
mmu-miR-125a-5p	NM_009713
mmu-miR-125a-5p	NM_009722
mmu-miR-125a-5p	NM_009730
mmu-miR-125a-5p	NM_009733
mmu-miR-125a-5p	NM_009734
mmu-miR-125a-5p	NM_009748
mmu-miR-125a-5p	NM_009753
mmu-miR-125a-5p	NM_009765
mmu-miR-125a-5p	NM_009778
mmu-miR-125a-5p	NM_009780
mmu-miR-125a-5p	NM_009794
mmu-miR-125a-5p	NM_009811
mmu-miR-125a-5p	NM_009822
mmu-miR-125a-5p	NM_009824
mmu-miR-125a-5p	NM_009826
mmu-miR-125a-5p	NM_009827
mmu-miR-125a-5p	NM_009831
mmu-miR-125a-5p	NM_009834
mmu-miR-125a-5p	NM_009842
mmu-miR-125a-5p	NM_009844
mmu-miR-125a-5p	NM_009845
mmu-miR-125a-5p	NM_009849
mmu-miR-125a-5p	NM_009850
mmu-miR-125a-5p	NM_009862
mmu-miR-125a-5p	NM_009866
mmu-miR-125a-5p	NM_009886
mmu-miR-125a-5p	NM_009891
mmu-miR-125a-5p	NM_009893
mmu-miR-125a-5p	NM_009894
mmu-miR-125a-5p	NM_009924
mmu-miR-125a-5p	NM_009926
mmu-miR-125a-5p	NM_009928
mmu-miR-125a-5p	NM_009929
mmu-miR-125a-5p	NM_009930
mmu-miR-125a-5p	NM_009931
mmu-miR-125a-5p	NM_009932
mmu-miR-125a-5p	NM_009933
mmu-miR-125a-5p	NM_009936
mmu-miR-125a-5p	NM_009947
mmu-miR-125a-5p	NM_009954
mmu-miR-125a-5p	NM_009959
mmu-miR-125a-5p	NM_009971
mmu-miR-125a-5p	NM_009974
mmu-miR-125a-5p	NM_009986
mmu-miR-125a-5p	NM_009991
mmu-miR-125a-5p	NM_010016
mmu-miR-125a-5p	NM_010021
mmu-miR-125a-5p	NM_010025
mmu-miR-125a-5p	NM_010043
mmu-miR-125a-5p	NM_010049
mmu-miR-125a-5p	NM_010069
mmu-miR-125a-5p	NM_010070
mmu-miR-125a-5p	NM_010071
mmu-miR-125a-5p	NM_010084
mmu-miR-125a-5p	NM_010087
mmu-miR-125a-5p	NM_010091
mmu-miR-125a-5p	NM_010093
mmu-miR-125a-5p	NM_010094
mmu-miR-125a-5p	NM_010101
mmu-miR-125a-5p	NM_010104
mmu-miR-125a-5p	NM_010112
mmu-miR-125a-5p	NM_010113
mmu-miR-125a-5p	NM_010121
mmu-miR-125a-5p	NM_010128
mmu-miR-125a-5p	NM_010137
mmu-miR-125a-5p	NM_010149
mmu-miR-125a-5p	NM_010154
mmu-miR-125a-5p	NM_010155
mmu-miR-125a-5p	NM_010156
mmu-miR-125a-5p	NM_010157
mmu-miR-125a-5p	NM_010160
mmu-miR-125a-5p	NM_010163
mmu-miR-125a-5p	NM_010173
mmu-miR-125a-5p	NM_010186
mmu-miR-125a-5p	NM_010192
mmu-miR-125a-5p	NM_010195
mmu-miR-125a-5p	NM_010196
mmu-miR-125a-5p	NM_010197
mmu-miR-125a-5p	NM_010200
mmu-miR-125a-5p	NM_010206
mmu-miR-125a-5p	NM_010208
mmu-miR-125a-5p	NM_010222
mmu-miR-125a-5p	NM_010227
mmu-miR-125a-5p	NM_010228
mmu-miR-125a-5p	NM_010250
mmu-miR-125a-5p	NM_010264
mmu-miR-125a-5p	NM_010265
mmu-miR-125a-5p	NM_010274
mmu-miR-125a-5p	NM_010280
mmu-miR-125a-5p	NM_010301
mmu-miR-125a-5p	NM_010311
mmu-miR-125a-5p	NM_010322
mmu-miR-125a-5p	NM_010345
mmu-miR-125a-5p	NM_010350
mmu-miR-125a-5p	NM_010361
mmu-miR-125a-5p	NM_010365
mmu-miR-125a-5p	NM_010381
mmu-miR-125a-5p	NM_010385
mmu-miR-125a-5p	NM_010386
mmu-miR-125a-5p	NM_010395
mmu-miR-125a-5p	NM_010397
mmu-miR-125a-5p	NM_010399
mmu-miR-125a-5p	NM_010401
mmu-miR-125a-5p	NM_010415
mmu-miR-125a-5p	NM_010418
mmu-miR-125a-5p	NM_010431
mmu-miR-125a-5p	NM_010437
mmu-miR-125a-5p	NM_010442
mmu-miR-125a-5p	NM_010448
mmu-miR-125a-5p	NM_010458
mmu-miR-125a-5p	NM_010465
mmu-miR-125a-5p	NM_010468
mmu-miR-125a-5p	NM_010476
mmu-miR-125a-5p	NM_010508
mmu-miR-125a-5p	NM_010546
mmu-miR-125a-5p	NM_010570
mmu-miR-125a-5p	NM_010571
mmu-miR-125a-5p	NM_010576
mmu-miR-125a-5p	NM_010589
mmu-miR-125a-5p	NM_010590
mmu-miR-125a-5p	NM_010591
mmu-miR-125a-5p	NM_010592
mmu-miR-125a-5p	NM_010597
mmu-miR-125a-5p	NM_010598
mmu-miR-125a-5p	NM_010600
mmu-miR-125a-5p	NM_010601
mmu-miR-125a-5p	NM_010608
mmu-miR-125a-5p	NM_010616
mmu-miR-125a-5p	NM_010617
mmu-miR-125a-5p	NM_010623
mmu-miR-125a-5p	NM_010630
mmu-miR-125a-5p	NM_010631
mmu-miR-125a-5p	NM_010657
mmu-miR-125a-5p	NM_010658
mmu-miR-125a-5p	NM_010667
mmu-miR-125a-5p	NM_010678
mmu-miR-125a-5p	NM_010683
mmu-miR-125a-5p	NM_010700
mmu-miR-125a-5p	NM_010717
mmu-miR-125a-5p	NM_010721
mmu-miR-125a-5p	NM_010722
mmu-miR-125a-5p	NM_010731
mmu-miR-125a-5p	NM_010734
mmu-miR-125a-5p	NM_010738
mmu-miR-125a-5p	NM_010741
mmu-miR-125a-5p	NM_010744
mmu-miR-125a-5p	NM_010745
mmu-miR-125a-5p	NM_010748
mmu-miR-125a-5p	NM_010758
mmu-miR-125a-5p	NM_010766
mmu-miR-125a-5p	NM_010767
mmu-miR-125a-5p	NM_010775
mmu-miR-125a-5p	NM_010788
mmu-miR-125a-5p	NM_010797
mmu-miR-125a-5p	NM_010813
mmu-miR-125a-5p	NM_010814
mmu-miR-125a-5p	NM_010815
mmu-miR-125a-5p	NM_010816
mmu-miR-125a-5p	NM_010819
mmu-miR-125a-5p	NM_010820
mmu-miR-125a-5p	NM_010821
mmu-miR-125a-5p	NM_010825
mmu-miR-125a-5p	NM_010830
mmu-miR-125a-5p	NM_010833
mmu-miR-125a-5p	NM_010836
mmu-miR-125a-5p	NM_010844
mmu-miR-125a-5p	NM_010851
mmu-miR-125a-5p	NM_010855
mmu-miR-125a-5p	NM_010862
mmu-miR-125a-5p	NM_010876
mmu-miR-125a-5p	NM_010883
mmu-miR-125a-5p	NM_010899
mmu-miR-125a-5p	NM_010904
mmu-miR-125a-5p	NM_010908
mmu-miR-125a-5p	NM_010911
mmu-miR-125a-5p	NM_010918
mmu-miR-125a-5p	NM_010925
mmu-miR-125a-5p	NM_010928
mmu-miR-125a-5p	NM_010929
mmu-miR-125a-5p	NM_010930
mmu-miR-125a-5p	NM_010944
mmu-miR-125a-5p	NM_010957
mmu-miR-125a-5p	NM_011002
mmu-miR-125a-5p	NM_011019
mmu-miR-125a-5p	NM_011040
mmu-miR-125a-5p	NM_011046
mmu-miR-125a-5p	NM_011052
mmu-miR-125a-5p	NM_011066
mmu-miR-125a-5p	NM_011073
mmu-miR-125a-5p	NM_011086
mmu-miR-125a-5p	NM_011102
mmu-miR-125a-5p	NM_011105
mmu-miR-125a-5p	NM_011117
mmu-miR-125a-5p	NM_011119
mmu-miR-125a-5p	NM_011126
mmu-miR-125a-5p	NM_011131
mmu-miR-125a-5p	NM_011144
mmu-miR-125a-5p	NM_011145
mmu-miR-125a-5p	NM_011154
mmu-miR-125a-5p	NM_011176
mmu-miR-125a-5p	NM_011180
mmu-miR-125a-5p	NM_011199
mmu-miR-125a-5p	NM_011201
mmu-miR-125a-5p	NM_011202
mmu-miR-125a-5p	NM_011233
mmu-miR-125a-5p	NM_011235
mmu-miR-125a-5p	NM_011247
mmu-miR-125a-5p	NM_011254
mmu-miR-125a-5p	NM_011266
mmu-miR-125a-5p	NM_011267
mmu-miR-125a-5p	NM_011275
mmu-miR-125a-5p	NM_011299
mmu-miR-125a-5p	NM_011305
mmu-miR-125a-5p	NM_011323
mmu-miR-125a-5p	NM_011324
mmu-miR-125a-5p	NM_011339
mmu-miR-125a-5p	NM_011345
mmu-miR-125a-5p	NM_011348
mmu-miR-125a-5p	NM_011349
mmu-miR-125a-5p	NM_011350
mmu-miR-125a-5p	NM_011355
mmu-miR-125a-5p	NM_011363
mmu-miR-125a-5p	NM_011370
mmu-miR-125a-5p	NM_011376
mmu-miR-125a-5p	NM_011377
mmu-miR-125a-5p	NM_011396
mmu-miR-125a-5p	NM_011402
mmu-miR-125a-5p	NM_011406
mmu-miR-125a-5p	NM_011413
mmu-miR-125a-5p	NM_011419
mmu-miR-125a-5p	NM_011424
mmu-miR-125a-5p	NM_011426
mmu-miR-125a-5p	NM_011437
mmu-miR-125a-5p	NM_011448
mmu-miR-125a-5p	NM_011480
mmu-miR-125a-5p	NM_011486
mmu-miR-125a-5p	NM_011491
mmu-miR-125a-5p	NM_011503
mmu-miR-125a-5p	NM_011505
mmu-miR-125a-5p	NM_011513
mmu-miR-125a-5p	NM_011514
mmu-miR-125a-5p	NM_011520
mmu-miR-125a-5p	NM_011522
mmu-miR-125a-5p	NM_011536
mmu-miR-125a-5p	NM_011546
mmu-miR-125a-5p	NM_011548
mmu-miR-125a-5p	NM_011549
mmu-miR-125a-5p	NM_011550
mmu-miR-125a-5p	NM_011552
mmu-miR-125a-5p	NM_011553
mmu-miR-125a-5p	NM_011561
mmu-miR-125a-5p	NM_011567
mmu-miR-125a-5p	NM_011571
mmu-miR-125a-5p	NM_011579
mmu-miR-125a-5p	NM_011580
mmu-miR-125a-5p	NM_011582
mmu-miR-125a-5p	NM_011599
mmu-miR-125a-5p	NM_011600
mmu-miR-125a-5p	NM_011606
mmu-miR-125a-5p	NM_011610
mmu-miR-125a-5p	NM_011638
mmu-miR-125a-5p	NM_011644
mmu-miR-125a-5p	NM_011650
mmu-miR-125a-5p	NM_011652
mmu-miR-125a-5p	NM_011669
mmu-miR-125a-5p	NM_011671
mmu-miR-125a-5p	NM_011684
mmu-miR-125a-5p	NM_011700
mmu-miR-125a-5p	NM_011703
mmu-miR-125a-5p	NM_011706
mmu-miR-125a-5p	NM_011717
mmu-miR-125a-5p	NM_011723
mmu-miR-125a-5p	NM_011724
mmu-miR-125a-5p	NM_011727
mmu-miR-125a-5p	NM_011729
mmu-miR-125a-5p	NM_011741
mmu-miR-125a-5p	NM_011748
mmu-miR-125a-5p	NM_011749
mmu-miR-125a-5p	NM_011755
mmu-miR-125a-5p	NM_011759
mmu-miR-125a-5p	NM_011762
mmu-miR-125a-5p	NM_011763
mmu-miR-125a-5p	NM_011769
mmu-miR-125a-5p	NM_011771
mmu-miR-125a-5p	NM_011772
mmu-miR-125a-5p	NM_011787
mmu-miR-125a-5p	NM_011796
mmu-miR-125a-5p	NM_011805
mmu-miR-125a-5p	NM_011807
mmu-miR-125a-5p	NM_011809
mmu-miR-125a-5p	NM_011814
mmu-miR-125a-5p	NM_011832
mmu-miR-125a-5p	NM_011851
mmu-miR-125a-5p	NM_011856
mmu-miR-125a-5p	NM_011872
[truncated: 2,141 more rows]

## Sheet: mmu-miR-125b-5p
miRNA	Predicted target genes
mmu-miR-125b-5p	NM_001001144
mmu-miR-125b-5p	NM_001001177
mmu-miR-125b-5p	NM_001001182
mmu-miR-125b-5p	NM_001001295
mmu-miR-125b-5p	NM_001001326
mmu-miR-125b-5p	NM_001001495
mmu-miR-125b-5p	NM_001001883
mmu-miR-125b-5p	NM_001001885
mmu-miR-125b-5p	NM_001001980
mmu-miR-125b-5p	NM_001001981
mmu-miR-125b-5p	NM_001001984
mmu-miR-125b-5p	NM_001001985
mmu-miR-125b-5p	NM_001002011
mmu-miR-125b-5p	NM_001002786
mmu-miR-125b-5p	NM_001002896
mmu-miR-125b-5p	NM_001003672
mmu-miR-125b-5p	NM_001003719
mmu-miR-125b-5p	NM_001003893
mmu-miR-125b-5p	NM_001003908
mmu-miR-125b-5p	NM_001003912
mmu-miR-125b-5p	NM_001003953
mmu-miR-125b-5p	NM_001004062
mmu-miR-125b-5p	NM_001004147
mmu-miR-125b-5p	NM_001004159
mmu-miR-125b-5p	NM_001004164
mmu-miR-125b-5p	NM_001004177
mmu-miR-125b-5p	NM_001004190
mmu-miR-125b-5p	NM_001005420
mmu-miR-125b-5p	NM_001005508
mmu-miR-125b-5p	NM_001005510
mmu-miR-125b-5p	NM_001005569
mmu-miR-125b-5p	NM_001005863
mmu-miR-125b-5p	NM_001005864
mmu-miR-125b-5p	NM_001005865
mmu-miR-125b-5p	NM_001005866
mmu-miR-125b-5p	NM_001005867
mmu-miR-125b-5p	NM_001005916
mmu-miR-125b-5p	NM_001007154
mmu-miR-125b-5p	NM_001007220
mmu-miR-125b-5p	NM_001007221
mmu-miR-125b-5p	NM_001007462
mmu-miR-125b-5p	NM_001007465
mmu-miR-125b-5p	NM_001007472
mmu-miR-125b-5p	NM_001007570
mmu-miR-125b-5p	NM_001007573
mmu-miR-125b-5p	NM_001007576
mmu-miR-125b-5p	NM_001008419
mmu-miR-125b-5p	NM_001009546
mmu-miR-125b-5p	NM_001009935
mmu-miR-125b-5p	NM_001010833
mmu-miR-125b-5p	NM_001011732
mmu-miR-125b-5p	NM_001011819
mmu-miR-125b-5p	NM_001011832
mmu-miR-125b-5p	NM_001011857
mmu-miR-125b-5p	NM_001012236
mmu-miR-125b-5p	NM_001012518
mmu-miR-125b-5p	NM_001013025
mmu-miR-125b-5p	NM_001013026
mmu-miR-125b-5p	NM_001013365
mmu-miR-125b-5p	NM_001013380
mmu-miR-125b-5p	NM_001013386
mmu-miR-125b-5p	NM_001013411
mmu-miR-125b-5p	NM_001013609
mmu-miR-125b-5p	NM_001013741
mmu-miR-125b-5p	NM_001013753
mmu-miR-125b-5p	NM_001013758
mmu-miR-125b-5p	NM_001013784
mmu-miR-125b-5p	NM_001013786
mmu-miR-125b-5p	NM_001013804
mmu-miR-125b-5p	NM_001013813
mmu-miR-125b-5p	NM_001014399
mmu-miR-125b-5p	NM_001014422
mmu-miR-125b-5p	NM_001014423
mmu-miR-125b-5p	NM_001014424
mmu-miR-125b-5p	NM_001014761
mmu-miR-125b-5p	NM_001014976
mmu-miR-125b-5p	NM_001017968
mmu-miR-125b-5p	NM_001024137
mmu-miR-125b-5p	NM_001024468
mmu-miR-125b-5p	NM_001024526
mmu-miR-125b-5p	NM_001024616
mmu-miR-125b-5p	NM_001024705
mmu-miR-125b-5p	NM_001024720
mmu-miR-125b-5p	NM_001024917
mmu-miR-125b-5p	NM_001024927
mmu-miR-125b-5p	NM_001024950
mmu-miR-125b-5p	NM_001024952
mmu-miR-125b-5p	NM_001025156
mmu-miR-125b-5p	NM_001025245
mmu-miR-125b-5p	NM_001025246
mmu-miR-125b-5p	NM_001025286
mmu-miR-125b-5p	NM_001025313
mmu-miR-125b-5p	NM_001025378
mmu-miR-125b-5p	NM_001025381
mmu-miR-125b-5p	NM_001025426
mmu-miR-125b-5p	NM_001025589
mmu-miR-125b-5p	NM_001025597
mmu-miR-125b-5p	NM_001025608
mmu-miR-125b-5p	NM_001029842
mmu-miR-125b-5p	NM_001029876
mmu-miR-125b-5p	NM_001029889
mmu-miR-125b-5p	NM_001029912
mmu-miR-125b-5p	NM_001029934
mmu-miR-125b-5p	NM_001029983
mmu-miR-125b-5p	NM_001029985
mmu-miR-125b-5p	NM_001029993
mmu-miR-125b-5p	NM_001029994
mmu-miR-125b-5p	NM_001031772
mmu-miR-125b-5p	NM_001031814
mmu-miR-125b-5p	NM_001032413
mmu-miR-125b-5p	NM_001032414
mmu-miR-125b-5p	NM_001033139
mmu-miR-125b-5p	NM_001033156
mmu-miR-125b-5p	NM_001033158
mmu-miR-125b-5p	NM_001033159
mmu-miR-125b-5p	NM_001033161
mmu-miR-125b-5p	NM_001033167
mmu-miR-125b-5p	NM_001033175
mmu-miR-125b-5p	NM_001033189
mmu-miR-125b-5p	NM_001033207
mmu-miR-125b-5p	NM_001033208
mmu-miR-125b-5p	NM_001033212
mmu-miR-125b-5p	NM_001033229
mmu-miR-125b-5p	NM_001033238
mmu-miR-125b-5p	NM_001033242
mmu-miR-125b-5p	NM_001033243
mmu-miR-125b-5p	NM_001033247
mmu-miR-125b-5p	NM_001033258
mmu-miR-125b-5p	NM_001033260
mmu-miR-125b-5p	NM_001033261
mmu-miR-125b-5p	NM_001033273
mmu-miR-125b-5p	NM_001033276
mmu-miR-125b-5p	NM_001033279
mmu-miR-125b-5p	NM_001033292
mmu-miR-125b-5p	NM_001033304
mmu-miR-125b-5p	NM_001033308
mmu-miR-125b-5p	NM_001033313
mmu-miR-125b-5p	NM_001033321
mmu-miR-125b-5p	NM_001033324
mmu-miR-125b-5p	NM_001033326
mmu-miR-125b-5p	NM_001033329
mmu-miR-125b-5p	NM_001033333
mmu-miR-125b-5p	NM_001033342
mmu-miR-125b-5p	NM_001033344
mmu-miR-125b-5p	NM_001033345
mmu-miR-125b-5p	NM_001033347
mmu-miR-125b-5p	NM_001033348
mmu-miR-125b-5p	NM_001033367
mmu-miR-125b-5p	NM_001033371
mmu-miR-125b-5p	NM_001033378
mmu-miR-125b-5p	NM_001033379
mmu-miR-125b-5p	NM_001033394
mmu-miR-125b-5p	NM_001033409
mmu-miR-125b-5p	NM_001033430
mmu-miR-125b-5p	NM_001033444
mmu-miR-125b-5p	NM_001033451
mmu-miR-125b-5p	NM_001033474
mmu-miR-125b-5p	NM_001033478
mmu-miR-125b-5p	NM_001033481
mmu-miR-125b-5p	NM_001033528
mmu-miR-125b-5p	NM_001033530
mmu-miR-125b-5p	NM_001033533
mmu-miR-125b-5p	NM_001033537
mmu-miR-125b-5p	NM_001033547
mmu-miR-125b-5p	NM_001033550
mmu-miR-125b-5p	NM_001033597
mmu-miR-125b-5p	NM_001033598
mmu-miR-125b-5p	NM_001033599
mmu-miR-125b-5p	NM_001033668
mmu-miR-125b-5p	NM_001033713
mmu-miR-125b-5p	NM_001033759
mmu-miR-125b-5p	NM_001033773
mmu-miR-125b-5p	NM_001033779
mmu-miR-125b-5p	NM_001033908
mmu-miR-125b-5p	NM_001033922
mmu-miR-125b-5p	NM_001033960
mmu-miR-125b-5p	NM_001034115
mmu-miR-125b-5p	NM_001034168
mmu-miR-125b-5p	NM_001034858
mmu-miR-125b-5p	NM_001034863
mmu-miR-125b-5p	NM_001034874
mmu-miR-125b-5p	NM_001034875
mmu-miR-125b-5p	NM_001034880
mmu-miR-125b-5p	NM_001034902
mmu-miR-125b-5p	NM_001035532
mmu-miR-125b-5p	NM_001035533
mmu-miR-125b-5p	NM_001037136
mmu-miR-125b-5p	NM_001037298
mmu-miR-125b-5p	NM_001037709
mmu-miR-125b-5p	NM_001037722
mmu-miR-125b-5p	NM_001037859
mmu-miR-125b-5p	NM_001037922
mmu-miR-125b-5p	NM_001037925
mmu-miR-125b-5p	NM_001037955
mmu-miR-125b-5p	NM_001038010
mmu-miR-125b-5p	NM_001038492
mmu-miR-125b-5p	NM_001038607
mmu-miR-125b-5p	NM_001038627
mmu-miR-125b-5p	NM_001038642
mmu-miR-125b-5p	NM_001038695
mmu-miR-125b-5p	NM_001038699
mmu-miR-125b-5p	NM_001038700
mmu-miR-125b-5p	NM_001038846
mmu-miR-125b-5p	NM_001039086
mmu-miR-125b-5p	NM_001039087
mmu-miR-125b-5p	NM_001039103
mmu-miR-125b-5p	NM_001039114
mmu-miR-125b-5p	NM_001039120
mmu-miR-125b-5p	NM_001039157
mmu-miR-125b-5p	NM_001039158
mmu-miR-125b-5p	NM_001039159
mmu-miR-125b-5p	NM_001039167
mmu-miR-125b-5p	NM_001039168
mmu-miR-125b-5p	NM_001039198
mmu-miR-125b-5p	NM_001039214
mmu-miR-125b-5p	NM_001039244
mmu-miR-125b-5p	NM_001039347
mmu-miR-125b-5p	NM_001039364
mmu-miR-125b-5p	NM_001039376
mmu-miR-125b-5p	NM_001039388
mmu-miR-125b-5p	NM_001039493
mmu-miR-125b-5p	NM_001039514
mmu-miR-125b-5p	NM_001039537
mmu-miR-125b-5p	NM_001039546
mmu-miR-125b-5p	NM_001039723
mmu-miR-125b-5p	NM_001039889
mmu-miR-125b-5p	NM_001040026
mmu-miR-125b-5p	NM_001040086
mmu-miR-125b-5p	NM_001040111
mmu-miR-125b-5p	NM_001040112
mmu-miR-125b-5p	NM_001040400
mmu-miR-125b-5p	NM_001040682
mmu-miR-125b-5p	NM_001040692
mmu-miR-125b-5p	NM_001042438
mmu-miR-125b-5p	NM_001042489
mmu-miR-125b-5p	NM_001042503
mmu-miR-125b-5p	NM_001042513
mmu-miR-125b-5p	NM_001042514
mmu-miR-125b-5p	NM_001042523
mmu-miR-125b-5p	NM_001042557
mmu-miR-125b-5p	NM_001042752
mmu-miR-125b-5p	NM_001043317
mmu-miR-125b-5p	NM_001044308
mmu-miR-125b-5p	NM_001044371
mmu-miR-125b-5p	NM_001044380
mmu-miR-125b-5p	NM_001044718
mmu-miR-125b-5p	NM_001044719
mmu-miR-125b-5p	NM_001044740
mmu-miR-125b-5p	NM_001045484
mmu-miR-125b-5p	NM_001045514
mmu-miR-125b-5p	NM_001045523
mmu-miR-125b-5p	NM_001045524
mmu-miR-125b-5p	NM_001045528
mmu-miR-125b-5p	NM_001045533
mmu-miR-125b-5p	NM_001045559
mmu-miR-125b-5p	NM_001045959
mmu-miR-125b-5p	NM_001045964
mmu-miR-125b-5p	NM_001047435
mmu-miR-125b-5p	NM_001047436
mmu-miR-125b-5p	NM_001048168
mmu-miR-125b-5p	NM_001048227
mmu-miR-125b-5p	NM_001048228
mmu-miR-125b-5p	NM_001048229
mmu-miR-125b-5p	NM_001077398
mmu-miR-125b-5p	NM_001077424
mmu-miR-125b-5p	NM_001077425
mmu-miR-125b-5p	NM_001077514
mmu-miR-125b-5p	NM_001077515
mmu-miR-125b-5p	NM_001077595
mmu-miR-125b-5p	NM_001077596
mmu-miR-125b-5p	NM_001077631
mmu-miR-125b-5p	NM_001077694
mmu-miR-125b-5p	NM_001077705
mmu-miR-125b-5p	NM_001079686
mmu-miR-125b-5p	NM_001079814
mmu-miR-125b-5p	NM_001079869
mmu-miR-125b-5p	NM_001079883
mmu-miR-125b-5p	NM_001079908
mmu-miR-125b-5p	NM_001079909
mmu-miR-125b-5p	NM_001080118
mmu-miR-125b-5p	NM_001080388
mmu-miR-125b-5p	NM_001080389
mmu-miR-125b-5p	NM_001080390
mmu-miR-125b-5p	NM_001080708
mmu-miR-125b-5p	NM_001080743
mmu-miR-125b-5p	NM_001080746
mmu-miR-125b-5p	NM_001080747
mmu-miR-125b-5p	NM_001080748
mmu-miR-125b-5p	NM_001080749
mmu-miR-125b-5p	NM_001080774
mmu-miR-125b-5p	NM_001080775
mmu-miR-125b-5p	NM_001080813
mmu-miR-125b-5p	NM_001080817
mmu-miR-125b-5p	NM_001080929
mmu-miR-125b-5p	NM_001080944
mmu-miR-125b-5p	NM_001080948
mmu-miR-125b-5p	NM_001080968
mmu-miR-125b-5p	NM_001081001
mmu-miR-125b-5p	NM_001081009
mmu-miR-125b-5p	NM_001081013
mmu-miR-125b-5p	NM_001081014
mmu-miR-125b-5p	NM_001081016
mmu-miR-125b-5p	NM_001081035
mmu-miR-125b-5p	NM_001081037
mmu-miR-125b-5p	NM_001081039
mmu-miR-125b-5p	NM_001081045
mmu-miR-125b-5p	NM_001081055
mmu-miR-125b-5p	NM_001081064
mmu-miR-125b-5p	NM_001081066
mmu-miR-125b-5p	NM_001081084
mmu-miR-125b-5p	NM_001081092
mmu-miR-125b-5p	NM_001081116
mmu-miR-125b-5p	NM_001081118
mmu-miR-125b-5p	NM_001081129
mmu-miR-125b-5p	NM_001081133
mmu-miR-125b-5p	NM_001081134
mmu-miR-125b-5p	NM_001081139
mmu-miR-125b-5p	NM_001081141
mmu-miR-125b-5p	NM_001081142
mmu-miR-125b-5p	NM_001081144
mmu-miR-125b-5p	NM_001081152
mmu-miR-125b-5p	NM_001081157
mmu-miR-125b-5p	NM_001081160
mmu-miR-125b-5p	NM_001081165
mmu-miR-125b-5p	NM_001081166
mmu-miR-125b-5p	NM_001081171
mmu-miR-125b-5p	NM_001081177
mmu-miR-125b-5p	NM_001081178
mmu-miR-125b-5p	NM_001081196
mmu-miR-125b-5p	NM_001081204
mmu-miR-125b-5p	NM_001081212
mmu-miR-125b-5p	NM_001081229
mmu-miR-125b-5p	NM_001081235
mmu-miR-125b-5p	NM_001081236
mmu-miR-125b-5p	NM_001081241
mmu-miR-125b-5p	NM_001081249
mmu-miR-125b-5p	NM_001081253
mmu-miR-125b-5p	NM_001081260
mmu-miR-125b-5p	NM_001081262
mmu-miR-125b-5p	NM_001081265
mmu-miR-125b-5p	NM_001081279
mmu-miR-125b-5p	NM_001081292
mmu-miR-125b-5p	NM_001081302
mmu-miR-125b-5p	NM_001081304
mmu-miR-125b-5p	NM_001081307
mmu-miR-125b-5p	NM_001081320
mmu-miR-125b-5p	NM_001081322
mmu-miR-125b-5p	NM_001081323
mmu-miR-125b-5p	NM_001081335
mmu-miR-125b-5p	NM_001081342
mmu-miR-125b-5p	NM_001081348
mmu-miR-125b-5p	NM_001081363
mmu-miR-125b-5p	NM_001081370
mmu-miR-125b-5p	NM_001081383
mmu-miR-125b-5p	NM_001081392
mmu-miR-125b-5p	NM_001081413
mmu-miR-125b-5p	NM_001081414
mmu-miR-125b-5p	NM_001081417
mmu-miR-125b-5p	NM_001081420
mmu-miR-125b-5p	NM_001081426
mmu-miR-125b-5p	NM_001081436
mmu-miR-125b-5p	NM_001081454
mmu-miR-125b-5p	NM_001081457
mmu-miR-125b-5p	NM_001081459
mmu-miR-125b-5p	NM_001081462
mmu-miR-125b-5p	NM_001081463
mmu-miR-125b-5p	NM_001081464
mmu-miR-125b-5p	NM_001081465
mmu-miR-125b-5p	NM_001081466
mmu-miR-125b-5p	NM_001081467
mmu-miR-125b-5p	NM_001081468
mmu-miR-125b-5p	NM_001081469
mmu-miR-125b-5p	NM_001081470
mmu-miR-125b-5p	NM_001081477
mmu-miR-125b-5p	NM_001081567
mmu-miR-125b-5p	NM_001081633
mmu-miR-125b-5p	NM_001081635
mmu-miR-125b-5p	NM_001081636
mmu-miR-125b-5p	NM_001081641
mmu-miR-125b-5p	NM_001081652
mmu-miR-125b-5p	NM_001081664
mmu-miR-125b-5p	NM_001081746
mmu-miR-125b-5p	NM_001081956
mmu-miR-125b-5p	NM_001082483
mmu-miR-125b-5p	NM_001083312
mmu-miR-125b-5p	NM_001083317
mmu-miR-125b-5p	NM_001083342
mmu-miR-125b-5p	NM_001083587
mmu-miR-125b-5p	NM_001083912
mmu-miR-125b-5p	NM_001083921
mmu-miR-125b-5p	NM_001083935
mmu-miR-125b-5p	NM_001083936
mmu-miR-125b-5p	NM_001083967
mmu-miR-125b-5p	NM_001085355
mmu-miR-125b-5p	NM_001085370
mmu-miR-125b-5p	NM_001085371
mmu-miR-125b-5p	NM_001085376
mmu-miR-125b-5p	NM_001085415
mmu-miR-125b-5p	NM_001085416
mmu-miR-125b-5p	NM_001085503
mmu-miR-125b-5p	NM_001085530
mmu-miR-125b-5p	NM_001085535
mmu-miR-125b-5p	NM_001097617
mmu-miR-125b-5p	NM_001097621
mmu-miR-125b-5p	NM_001097623
mmu-miR-125b-5p	NM_001098222
mmu-miR-125b-5p	NM_001098225
mmu-miR-125b-5p	NM_001099217
mmu-miR-125b-5p	NM_001099277
mmu-miR-125b-5p	NM_001099328
mmu-miR-125b-5p	NM_001099331
mmu-miR-125b-5p	NM_001099332
mmu-miR-125b-5p	NM_001099628
mmu-miR-125b-5p	NM_001099634
mmu-miR-125b-5p	NM_001100449
mmu-miR-125b-5p	NM_001100451
mmu-miR-125b-5p	NM_001100606
mmu-miR-125b-5p	NM_001101433
mmu-miR-125b-5p	NM_001101467
mmu-miR-125b-5p	NM_001101502
mmu-miR-125b-5p	NM_001101510
mmu-miR-125b-5p	NM_001101535
mmu-miR-125b-5p	NM_001101598
mmu-miR-125b-5p	NM_001102607
mmu-miR-125b-5p	NM_001102613
mmu-miR-125b-5p	NM_001102615
mmu-miR-125b-5p	NM_001103162
mmu-miR-125b-5p	NM_001103171
mmu-miR-125b-5p	NM_001103367
mmu-miR-125b-5p	NM_001109661
mmu-miR-125b-5p	NM_001109686
mmu-miR-125b-5p	NM_001109687
mmu-miR-125b-5p	NM_001109752
mmu-miR-125b-5p	NM_001109759
mmu-miR-125b-5p	NM_001109873
mmu-miR-125b-5p	NM_001109975
mmu-miR-125b-5p	NM_001109991
mmu-miR-125b-5p	NM_001110100
mmu-miR-125b-5p	NM_001110140
mmu-miR-125b-5p	NM_001110147
mmu-miR-125b-5p	NM_001110163
mmu-miR-125b-5p	NM_001110252
mmu-miR-125b-5p	NM_001110253
mmu-miR-125b-5p	NM_001110315
mmu-miR-125b-5p	NM_001110337
mmu-miR-125b-5p	NM_001110508
mmu-miR-125b-5p	NM_001110778
mmu-miR-125b-5p	NM_001110783
mmu-miR-125b-5p	NM_001110796
mmu-miR-125b-5p	NM_001110831
mmu-miR-125b-5p	NM_001111015
mmu-miR-125b-5p	NM_001111026
mmu-miR-125b-5p	NM_001111027
mmu-miR-125b-5p	NM_001111048
mmu-miR-125b-5p	NM_001111102
mmu-miR-125b-5p	NM_001111111
mmu-miR-125b-5p	NM_001111140
mmu-miR-125b-5p	NM_001111314
mmu-miR-125b-5p	NM_001111324
mmu-miR-125b-5p	NM_001111331
mmu-miR-125b-5p	NM_001112699
mmu-miR-125b-5p	NM_001112700
mmu-miR-125b-5p	NM_001112714
mmu-miR-125b-5p	NM_001112796
mmu-miR-125b-5p	NM_001112798
mmu-miR-125b-5p	NM_001113199
mmu-miR-125b-5p	NM_001113209
mmu-miR-125b-5p	NM_001113210
mmu-miR-125b-5p	NM_001113246
mmu-miR-125b-5p	NM_001113327
mmu-miR-125b-5p	NM_001113345
mmu-miR-125b-5p	NM_001113346
mmu-miR-125b-5p	NM_001113362
mmu-miR-125b-5p	NM_001113364
mmu-miR-125b-5p	NM_001113373
mmu-miR-125b-5p	NM_001113379
mmu-miR-125b-5p	NM_001113385
mmu-miR-125b-5p	NM_001113392
mmu-miR-125b-5p	NM_001113393
mmu-miR-125b-5p	NM_001113394
mmu-miR-125b-5p	NM_001113481
mmu-miR-125b-5p	NM_001113515
mmu-miR-125b-5p	NM_001113553
mmu-miR-125b-5p	NM_001114116
mmu-miR-125b-5p	NM_001114541
mmu-miR-125b-5p	NM_001114597
mmu-miR-125b-5p	NM_001114609
mmu-miR-125b-5p	NM_001115009
mmu-miR-125b-5p	NM_001115018
mmu-miR-125b-5p	NM_001122603
mmu-miR-125b-5p	NM_001122604
mmu-miR-125b-5p	NM_001122605
mmu-miR-125b-5p	NM_001122640
mmu-miR-125b-5p	NM_001122667
mmu-miR-125b-5p	NM_001122680
mmu-miR-125b-5p	NM_001122768
mmu-miR-125b-5p	NM_001122818
mmu-miR-125b-5p	NM_001122992
mmu-miR-125b-5p	NM_001122998
mmu-miR-125b-5p	NM_001123382
mmu-miR-125b-5p	NM_001126045
mmu-miR-125b-5p	NM_001126047
mmu-miR-125b-5p	NM_001128151
mmu-miR-125b-5p	NM_001128169
mmu-miR-125b-5p	NM_001128170
mmu-miR-125b-5p	NM_001128171
mmu-miR-125b-5p	NM_001128307
mmu-miR-125b-5p	NM_001128308
mmu-miR-125b-5p	NM_001128606
mmu-miR-125b-5p	NM_001128607
mmu-miR-125b-5p	NM_001129999
mmu-miR-125b-5p	NM_001130000
mmu-miR-125b-5p	NM_001130150
mmu-miR-125b-5p	NM_001130151
mmu-miR-125b-5p	NM_001130152
mmu-miR-125b-5p	NM_001130153
mmu-miR-125b-5p	NM_001130456
mmu-miR-125b-5p	NM_001130693
mmu-miR-125b-5p	NM_001134391
mmu-miR-125b-5p	NM_001134465
mmu-miR-125b-5p	NM_001134474
mmu-miR-125b-5p	NM_001134480
mmu-miR-125b-5p	NM_001134791
mmu-miR-125b-5p	NM_001135100
mmu-miR-125b-5p	NM_001135149
mmu-miR-125b-5p	NM_001135150
mmu-miR-125b-5p	NM_001135657
mmu-miR-125b-5p	NM_001136057
mmu-miR-125b-5p	NM_001136073
mmu-miR-125b-5p	NM_001136081
mmu-miR-125b-5p	NM_001136087
mmu-miR-125b-5p	NM_001136088
mmu-miR-125b-5p	NM_001136104
mmu-miR-125b-5p	NM_001136226
mmu-miR-125b-5p	NM_001136484
mmu-miR-125b-5p	NM_001142681
mmu-miR-125b-5p	NM_001142690
mmu-miR-125b-5p	NM_001142691
mmu-miR-125b-5p	NM_001142916
mmu-miR-125b-5p	NM_001142943
mmu-miR-125b-5p	NM_001142952
mmu-miR-125b-5p	NM_001143755
mmu-miR-125b-5p	NM_001143834
mmu-miR-125b-5p	NM_001143956
mmu-miR-125b-5p	NM_001145351
mmu-miR-125b-5p	NM_001145352
mmu-miR-125b-5p	NM_001145403
mmu-miR-125b-5p	NM_001145834
mmu-miR-125b-5p	NM_001145835
mmu-miR-125b-5p	NM_001145836
mmu-miR-125b-5p	NM_001145858
mmu-miR-125b-5p	NM_001145859
mmu-miR-125b-5p	NM_001145888
mmu-miR-125b-5p	NM_001145895
mmu-miR-125b-5p	NM_001145919
mmu-miR-125b-5p	NM_001145952
mmu-miR-125b-5p	NM_001145954
mmu-miR-125b-5p	NM_001145967
mmu-miR-125b-5p	NM_001145979
mmu-miR-125b-5p	NM_001145999
mmu-miR-125b-5p	NM_001146000
mmu-miR-125b-5p	NM_001146024
mmu-miR-125b-5p	NM_001146031
mmu-miR-125b-5p	NM_001146046
mmu-miR-125b-5p	NM_001146047
mmu-miR-125b-5p	NM_001146183
mmu-miR-125b-5p	NM_001146211
mmu-miR-125b-5p	NM_001146212
mmu-miR-125b-5p	NM_001146268
mmu-miR-125b-5p	NM_001146275
mmu-miR-125b-5p	NM_001146350
mmu-miR-125b-5p	NM_001146351
mmu-miR-125b-5p	NM_001159344
mmu-miR-125b-5p	NM_001159361
mmu-miR-125b-5p	NM_001159393
mmu-miR-125b-5p	NM_001159396
mmu-miR-125b-5p	NM_001159502
mmu-miR-125b-5p	NM_001159536
mmu-miR-125b-5p	NM_001159537
mmu-miR-125b-5p	NM_001159538
mmu-miR-125b-5p	NM_001159591
mmu-miR-125b-5p	NM_001159598
mmu-miR-125b-5p	NM_001159609
mmu-miR-125b-5p	NM_001159631
mmu-miR-125b-5p	NM_001159634
mmu-miR-125b-5p	NM_001159725
mmu-miR-125b-5p	NM_001159731
mmu-miR-125b-5p	NM_001159774
mmu-miR-125b-5p	NM_001159963
mmu-miR-125b-5p	NM_001159965
mmu-miR-125b-5p	NM_001159966
mmu-miR-125b-5p	NM_001159967
mmu-miR-125b-5p	NM_001159968
mmu-miR-125b-5p	NM_001159986
mmu-miR-125b-5p	NM_001160049
mmu-miR-125b-5p	NM_001160150
mmu-miR-125b-5p	NM_001160151
mmu-miR-125b-5p	NM_001160152
mmu-miR-125b-5p	NM_001160214
mmu-miR-125b-5p	NM_001160251
mmu-miR-125b-5p	NM_001160261
mmu-miR-125b-5p	NM_001160262
mmu-miR-125b-5p	NM_001160268
mmu-miR-125b-5p	NM_001160359
mmu-miR-125b-5p	NM_001160360
mmu-miR-125b-5p	NM_001160366
mmu-miR-125b-5p	NM_001161432
mmu-miR-125b-5p	NM_001161623
mmu-miR-125b-5p	NM_001161722
mmu-miR-125b-5p	NM_001161730
mmu-miR-125b-5p	NM_001161854
mmu-miR-125b-5p	NM_001162375
mmu-miR-125b-5p	NM_001162414
mmu-miR-125b-5p	NM_001162415
mmu-miR-125b-5p	NM_001162500
mmu-miR-125b-5p	NM_001162868
mmu-miR-125b-5p	NM_001162869
mmu-miR-125b-5p	NM_001162928
mmu-miR-125b-5p	NM_001162929
mmu-miR-125b-5p	NM_001162980
mmu-miR-125b-5p	NM_001162998
mmu-miR-125b-5p	NM_001163018
mmu-miR-125b-5p	NM_001163061
mmu-miR-125b-5p	NM_001163145
mmu-miR-125b-5p	NM_001163161
mmu-miR-125b-5p	NM_001163175
mmu-miR-125b-5p	NM_001163215
mmu-miR-125b-5p	NM_001163216
mmu-miR-125b-5p	NM_001163217
mmu-miR-125b-5p	NM_001163218
mmu-miR-125b-5p	NM_001163282
mmu-miR-125b-5p	NM_001163336
mmu-miR-125b-5p	NM_001163337
mmu-miR-125b-5p	NM_001163356
mmu-miR-125b-5p	NM_001163358
mmu-miR-125b-5p	NM_001163396
mmu-miR-125b-5p	NM_001163415
mmu-miR-125b-5p	NM_001163430
mmu-miR-125b-5p	NM_001163447
mmu-miR-125b-5p	NM_001163448
mmu-miR-125b-5p	NM_001163449
mmu-miR-125b-5p	NM_001163450
mmu-miR-125b-5p	NM_001163451
mmu-miR-125b-5p	NM_001163453
mmu-miR-125b-5p	NM_001163464
mmu-miR-125b-5p	NM_001163525
mmu-miR-125b-5p	NM_001163526
mmu-miR-125b-5p	NM_001163540
mmu-miR-125b-5p	NM_001163542
mmu-miR-125b-5p	NM_001163548
mmu-miR-125b-5p	NM_001163549
mmu-miR-125b-5p	NM_001163566
mmu-miR-125b-5p	NM_001163590
mmu-miR-125b-5p	NM_001163591
mmu-miR-125b-5p	NM_001163611
mmu-miR-125b-5p	NM_001163630
mmu-miR-125b-5p	NM_001163631
mmu-miR-125b-5p	NM_001163632
mmu-miR-125b-5p	NM_001163643
mmu-miR-125b-5p	NM_001163660
mmu-miR-125b-5p	NM_001163721
mmu-miR-125b-5p	NM_001163722
mmu-miR-125b-5p	NM_001163749
mmu-miR-125b-5p	NM_001163792
mmu-miR-125b-5p	NM_001163793
mmu-miR-125b-5p	NM_001163795
mmu-miR-125b-5p	NM_001163796
mmu-miR-125b-5p	NM_001164109
mmu-miR-125b-5p	NM_001164147
mmu-miR-125b-5p	NM_001164148
mmu-miR-125b-5p	NM_001164149
mmu-miR-125b-5p	NM_001164150
mmu-miR-125b-5p	NM_001164151
mmu-miR-125b-5p	NM_001164152
mmu-miR-125b-5p	NM_001164153
mmu-miR-125b-5p	NM_001164156
mmu-miR-125b-5p	NM_001164172
mmu-miR-125b-5p	NM_001164173
mmu-miR-125b-5p	NM_001164203
mmu-miR-125b-5p	NM_001164225
mmu-miR-125b-5p	NM_001164311
mmu-miR-125b-5p	NM_001164314
mmu-miR-125b-5p	NM_001164363
mmu-miR-125b-5p	NM_001164365
mmu-miR-125b-5p	NM_001164441
mmu-miR-125b-5p	NM_001164477
mmu-miR-125b-5p	NM_001164488
mmu-miR-125b-5p	NM_001164528
mmu-miR-125b-5p	NM_001164532
mmu-miR-125b-5p	NM_001164565
mmu-miR-125b-5p	NM_001164569
mmu-miR-125b-5p	NM_001164570
mmu-miR-125b-5p	NM_001164571
mmu-miR-125b-5p	NM_001164606
mmu-miR-125b-5p	NM_001164614
mmu-miR-125b-5p	NM_001164620
mmu-miR-125b-5p	NM_001164630
mmu-miR-125b-5p	NM_001164631
mmu-miR-125b-5p	NM_001164632
mmu-miR-125b-5p	NM_001164633
mmu-miR-125b-5p	NM_001164661
mmu-miR-125b-5p	NM_001164662
mmu-miR-125b-5p	NM_001164663
mmu-miR-125b-5p	NM_001164677
mmu-miR-125b-5p	NM_001164678
mmu-miR-125b-5p	NM_001164704
mmu-miR-125b-5p	NM_001164802
mmu-miR-125b-5p	NM_001164805
mmu-miR-125b-5p	NM_001164806
mmu-miR-125b-5p	NM_001165894
mmu-miR-125b-5p	NM_001165948
mmu-miR-125b-5p	NM_001166064
mmu-miR-125b-5p	NM_001166164
mmu-miR-125b-5p	NM_001166206
mmu-miR-125b-5p	NM_001166207
mmu-miR-125b-5p	NM_001166370
mmu-miR-125b-5p	NM_001166397
mmu-miR-125b-5p	NM_001166398
mmu-miR-125b-5p	NM_001166402
mmu-miR-125b-5p	NM_001166413
mmu-miR-125b-5p	NM_001166493
mmu-miR-125b-5p	NM_001166501
mmu-miR-125b-5p	NM_001166503
mmu-miR-125b-5p	NM_001166603
mmu-miR-125b-5p	NM_001166604
mmu-miR-125b-5p	NM_001166661
mmu-miR-125b-5p	NM_001166662
mmu-miR-125b-5p	NM_001166669
mmu-miR-125b-5p	NM_001166670
mmu-miR-125b-5p	NM_001166671
mmu-miR-125b-5p	NM_001167578
mmu-miR-125b-5p	NM_001167784
mmu-miR-125b-5p	NM_001167860
mmu-miR-125b-5p	NM_001167861
mmu-miR-125b-5p	NM_001167883
mmu-miR-125b-5p	NM_001167906
mmu-miR-125b-5p	NM_001167908
mmu-miR-125b-5p	NM_001167913
mmu-miR-125b-5p	NM_001167918
mmu-miR-125b-5p	NM_001167923
mmu-miR-125b-5p	NM_001167937
mmu-miR-125b-5p	NM_001167938
mmu-miR-125b-5p	NM_001167967
mmu-miR-125b-5p	NM_001167976
mmu-miR-125b-5p	NM_001168253
mmu-miR-125b-5p	NM_001168277
mmu-miR-125b-5p	NM_001168288
mmu-miR-125b-5p	NM_001168292
mmu-miR-125b-5p	NM_001168293
mmu-miR-125b-5p	NM_001168321
mmu-miR-125b-5p	NM_001168475
mmu-miR-125b-5p	NM_001168476
mmu-miR-125b-5p	NM_001168477
mmu-miR-125b-5p	NM_001168515
mmu-miR-125b-5p	NM_001168521
mmu-miR-125b-5p	NM_001168535
mmu-miR-125b-5p	NM_001168537
mmu-miR-125b-5p	NM_001168538
mmu-miR-125b-5p	NM_001168562
mmu-miR-125b-5p	NM_001168600
mmu-miR-125b-5p	NM_001168602
mmu-miR-125b-5p	NM_001168615
mmu-miR-125b-5p	NM_001168622
mmu-miR-125b-5p	NM_001168643
mmu-miR-125b-5p	NM_001168644
mmu-miR-125b-5p	NM_001168645
mmu-miR-125b-5p	NM_001168646
mmu-miR-125b-5p	NM_001168672
mmu-miR-125b-5p	NM_001168684
mmu-miR-125b-5p	NM_001168693
mmu-miR-125b-5p	NM_001170341
mmu-miR-125b-5p	NM_001170433
mmu-miR-125b-5p	NM_001170567
mmu-miR-125b-5p	NM_001170571
mmu-miR-125b-5p	NM_001170643
mmu-miR-125b-5p	NM_001170745
mmu-miR-125b-5p	NM_001170746
mmu-miR-125b-5p	NM_001170787
mmu-miR-125b-5p	NM_001170788
mmu-miR-125b-5p	NM_001170789
mmu-miR-125b-5p	NM_001170847
mmu-miR-125b-5p	NM_001170912
mmu-miR-125b-5p	NM_001170913
mmu-miR-125b-5p	NM_001170954
mmu-miR-125b-5p	NM_001170979
mmu-miR-125b-5p	NM_001171003
mmu-miR-125b-5p	NM_001171026
mmu-miR-125b-5p	NM_001171034
mmu-miR-125b-5p	NM_001171615
mmu-miR-125b-5p	NM_001171616
mmu-miR-125b-5p	NM_001171680
mmu-miR-125b-5p	NM_001172095
mmu-miR-125b-5p	NM_001172113
mmu-miR-125b-5p	NM_001172114
mmu-miR-125b-5p	NM_001172136
mmu-miR-125b-5p	NM_001172207
mmu-miR-125b-5p	NM_001172216
mmu-miR-125b-5p	NM_001173477
mmu-miR-125b-5p	NM_001173506
mmu-miR-125b-5p	NM_001174053
mmu-miR-125b-5p	NM_001174054
mmu-miR-125b-5p	NM_001174107
mmu-miR-125b-5p	NM_001177323
mmu-miR-125b-5p	NM_001177412
mmu-miR-125b-5p	NM_001177438
mmu-miR-125b-5p	NM_001177505
mmu-miR-125b-5p	NM_001177513
mmu-miR-125b-5p	NM_001177576
mmu-miR-125b-5p	NM_001177588
mmu-miR-125b-5p	NM_001177589
mmu-miR-125b-5p	NM_001177629
mmu-miR-125b-5p	NM_001177648
mmu-miR-125b-5p	NM_001177649
mmu-miR-125b-5p	NM_001177650
mmu-miR-125b-5p	NM_001177666
mmu-miR-125b-5p	NM_001177706
mmu-miR-125b-5p	NM_001177707
mmu-miR-125b-5p	NM_001177708
mmu-miR-125b-5p	NM_001177709
mmu-miR-125b-5p	NM_001177710
mmu-miR-125b-5p	NM_001177752
mmu-miR-125b-5p	NM_001177753
mmu-miR-125b-5p	NM_001177754
mmu-miR-125b-5p	NM_001177755
mmu-miR-125b-5p	NM_001177756
mmu-miR-125b-5p	NM_001177757
mmu-miR-125b-5p	NM_001177758
mmu-miR-125b-5p	NM_001177784
mmu-miR-125b-5p	NM_001177789
mmu-miR-125b-5p	NM_001177790
mmu-miR-125b-5p	NM_001177791
mmu-miR-125b-5p	NM_001177843
mmu-miR-125b-5p	NM_001177844
mmu-miR-125b-5p	NM_001177849
mmu-miR-125b-5p	NM_001177887
mmu-miR-125b-5p	NM_001177900
mmu-miR-125b-5p	NM_001177902
mmu-miR-125b-5p	NM_001185020
mmu-miR-125b-5p	NM_001185021
mmu-miR-125b-5p	NM_001190325
mmu-miR-125b-5p	NM_001190385
mmu-miR-125b-5p	NM_001190386
mmu-miR-125b-5p	NM_001190437
mmu-miR-125b-5p	NM_001190466
mmu-miR-125b-5p	NM_001190786
mmu-miR-125b-5p	NM_001190800
mmu-miR-125b-5p	NM_001190830
mmu-miR-125b-5p	NM_001190912
mmu-miR-125b-5p	NM_001190978
mmu-miR-125b-5p	NM_001193645
mmu-miR-125b-5p	NM_001195006
mmu-miR-125b-5p	NM_001195034
mmu-miR-125b-5p	NM_001195083
mmu-miR-125b-5p	NM_001195097
mmu-miR-125b-5p	NM_001195130
mmu-miR-125b-5p	NM_001195229
mmu-miR-125b-5p	NM_001195255
mmu-miR-125b-5p	NM_001195673
mmu-miR-125b-5p	NM_001195674
mmu-miR-125b-5p	NM_001195681
mmu-miR-125b-5p	NM_001195732
mmu-miR-125b-5p	NM_001197321
mmu-miR-125b-5p	NM_001197322
mmu-miR-125b-5p	NM_001198811
mmu-miR-125b-5p	NM_001198831
mmu-miR-125b-5p	NM_001198833
mmu-miR-125b-5p	NM_001198839
mmu-miR-125b-5p	NM_001198866
mmu-miR-125b-5p	NM_001198867
mmu-miR-125b-5p	NM_001198984
mmu-miR-125b-5p	NM_001199023
mmu-miR-125b-5p	NM_001199024
mmu-miR-125b-5p	NM_001199025
mmu-miR-125b-5p	NM_001199043
mmu-miR-125b-5p	NM_001199044
mmu-miR-125b-5p	NM_001199083
mmu-miR-125b-5p	NM_001199084
mmu-miR-125b-5p	NM_001199136
mmu-miR-125b-5p	NM_001199137
mmu-miR-125b-5p	NM_001199272
mmu-miR-125b-5p	NM_001199293
mmu-miR-125b-5p	NM_001199305
mmu-miR-125b-5p	NM_001199330
mmu-miR-125b-5p	NM_001199433
mmu-miR-125b-5p	NM_001199785
mmu-miR-125b-5p	NM_001200002
mmu-miR-125b-5p	NM_001201323
mmu-miR-125b-5p	NM_001204129
mmu-miR-125b-5p	NM_001204130
mmu-miR-125b-5p	NM_001204165
mmu-miR-125b-5p	NM_001204166
mmu-miR-125b-5p	NM_001204241
mmu-miR-125b-5p	NM_001204275
mmu-miR-125b-5p	NM_001204276
mmu-miR-125b-5p	NM_001204277
mmu-miR-125b-5p	NM_001204278
mmu-miR-125b-5p	NM_001204279
mmu-miR-125b-5p	NM_001204280
mmu-miR-125b-5p	NM_001204281
mmu-miR-125b-5p	NM_001204875
mmu-miR-125b-5p	NM_001205043
mmu-miR-125b-5p	NM_001205044
mmu-miR-125b-5p	NM_001205082
mmu-miR-125b-5p	NM_001205132
mmu-miR-125b-5p	NM_001205133
mmu-miR-125b-5p	NM_001205173
mmu-miR-125b-5p	NM_001205204
mmu-miR-125b-5p	NM_001205270
mmu-miR-125b-5p	NM_001205336
mmu-miR-125b-5p	NM_001205343
mmu-miR-125b-5p	NM_001205353
mmu-miR-125b-5p	NM_001206367
mmu-miR-125b-5p	NM_001206368
mmu-miR-125b-5p	NM_001206369
mmu-miR-125b-5p	NM_001214911
mmu-miR-125b-5p	NM_001220499
mmu-miR-125b-5p	NM_001242349
mmu-miR-125b-5p	NM_001242378
mmu-miR-125b-5p	NM_001242379
mmu-miR-125b-5p	NM_001242380
mmu-miR-125b-5p	NM_001242381
mmu-miR-125b-5p	NM_001242382
mmu-miR-125b-5p	NM_001242383
mmu-miR-125b-5p	NM_001242411
mmu-miR-125b-5p	NM_001242419
mmu-miR-125b-5p	NM_001242423
mmu-miR-125b-5p	NM_001242424
mmu-miR-125b-5p	NM_001242430
mmu-miR-125b-5p	NM_001242558
mmu-miR-125b-5p	NM_001242647
mmu-miR-125b-5p	NM_001242934
mmu-miR-125b-5p	NM_001243008
mmu-miR-125b-5p	NM_001243009
mmu-miR-125b-5p	NM_001243306
mmu-miR-125b-5p	NM_001243760
mmu-miR-125b-5p	NM_001243761
mmu-miR-125b-5p	NM_001244936
mmu-miR-125b-5p	NM_001244952
mmu-miR-125b-5p	NM_001247984
mmu-miR-125b-5p	NM_001251833
mmu-miR-125b-5p	NM_001251849
mmu-miR-125b-5p	NM_001252059
mmu-miR-125b-5p	NM_001252060
mmu-miR-125b-5p	NM_001252061
mmu-miR-125b-5p	NM_001252067
mmu-miR-125b-5p	NM_001252083
mmu-miR-125b-5p	NM_001252200
mmu-miR-125b-5p	NM_001252201
mmu-miR-125b-5p	NM_001252202
mmu-miR-125b-5p	NM_001252332
mmu-miR-125b-5p	NM_001252333
mmu-miR-125b-5p	NM_001252401
mmu-miR-125b-5p	NM_001252442
mmu-miR-125b-5p	NM_001252444
mmu-miR-125b-5p	NM_001252445
mmu-miR-125b-5p	NM_001252463
mmu-miR-125b-5p	NM_001252464
mmu-miR-125b-5p	NM_001252465
mmu-miR-125b-5p	NM_001252473
mmu-miR-125b-5p	NM_001252474
mmu-miR-125b-5p	NM_001252475
mmu-miR-125b-5p	NM_001252518
mmu-miR-125b-5p	NM_001252530
mmu-miR-125b-5p	NM_001252531
mmu-miR-125b-5p	NM_001252566
mmu-miR-125b-5p	NM_001252567
mmu-miR-125b-5p	NM_001252582
mmu-miR-125b-5p	NM_001252583
mmu-miR-125b-5p	NM_001252635
mmu-miR-125b-5p	NM_001252642
mmu-miR-125b-5p	NM_001252643
mmu-miR-125b-5p	NM_001252654
mmu-miR-125b-5p	NM_001252655
mmu-miR-125b-5p	NM_001252656
mmu-miR-125b-5p	NM_001252658
mmu-miR-125b-5p	NM_001252659
mmu-miR-125b-5p	NM_001253683
mmu-miR-125b-5p	NM_001253817
mmu-miR-125b-5p	NM_001253819
mmu-miR-125b-5p	NM_001253857
mmu-miR-125b-5p	NM_001253885
mmu-miR-125b-5p	NM_001253886
mmu-miR-125b-5p	NM_001253887
mmu-miR-125b-5p	NM_001256081
mmu-miR-125b-5p	NM_001256082
mmu-miR-125b-5p	NM_001256083
mmu-miR-125b-5p	NM_001256122
mmu-miR-125b-5p	NM_001256380
mmu-miR-125b-5p	NM_001256382
mmu-miR-125b-5p	NM_001256383
mmu-miR-125b-5p	NM_001256432
mmu-miR-125b-5p	NM_001267724
mmu-miR-125b-5p	NM_001267872
mmu-miR-125b-5p	NM_001270475
mmu-miR-125b-5p	NM_001270700
mmu-miR-125b-5p	NM_001271020
mmu-miR-125b-5p	NM_001271353
mmu-miR-125b-5p	NM_001271467
mmu-miR-125b-5p	NM_001271468
mmu-miR-125b-5p	NM_001271470
mmu-miR-125b-5p	NM_001271472
mmu-miR-125b-5p	NM_001271473
mmu-miR-125b-5p	NM_001271497
mmu-miR-125b-5p	NM_001271498
mmu-miR-125b-5p	NM_001271499
mmu-miR-125b-5p	NM_001271500
mmu-miR-125b-5p	NM_001271501
mmu-miR-125b-5p	NM_001271511
mmu-miR-125b-5p	NM_001271526
mmu-miR-125b-5p	NM_001271586
mmu-miR-125b-5p	NM_001271599
mmu-miR-125b-5p	NM_007376
mmu-miR-125b-5p	NM_007383
mmu-miR-125b-5p	NM_007384
mmu-miR-125b-5p	NM_007387
mmu-miR-125b-5p	NM_007395
mmu-miR-125b-5p	NM_007400
mmu-miR-125b-5p	NM_007401
mmu-miR-125b-5p	NM_007403
mmu-miR-125b-5p	NM_007408
mmu-miR-125b-5p	NM_007410
mmu-miR-125b-5p	NM_007415
mmu-miR-125b-5p	NM_007423
mmu-miR-125b-5p	NM_007426
mmu-miR-125b-5p	NM_007431
mmu-miR-125b-5p	NM_007435
mmu-miR-125b-5p	NM_007439
mmu-miR-125b-5p	NM_007455
mmu-miR-125b-5p	NM_007461
mmu-miR-125b-5p	NM_007463
mmu-miR-125b-5p	NM_007472
mmu-miR-125b-5p	NM_007473
mmu-miR-125b-5p	NM_007488
mmu-miR-125b-5p	NM_007495
mmu-miR-125b-5p	NM_007496
mmu-miR-125b-5p	NM_007508
mmu-miR-125b-5p	NM_007514
mmu-miR-125b-5p	NM_007523
mmu-miR-125b-5p	NM_007525
mmu-miR-125b-5p	NM_007532
mmu-miR-125b-5p	NM_007554
mmu-miR-125b-5p	NM_007567
mmu-miR-125b-5p	NM_007572
mmu-miR-125b-5p	NM_007574
mmu-miR-125b-5p	NM_007575
mmu-miR-125b-5p	NM_007578
mmu-miR-125b-5p	NM_007584
mmu-miR-125b-5p	NM_007595
mmu-miR-125b-5p	NM_007602
mmu-miR-125b-5p	NM_007619
mmu-miR-125b-5p	NM_007620
mmu-miR-125b-5p	NM_007623
mmu-miR-125b-5p	NM_007632
mmu-miR-125b-5p	NM_007634
mmu-miR-125b-5p	NM_007680
mmu-miR-125b-5p	NM_007682
mmu-miR-125b-5p	NM_007690
mmu-miR-125b-5p	NM_007720
mmu-miR-125b-5p	NM_007724
mmu-miR-125b-5p	NM_007729
mmu-miR-125b-5p	NM_007731
mmu-miR-125b-5p	NM_007732
mmu-miR-125b-5p	NM_007734
mmu-miR-125b-5p	NM_007735
mmu-miR-125b-5p	NM_007737
mmu-miR-125b-5p	NM_007738
mmu-miR-125b-5p	NM_007741
mmu-miR-125b-5p	NM_007742
mmu-miR-125b-5p	NM_007743
mmu-miR-125b-5p	NM_007746
mmu-miR-125b-5p	NM_007769
mmu-miR-125b-5p	NM_007772
mmu-miR-125b-5p	NM_007780
mmu-miR-125b-5p	NM_007789
mmu-miR-125b-5p	NM_007804
mmu-miR-125b-5p	NM_007835
mmu-miR-125b-5p	NM_007864
mmu-miR-125b-5p	NM_007868
mmu-miR-125b-5p	NM_007878
mmu-miR-125b-5p	NM_007880
mmu-miR-125b-5p	NM_007896
mmu-miR-125b-5p	NM_007901
mmu-miR-125b-5p	NM_007924
mmu-miR-125b-5p	NM_007928
mmu-miR-125b-5p	NM_007939
mmu-miR-125b-5p	NM_007950
mmu-miR-125b-5p	NM_007955
mmu-miR-125b-5p	NM_007962
mmu-miR-125b-5p	NM_007983
mmu-miR-125b-5p	NM_007998
mmu-miR-125b-5p	NM_008010
mmu-miR-125b-5p	NM_008021
mmu-miR-125b-5p	NM_008062
mmu-miR-125b-5p	NM_008087
mmu-miR-125b-5p	NM_008105
mmu-miR-125b-5p	NM_008116
mmu-miR-125b-5p	NM_008119
mmu-miR-125b-5p	NM_008124
mmu-miR-125b-5p	NM_008125
mmu-miR-125b-5p	NM_008175
mmu-miR-125b-5p	NM_008238
mmu-miR-125b-5p	NM_008261
mmu-miR-125b-5p	NM_008266
mmu-miR-125b-5p	NM_008267
mmu-miR-125b-5p	NM_008280
mmu-miR-125b-5p	NM_008281
mmu-miR-125b-5p	NM_008285
mmu-miR-125b-5p	NM_008305
mmu-miR-125b-5p	NM_008306
mmu-miR-125b-5p	NM_008344
mmu-miR-125b-5p	NM_008348
mmu-miR-125b-5p	NM_008358
mmu-miR-125b-5p	NM_008361
mmu-miR-125b-5p	NM_008362
mmu-miR-125b-5p	NM_008382
mmu-miR-125b-5p	NM_008383
mmu-miR-125b-5p	NM_008384
mmu-miR-125b-5p	NM_008386
mmu-miR-125b-5p	NM_008390
mmu-miR-125b-5p	NM_008406
mmu-miR-125b-5p	NM_008417
mmu-miR-125b-5p	NM_008418
mmu-miR-125b-5p	NM_008421
mmu-miR-125b-5p	NM_008422
mmu-miR-125b-5p	NM_008440
mmu-miR-125b-5p	NM_008468
mmu-miR-125b-5p	NM_008483
mmu-miR-125b-5p	NM_008484
mmu-miR-125b-5p	NM_008486
mmu-miR-125b-5p	NM_008488
mmu-miR-125b-5p	NM_008494
mmu-miR-125b-5p	NM_008496
mmu-miR-125b-5p	NM_008501
mmu-miR-125b-5p	NM_008511
mmu-miR-125b-5p	NM_008514
mmu-miR-125b-5p	NM_008548
mmu-miR-125b-5p	NM_008551
mmu-miR-125b-5p	NM_008562
mmu-miR-125b-5p	NM_008578
mmu-miR-125b-5p	NM_008610
mmu-miR-125b-5p	NM_008614
mmu-miR-125b-5p	NM_008622
mmu-miR-125b-5p	NM_008639
mmu-miR-125b-5p	NM_008659
mmu-miR-125b-5p	NM_008663
mmu-miR-125b-5p	NM_008665
mmu-miR-125b-5p	NM_008684
mmu-miR-125b-5p	NM_008687
mmu-miR-125b-5p	NM_008689
mmu-miR-125b-5p	NM_008692
mmu-miR-125b-5p	NM_008696
mmu-miR-125b-5p	NM_008706
mmu-miR-125b-5p	NM_008710
mmu-miR-125b-5p	NM_008712
mmu-miR-125b-5p	NM_008720
mmu-miR-125b-5p	NM_008727
mmu-miR-125b-5p	NM_008729
mmu-miR-125b-5p	NM_008739
mmu-miR-125b-5p	NM_008746
mmu-miR-125b-5p	NM_008752
mmu-miR-125b-5p	NM_008757
mmu-miR-125b-5p	NM_008759
mmu-miR-125b-5p	NM_008765
mmu-miR-125b-5p	NM_008795
mmu-miR-125b-5p	NM_008796
mmu-miR-125b-5p	NM_008800
mmu-miR-125b-5p	NM_008809
mmu-miR-125b-5p	NM_008826
mmu-miR-125b-5p	NM_008850
mmu-miR-125b-5p	NM_008866
mmu-miR-125b-5p	NM_008878
mmu-miR-125b-5p	NM_008879
mmu-miR-125b-5p	NM_008881
mmu-miR-125b-5p	NM_008883
mmu-miR-125b-5p	NM_008888
mmu-miR-125b-5p	NM_008902
mmu-miR-125b-5p	NM_008904
mmu-miR-125b-5p	NM_008906
mmu-miR-125b-5p	NM_008909
mmu-miR-125b-5p	NM_008914
mmu-miR-125b-5p	NM_008947
mmu-miR-125b-5p	NM_008948
mmu-miR-125b-5p	NM_008955
mmu-miR-125b-5p	NM_008957
mmu-miR-125b-5p	NM_008964
mmu-miR-125b-5p	NM_008976
mmu-miR-125b-5p	NM_008979
mmu-miR-125b-5p	NM_008982
mmu-miR-125b-5p	NM_008983
mmu-miR-125b-5p	NM_008988
mmu-miR-125b-5p	NM_008996
mmu-miR-125b-5p	NM_008998
mmu-miR-125b-5p	NM_009015
mmu-miR-125b-5p	NM_009029
mmu-miR-125b-5p	NM_009058
mmu-miR-125b-5p	NM_009062
mmu-miR-125b-5p	NM_009088
mmu-miR-125b-5p	NM_009089
mmu-miR-125b-5p	NM_009097
mmu-miR-125b-5p	NM_009107
mmu-miR-125b-5p	NM_009109
mmu-miR-125b-5p	NM_009122
mmu-miR-125b-5p	NM_009124
mmu-miR-125b-5p	NM_009158
mmu-miR-125b-5p	NM_009160
mmu-miR-125b-5p	NM_009163
mmu-miR-125b-5p	NM_009179
mmu-miR-125b-5p	NM_009196
mmu-miR-125b-5p	NM_009218
mmu-miR-125b-5p	NM_009229
mmu-miR-125b-5p	NM_009230
mmu-miR-125b-5p	NM_009257
mmu-miR-125b-5p	NM_009275
mmu-miR-125b-5p	NM_009281
mmu-miR-125b-5p	NM_009285
mmu-miR-125b-5p	NM_009287
mmu-miR-125b-5p	NM_009305
mmu-miR-125b-5p	NM_009317
mmu-miR-125b-5p	NM_009318
mmu-miR-125b-5p	NM_009324
mmu-miR-125b-5p	NM_009336
mmu-miR-125b-5p	NM_009341
mmu-miR-125b-5p	NM_009361
mmu-miR-125b-5p	NM_009387
mmu-miR-125b-5p	NM_009388
mmu-miR-125b-5p	NM_009397
mmu-miR-125b-5p	NM_009399
mmu-miR-125b-5p	NM_009424
mmu-miR-125b-5p	NM_009427
mmu-miR-125b-5p	NM_009464
mmu-miR-125b-5p	NM_009472
mmu-miR-125b-5p	NM_009480
mmu-miR-125b-5p	NM_009500
mmu-miR-125b-5p	NM_009502
mmu-miR-125b-5p	NM_009527
mmu-miR-125b-5p	NM_009530
mmu-miR-125b-5p	NM_009535
mmu-miR-125b-5p	NM_009566
mmu-miR-125b-5p	NM_009572
mmu-miR-125b-5p	NM_009573
mmu-miR-125b-5p	NM_009578
mmu-miR-125b-5p	NM_009582
mmu-miR-125b-5p	NM_009591
mmu-miR-125b-5p	NM_009595
mmu-miR-125b-5p	NM_009597
mmu-miR-125b-5p	NM_009613
mmu-miR-125b-5p	NM_009614
mmu-miR-125b-5p	NM_009616
mmu-miR-125b-5p	NM_009618
mmu-miR-125b-5p	NM_009619
mmu-miR-125b-5p	NM_009622
mmu-miR-125b-5p	NM_009623
mmu-miR-125b-5p	NM_009624
mmu-miR-125b-5p	NM_009630
mmu-miR-125b-5p	NM_009636
mmu-miR-125b-5p	NM_009643
mmu-miR-125b-5p	NM_009644
mmu-miR-125b-5p	NM_009649
mmu-miR-125b-5p	NM_009652
mmu-miR-125b-5p	NM_009656
mmu-miR-125b-5p	NM_009667
mmu-miR-125b-5p	NM_009676
mmu-miR-125b-5p	NM_009685
mmu-miR-125b-5p	NM_009690
mmu-miR-125b-5p	NM_009697
mmu-miR-125b-5p	NM_009703
mmu-miR-125b-5p	NM_009707
mmu-miR-125b-5p	NM_009710
mmu-miR-125b-5p	NM_009713
mmu-miR-125b-5p	NM_009722
mmu-miR-125b-5p	NM_009733
mmu-miR-125b-5p	NM_009734
mmu-miR-125b-5p	NM_009748
mmu-miR-125b-5p	NM_009753
mmu-miR-125b-5p	NM_009765
mmu-miR-125b-5p	NM_009778
mmu-miR-125b-5p	NM_009811
mmu-miR-125b-5p	NM_009822
mmu-miR-125b-5p	NM_009824
mmu-miR-125b-5p	NM_009827
mmu-miR-125b-5p	NM_009831
mmu-miR-125b-5p	NM_009842
mmu-miR-125b-5p	NM_009844
mmu-miR-125b-5p	NM_009845
mmu-miR-125b-5p	NM_009862
mmu-miR-125b-5p	NM_009866
mmu-miR-125b-5p	NM_009868
mmu-miR-125b-5p	NM_009886
mmu-miR-125b-5p	NM_009891
mmu-miR-125b-5p	NM_009926
mmu-miR-125b-5p	NM_009928
mmu-miR-125b-5p	NM_009929
mmu-miR-125b-5p	NM_009930
mmu-miR-125b-5p	NM_009932
mmu-miR-125b-5p	NM_009933
mmu-miR-125b-5p	NM_009936
mmu-miR-125b-5p	NM_009947
mmu-miR-125b-5p	NM_009954
mmu-miR-125b-5p	NM_009959
mmu-miR-125b-5p	NM_009971
mmu-miR-125b-5p	NM_009974
mmu-miR-125b-5p	NM_009986
mmu-miR-125b-5p	NM_009991
mmu-miR-125b-5p	NM_010016
mmu-miR-125b-5p	NM_010021
mmu-miR-125b-5p	NM_010043
mmu-miR-125b-5p	NM_010049
mmu-miR-125b-5p	NM_010069
mmu-miR-125b-5p	NM_010070
mmu-miR-125b-5p	NM_010071
mmu-miR-125b-5p	NM_010084
mmu-miR-125b-5p	NM_010087
mmu-miR-125b-5p	NM_010091
mmu-miR-125b-5p	NM_010094
mmu-miR-125b-5p	NM_010101
mmu-miR-125b-5p	NM_010113
mmu-miR-125b-5p	NM_010121
mmu-miR-125b-5p	NM_010127
mmu-miR-125b-5p	NM_010137
mmu-miR-125b-5p	NM_010141
mmu-miR-125b-5p	NM_010149
mmu-miR-125b-5p	NM_010155
mmu-miR-125b-5p	NM_010156
mmu-miR-125b-5p	NM_010157
mmu-miR-125b-5p	NM_010163
mmu-miR-125b-5p	NM_010173
mmu-miR-125b-5p	NM_010192
mmu-miR-125b-5p	NM_010196
mmu-miR-125b-5p	NM_010200
mmu-miR-125b-5p	NM_010203
mmu-miR-125b-5p	NM_010206
mmu-miR-125b-5p	NM_010208
mmu-miR-125b-5p	NM_010228
mmu-miR-125b-5p	NM_010249
mmu-miR-125b-5p	NM_010250
mmu-miR-125b-5p	NM_010258
mmu-miR-125b-5p	NM_010264
mmu-miR-125b-5p	NM_010265
mmu-miR-125b-5p	NM_010280
mmu-miR-125b-5p	NM_010301
mmu-miR-125b-5p	NM_010311
mmu-miR-125b-5p	NM_010345
mmu-miR-125b-5p	NM_010350
mmu-miR-125b-5p	NM_010361
mmu-miR-125b-5p	NM_010365
mmu-miR-125b-5p	NM_010386
mmu-miR-125b-5p	NM_010395
mmu-miR-125b-5p	NM_010397
mmu-miR-125b-5p	NM_010399
mmu-miR-125b-5p	NM_010418
mmu-miR-125b-5p	NM_010431
mmu-miR-125b-5p	NM_010437
mmu-miR-125b-5p	NM_010442
mmu-miR-125b-5p	NM_010458
mmu-miR-125b-5p	NM_010465
mmu-miR-125b-5p	NM_010468
mmu-miR-125b-5p	NM_010546
mmu-miR-125b-5p	NM_010570
mmu-miR-125b-5p	NM_010571
mmu-miR-125b-5p	NM_010589
mmu-miR-125b-5p	NM_010591
mmu-miR-125b-5p	NM_010596
mmu-miR-125b-5p	NM_010597
mmu-miR-125b-5p	NM_010598
mmu-miR-125b-5p	NM_010600
mmu-miR-125b-5p	NM_010601
mmu-miR-125b-5p	NM_010608
mmu-miR-125b-5p	NM_010616
mmu-miR-125b-5p	NM_010617
mmu-miR-125b-5p	NM_010623
mmu-miR-125b-5p	NM_010630
mmu-miR-125b-5p	NM_010657
mmu-miR-125b-5p	NM_010658
mmu-miR-125b-5p	NM_010667
mmu-miR-125b-5p	NM_010678
mmu-miR-125b-5p	NM_010683
mmu-miR-125b-5p	NM_010700
mmu-miR-125b-5p	NM_010717
mmu-miR-125b-5p	NM_010722
mmu-miR-125b-5p	NM_010731
mmu-miR-125b-5p	NM_010734
mmu-miR-125b-5p	NM_010766
mmu-miR-125b-5p	NM_010767
mmu-miR-125b-5p	NM_010775
mmu-miR-125b-5p	NM_010788
mmu-miR-125b-5p	NM_010800
mmu-miR-125b-5p	NM_010813
mmu-miR-125b-5p	NM_010815
mmu-miR-125b-5p	NM_010816
mmu-miR-125b-5p	NM_010819
mmu-miR-125b-5p	NM_010820
mmu-miR-125b-5p	NM_010821
mmu-miR-125b-5p	NM_010833
mmu-miR-125b-5p	NM_010836
mmu-miR-125b-5p	NM_010844
mmu-miR-125b-5p	NM_010855
mmu-miR-125b-5p	NM_010862
mmu-miR-125b-5p	NM_010876
mmu-miR-125b-5p	NM_010895
mmu-miR-125b-5p	NM_010899
mmu-miR-125b-5p	NM_010911
mmu-miR-125b-5p	NM_010925
mmu-miR-125b-5p	NM_010930
mmu-miR-125b-5p	NM_010957
mmu-miR-125b-5p	NM_011002
mmu-miR-125b-5p	NM_011046
mmu-miR-125b-5p	NM_011052
mmu-miR-125b-5p	NM_011059
mmu-miR-125b-5p	NM_011066
mmu-miR-125b-5p	NM_011067
mmu-miR-125b-5p	NM_011073
mmu-miR-125b-5p	NM_011102
mmu-miR-125b-5p	NM_011105
mmu-miR-125b-5p	NM_011117
mmu-miR-125b-5p	NM_011119
mmu-miR-125b-5p	NM_011131
mmu-miR-125b-5p	NM_011136
mmu-miR-125b-5p	NM_011154
mmu-miR-125b-5p	NM_011176
mmu-miR-125b-5p	NM_011180
mmu-miR-125b-5p	NM_011199
mmu-miR-125b-5p	NM_011201
mmu-miR-125b-5p	NM_011207
mmu-miR-125b-5p	NM_011233
mmu-miR-125b-5p	NM_011235
mmu-miR-125b-5p	NM_011247
mmu-miR-125b-5p	NM_011251
mmu-miR-125b-5p	NM_011266
mmu-miR-125b-5p	NM_011276
mmu-miR-125b-5p	NM_011299
mmu-miR-125b-5p	NM_011305
mmu-miR-125b-5p	NM_011345
mmu-miR-125b-5p	NM_011348
mmu-miR-125b-5p	NM_011349
mmu-miR-125b-5p	NM_011350
mmu-miR-125b-5p	NM_011355
mmu-miR-125b-5p	NM_011363
mmu-miR-125b-5p	NM_011370
mmu-miR-125b-5p	NM_011377
mmu-miR-125b-5p	NM_011396
mmu-miR-125b-5p	NM_011402
mmu-miR-125b-5p	NM_011406
mmu-miR-125b-5p	NM_011419
mmu-miR-125b-5p	NM_011426
mmu-miR-125b-5p	NM_011437
mmu-miR-125b-5p	NM_011448
mmu-miR-125b-5p	NM_011480
mmu-miR-125b-5p	NM_011486
mmu-miR-125b-5p	NM_011503
mmu-miR-125b-5p	NM_011507
mmu-miR-125b-5p	NM_011513
mmu-miR-125b-5p	NM_011514
mmu-miR-125b-5p	NM_011520
mmu-miR-125b-5p	NM_011522
mmu-miR-125b-5p	NM_011548
mmu-miR-125b-5p	NM_011552
mmu-miR-125b-5p	NM_011561
mmu-miR-125b-5p	NM_011580
mmu-miR-125b-5p	NM_011599
mmu-miR-125b-5p	NM_011600
mmu-miR-125b-5p	NM_011606
mmu-miR-125b-5p	NM_011609
mmu-miR-125b-5p	NM_011610
mmu-miR-125b-5p	NM_011637
mmu-miR-125b-5p	NM_011638
mmu-miR-125b-5p	NM_011650
mmu-miR-125b-5p	NM_011652
mmu-miR-125b-5p	NM_011669
mmu-miR-125b-5p	NM_011671
mmu-miR-125b-5p	NM_011684
mmu-miR-125b-5p	NM_011703
mmu-miR-125b-5p	NM_011706
mmu-miR-125b-5p	NM_011710
mmu-miR-125b-5p	NM_011717
mmu-miR-125b-5p	NM_011719
mmu-miR-125b-5p	NM_011723
mmu-miR-125b-5p	NM_011724
mmu-miR-125b-5p	NM_011729
mmu-miR-125b-5p	NM_011731
mmu-miR-125b-5p	NM_011741
mmu-miR-125b-5p	NM_011748
mmu-miR-125b-5p	NM_011759
mmu-miR-125b-5p	NM_011762
mmu-miR-125b-5p	NM_011771
mmu-miR-125b-5p	NM_011772
mmu-miR-125b-5p	NM_011796
mmu-miR-125b-5p	NM_011805
mmu-miR-125b-5p	NM_011807
mmu-miR-125b-5p	NM_011808
mmu-miR-125b-5p	NM_011809
mmu-miR-125b-5p	NM_011814
mmu-miR-125b-5p	NM_011832
mmu-miR-125b-5p	NM_011851
mmu-miR-125b-5p	NM_011872
mmu-miR-125b-5p	NM_011881
mmu-miR-125b-5p	NM_011893
mmu-miR-125b-5p	NM_011896
mmu-miR-125b-5p	NM_011924
mmu-miR-125b-5p	NM_011944
mmu-miR-125b-5p	NM_011961
mmu-miR-125b-5p	NM_011965
mmu-miR-125b-5p	NM_011985
mmu-miR-125b-5p	NM_011989
mmu-miR-125b-5p	NM_011995
mmu-miR-125b-5p	NM_012008
mmu-miR-125b-5p	NM_012012
mmu-miR-125b-5p	NM_012016
mmu-miR-125b-5p	NM_012018
mmu-miR-125b-5p	NM_012023
mmu-miR-125b-5p	NM_012047
mmu-miR-125b-5p	NM_013459
mmu-miR-125b-5p	NM_013463
mmu-miR-125b-5p	NM_013469
mmu-miR-125b-5p	NM_013492
mmu-miR-125b-5p	NM_013512
mmu-miR-125b-5p	NM_013543
mmu-miR-125b-5p	NM_013545
mmu-miR-125b-5p	NM_013571
mmu-miR-125b-5p	NM_013584
mmu-miR-125b-5p	NM_013586
mmu-miR-125b-5p	NM_013594
mmu-miR-125b-5p	NM_013622
mmu-miR-125b-5p	NM_013624
mmu-miR-125b-5p	NM_013630
mmu-miR-125b-5p	NM_013662
mmu-miR-125b-5p	NM_013668
mmu-miR-125b-5p	NM_013672
mmu-miR-125b-5p	NM_013683
mmu-miR-125b-5p	NM_013685
mmu-miR-125b-5p	NM_013686
mmu-miR-125b-5p	NM_013688
mmu-miR-125b-5p	NM_013693
mmu-miR-125b-5p	NM_013694
mmu-miR-125b-5p	NM_013710
mmu-miR-125b-5p	NM_013717
mmu-miR-125b-5p	NM_013723
mmu-miR-125b-5p	NM_013729
mmu-miR-125b-5p	NM_013735
mmu-miR-125b-5p	NM_013736
mmu-miR-125b-5p	NM_013741
mmu-miR-125b-5p	NM_013763
mmu-miR-125b-5p	NM_013766
mmu-miR-125b-5p	NM_013789
mmu-miR-125b-5p	NM_013807
mmu-miR-125b-5p	NM_013813
mmu-miR-125b-5p	NM_013825
mmu-miR-125b-5p	NM_013854
mmu-miR-125b-5p	NM_013866
mmu-miR-125b-5p	NM_013871
mmu-miR-125b-5p	NM_013873
mmu-miR-125b-5p	NM_013882
mmu-miR-125b-5p	NM_013885
mmu-miR-125b-5p	NM_013889
mmu-miR-125b-5p	NM_013895
mmu-miR-125b-5p	NM_013907
mmu-miR-125b-5p	NM_013908
mmu-miR-125b-5p	NM_013920
mmu-miR-125b-5p	NM_013931
mmu-miR-125b-5p	NM_015730
mmu-miR-125b-5p	NM_015733
mmu-miR-125b-5p	NM_015734
mmu-miR-125b-5p	NM_015735
mmu-miR-125b-5p	NM_015756
mmu-miR-125b-5p	NM_015762
mmu-miR-125b-5p	NM_015801
mmu-miR-125b-5p	NM_015804
mmu-miR-125b-5p	NM_015812
mmu-miR-125b-5p	NM_015816
mmu-miR-125b-5p	NM_015823
mmu-miR-125b-5p	NM_016663
mmu-miR-125b-5p	NM_016689
mmu-miR-125b-5p	NM_016696
mmu-miR-125b-5p	NM_016701
mmu-miR-125b-5p	NM_016707
mmu-miR-125b-5p	NM_016713
mmu-miR-125b-5p	NM_016722
mmu-miR-125b-5p	NM_016738
mmu-miR-125b-5p	NM_016741
mmu-miR-125b-5p	NM_016745
mmu-miR-125b-5p	NM_016766
mmu-miR-125b-5p	NM_016780
mmu-miR-125b-5p	NM_016788
mmu-miR-125b-5p	NM_016791
mmu-miR-125b-5p	NM_016812
mmu-miR-125b-5p	NM_016878
mmu-miR-125b-5p	NM_016894
mmu-miR-125b-5p	NM_016915
mmu-miR-125b-5p	NM_016917
mmu-miR-125b-5p	NM_016919
mmu-miR-125b-5p	NM_016921
mmu-miR-125b-5p	NM_016925
mmu-miR-125b-5p	NM_016974
mmu-miR-125b-5p	NM_016977
mmu-miR-125b-5p	NM_017371
mmu-miR-125b-5p	NM_017378
mmu-miR-125b-5p	NM_017392
mmu-miR-125b-5p	NM_017464
mmu-miR-125b-5p	NM_017474
mmu-miR-125b-5p	NM_017476
mmu-miR-125b-5p	NM_018731
mmu-miR-125b-5p	NM_018741
mmu-miR-125b-5p	NM_018761
mmu-miR-125b-5p	NM_018774
mmu-miR-125b-5p	NM_018781
mmu-miR-125b-5p	NM_018788
mmu-miR-125b-5p	NM_018789
mmu-miR-125b-5p	NM_018801
mmu-miR-125b-5p	NM_018807
mmu-miR-125b-5p	NM_018815
mmu-miR-125b-5p	NM_018822
mmu-miR-125b-5p	NM_018852
mmu-miR-125b-5p	NM_018867
mmu-miR-125b-5p	NM_018872
mmu-miR-125b-5p	NM_018878
mmu-miR-125b-5p	NM_019390
mmu-miR-125b-5p	NM_019392
mmu-miR-125b-5p	NM_019395
mmu-miR-125b-5p	NM_019396
mmu-miR-125b-5p	NM_019402
mmu-miR-125b-5p	NM_019440
mmu-miR-125b-5p	NM_019454
mmu-miR-125b-5p	NM_019459
mmu-miR-125b-5p	NM_019496
mmu-miR-125b-5p	NM_019541
mmu-miR-125b-5p	NM_019551
mmu-miR-125b-5p	NM_019572
mmu-miR-125b-5p	NM_019581
mmu-miR-125b-5p	NM_019582
mmu-miR-125b-5p	NM_019586
mmu-miR-125b-5p	NM_019654
mmu-miR-125b-5p	NM_019673
mmu-miR-125b-5p	NM_019676
mmu-miR-125b-5p	NM_019688
mmu-miR-125b-5p	NM_019689
mmu-miR-125b-5p	NM_019695
mmu-miR-125b-5p	NM_019701
mmu-miR-125b-5p	NM_019705
mmu-miR-125b-5p	NM_019706
mmu-miR-125b-5p	NM_019720
mmu-miR-125b-5p	NM_019723
mmu-miR-125b-5p	NM_019725
mmu-miR-125b-5p	NM_019732
mmu-miR-125b-5p	NM_019743
mmu-miR-125b-5p	NM_019758
mmu-miR-125b-5p	NM_019764
mmu-miR-125b-5p	NM_019765
mmu-miR-125b-5p	NM_019776
mmu-miR-125b-5p	NM_019789
mmu-miR-125b-5p	NM_019791
mmu-miR-125b-5p	NM_019799
mmu-miR-125b-5p	NM_019810
mmu-miR-125b-5p	NM_019825
mmu-miR-125b-5p	NM_019869
mmu-miR-125b-5p	NM_019935
mmu-miR-125b-5p	NM_019940
mmu-miR-125b-5p	NM_019942
mmu-miR-125b-5p	NM_019959
mmu-miR-125b-5p	NM_019966
mmu-miR-125b-5p	NM_019968
mmu-miR-125b-5p	NM_019972
mmu-miR-125b-5p	NM_019988
mmu-miR-125b-5p	NM_019994
mmu-miR-125b-5p	NM_019998
mmu-miR-125b-5p	NM_020004
mmu-miR-125b-5p	NM_020027
mmu-miR-125b-5p	NM_020270
mmu-miR-125b-5p	NM_020273
mmu-miR-125b-5p	NM_020331
mmu-miR-125b-5p	NM_020494
mmu-miR-125b-5p	NM_020513
mmu-miR-125b-5p	NM_020575
mmu-miR-125b-5p	NM_020608
mmu-miR-125b-5p	NM_021284
mmu-miR-125b-5p	NM_021306
mmu-miR-125b-5p	NM_021307
mmu-miR-125b-5p	NM_021311
mmu-miR-125b-5p	NM_021337
mmu-miR-125b-5p	NM_021390
mmu-miR-125b-5p	NM_021395
mmu-miR-125b-5p	NM_021402
mmu-miR-125b-5p	NM_021403
mmu-miR-125b-5p	NM_021423
mmu-miR-125b-5p	NM_021424
mmu-miR-125b-5p	NM_021433
mmu-miR-125b-5p	NM_021435
mmu-miR-125b-5p	NM_021468
mmu-miR-125b-5p	NM_021469
mmu-miR-125b-5p	NM_021485
mmu-miR-125b-5p	NM_021500
mmu-miR-125b-5p	NM_021531
mmu-miR-125b-5p	NM_021546
mmu-miR-125b-5p	NM_021559
mmu-miR-125b-5p	NM_021565
mmu-miR-125b-5p	NM_021600
mmu-miR-125b-5p	NM_021604
mmu-miR-125b-5p	NM_021606
mmu-miR-125b-5p	NM_021608
mmu-miR-125b-5p	NM_021720
mmu-miR-125b-5p	NM_021792
mmu-miR-125b-5p	NM_021878
mmu-miR-125b-5p	NM_021882
mmu-miR-125b-5p	NM_022012
mmu-miR-125b-5p	NM_022014
mmu-miR-125b-5p	NM_022027
mmu-miR-125b-5p	NM_022030
mmu-miR-125b-5p	NM_022321
mmu-miR-125b-5p	NM_022408
mmu-miR-125b-5p	NM_022415
mmu-miR-125b-5p	NM_022416
mmu-miR-125b-5p	NM_022723
mmu-miR-125b-5p	NM_022884
mmu-miR-125b-5p	NM_022887
mmu-miR-125b-5p	NM_022987
mmu-miR-125b-5p	NM_023045
mmu-miR-125b-5p	NM_023049
mmu-miR-125b-5p	NM_023055
mmu-miR-125b-5p	NM_023061
mmu-miR-125b-5p	NM_023066
mmu-miR-125b-5p	NM_023132
mmu-miR-125b-5p	NM_023133
mmu-miR-125b-5p	NM_023144
mmu-miR-125b-5p	NM_023149
mmu-miR-125b-5p	NM_023168
mmu-miR-125b-5p	NM_023179
mmu-miR-125b-5p	NM_023217
mmu-miR-125b-5p	NM_023370
mmu-miR-125b-5p	NM_023371
mmu-miR-125b-5p	NM_023374
mmu-miR-125b-5p	NM_023449
mmu-miR-125b-5p	NM_023485
mmu-miR-125b-5p	NM_023502
mmu-miR-125b-5p	NM_023525
mmu-miR-125b-5p	NM_023557
mmu-miR-125b-5p	NM_023596
mmu-miR-125b-5p	NM_023631
mmu-miR-125b-5p	NM_023644
mmu-miR-125b-5p	NM_023663
mmu-miR-125b-5p	NM_023668
mmu-miR-125b-5p	NM_023670
mmu-miR-125b-5p	NM_023684
mmu-miR-125b-5p	NM_023719
mmu-miR-125b-5p	NM_023727
mmu-miR-125b-5p	NM_023738
mmu-miR-125b-5p	NM_023815
mmu-miR-125b-5p	NM_023816
mmu-miR-125b-5p	NM_023824
mmu-miR-125b-5p	NM_023879
mmu-miR-125b-5p	NM_023884
mmu-miR-125b-5p	NM_023887
mmu-miR-125b-5p	NM_023894
mmu-miR-125b-5p	NM_023910
mmu-miR-125b-5p	NM_024166
mmu-miR-125b-5p	NM_024179
mmu-miR-125b-5p	NM_024200
mmu-miR-125b-5p	NM_024226
mmu-miR-125b-5p	NM_024242
mmu-miR-125b-5p	NM_024261
mmu-miR-125b-5p	NM_024262
mmu-miR-125b-5p	NM_024281
mmu-miR-125b-5p	NM_024452
mmu-miR-125b-5p	NM_025276
mmu-miR-125b-5p	NM_025341
mmu-miR-125b-5p	NM_025350
mmu-miR-125b-5p	NM_025393
mmu-miR-125b-5p	NM_025409
mmu-miR-125b-5p	NM_025451
mmu-miR-125b-5p	NM_025454
mmu-miR-125b-5p	NM_025475
mmu-miR-125b-5p	NM_025519
mmu-miR-125b-5p	NM_025525
mmu-miR-125b-5p	NM_025546
mmu-miR-125b-5p	NM_025550
mmu-miR-125b-5p	NM_025566
mmu-miR-125b-5p	NM_025572
mmu-miR-125b-5p	NM_025578
mmu-miR-125b-5p	NM_025591
mmu-miR-125b-5p	NM_025604
mmu-miR-125b-5p	NM_025621
mmu-miR-125b-5p	NM_025659
mmu-miR-125b-5p	NM_025684
mmu-miR-125b-5p	NM_025685
mmu-miR-125b-5p	NM_025698
mmu-miR-125b-5p	NM_025707
mmu-miR-125b-5p	NM_025708
mmu-miR-125b-5p	NM_025710
mmu-miR-125b-5p	NM_025719
mmu-miR-125b-5p	NM_025776
mmu-miR-125b-5p	NM_025778
mmu-miR-125b-5p	NM_025794
mmu-miR-125b-5p	NM_025817
mmu-miR-125b-5p	NM_025838
mmu-miR-125b-5p	NM_025852
mmu-miR-125b-5p	NM_025866
mmu-miR-125b-5p	NM_025868
mmu-miR-125b-5p	NM_025869
mmu-miR-125b-5p	NM_025905
mmu-miR-125b-5p	NM_025910
mmu-miR-125b-5p	NM_025950
mmu-miR-125b-5p	NM_025961
mmu-miR-125b-5p	NM_025964
mmu-miR-125b-5p	NM_025975
mmu-miR-125b-5p	NM_025977
mmu-miR-125b-5p	NM_025991
mmu-miR-125b-5p	NM_026040
mmu-miR-125b-5p	NM_026097
mmu-miR-125b-5p	NM_026099
mmu-miR-125b-5p	NM_026111
mmu-miR-125b-5p	NM_026137
mmu-miR-125b-5p	NM_026139
mmu-miR-125b-5p	NM_026158
mmu-miR-125b-5p	NM_026166
mmu-miR-125b-5p	NM_026180
mmu-miR-125b-5p	NM_026221
mmu-miR-125b-5p	NM_026228
mmu-miR-125b-5p	NM_026233
mmu-miR-125b-5p	NM_026267
mmu-miR-125b-5p	NM_026282
mmu-miR-125b-5p	NM_026306
mmu-miR-125b-5p	NM_026315
mmu-miR-125b-5p	NM_026323
mmu-miR-125b-5p	NM_026334
mmu-miR-125b-5p	NM_026346
mmu-miR-125b-5p	NM_026375
mmu-miR-125b-5p	NM_026393
mmu-miR-125b-5p	NM_026404
mmu-miR-125b-5p	NM_026443
mmu-miR-125b-5p	NM_026486
mmu-miR-125b-5p	NM_026493
mmu-miR-125b-5p	NM_026501
mmu-miR-125b-5p	NM_026522
mmu-miR-125b-5p	NM_026542
mmu-miR-125b-5p	NM_026599
mmu-miR-125b-5p	NM_026614
mmu-miR-125b-5p	NM_026637
mmu-miR-125b-5p	NM_026646
mmu-miR-125b-5p	NM_026652
mmu-miR-125b-5p	NM_026660
mmu-miR-125b-5p	NM_026682
mmu-miR-125b-5p	NM_026696
mmu-miR-125b-5p	NM_026701
mmu-miR-125b-5p	NM_026730
mmu-miR-125b-5p	NM_026741
mmu-miR-125b-5p	NM_026763
mmu-miR-125b-5p	NM_026768
mmu-miR-125b-5p	NM_026769
mmu-miR-125b-5p	NM_026797
mmu-miR-125b-5p	NM_026824
mmu-miR-125b-5p	NM_026825
mmu-miR-125b-5p	NM_026869
mmu-miR-125b-5p	NM_026872
mmu-miR-125b-5p	NM_026876
mmu-miR-125b-5p	NM_026886
mmu-miR-125b-5p	NM_026907
mmu-miR-125b-5p	NM_026917
mmu-miR-125b-5p	NM_026942
mmu-miR-125b-5p	NM_026961
mmu-miR-125b-5p	NM_026967
mmu-miR-125b-5p	NM_026969
mmu-miR-125b-5p	NM_027007
mmu-miR-125b-5p	NM_027022
mmu-miR-125b-5p	NM_027030
mmu-miR-125b-5p	NM_027040
mmu-miR-125b-5p	NM_027060
mmu-miR-125b-5p	NM_027066
mmu-miR-125b-5p	NM_027084
mmu-miR-125b-5p	NM_027100
mmu-miR-125b-5p	NM_027127
mmu-miR-125b-5p	NM_027159
mmu-miR-125b-5p	NM_027164
mmu-miR-125b-5p	NM_027171
mmu-miR-125b-5p	NM_027174
mmu-miR-125b-5p	NM_027180
mmu-miR-125b-5p	NM_027181
mmu-miR-125b-5p	NM_027192
mmu-miR-125b-5p	NM_027195
mmu-miR-125b-5p	NM_027216
mmu-miR-125b-5p	NM_027266
mmu-miR-125b-5p	NM_027293
mmu-miR-125b-5p	NM_027315
mmu-miR-125b-5p	NM_027351
mmu-miR-125b-5p	NM_027353
mmu-miR-125b-5p	NM_027374
mmu-miR-125b-5p	NM_027381
mmu-miR-125b-5p	NM_027384
mmu-miR-125b-5p	NM_027406
mmu-miR-125b-5p	NM_027412
mmu-miR-125b-5p	NM_027420
mmu-miR-125b-5p	NM_027426
mmu-miR-125b-5p	NM_027452
mmu-miR-125b-5p	NM_027464
mmu-miR-125b-5p	NM_027490
mmu-miR-125b-5p	NM_027496
mmu-miR-125b-5p	NM_027518
mmu-miR-125b-5p	NM_027528
mmu-miR-125b-5p	NM_027544
mmu-miR-125b-5p	NM_027556
mmu-miR-125b-5p	NM_027560
mmu-miR-125b-5p	NM_027578
mmu-miR-125b-5p	NM_027581
mmu-miR-125b-5p	NM_027588
mmu-miR-125b-5p	NM_027597
mmu-miR-125b-5p	NM_027622
mmu-miR-125b-5p	NM_027635
mmu-miR-125b-5p	NM_027740
mmu-miR-125b-5p	NM_027770
mmu-miR-125b-5p	NM_027793
mmu-miR-125b-5p	NM_027808
mmu-miR-125b-5p	NM_027817
mmu-miR-125b-5p	NM_027835
mmu-miR-125b-5p	NM_027853
mmu-miR-125b-5p	NM_027860
mmu-miR-125b-5p	NM_027864
mmu-miR-125b-5p	NM_027872
mmu-miR-125b-5p	NM_027873
mmu-miR-125b-5p	NM_027877
mmu-miR-125b-5p	NM_027893
mmu-miR-125b-5p	NM_027900
mmu-miR-125b-5p	NM_027903
mmu-miR-125b-5p	NM_027904
mmu-miR-125b-5p	NM_027919
mmu-miR-125b-5p	NM_027920
mmu-miR-125b-5p	NM_027924
mmu-miR-125b-5p	NM_027925
mmu-miR-125b-5p	NM_027946
mmu-miR-125b-5p	NM_027949
mmu-miR-125b-5p	NM_027959
mmu-miR-125b-5p	NM_027960
mmu-miR-125b-5p	NM_027977
mmu-miR-125b-5p	NM_027985
mmu-miR-125b-5p	NM_027994
mmu-miR-125b-5p	NM_028004
mmu-miR-125b-5p	NM_028005
mmu-miR-125b-5p	NM_028006
mmu-miR-125b-5p	NM_028010
mmu-miR-125b-5p	NM_028014
mmu-miR-125b-5p	NM_028018
mmu-miR-125b-5p	NM_028023
mmu-miR-125b-5p	NM_028026
mmu-miR-125b-5p	NM_028027
mmu-miR-125b-5p	NM_028049
mmu-miR-125b-5p	NM_028056
mmu-miR-125b-5p	NM_028061
mmu-miR-125b-5p	NM_028071
mmu-miR-125b-5p	NM_028074
mmu-miR-125b-5p	NM_028077
mmu-miR-125b-5p	NM_028078
mmu-miR-125b-5p	NM_028085
mmu-miR-125b-5p	NM_028108
mmu-miR-125b-5p	NM_028148
mmu-miR-125b-5p	NM_028149
mmu-miR-125b-5p	NM_028203
mmu-miR-125b-5p	NM_028266
mmu-miR-125b-5p	NM_028299
mmu-miR-125b-5p	NM_028307
mmu-miR-125b-5p	NM_028316
mmu-miR-125b-5p	NM_028336
mmu-miR-125b-5p	NM_028354
mmu-miR-125b-5p	NM_028365
mmu-miR-125b-5p	NM_028399
mmu-miR-125b-5p	NM_028410
mmu-miR-125b-5p	NM_028460
mmu-miR-125b-5p	NM_028484
mmu-miR-125b-5p	NM_028528
mmu-miR-125b-5p	NM_028534
mmu-miR-125b-5p	NM_028544
mmu-miR-125b-5p	NM_028576
mmu-miR-125b-5p	NM_028601
mmu-miR-125b-5p	NM_028623
mmu-miR-125b-5p	NM_028639
mmu-miR-125b-5p	NM_028664
mmu-miR-125b-5p	NM_028673
mmu-miR-125b-5p	NM_028696
mmu-miR-125b-5p	NM_028720
mmu-miR-125b-5p	NM_028721
mmu-miR-125b-5p	NM_028730
mmu-miR-125b-5p	NM_028733
mmu-miR-125b-5p	NM_028735
mmu-miR-125b-5p	NM_028751
mmu-miR-125b-5p	NM_028752
mmu-miR-125b-5p	NM_028758
mmu-miR-125b-5p	NM_028762
mmu-miR-125b-5p	NM_028782
mmu-miR-125b-5p	NM_028805
mmu-miR-125b-5p	NM_028806
mmu-miR-125b-5p	NM_028833
mmu-miR-125b-5p	NM_028854
mmu-miR-125b-5p	NM_028860
mmu-miR-125b-5p	NM_028866
mmu-miR-125b-5p	NM_028873
mmu-miR-125b-5p	NM_028890
mmu-miR-125b-5p	NM_028897
mmu-miR-125b-5p	NM_028900
mmu-miR-125b-5p	NM_028901
mmu-miR-125b-5p	NM_028903
mmu-miR-125b-5p	NM_028918
mmu-miR-125b-5p	NM_028921
mmu-miR-125b-5p	NM_028932
mmu-miR-125b-5p	NM_028933
mmu-miR-125b-5p	NM_028947
[truncated: 1,093 more rows]

## Sheet: mmu-miR-199a-5p
miRNA	Predicted target genes
mmu-miR-199a-5p	NM_001001319
mmu-miR-199a-5p	NM_001001322
mmu-miR-199a-5p	NM_001001489
mmu-miR-199a-5p	NM_001001559
mmu-miR-199a-5p	NM_001001738
mmu-miR-199a-5p	NM_001001798
mmu-miR-199a-5p	NM_001003685
mmu-miR-199a-5p	NM_001003815
mmu-miR-199a-5p	NM_001003817
mmu-miR-199a-5p	NM_001004061
mmu-miR-199a-5p	NM_001004142
mmu-miR-199a-5p	NM_001004148
mmu-miR-199a-5p	NM_001004164
mmu-miR-199a-5p	NM_001004177
mmu-miR-199a-5p	NM_001004363
mmu-miR-199a-5p	NM_001005426
mmu-miR-199a-5p	NM_001005605
mmu-miR-199a-5p	NM_001005788
mmu-miR-199a-5p	NM_001006664
mmu-miR-199a-5p	NM_001007222
mmu-miR-199a-5p	NM_001007568
mmu-miR-199a-5p	NM_001007574
mmu-miR-199a-5p	NM_001007584
mmu-miR-199a-5p	NM_001008232
mmu-miR-199a-5p	NM_001008422
mmu-miR-199a-5p	NM_001008706
mmu-miR-199a-5p	NM_001008973
mmu-miR-199a-5p	NM_001009546
mmu-miR-199a-5p	NM_001009950
mmu-miR-199a-5p	NM_001011797
mmu-miR-199a-5p	NM_001011821
mmu-miR-199a-5p	NM_001012306
mmu-miR-199a-5p	NM_001012330
mmu-miR-199a-5p	NM_001012363
mmu-miR-199a-5p	NM_001012477
mmu-miR-199a-5p	NM_001013381
mmu-miR-199a-5p	NM_001013441
mmu-miR-199a-5p	NM_001013814
mmu-miR-199a-5p	NM_001014398
mmu-miR-199a-5p	NM_001014422
mmu-miR-199a-5p	NM_001014423
mmu-miR-199a-5p	NM_001014424
mmu-miR-199a-5p	NM_001014976
mmu-miR-199a-5p	NM_001014981
mmu-miR-199a-5p	NM_001015039
mmu-miR-199a-5p	NM_001017362
mmu-miR-199a-5p	NM_001017427
mmu-miR-199a-5p	NM_001018031
mmu-miR-199a-5p	NM_001024135
mmu-miR-199a-5p	NM_001024139
mmu-miR-199a-5p	NM_001024142
mmu-miR-199a-5p	NM_001024468
mmu-miR-199a-5p	NM_001024474
mmu-miR-199a-5p	NM_001024478
mmu-miR-199a-5p	NM_001024512
mmu-miR-199a-5p	NM_001024539
mmu-miR-199a-5p	NM_001024602
mmu-miR-199a-5p	NM_001024617
mmu-miR-199a-5p	NM_001024720
mmu-miR-199a-5p	NM_001024728
mmu-miR-199a-5p	NM_001024931
mmu-miR-199a-5p	NM_001025106
mmu-miR-199a-5p	NM_001025395
mmu-miR-199a-5p	NM_001025426
mmu-miR-199a-5p	NM_001025431
mmu-miR-199a-5p	NM_001025565
mmu-miR-199a-5p	NM_001025589
mmu-miR-199a-5p	NM_001029856
mmu-miR-199a-5p	NM_001029877
mmu-miR-199a-5p	NM_001029878
mmu-miR-199a-5p	NM_001029889
mmu-miR-199a-5p	NM_001029895
mmu-miR-199a-5p	NM_001029936
mmu-miR-199a-5p	NM_001029987
mmu-miR-199a-5p	NM_001029988
mmu-miR-199a-5p	NM_001030293
mmu-miR-199a-5p	NM_001033139
mmu-miR-199a-5p	NM_001033167
mmu-miR-199a-5p	NM_001033170
mmu-miR-199a-5p	NM_001033185
mmu-miR-199a-5p	NM_001033205
mmu-miR-199a-5p	NM_001033207
mmu-miR-199a-5p	NM_001033219
mmu-miR-199a-5p	NM_001033226
mmu-miR-199a-5p	NM_001033237
mmu-miR-199a-5p	NM_001033254
mmu-miR-199a-5p	NM_001033257
mmu-miR-199a-5p	NM_001033261
mmu-miR-199a-5p	NM_001033273
mmu-miR-199a-5p	NM_001033276
mmu-miR-199a-5p	NM_001033279
mmu-miR-199a-5p	NM_001033289
mmu-miR-199a-5p	NM_001033301
mmu-miR-199a-5p	NM_001033311
mmu-miR-199a-5p	NM_001033319
mmu-miR-199a-5p	NM_001033333
mmu-miR-199a-5p	NM_001033335
mmu-miR-199a-5p	NM_001033338
mmu-miR-199a-5p	NM_001033343
mmu-miR-199a-5p	NM_001033344
mmu-miR-199a-5p	NM_001033348
mmu-miR-199a-5p	NM_001033349
mmu-miR-199a-5p	NM_001033355
mmu-miR-199a-5p	NM_001033364
mmu-miR-199a-5p	NM_001033380
mmu-miR-199a-5p	NM_001033399
mmu-miR-199a-5p	NM_001033400
mmu-miR-199a-5p	NM_001033405
mmu-miR-199a-5p	NM_001033419
mmu-miR-199a-5p	NM_001033474
mmu-miR-199a-5p	NM_001033475
mmu-miR-199a-5p	NM_001033479
mmu-miR-199a-5p	NM_001033481
mmu-miR-199a-5p	NM_001033536
mmu-miR-199a-5p	NM_001033538
mmu-miR-199a-5p	NM_001033634
mmu-miR-199a-5p	NM_001033669
mmu-miR-199a-5p	NM_001033759
mmu-miR-199a-5p	NM_001033767
mmu-miR-199a-5p	NM_001033776
mmu-miR-199a-5p	NM_001033820
mmu-miR-199a-5p	NM_001034085
mmu-miR-199a-5p	NM_001034097
mmu-miR-199a-5p	NM_001034101
mmu-miR-199a-5p	NM_001034859
mmu-miR-199a-5p	NM_001034860
mmu-miR-199a-5p	NM_001034878
mmu-miR-199a-5p	NM_001034882
mmu-miR-199a-5p	NM_001034904
mmu-miR-199a-5p	NM_001036684
mmu-miR-199a-5p	NM_001037098
mmu-miR-199a-5p	NM_001037136
mmu-miR-199a-5p	NM_001037248
mmu-miR-199a-5p	NM_001037493
mmu-miR-199a-5p	NM_001037665
mmu-miR-199a-5p	NM_001037742
mmu-miR-199a-5p	NM_001037745
mmu-miR-199a-5p	NM_001037756
mmu-miR-199a-5p	NM_001037764
mmu-miR-199a-5p	NM_001037863
mmu-miR-199a-5p	NM_001037865
mmu-miR-199a-5p	NM_001037925
mmu-miR-199a-5p	NM_001038587
mmu-miR-199a-5p	NM_001038609
mmu-miR-199a-5p	NM_001038642
mmu-miR-199a-5p	NM_001038701
mmu-miR-199a-5p	NM_001038846
mmu-miR-199a-5p	NM_001038993
mmu-miR-199a-5p	NM_001038999
mmu-miR-199a-5p	NM_001039039
mmu-miR-199a-5p	NM_001039079
mmu-miR-199a-5p	NM_001039115
mmu-miR-199a-5p	NM_001039143
mmu-miR-199a-5p	NM_001039167
mmu-miR-199a-5p	NM_001039168
mmu-miR-199a-5p	NM_001039173
mmu-miR-199a-5p	NM_001039179
mmu-miR-199a-5p	NM_001039200
mmu-miR-199a-5p	NM_001039223
mmu-miR-199a-5p	NM_001039347
mmu-miR-199a-5p	NM_001039466
mmu-miR-199a-5p	NM_001039530
mmu-miR-199a-5p	NM_001039536
mmu-miR-199a-5p	NM_001039543
mmu-miR-199a-5p	NM_001039558
mmu-miR-199a-5p	NM_001039586
mmu-miR-199a-5p	NM_001039595
mmu-miR-199a-5p	NM_001039676
mmu-miR-199a-5p	NM_001040112
mmu-miR-199a-5p	NM_001040683
mmu-miR-199a-5p	NM_001040696
mmu-miR-199a-5p	NM_001042421
mmu-miR-199a-5p	NM_001042528
mmu-miR-199a-5p	NM_001042534
mmu-miR-199a-5p	NM_001042558
mmu-miR-199a-5p	NM_001042612
mmu-miR-199a-5p	NM_001042752
mmu-miR-199a-5p	NM_001042760
mmu-miR-199a-5p	NM_001043322
mmu-miR-199a-5p	NM_001043354
mmu-miR-199a-5p	NM_001044308
mmu-miR-199a-5p	NM_001044697
mmu-miR-199a-5p	NM_001044698
mmu-miR-199a-5p	NM_001044699
mmu-miR-199a-5p	NM_001044700
mmu-miR-199a-5p	NM_001044718
mmu-miR-199a-5p	NM_001044719
mmu-miR-199a-5p	NM_001044720
mmu-miR-199a-5p	NM_001044744
mmu-miR-199a-5p	NM_001045484
mmu-miR-199a-5p	NM_001045514
mmu-miR-199a-5p	NM_001045533
mmu-miR-199a-5p	NM_001048146
mmu-miR-199a-5p	NM_001048148
mmu-miR-199a-5p	NM_001048207
mmu-miR-199a-5p	NM_001076554
mmu-miR-199a-5p	NM_001076681
mmu-miR-199a-5p	NM_001076790
mmu-miR-199a-5p	NM_001077184
mmu-miR-199a-5p	NM_001077348
mmu-miR-199a-5p	NM_001077354
mmu-miR-199a-5p	NM_001077410
mmu-miR-199a-5p	NM_001077425
mmu-miR-199a-5p	NM_001077661
mmu-miR-199a-5p	NM_001077696
mmu-miR-199a-5p	NM_001077709
mmu-miR-199a-5p	NM_001079686
mmu-miR-199a-5p	NM_001079865
mmu-miR-199a-5p	NM_001080118
mmu-miR-199a-5p	NM_001080549
mmu-miR-199a-5p	NM_001080712
mmu-miR-199a-5p	NM_001080769
mmu-miR-199a-5p	NM_001080774
mmu-miR-199a-5p	NM_001080775
mmu-miR-199a-5p	NM_001080814
mmu-miR-199a-5p	NM_001080819
mmu-miR-199a-5p	NM_001080964
mmu-miR-199a-5p	NM_001080968
mmu-miR-199a-5p	NM_001081005
mmu-miR-199a-5p	NM_001081006
mmu-miR-199a-5p	NM_001081020
mmu-miR-199a-5p	NM_001081035
mmu-miR-199a-5p	NM_001081045
mmu-miR-199a-5p	NM_001081059
mmu-miR-199a-5p	NM_001081060
mmu-miR-199a-5p	NM_001081061
mmu-miR-199a-5p	NM_001081065
mmu-miR-199a-5p	NM_001081080
mmu-miR-199a-5p	NM_001081085
mmu-miR-199a-5p	NM_001081088
mmu-miR-199a-5p	NM_001081089
mmu-miR-199a-5p	NM_001081104
mmu-miR-199a-5p	NM_001081109
mmu-miR-199a-5p	NM_001081113
mmu-miR-199a-5p	NM_001081116
mmu-miR-199a-5p	NM_001081127
mmu-miR-199a-5p	NM_001081134
mmu-miR-199a-5p	NM_001081135
mmu-miR-199a-5p	NM_001081139
mmu-miR-199a-5p	NM_001081141
mmu-miR-199a-5p	NM_001081143
mmu-miR-199a-5p	NM_001081146
mmu-miR-199a-5p	NM_001081154
mmu-miR-199a-5p	NM_001081158
mmu-miR-199a-5p	NM_001081161
mmu-miR-199a-5p	NM_001081170
mmu-miR-199a-5p	NM_001081171
mmu-miR-199a-5p	NM_001081174
mmu-miR-199a-5p	NM_001081182
mmu-miR-199a-5p	NM_001081191
mmu-miR-199a-5p	NM_001081199
mmu-miR-199a-5p	NM_001081204
mmu-miR-199a-5p	NM_001081205
mmu-miR-199a-5p	NM_001081221
mmu-miR-199a-5p	NM_001081223
mmu-miR-199a-5p	NM_001081225
mmu-miR-199a-5p	NM_001081237
mmu-miR-199a-5p	NM_001081239
mmu-miR-199a-5p	NM_001081242
mmu-miR-199a-5p	NM_001081243
mmu-miR-199a-5p	NM_001081259
mmu-miR-199a-5p	NM_001081266
mmu-miR-199a-5p	NM_001081268
mmu-miR-199a-5p	NM_001081270
mmu-miR-199a-5p	NM_001081273
mmu-miR-199a-5p	NM_001081278
mmu-miR-199a-5p	NM_001081279
mmu-miR-199a-5p	NM_001081282
mmu-miR-199a-5p	NM_001081286
mmu-miR-199a-5p	NM_001081290
mmu-miR-199a-5p	NM_001081307
mmu-miR-199a-5p	NM_001081318
mmu-miR-199a-5p	NM_001081320
mmu-miR-199a-5p	NM_001081321
mmu-miR-199a-5p	NM_001081323
mmu-miR-199a-5p	NM_001081336
mmu-miR-199a-5p	NM_001081345
mmu-miR-199a-5p	NM_001081360
mmu-miR-199a-5p	NM_001081361
mmu-miR-199a-5p	NM_001081368
mmu-miR-199a-5p	NM_001081376
mmu-miR-199a-5p	NM_001081392
mmu-miR-199a-5p	NM_001081394
mmu-miR-199a-5p	NM_001081413
mmu-miR-199a-5p	NM_001081431
mmu-miR-199a-5p	NM_001081437
mmu-miR-199a-5p	NM_001081445
mmu-miR-199a-5p	NM_001081475
mmu-miR-199a-5p	NM_001081490
mmu-miR-199a-5p	NM_001081548
mmu-miR-199a-5p	NM_001081549
mmu-miR-199a-5p	NM_001081567
mmu-miR-199a-5p	NM_001081652
mmu-miR-199a-5p	NM_001081654
mmu-miR-199a-5p	NM_001081656
mmu-miR-199a-5p	NM_001081750
mmu-miR-199a-5p	NM_001081756
mmu-miR-199a-5p	NM_001081970
mmu-miR-199a-5p	NM_001082476
mmu-miR-199a-5p	NM_001082483
mmu-miR-199a-5p	NM_001083312
mmu-miR-199a-5p	NM_001083334
mmu-miR-199a-5p	NM_001083342
mmu-miR-199a-5p	NM_001083587
mmu-miR-199a-5p	NM_001083887
mmu-miR-199a-5p	NM_001083935
mmu-miR-199a-5p	NM_001083936
mmu-miR-199a-5p	NM_001085355
mmu-miR-199a-5p	NM_001085409
mmu-miR-199a-5p	NM_001085418
mmu-miR-199a-5p	NM_001085419
mmu-miR-199a-5p	NM_001085499
mmu-miR-199a-5p	NM_001085507
mmu-miR-199a-5p	NM_001085518
mmu-miR-199a-5p	NM_001085530
mmu-miR-199a-5p	NM_001085549
mmu-miR-199a-5p	NM_001097621
mmu-miR-199a-5p	NM_001097977
mmu-miR-199a-5p	NM_001098271
mmu-miR-199a-5p	NM_001098404
mmu-miR-199a-5p	NM_001099276
mmu-miR-199a-5p	NM_001099634
mmu-miR-199a-5p	NM_001100395
mmu-miR-199a-5p	NM_001100449
mmu-miR-199a-5p	NM_001101478
mmu-miR-199a-5p	NM_001101640
mmu-miR-199a-5p	NM_001102414
mmu-miR-199a-5p	NM_001102415
mmu-miR-199a-5p	NM_001102607
mmu-miR-199a-5p	NM_001104529
mmu-miR-199a-5p	NM_001105252
mmu-miR-199a-5p	NM_001109690
mmu-miR-199a-5p	NM_001109691
mmu-miR-199a-5p	NM_001109751
mmu-miR-199a-5p	NM_001109873
mmu-miR-199a-5p	NM_001109975
mmu-miR-199a-5p	NM_001109992
mmu-miR-199a-5p	NM_001109995
mmu-miR-199a-5p	NM_001110017
mmu-miR-199a-5p	NM_001110131
mmu-miR-199a-5p	NM_001110132
mmu-miR-199a-5p	NM_001110228
mmu-miR-199a-5p	NM_001110229
mmu-miR-199a-5p	NM_001110230
mmu-miR-199a-5p	NM_001110231
mmu-miR-199a-5p	NM_001110232
mmu-miR-199a-5p	NM_001110252
mmu-miR-199a-5p	NM_001110253
mmu-miR-199a-5p	NM_001110274
mmu-miR-199a-5p	NM_001110309
mmu-miR-199a-5p	NM_001110315
mmu-miR-199a-5p	NM_001110328
mmu-miR-199a-5p	NM_001110329
mmu-miR-199a-5p	NM_001110330
mmu-miR-199a-5p	NM_001110778
mmu-miR-199a-5p	NM_001110783
mmu-miR-199a-5p	NM_001110843
mmu-miR-199a-5p	NM_001110844
mmu-miR-199a-5p	NM_001111015
mmu-miR-199a-5p	NM_001111016
mmu-miR-199a-5p	NM_001111026
mmu-miR-199a-5p	NM_001111027
mmu-miR-199a-5p	NM_001111029
mmu-miR-199a-5p	NM_001111049
mmu-miR-199a-5p	NM_001111050
mmu-miR-199a-5p	NM_001111106
mmu-miR-199a-5p	NM_001111143
mmu-miR-199a-5p	NM_001111277
mmu-miR-199a-5p	NM_001111312
mmu-miR-199a-5p	NM_001111314
mmu-miR-199a-5p	NM_001111320
mmu-miR-199a-5p	NM_001112697
mmu-miR-199a-5p	NM_001112739
mmu-miR-199a-5p	NM_001112798
mmu-miR-199a-5p	NM_001113204
mmu-miR-199a-5p	NM_001113211
mmu-miR-199a-5p	NM_001113327
mmu-miR-199a-5p	NM_001113356
mmu-miR-199a-5p	NM_001113385
mmu-miR-199a-5p	NM_001113486
mmu-miR-199a-5p	NM_001113487
mmu-miR-199a-5p	NM_001113488
mmu-miR-199a-5p	NM_001113529
mmu-miR-199a-5p	NM_001113545
mmu-miR-199a-5p	NM_001113563
mmu-miR-199a-5p	NM_001113569
mmu-miR-199a-5p	NM_001113735
mmu-miR-199a-5p	NM_001113736
mmu-miR-199a-5p	NM_001114098
mmu-miR-199a-5p	NM_001114116
mmu-miR-199a-5p	NM_001114174
mmu-miR-199a-5p	NM_001114311
mmu-miR-199a-5p	NM_001114597
mmu-miR-199a-5p	NM_001114665
mmu-miR-199a-5p	NM_001114879
mmu-miR-199a-5p	NM_001114977
mmu-miR-199a-5p	NM_001115077
mmu-miR-199a-5p	NM_001115085
mmu-miR-199a-5p	NM_001115130
mmu-miR-199a-5p	NM_001122594
mmu-miR-199a-5p	NM_001122680
mmu-miR-199a-5p	NM_001122739
mmu-miR-199a-5p	NM_001122780
mmu-miR-199a-5p	NM_001122820
mmu-miR-199a-5p	NM_001122895
mmu-miR-199a-5p	NM_001122899
mmu-miR-199a-5p	NM_001122989
mmu-miR-199a-5p	NM_001122993
mmu-miR-199a-5p	NM_001123327
mmu-miR-199a-5p	NM_001126315
mmu-miR-199a-5p	NM_001126487
mmu-miR-199a-5p	NM_001127356
mmu-miR-199a-5p	NM_001127382
mmu-miR-199a-5p	NM_001130030
mmu-miR-199a-5p	NM_001130184
mmu-miR-199a-5p	NM_001130185
mmu-miR-199a-5p	NM_001130186
mmu-miR-199a-5p	NM_001130529
mmu-miR-199a-5p	NM_001134384
mmu-miR-199a-5p	NM_001134457
mmu-miR-199a-5p	NM_001134459
mmu-miR-199a-5p	NM_001134460
mmu-miR-199a-5p	NM_001134461
mmu-miR-199a-5p	NM_001135115
mmu-miR-199a-5p	NM_001135559
mmu-miR-199a-5p	NM_001136085
mmu-miR-199a-5p	NM_001136088
mmu-miR-199a-5p	NM_001136104
mmu-miR-199a-5p	NM_001136227
mmu-miR-199a-5p	NM_001136484
mmu-miR-199a-5p	NM_001142681
mmu-miR-199a-5p	NM_001144953
mmu-miR-199a-5p	NM_001144992
mmu-miR-199a-5p	NM_001144993
mmu-miR-199a-5p	NM_001145537
mmu-miR-199a-5p	NM_001145834
mmu-miR-199a-5p	NM_001145835
mmu-miR-199a-5p	NM_001145836
mmu-miR-199a-5p	NM_001145854
mmu-miR-199a-5p	NM_001145858
mmu-miR-199a-5p	NM_001145859
mmu-miR-199a-5p	NM_001145876
mmu-miR-199a-5p	NM_001145877
mmu-miR-199a-5p	NM_001145888
mmu-miR-199a-5p	NM_001145895
mmu-miR-199a-5p	NM_001145930
mmu-miR-199a-5p	NM_001145948
mmu-miR-199a-5p	NM_001146021
mmu-miR-199a-5p	NM_001146022
mmu-miR-199a-5p	NM_001146023
mmu-miR-199a-5p	NM_001146085
mmu-miR-199a-5p	NM_001146086
mmu-miR-199a-5p	NM_001146107
mmu-miR-199a-5p	NM_001146217
mmu-miR-199a-5p	NM_001146268
mmu-miR-199a-5p	NM_001146296
mmu-miR-199a-5p	NM_001146342
mmu-miR-199a-5p	NM_001159288
mmu-miR-199a-5p	NM_001159324
mmu-miR-199a-5p	NM_001159361
mmu-miR-199a-5p	NM_001159492
mmu-miR-199a-5p	NM_001159503
mmu-miR-199a-5p	NM_001159505
mmu-miR-199a-5p	NM_001159519
mmu-miR-199a-5p	NM_001159529
mmu-miR-199a-5p	NM_001159543
mmu-miR-199a-5p	NM_001159578
mmu-miR-199a-5p	NM_001159579
mmu-miR-199a-5p	NM_001159580
mmu-miR-199a-5p	NM_001159582
mmu-miR-199a-5p	NM_001159603
mmu-miR-199a-5p	NM_001159604
mmu-miR-199a-5p	NM_001159605
mmu-miR-199a-5p	NM_001159606
mmu-miR-199a-5p	NM_001159630
mmu-miR-199a-5p	NM_001159632
mmu-miR-199a-5p	NM_001159646
mmu-miR-199a-5p	NM_001159657
mmu-miR-199a-5p	NM_001159724
mmu-miR-199a-5p	NM_001159729
mmu-miR-199a-5p	NM_001159902
mmu-miR-199a-5p	NM_001160043
mmu-miR-199a-5p	NM_001160049
mmu-miR-199a-5p	NM_001160149
mmu-miR-199a-5p	NM_001160208
mmu-miR-199a-5p	NM_001160209
mmu-miR-199a-5p	NM_001160252
mmu-miR-199a-5p	NM_001160253
mmu-miR-199a-5p	NM_001160292
mmu-miR-199a-5p	NM_001160293
mmu-miR-199a-5p	NM_001160319
mmu-miR-199a-5p	NM_001160366
mmu-miR-199a-5p	NM_001161365
mmu-miR-199a-5p	NM_001161369
mmu-miR-199a-5p	NM_001161370
mmu-miR-199a-5p	NM_001161371
mmu-miR-199a-5p	NM_001161665
mmu-miR-199a-5p	NM_001161742
mmu-miR-199a-5p	NM_001161743
mmu-miR-199a-5p	NM_001161744
mmu-miR-199a-5p	NM_001161745
mmu-miR-199a-5p	NM_001161746
mmu-miR-199a-5p	NM_001161782
mmu-miR-199a-5p	NM_001161823
mmu-miR-199a-5p	NM_001161844
mmu-miR-199a-5p	NM_001162414
mmu-miR-199a-5p	NM_001162416
mmu-miR-199a-5p	NM_001162532
mmu-miR-199a-5p	NM_001162537
mmu-miR-199a-5p	NM_001162540
mmu-miR-199a-5p	NM_001162896
mmu-miR-199a-5p	NM_001162906
mmu-miR-199a-5p	NM_001162943
mmu-miR-199a-5p	NM_001162977
mmu-miR-199a-5p	NM_001162989
mmu-miR-199a-5p	NM_001162999
mmu-miR-199a-5p	NM_001163006
mmu-miR-199a-5p	NM_001163042
mmu-miR-199a-5p	NM_001163182
mmu-miR-199a-5p	NM_001163183
mmu-miR-199a-5p	NM_001163184
mmu-miR-199a-5p	NM_001163185
mmu-miR-199a-5p	NM_001163186
mmu-miR-199a-5p	NM_001163187
mmu-miR-199a-5p	NM_001163243
mmu-miR-199a-5p	NM_001163256
mmu-miR-199a-5p	NM_001163268
mmu-miR-199a-5p	NM_001163269
mmu-miR-199a-5p	NM_001163288
mmu-miR-199a-5p	NM_001163319
mmu-miR-199a-5p	NM_001163358
mmu-miR-199a-5p	NM_001163489
mmu-miR-199a-5p	NM_001163490
mmu-miR-199a-5p	NM_001163491
mmu-miR-199a-5p	NM_001163493
mmu-miR-199a-5p	NM_001163494
mmu-miR-199a-5p	NM_001163496
mmu-miR-199a-5p	NM_001163497
mmu-miR-199a-5p	NM_001163507
mmu-miR-199a-5p	NM_001163531
mmu-miR-199a-5p	NM_001163532
mmu-miR-199a-5p	NM_001163559
mmu-miR-199a-5p	NM_001163575
mmu-miR-199a-5p	NM_001163576
mmu-miR-199a-5p	NM_001163577
mmu-miR-199a-5p	NM_001163578
mmu-miR-199a-5p	NM_001163581
mmu-miR-199a-5p	NM_001163582
mmu-miR-199a-5p	NM_001163583
mmu-miR-199a-5p	NM_001163584
mmu-miR-199a-5p	NM_001163585
mmu-miR-199a-5p	NM_001163590
mmu-miR-199a-5p	NM_001163591
mmu-miR-199a-5p	NM_001163612
mmu-miR-199a-5p	NM_001163613
mmu-miR-199a-5p	NM_001163637
mmu-miR-199a-5p	NM_001163639
mmu-miR-199a-5p	NM_001163643
mmu-miR-199a-5p	NM_001163660
mmu-miR-199a-5p	NM_001163662
mmu-miR-199a-5p	NM_001163691
mmu-miR-199a-5p	NM_001163702
mmu-miR-199a-5p	NM_001163750
mmu-miR-199a-5p	NM_001163751
mmu-miR-199a-5p	NM_001163754
mmu-miR-199a-5p	NM_001163759
mmu-miR-199a-5p	NM_001163766
mmu-miR-199a-5p	NM_001163847
mmu-miR-199a-5p	NM_001163848
mmu-miR-199a-5p	NM_001163849
mmu-miR-199a-5p	NM_001163850
mmu-miR-199a-5p	NM_001163851
mmu-miR-199a-5p	NM_001163852
mmu-miR-199a-5p	NM_001163853
mmu-miR-199a-5p	NM_001164034
mmu-miR-199a-5p	NM_001164035
mmu-miR-199a-5p	NM_001164086
mmu-miR-199a-5p	NM_001164087
mmu-miR-199a-5p	NM_001164171
mmu-miR-199a-5p	NM_001164201
mmu-miR-199a-5p	NM_001164258
mmu-miR-199a-5p	NM_001164316
mmu-miR-199a-5p	NM_001164366
mmu-miR-199a-5p	NM_001164370
mmu-miR-199a-5p	NM_001164376
mmu-miR-199a-5p	NM_001164433
mmu-miR-199a-5p	NM_001164441
mmu-miR-199a-5p	NM_001164466
mmu-miR-199a-5p	NM_001164532
mmu-miR-199a-5p	NM_001164598
mmu-miR-199a-5p	NM_001164624
mmu-miR-199a-5p	NM_001164639
mmu-miR-199a-5p	NM_001164659
mmu-miR-199a-5p	NM_001164661
mmu-miR-199a-5p	NM_001164662
mmu-miR-199a-5p	NM_001164797
mmu-miR-199a-5p	NM_001164798
mmu-miR-199a-5p	NM_001164799
mmu-miR-199a-5p	NM_001164800
mmu-miR-199a-5p	NM_001165949
mmu-miR-199a-5p	NM_001165991
mmu-miR-199a-5p	NM_001165992
mmu-miR-199a-5p	NM_001165995
mmu-miR-199a-5p	NM_001166009
mmu-miR-199a-5p	NM_001166066
mmu-miR-199a-5p	NM_001166206
mmu-miR-199a-5p	NM_001166218
mmu-miR-199a-5p	NM_001166273
mmu-miR-199a-5p	NM_001166372
mmu-miR-199a-5p	NM_001166375
mmu-miR-199a-5p	NM_001166377
mmu-miR-199a-5p	NM_001166378
mmu-miR-199a-5p	NM_001166379
mmu-miR-199a-5p	NM_001166380
mmu-miR-199a-5p	NM_001166456
mmu-miR-199a-5p	NM_001166458
mmu-miR-199a-5p	NM_001166475
mmu-miR-199a-5p	NM_001166531
mmu-miR-199a-5p	NM_001166532
mmu-miR-199a-5p	NM_001166552
mmu-miR-199a-5p	NM_001166625
mmu-miR-199a-5p	NM_001166633
mmu-miR-199a-5p	NM_001166642
mmu-miR-199a-5p	NM_001166643
mmu-miR-199a-5p	NM_001166651
mmu-miR-199a-5p	NM_001166654
mmu-miR-199a-5p	NM_001167705
mmu-miR-199a-5p	NM_001167818
mmu-miR-199a-5p	NM_001167872
mmu-miR-199a-5p	NM_001167873
mmu-miR-199a-5p	NM_001167923
mmu-miR-199a-5p	NM_001167944
mmu-miR-199a-5p	NM_001168218
mmu-miR-199a-5p	NM_001168219
mmu-miR-199a-5p	NM_001168220
mmu-miR-199a-5p	NM_001168255
mmu-miR-199a-5p	NM_001168270
mmu-miR-199a-5p	NM_001168276
mmu-miR-199a-5p	NM_001168294
mmu-miR-199a-5p	NM_001168295
mmu-miR-199a-5p	NM_001168346
mmu-miR-199a-5p	NM_001168371
mmu-miR-199a-5p	NM_001168372
mmu-miR-199a-5p	NM_001168373
mmu-miR-199a-5p	NM_001168498
mmu-miR-199a-5p	NM_001168500
mmu-miR-199a-5p	NM_001168621
mmu-miR-199a-5p	NM_001168622
mmu-miR-199a-5p	NM_001168623
mmu-miR-199a-5p	NM_001168624
mmu-miR-199a-5p	NM_001168684
mmu-miR-199a-5p	NM_001170395
mmu-miR-199a-5p	NM_001170433
mmu-miR-199a-5p	NM_001170537
mmu-miR-199a-5p	NM_001170555
mmu-miR-199a-5p	NM_001170556
mmu-miR-199a-5p	NM_001170567
mmu-miR-199a-5p	NM_001170632
mmu-miR-199a-5p	NM_001170694
mmu-miR-199a-5p	NM_001170748
mmu-miR-199a-5p	NM_001171000
mmu-miR-199a-5p	NM_001171001
mmu-miR-199a-5p	NM_001171002
mmu-miR-199a-5p	NM_001171003
mmu-miR-199a-5p	NM_001171512
mmu-miR-199a-5p	NM_001172205
mmu-miR-199a-5p	NM_001172206
mmu-miR-199a-5p	NM_001172207
mmu-miR-199a-5p	NM_001172561
mmu-miR-199a-5p	NM_001173506
mmu-miR-199a-5p	NM_001173547
mmu-miR-199a-5p	NM_001177351
mmu-miR-199a-5p	NM_001177366
mmu-miR-199a-5p	NM_001177367
mmu-miR-199a-5p	NM_001177412
mmu-miR-199a-5p	NM_001177464
mmu-miR-199a-5p	NM_001177503
mmu-miR-199a-5p	NM_001177505
mmu-miR-199a-5p	NM_001177571
mmu-miR-199a-5p	NM_001177621
mmu-miR-199a-5p	NM_001177622
mmu-miR-199a-5p	NM_001177630
mmu-miR-199a-5p	NM_001177631
mmu-miR-199a-5p	NM_001177633
mmu-miR-199a-5p	NM_001177667
mmu-miR-199a-5p	NM_001177668
mmu-miR-199a-5p	NM_001177669
mmu-miR-199a-5p	NM_001177694
mmu-miR-199a-5p	NM_001177833
mmu-miR-199a-5p	NM_001177834
mmu-miR-199a-5p	NM_001177835
mmu-miR-199a-5p	NM_001185153
mmu-miR-199a-5p	NM_001190352
mmu-miR-199a-5p	NM_001190401
mmu-miR-199a-5p	NM_001190408
mmu-miR-199a-5p	NM_001190448
mmu-miR-199a-5p	NM_001190490
mmu-miR-199a-5p	NM_001190491
mmu-miR-199a-5p	NM_001190733
mmu-miR-199a-5p	NM_001190734
mmu-miR-199a-5p	NM_001190817
mmu-miR-199a-5p	NM_001190984
mmu-miR-199a-5p	NM_001190985
mmu-miR-199a-5p	NM_001191008
mmu-miR-199a-5p	NM_001195003
mmu-miR-199a-5p	NM_001195004
mmu-miR-199a-5p	NM_001195025
mmu-miR-199a-5p	NM_001195065
mmu-miR-199a-5p	NM_001195066
mmu-miR-199a-5p	NM_001195086
mmu-miR-199a-5p	NM_001195091
mmu-miR-199a-5p	NM_001195096
mmu-miR-199a-5p	NM_001195097
mmu-miR-199a-5p	NM_001195265
mmu-miR-199a-5p	NM_001195298
mmu-miR-199a-5p	NM_001195338
mmu-miR-199a-5p	NM_001195496
mmu-miR-199a-5p	NM_001195497
mmu-miR-199a-5p	NM_001195498
mmu-miR-199a-5p	NM_001195499
mmu-miR-199a-5p	NM_001195500
mmu-miR-199a-5p	NM_001195544
mmu-miR-199a-5p	NM_001195774
mmu-miR-199a-5p	NM_001197082
mmu-miR-199a-5p	NM_001197321
mmu-miR-199a-5p	NM_001197322
mmu-miR-199a-5p	NM_001198565
mmu-miR-199a-5p	NM_001198566
mmu-miR-199a-5p	NM_001198785
mmu-miR-199a-5p	NM_001198787
mmu-miR-199a-5p	NM_001198789
mmu-miR-199a-5p	NM_001198831
mmu-miR-199a-5p	NM_001198833
mmu-miR-199a-5p	NM_001198894
mmu-miR-199a-5p	NM_001198955
mmu-miR-199a-5p	NM_001198971
mmu-miR-199a-5p	NM_001198977
mmu-miR-199a-5p	NM_001199009
mmu-miR-199a-5p	NM_001199015
mmu-miR-199a-5p	NM_001199016
mmu-miR-199a-5p	NM_001199043
mmu-miR-199a-5p	NM_001199113
mmu-miR-199a-5p	NM_001199114
mmu-miR-199a-5p	NM_001199115
mmu-miR-199a-5p	NM_001199116
mmu-miR-199a-5p	NM_001199136
mmu-miR-199a-5p	NM_001199137
mmu-miR-199a-5p	NM_001199227
mmu-miR-199a-5p	NM_001199234
mmu-miR-199a-5p	NM_001199235
mmu-miR-199a-5p	NM_001199236
mmu-miR-199a-5p	NM_001199265
mmu-miR-199a-5p	NM_001199284
mmu-miR-199a-5p	NM_001199293
mmu-miR-199a-5p	NM_001199321
mmu-miR-199a-5p	NM_001199431
mmu-miR-199a-5p	NM_001199432
mmu-miR-199a-5p	NM_001199433
mmu-miR-199a-5p	NM_001199593
mmu-miR-199a-5p	NM_001199676
mmu-miR-199a-5p	NM_001199736
mmu-miR-199a-5p	NM_001200002
mmu-miR-199a-5p	NM_001200038
mmu-miR-199a-5p	NM_001201358
mmu-miR-199a-5p	NM_001201364
mmu-miR-199a-5p	NM_001201413
mmu-miR-199a-5p	NM_001201414
mmu-miR-199a-5p	NM_001201415
mmu-miR-199a-5p	NM_001201416
mmu-miR-199a-5p	NM_001202500
mmu-miR-199a-5p	NM_001204223
mmu-miR-199a-5p	NM_001204229
mmu-miR-199a-5p	NM_001204241
mmu-miR-199a-5p	NM_001204904
mmu-miR-199a-5p	NM_001204905
mmu-miR-199a-5p	NM_001205227
mmu-miR-199a-5p	NM_001205234
mmu-miR-199a-5p	NM_001205235
mmu-miR-199a-5p	NM_001205241
mmu-miR-199a-5p	NM_001205274
mmu-miR-199a-5p	NM_001205321
mmu-miR-199a-5p	NM_001205331
mmu-miR-199a-5p	NM_001205353
mmu-miR-199a-5p	NM_001205355
mmu-miR-199a-5p	NM_001242363
mmu-miR-199a-5p	NM_001242372
mmu-miR-199a-5p	NM_001242615
mmu-miR-199a-5p	NM_001242616
mmu-miR-199a-5p	NM_001242940
mmu-miR-199a-5p	NM_001243016
mmu-miR-199a-5p	NM_001243017
mmu-miR-199a-5p	NM_001243032
mmu-miR-199a-5p	NM_001243072
mmu-miR-199a-5p	NM_001243073
mmu-miR-199a-5p	NM_001243161
mmu-miR-199a-5p	NM_001243258
mmu-miR-199a-5p	NM_001243305
mmu-miR-199a-5p	NM_001243306
mmu-miR-199a-5p	NM_001243760
mmu-miR-199a-5p	NM_001243761
mmu-miR-199a-5p	NM_001244916
mmu-miR-199a-5p	NM_001247984
mmu-miR-199a-5p	NM_001252067
mmu-miR-199a-5p	NM_001252200
mmu-miR-199a-5p	NM_001252201
mmu-miR-199a-5p	NM_001252202
mmu-miR-199a-5p	NM_001252250
mmu-miR-199a-5p	NM_001252251
mmu-miR-199a-5p	NM_001252252
mmu-miR-199a-5p	NM_001252253
mmu-miR-199a-5p	NM_001252341
mmu-miR-199a-5p	NM_001252342
mmu-miR-199a-5p	NM_001252450
mmu-miR-199a-5p	NM_001252451
mmu-miR-199a-5p	NM_001252480
mmu-miR-199a-5p	NM_001252494
mmu-miR-199a-5p	NM_001252495
mmu-miR-199a-5p	NM_001252496
mmu-miR-199a-5p	NM_001252501
mmu-miR-199a-5p	NM_001252505
mmu-miR-199a-5p	NM_001252506
mmu-miR-199a-5p	NM_001252541
mmu-miR-199a-5p	NM_001252547
mmu-miR-199a-5p	NM_001252548
mmu-miR-199a-5p	NM_001252549
mmu-miR-199a-5p	NM_001252550
mmu-miR-199a-5p	NM_001252555
mmu-miR-199a-5p	NM_001252556
mmu-miR-199a-5p	NM_001252580
mmu-miR-199a-5p	NM_001252614
mmu-miR-199a-5p	NM_001252615
mmu-miR-199a-5p	NM_001252616
mmu-miR-199a-5p	NM_001252627
mmu-miR-199a-5p	NM_001252628
mmu-miR-199a-5p	NM_001252653
mmu-miR-199a-5p	NM_001252661
mmu-miR-199a-5p	NM_001253682
mmu-miR-199a-5p	NM_001253683
mmu-miR-199a-5p	NM_001253702
mmu-miR-199a-5p	NM_001253703
mmu-miR-199a-5p	NM_001253752
mmu-miR-199a-5p	NM_001253753
mmu-miR-199a-5p	NM_001253783
mmu-miR-199a-5p	NM_001253784
mmu-miR-199a-5p	NM_001253796
mmu-miR-199a-5p	NM_001253797
mmu-miR-199a-5p	NM_001253805
mmu-miR-199a-5p	NM_001253806
mmu-miR-199a-5p	NM_001253807
mmu-miR-199a-5p	NM_001253813
mmu-miR-199a-5p	NM_001253831
mmu-miR-199a-5p	NM_001253834
mmu-miR-199a-5p	NM_001253885
mmu-miR-199a-5p	NM_001253886
mmu-miR-199a-5p	NM_001253887
mmu-miR-199a-5p	NM_001253888
mmu-miR-199a-5p	NM_001253889
mmu-miR-199a-5p	NM_001253892
mmu-miR-199a-5p	NM_001254735
mmu-miR-199a-5p	NM_001256042
mmu-miR-199a-5p	NM_001256044
mmu-miR-199a-5p	NM_001256056
mmu-miR-199a-5p	NM_001256060
mmu-miR-199a-5p	NM_001256081
mmu-miR-199a-5p	NM_001256082
mmu-miR-199a-5p	NM_001256083
mmu-miR-199a-5p	NM_001256107
mmu-miR-199a-5p	NM_001256108
mmu-miR-199a-5p	NM_001256432
mmu-miR-199a-5p	NM_001267872
mmu-miR-199a-5p	NM_001270494
mmu-miR-199a-5p	NM_001270791
mmu-miR-199a-5p	NM_001271020
mmu-miR-199a-5p	NM_001271343
mmu-miR-199a-5p	NM_001271347
mmu-miR-199a-5p	NM_001271348
mmu-miR-199a-5p	NM_001271349
mmu-miR-199a-5p	NM_001271386
mmu-miR-199a-5p	NM_001271395
mmu-miR-199a-5p	NM_001271415
mmu-miR-199a-5p	NM_001271472
mmu-miR-199a-5p	NM_001271473
mmu-miR-199a-5p	NM_001271476
mmu-miR-199a-5p	NM_001271477
mmu-miR-199a-5p	NM_001271479
mmu-miR-199a-5p	NM_001271511
mmu-miR-199a-5p	NM_001271574
mmu-miR-199a-5p	NM_001271766
mmu-miR-199a-5p	NM_001271768
mmu-miR-199a-5p	NM_001271857
mmu-miR-199a-5p	NM_001271858
mmu-miR-199a-5p	NM_001271859
mmu-miR-199a-5p	NM_001271860
mmu-miR-199a-5p	NM_001271861
mmu-miR-199a-5p	NM_007377
mmu-miR-199a-5p	NM_007386
mmu-miR-199a-5p	NM_007387
mmu-miR-199a-5p	NM_007391
mmu-miR-199a-5p	NM_007402
mmu-miR-199a-5p	NM_007419
mmu-miR-199a-5p	NM_007428
mmu-miR-199a-5p	NM_007431
mmu-miR-199a-5p	NM_007439
mmu-miR-199a-5p	NM_007442
mmu-miR-199a-5p	NM_007468
mmu-miR-199a-5p	NM_007477
mmu-miR-199a-5p	NM_007490
mmu-miR-199a-5p	NM_007527
mmu-miR-199a-5p	NM_007532
mmu-miR-199a-5p	NM_007545
mmu-miR-199a-5p	NM_007562
mmu-miR-199a-5p	NM_007567
mmu-miR-199a-5p	NM_007569
mmu-miR-199a-5p	NM_007575
mmu-miR-199a-5p	NM_007579
mmu-miR-199a-5p	NM_007584
mmu-miR-199a-5p	NM_007599
mmu-miR-199a-5p	NM_007602
mmu-miR-199a-5p	NM_007603
mmu-miR-199a-5p	NM_007608
mmu-miR-199a-5p	NM_007618
mmu-miR-199a-5p	NM_007634
mmu-miR-199a-5p	NM_007641
mmu-miR-199a-5p	NM_007642
mmu-miR-199a-5p	NM_007663
mmu-miR-199a-5p	NM_007691
mmu-miR-199a-5p	NM_007695
mmu-miR-199a-5p	NM_007696
mmu-miR-199a-5p	NM_007698
mmu-miR-199a-5p	NM_007724
mmu-miR-199a-5p	NM_007735
mmu-miR-199a-5p	NM_007741
mmu-miR-199a-5p	NM_007743
mmu-miR-199a-5p	NM_007768
mmu-miR-199a-5p	NM_007778
mmu-miR-199a-5p	NM_007808
mmu-miR-199a-5p	NM_007811
mmu-miR-199a-5p	NM_007831
mmu-miR-199a-5p	NM_007832
mmu-miR-199a-5p	NM_007842
mmu-miR-199a-5p	NM_007868
mmu-miR-199a-5p	NM_007873
mmu-miR-199a-5p	NM_007893
mmu-miR-199a-5p	NM_007899
mmu-miR-199a-5p	NM_007902
mmu-miR-199a-5p	NM_007909
mmu-miR-199a-5p	NM_007918
mmu-miR-199a-5p	NM_007925
mmu-miR-199a-5p	NM_007930
mmu-miR-199a-5p	NM_007937
mmu-miR-199a-5p	NM_007942
mmu-miR-199a-5p	NM_007955
mmu-miR-199a-5p	NM_007988
mmu-miR-199a-5p	NM_007992
mmu-miR-199a-5p	NM_008032
mmu-miR-199a-5p	NM_008037
mmu-miR-199a-5p	NM_008055
mmu-miR-199a-5p	NM_008060
mmu-miR-199a-5p	NM_008063
mmu-miR-199a-5p	NM_008064
mmu-miR-199a-5p	NM_008071
mmu-miR-199a-5p	NM_008097
mmu-miR-199a-5p	NM_008105
mmu-miR-199a-5p	NM_008106
mmu-miR-199a-5p	NM_008132
mmu-miR-199a-5p	NM_008137
mmu-miR-199a-5p	NM_008172
mmu-miR-199a-5p	NM_008173
mmu-miR-199a-5p	NM_008174
mmu-miR-199a-5p	NM_008202
mmu-miR-199a-5p	NM_008206
mmu-miR-199a-5p	NM_008239
mmu-miR-199a-5p	NM_008240
mmu-miR-199a-5p	NM_008261
mmu-miR-199a-5p	NM_008281
mmu-miR-199a-5p	NM_008291
mmu-miR-199a-5p	NM_008305
mmu-miR-199a-5p	NM_008308
mmu-miR-199a-5p	NM_008325
mmu-miR-199a-5p	NM_008348
mmu-miR-199a-5p	NM_008365
mmu-miR-199a-5p	NM_008370
mmu-miR-199a-5p	NM_008382
mmu-miR-199a-5p	NM_008402
mmu-miR-199a-5p	NM_008404
mmu-miR-199a-5p	NM_008405
mmu-miR-199a-5p	NM_008421
mmu-miR-199a-5p	NM_008422
mmu-miR-199a-5p	NM_008424
mmu-miR-199a-5p	NM_008430
mmu-miR-199a-5p	NM_008440
mmu-miR-199a-5p	NM_008444
mmu-miR-199a-5p	NM_008445
mmu-miR-199a-5p	NM_008448
mmu-miR-199a-5p	NM_008451
mmu-miR-199a-5p	NM_008463
mmu-miR-199a-5p	NM_008484
mmu-miR-199a-5p	NM_008489
mmu-miR-199a-5p	NM_008490
mmu-miR-199a-5p	NM_008509
mmu-miR-199a-5p	NM_008515
mmu-miR-199a-5p	NM_008537
mmu-miR-199a-5p	NM_008550
mmu-miR-199a-5p	NM_008565
mmu-miR-199a-5p	NM_008566
mmu-miR-199a-5p	NM_008576
mmu-miR-199a-5p	NM_008578
mmu-miR-199a-5p	NM_008580
mmu-miR-199a-5p	NM_008585
mmu-miR-199a-5p	NM_008589
mmu-miR-199a-5p	NM_008625
mmu-miR-199a-5p	NM_008634
mmu-miR-199a-5p	NM_008645
mmu-miR-199a-5p	NM_008646
mmu-miR-199a-5p	NM_008659
mmu-miR-199a-5p	NM_008663
mmu-miR-199a-5p	NM_008668
mmu-miR-199a-5p	NM_008684
mmu-miR-199a-5p	NM_008689
mmu-miR-199a-5p	NM_008696
mmu-miR-199a-5p	NM_008704
mmu-miR-199a-5p	NM_008714
mmu-miR-199a-5p	NM_008715
mmu-miR-199a-5p	NM_008716
mmu-miR-199a-5p	NM_008719
mmu-miR-199a-5p	NM_008739
mmu-miR-199a-5p	NM_008742
mmu-miR-199a-5p	NM_008744
mmu-miR-199a-5p	NM_008748
mmu-miR-199a-5p	NM_008749
mmu-miR-199a-5p	NM_008767
mmu-miR-199a-5p	NM_008792
mmu-miR-199a-5p	NM_008809
mmu-miR-199a-5p	NM_008820
mmu-miR-199a-5p	NM_008825
mmu-miR-199a-5p	NM_008850
mmu-miR-199a-5p	NM_008851
mmu-miR-199a-5p	NM_008860
mmu-miR-199a-5p	NM_008867
mmu-miR-199a-5p	NM_008874
mmu-miR-199a-5p	NM_008879
mmu-miR-199a-5p	NM_008881
mmu-miR-199a-5p	NM_008892
mmu-miR-199a-5p	NM_008894
mmu-miR-199a-5p	NM_008925
mmu-miR-199a-5p	NM_008926
mmu-miR-199a-5p	NM_008935
mmu-miR-199a-5p	NM_008939
mmu-miR-199a-5p	NM_008941
mmu-miR-199a-5p	NM_008951
mmu-miR-199a-5p	NM_008952
mmu-miR-199a-5p	NM_008966
mmu-miR-199a-5p	NM_008976
mmu-miR-199a-5p	NM_008999
mmu-miR-199a-5p	NM_009021
mmu-miR-199a-5p	NM_009046
mmu-miR-199a-5p	NM_009058
mmu-miR-199a-5p	NM_009073
mmu-miR-199a-5p	NM_009094
mmu-miR-199a-5p	NM_009106
mmu-miR-199a-5p	NM_009107
mmu-miR-199a-5p	NM_009134
mmu-miR-199a-5p	NM_009152
mmu-miR-199a-5p	NM_009158
mmu-miR-199a-5p	NM_009187
mmu-miR-199a-5p	NM_009194
mmu-miR-199a-5p	NM_009204
mmu-miR-199a-5p	NM_009206
mmu-miR-199a-5p	NM_009207
mmu-miR-199a-5p	NM_009234
mmu-miR-199a-5p	NM_009235
mmu-miR-199a-5p	NM_009250
mmu-miR-199a-5p	NM_009251
mmu-miR-199a-5p	NM_009269
mmu-miR-199a-5p	NM_009271
mmu-miR-199a-5p	NM_009275
mmu-miR-199a-5p	NM_009280
mmu-miR-199a-5p	NM_009281
mmu-miR-199a-5p	NM_009289
mmu-miR-199a-5p	NM_009295
mmu-miR-199a-5p	NM_009306
mmu-miR-199a-5p	NM_009316
mmu-miR-199a-5p	NM_009324
mmu-miR-199a-5p	NM_009378
mmu-miR-199a-5p	NM_009390
mmu-miR-199a-5p	NM_009410
mmu-miR-199a-5p	NM_009417
mmu-miR-199a-5p	NM_009428
mmu-miR-199a-5p	NM_009457
mmu-miR-199a-5p	NM_009469
mmu-miR-199a-5p	NM_009480
mmu-miR-199a-5p	NM_009483
mmu-miR-199a-5p	NM_009512
mmu-miR-199a-5p	NM_009515
mmu-miR-199a-5p	NM_009530
mmu-miR-199a-5p	NM_009547
mmu-miR-199a-5p	NM_009561
mmu-miR-199a-5p	NM_009568
mmu-miR-199a-5p	NM_009577
mmu-miR-199a-5p	NM_009580
mmu-miR-199a-5p	NM_009582
mmu-miR-199a-5p	NM_009595
mmu-miR-199a-5p	NM_009598
mmu-miR-199a-5p	NM_009602
mmu-miR-199a-5p	NM_009613
mmu-miR-199a-5p	NM_009642
mmu-miR-199a-5p	NM_009644
mmu-miR-199a-5p	NM_009661
mmu-miR-199a-5p	NM_009668
mmu-miR-199a-5p	NM_009670
mmu-miR-199a-5p	NM_009677
mmu-miR-199a-5p	NM_009682
mmu-miR-199a-5p	NM_009684
mmu-miR-199a-5p	NM_009685
mmu-miR-199a-5p	NM_009686
mmu-miR-199a-5p	NM_009700
mmu-miR-199a-5p	NM_009701
mmu-miR-199a-5p	NM_009723
mmu-miR-199a-5p	NM_009724
mmu-miR-199a-5p	NM_009727
mmu-miR-199a-5p	NM_009755
mmu-miR-199a-5p	NM_009766
mmu-miR-199a-5p	NM_009768
mmu-miR-199a-5p	NM_009775
mmu-miR-199a-5p	NM_009784
mmu-miR-199a-5p	NM_009788
mmu-miR-199a-5p	NM_009793
mmu-miR-199a-5p	NM_009794
mmu-miR-199a-5p	NM_009800
mmu-miR-199a-5p	NM_009822
mmu-miR-199a-5p	NM_009824
mmu-miR-199a-5p	NM_009838
mmu-miR-199a-5p	NM_009842
mmu-miR-199a-5p	NM_009875
mmu-miR-199a-5p	NM_009884
mmu-miR-199a-5p	NM_009886
mmu-miR-199a-5p	NM_009893
mmu-miR-199a-5p	NM_009894
mmu-miR-199a-5p	NM_009913
mmu-miR-199a-5p	NM_009930
mmu-miR-199a-5p	NM_009946
mmu-miR-199a-5p	NM_009982
mmu-miR-199a-5p	NM_009987
mmu-miR-199a-5p	NM_010017
mmu-miR-199a-5p	NM_010060
mmu-miR-199a-5p	NM_010066
mmu-miR-199a-5p	NM_010074
mmu-miR-199a-5p	NM_010089
mmu-miR-199a-5p	NM_010133
mmu-miR-199a-5p	NM_010139
mmu-miR-199a-5p	NM_010145
mmu-miR-199a-5p	NM_010153
mmu-miR-199a-5p	NM_010160
mmu-miR-199a-5p	NM_010165
mmu-miR-199a-5p	NM_010173
mmu-miR-199a-5p	NM_010180
mmu-miR-199a-5p	NM_010186
mmu-miR-199a-5p	NM_010191
mmu-miR-199a-5p	NM_010193
mmu-miR-199a-5p	NM_010222
mmu-miR-199a-5p	NM_010230
mmu-miR-199a-5p	NM_010242
mmu-miR-199a-5p	NM_010247
mmu-miR-199a-5p	NM_010265
mmu-miR-199a-5p	NM_010266
mmu-miR-199a-5p	NM_010271
mmu-miR-199a-5p	NM_010312
mmu-miR-199a-5p	NM_010317
mmu-miR-199a-5p	NM_010353
mmu-miR-199a-5p	NM_010358
mmu-miR-199a-5p	NM_010359
mmu-miR-199a-5p	NM_010363
mmu-miR-199a-5p	NM_010373
mmu-miR-199a-5p	NM_010375
mmu-miR-199a-5p	NM_010378
mmu-miR-199a-5p	NM_010389
mmu-miR-199a-5p	NM_010412
mmu-miR-199a-5p	NM_010418
mmu-miR-199a-5p	NM_010431
mmu-miR-199a-5p	NM_010435
mmu-miR-199a-5p	NM_010452
mmu-miR-199a-5p	NM_010473
mmu-miR-199a-5p	NM_010497
mmu-miR-199a-5p	NM_010513
mmu-miR-199a-5p	NM_010559
mmu-miR-199a-5p	NM_010560
mmu-miR-199a-5p	NM_010567
mmu-miR-199a-5p	NM_010578
mmu-miR-199a-5p	NM_010593
mmu-miR-199a-5p	NM_010601
mmu-miR-199a-5p	NM_010626
mmu-miR-199a-5p	NM_010630
mmu-miR-199a-5p	NM_010658
mmu-miR-199a-5p	NM_010659
mmu-miR-199a-5p	NM_010681
mmu-miR-199a-5p	NM_010684
mmu-miR-199a-5p	NM_010687
mmu-miR-199a-5p	NM_010704
mmu-miR-199a-5p	NM_010714
mmu-miR-199a-5p	NM_010727
mmu-miR-199a-5p	NM_010737
mmu-miR-199a-5p	NM_010763
mmu-miR-199a-5p	NM_010764
mmu-miR-199a-5p	NM_010801
mmu-miR-199a-5p	NM_010838
mmu-miR-199a-5p	NM_010856
mmu-miR-199a-5p	NM_010870
mmu-miR-199a-5p	NM_010871
mmu-miR-199a-5p	NM_010898
mmu-miR-199a-5p	NM_010937
mmu-miR-199a-5p	NM_010942
mmu-miR-199a-5p	NM_010983
mmu-miR-199a-5p	NM_011010
mmu-miR-199a-5p	NM_011032
mmu-miR-199a-5p	NM_011048
mmu-miR-199a-5p	NM_011059
mmu-miR-199a-5p	NM_011066
mmu-miR-199a-5p	NM_011082
mmu-miR-199a-5p	NM_011086
mmu-miR-199a-5p	NM_011136
mmu-miR-199a-5p	NM_011143
mmu-miR-199a-5p	NM_011145
mmu-miR-199a-5p	NM_011169
mmu-miR-199a-5p	NM_011176
mmu-miR-199a-5p	NM_011188
mmu-miR-199a-5p	NM_011199
mmu-miR-199a-5p	NM_011202
mmu-miR-199a-5p	NM_011232
mmu-miR-199a-5p	NM_011235
mmu-miR-199a-5p	NM_011237
mmu-miR-199a-5p	NM_011245
mmu-miR-199a-5p	NM_011256
mmu-miR-199a-5p	NM_011266
mmu-miR-199a-5p	NM_011269
mmu-miR-199a-5p	NM_011299
mmu-miR-199a-5p	NM_011305
mmu-miR-199a-5p	NM_011307
mmu-miR-199a-5p	NM_011317
mmu-miR-199a-5p	NM_011326
mmu-miR-199a-5p	NM_011339
mmu-miR-199a-5p	NM_011347
mmu-miR-199a-5p	NM_011350
mmu-miR-199a-5p	NM_011352
mmu-miR-199a-5p	NM_011370
mmu-miR-199a-5p	NM_011390
mmu-miR-199a-5p	NM_011402
mmu-miR-199a-5p	NM_011404
mmu-miR-199a-5p	NM_011406
mmu-miR-199a-5p	NM_011416
mmu-miR-199a-5p	NM_011421
mmu-miR-199a-5p	NM_011425
mmu-miR-199a-5p	NM_011431
mmu-miR-199a-5p	NM_011465
mmu-miR-199a-5p	NM_011467
mmu-miR-199a-5p	NM_011480
mmu-miR-199a-5p	NM_011489
mmu-miR-199a-5p	NM_011495
mmu-miR-199a-5p	NM_011498
mmu-miR-199a-5p	NM_011511
mmu-miR-199a-5p	NM_011518
mmu-miR-199a-5p	NM_011573
mmu-miR-199a-5p	NM_011578
mmu-miR-199a-5p	NM_011617
mmu-miR-199a-5p	NM_011652
mmu-miR-199a-5p	NM_011666
mmu-miR-199a-5p	NM_011694
mmu-miR-199a-5p	NM_011699
mmu-miR-199a-5p	NM_011708
mmu-miR-199a-5p	NM_011718
mmu-miR-199a-5p	NM_011731
mmu-miR-199a-5p	NM_011737
mmu-miR-199a-5p	NM_011740
mmu-miR-199a-5p	NM_011742
mmu-miR-199a-5p	NM_011743
mmu-miR-199a-5p	NM_011748
mmu-miR-199a-5p	NM_011759
mmu-miR-199a-5p	NM_011762
mmu-miR-199a-5p	NM_011766
mmu-miR-199a-5p	NM_011796
mmu-miR-199a-5p	NM_011808
mmu-miR-199a-5p	NM_011813
mmu-miR-199a-5p	NM_011828
mmu-miR-199a-5p	NM_011846
mmu-miR-199a-5p	NM_011849
mmu-miR-199a-5p	NM_011855
mmu-miR-199a-5p	NM_011856
mmu-miR-199a-5p	NM_011860
mmu-miR-199a-5p	NM_011866
mmu-miR-199a-5p	NM_011875
mmu-miR-199a-5p	NM_011887
mmu-miR-199a-5p	NM_011889
mmu-miR-199a-5p	NM_011892
mmu-miR-199a-5p	NM_011893
mmu-miR-199a-5p	NM_011925
mmu-miR-199a-5p	NM_011930
mmu-miR-199a-5p	NM_011939
mmu-miR-199a-5p	NM_011941
mmu-miR-199a-5p	NM_011955
mmu-miR-199a-5p	NM_011983
mmu-miR-199a-5p	NM_012000
mmu-miR-199a-5p	NM_012010
mmu-miR-199a-5p	NM_012018
mmu-miR-199a-5p	NM_012026
mmu-miR-199a-5p	NM_012047
mmu-miR-199a-5p	NM_013458
mmu-miR-199a-5p	NM_013510
mmu-miR-199a-5p	NM_013511
mmu-miR-199a-5p	NM_013512
mmu-miR-199a-5p	NM_013522
mmu-miR-199a-5p	NM_013524
mmu-miR-199a-5p	NM_013530
mmu-miR-199a-5p	NM_013565
mmu-miR-199a-5p	NM_013588
mmu-miR-199a-5p	NM_013605
mmu-miR-199a-5p	NM_013624
mmu-miR-199a-5p	NM_013634
mmu-miR-199a-5p	NM_013658
mmu-miR-199a-5p	NM_013659
mmu-miR-199a-5p	NM_013660
mmu-miR-199a-5p	NM_013674
mmu-miR-199a-5p	NM_013681
mmu-miR-199a-5p	NM_013723
mmu-miR-199a-5p	NM_013727
mmu-miR-199a-5p	NM_013739
mmu-miR-199a-5p	NM_013746
mmu-miR-199a-5p	NM_013749
mmu-miR-199a-5p	NM_013767
mmu-miR-199a-5p	NM_013768
mmu-miR-199a-5p	NM_013780
mmu-miR-199a-5p	NM_013781
mmu-miR-199a-5p	NM_013807
mmu-miR-199a-5p	NM_013821
mmu-miR-199a-5p	NM_013822
mmu-miR-199a-5p	NM_013823
mmu-miR-199a-5p	NM_013838
mmu-miR-199a-5p	NM_013850
mmu-miR-199a-5p	NM_013861
mmu-miR-199a-5p	NM_013878
mmu-miR-199a-5p	NM_013883
mmu-miR-199a-5p	NM_013884
mmu-miR-199a-5p	NM_013915
mmu-miR-199a-5p	NM_013922
mmu-miR-199a-5p	NM_015730
mmu-miR-199a-5p	NM_015731
mmu-miR-199a-5p	NM_015733
mmu-miR-199a-5p	NM_015737
mmu-miR-199a-5p	NM_015760
mmu-miR-199a-5p	NM_015766
mmu-miR-199a-5p	NM_015772
mmu-miR-199a-5p	NM_015773
mmu-miR-199a-5p	NM_015785
mmu-miR-199a-5p	NM_015797
mmu-miR-199a-5p	NM_016663
mmu-miR-199a-5p	NM_016671
mmu-miR-199a-5p	NM_016672
mmu-miR-199a-5p	NM_016676
mmu-miR-199a-5p	NM_016683
mmu-miR-199a-5p	NM_016684
mmu-miR-199a-5p	NM_016703
mmu-miR-199a-5p	NM_016708
mmu-miR-199a-5p	NM_016744
mmu-miR-199a-5p	NM_016769
mmu-miR-199a-5p	NM_016777
mmu-miR-199a-5p	NM_016784
mmu-miR-199a-5p	NM_016860
mmu-miR-199a-5p	NM_016893
mmu-miR-199a-5p	NM_016907
mmu-miR-199a-5p	NM_016909
mmu-miR-199a-5p	NM_016966
mmu-miR-199a-5p	NM_016984
mmu-miR-199a-5p	NM_017378
mmu-miR-199a-5p	NM_017380
mmu-miR-199a-5p	NM_017381
mmu-miR-199a-5p	NM_017392
mmu-miR-199a-5p	NM_017479
mmu-miR-199a-5p	NM_018736
mmu-miR-199a-5p	NM_018766
mmu-miR-199a-5p	NM_018767
mmu-miR-199a-5p	NM_018771
mmu-miR-199a-5p	NM_018776
mmu-miR-199a-5p	NM_018794
mmu-miR-199a-5p	NM_018799
mmu-miR-199a-5p	NM_018801
mmu-miR-199a-5p	NM_018804
mmu-miR-199a-5p	NM_018812
mmu-miR-199a-5p	NM_018824
mmu-miR-199a-5p	NM_018855
mmu-miR-199a-5p	NM_018878
mmu-miR-199a-5p	NM_018882
mmu-miR-199a-5p	NM_018886
mmu-miR-199a-5p	NM_019442
mmu-miR-199a-5p	NM_019460
mmu-miR-199a-5p	NM_019461
mmu-miR-199a-5p	NM_019464
mmu-miR-199a-5p	NM_019465
mmu-miR-199a-5p	NM_019466
mmu-miR-199a-5p	NM_019472
mmu-miR-199a-5p	NM_019491
mmu-miR-199a-5p	NM_019500
mmu-miR-199a-5p	NM_019506
mmu-miR-199a-5p	NM_019517
mmu-miR-199a-5p	NM_019518
mmu-miR-199a-5p	NM_019521
mmu-miR-199a-5p	NM_019540
mmu-miR-199a-5p	NM_019570
mmu-miR-199a-5p	NM_019626
mmu-miR-199a-5p	NM_019632
mmu-miR-199a-5p	NM_019655
mmu-miR-199a-5p	NM_019657
mmu-miR-199a-5p	NM_019689
mmu-miR-199a-5p	NM_019704
mmu-miR-199a-5p	NM_019718
mmu-miR-199a-5p	NM_019724
mmu-miR-199a-5p	NM_019729
mmu-miR-199a-5p	NM_019741
mmu-miR-199a-5p	NM_019747
mmu-miR-199a-5p	NM_019765
mmu-miR-199a-5p	NM_019769
mmu-miR-199a-5p	NM_019775
mmu-miR-199a-5p	NM_019781
mmu-miR-199a-5p	NM_019786
mmu-miR-199a-5p	NM_019788
mmu-miR-199a-5p	NM_019797
mmu-miR-199a-5p	NM_019802
mmu-miR-199a-5p	NM_019808
mmu-miR-199a-5p	NM_019809
mmu-miR-199a-5p	NM_019837
mmu-miR-199a-5p	NM_019867
mmu-miR-199a-5p	NM_019874
mmu-miR-199a-5p	NM_019911
mmu-miR-199a-5p	NM_019915
mmu-miR-199a-5p	NM_019919
mmu-miR-199a-5p	NM_019925
mmu-miR-199a-5p	NM_019931
mmu-miR-199a-5p	NM_019940
mmu-miR-199a-5p	NM_019941
mmu-miR-199a-5p	NM_019981
mmu-miR-199a-5p	NM_019996
mmu-miR-199a-5p	NM_020000
mmu-miR-199a-5p	NM_020011
mmu-miR-199a-5p	NM_020035
mmu-miR-199a-5p	NM_020044
mmu-miR-199a-5p	NM_020253
mmu-miR-199a-5p	NM_020262
mmu-miR-199a-5p	NM_020265
mmu-miR-199a-5p	NM_020277
mmu-miR-199a-5p	NM_020285
mmu-miR-199a-5p	NM_020287
mmu-miR-199a-5p	NM_020295
mmu-miR-199a-5p	NM_020486
mmu-miR-199a-5p	NM_020557
mmu-miR-199a-5p	NM_020568
mmu-miR-199a-5p	NM_020608
mmu-miR-199a-5p	NM_020619
mmu-miR-199a-5p	NM_021041
mmu-miR-199a-5p	NM_021042
mmu-miR-199a-5p	NM_021291
mmu-miR-199a-5p	NM_021295
mmu-miR-199a-5p	NM_021302
mmu-miR-199a-5p	NM_021307
mmu-miR-199a-5p	NM_021310
mmu-miR-199a-5p	NM_021316
mmu-miR-199a-5p	NM_021319
mmu-miR-199a-5p	NM_021340
mmu-miR-199a-5p	NM_021349
mmu-miR-199a-5p	NM_021351
mmu-miR-199a-5p	NM_021375
mmu-miR-199a-5p	NM_021377
mmu-miR-199a-5p	NM_021390
mmu-miR-199a-5p	NM_021391
mmu-miR-199a-5p	NM_021406
mmu-miR-199a-5p	NM_021408
mmu-miR-199a-5p	NM_021414
mmu-miR-199a-5p	NM_021415
mmu-miR-199a-5p	NM_021420
mmu-miR-199a-5p	NM_021468
mmu-miR-199a-5p	NM_021491
mmu-miR-199a-5p	NM_021493
mmu-miR-199a-5p	NM_021494
mmu-miR-199a-5p	NM_021501
mmu-miR-199a-5p	NM_021504
mmu-miR-199a-5p	NM_021513
mmu-miR-199a-5p	NM_021523
mmu-miR-199a-5p	NM_021545
mmu-miR-199a-5p	NM_021559
mmu-miR-199a-5p	NM_021565
mmu-miR-199a-5p	NM_021600
mmu-miR-199a-5p	NM_021883
mmu-miR-199a-5p	NM_021887
mmu-miR-199a-5p	NM_021888
mmu-miR-199a-5p	NM_021890
mmu-miR-199a-5p	NM_022011
mmu-miR-199a-5p	NM_022022
mmu-miR-199a-5p	NM_022033
mmu-miR-199a-5p	NM_022315
mmu-miR-199a-5p	NM_022316
mmu-miR-199a-5p	NM_022320
mmu-miR-199a-5p	NM_022324
mmu-miR-199a-5p	NM_022325
mmu-miR-199a-5p	NM_022413
mmu-miR-199a-5p	NM_022420
mmu-miR-199a-5p	NM_022563
mmu-miR-199a-5p	NM_022723
mmu-miR-199a-5p	NM_022880
mmu-miR-199a-5p	NM_022964
mmu-miR-199a-5p	NM_022988
mmu-miR-199a-5p	NM_023055
mmu-miR-199a-5p	NM_023056
mmu-miR-199a-5p	NM_023063
mmu-miR-199a-5p	NM_023143
mmu-miR-199a-5p	NM_023184
mmu-miR-199a-5p	NM_023186
mmu-miR-199a-5p	NM_023197
mmu-miR-199a-5p	NM_023200
mmu-miR-199a-5p	NM_023217
mmu-miR-199a-5p	NM_023224
mmu-miR-199a-5p	NM_023249
mmu-miR-199a-5p	NM_023314
mmu-miR-199a-5p	NM_023328
mmu-miR-199a-5p	NM_023363
mmu-miR-199a-5p	NM_023431
mmu-miR-199a-5p	NM_023517
mmu-miR-199a-5p	NM_023579
mmu-miR-199a-5p	NM_023595
mmu-miR-199a-5p	NM_023605
mmu-miR-199a-5p	NM_023617
mmu-miR-199a-5p	NM_023637
mmu-miR-199a-5p	NM_023663
mmu-miR-199a-5p	NM_023709
mmu-miR-199a-5p	NM_023712
mmu-miR-199a-5p	NM_023739
mmu-miR-199a-5p	NM_023850
mmu-miR-199a-5p	NM_023858
mmu-miR-199a-5p	NM_023876
mmu-miR-199a-5p	NM_023910
mmu-miR-199a-5p	NM_024189
mmu-miR-199a-5p	NM_024196
mmu-miR-199a-5p	NM_024203
mmu-miR-199a-5p	NM_024206
mmu-miR-199a-5p	NM_024249
mmu-miR-199a-5p	NM_024255
mmu-miR-199a-5p	NM_024289
mmu-miR-199a-5p	NM_024414
mmu-miR-199a-5p	NM_024435
mmu-miR-199a-5p	NM_024469
mmu-miR-199a-5p	NM_025282
mmu-miR-199a-5p	NM_025287
mmu-miR-199a-5p	NM_025299
mmu-miR-199a-5p	NM_025316
mmu-miR-199a-5p	NM_025341
mmu-miR-199a-5p	NM_025350
mmu-miR-199a-5p	NM_025383
mmu-miR-199a-5p	NM_025445
mmu-miR-199a-5p	NM_025466
mmu-miR-199a-5p	NM_025481
mmu-miR-199a-5p	NM_025494
mmu-miR-199a-5p	NM_025505
mmu-miR-199a-5p	NM_025537
mmu-miR-199a-5p	NM_025558
mmu-miR-199a-5p	NM_025562
mmu-miR-199a-5p	NM_025572
mmu-miR-199a-5p	NM_025604
mmu-miR-199a-5p	NM_025610
mmu-miR-199a-5p	NM_025623
mmu-miR-199a-5p	NM_025636
mmu-miR-199a-5p	NM_025650
mmu-miR-199a-5p	NM_025681
mmu-miR-199a-5p	NM_025729
mmu-miR-199a-5p	NM_025757
mmu-miR-199a-5p	NM_025785
mmu-miR-199a-5p	NM_025794
mmu-miR-199a-5p	NM_025809
mmu-miR-199a-5p	NM_025816
mmu-miR-199a-5p	NM_025818
mmu-miR-199a-5p	NM_025820
mmu-miR-199a-5p	NM_025824
mmu-miR-199a-5p	NM_025850
mmu-miR-199a-5p	NM_025872
mmu-miR-199a-5p	NM_025874
mmu-miR-199a-5p	NM_025964
mmu-miR-199a-5p	NM_026003
mmu-miR-199a-5p	NM_026005
mmu-miR-199a-5p	NM_026024
mmu-miR-199a-5p	NM_026061
mmu-miR-199a-5p	NM_026086
mmu-miR-199a-5p	NM_026137
mmu-miR-199a-5p	NM_026184
mmu-miR-199a-5p	NM_026217
mmu-miR-199a-5p	NM_026218
mmu-miR-199a-5p	NM_026221
mmu-miR-199a-5p	NM_026238
mmu-miR-199a-5p	NM_026253
mmu-miR-199a-5p	NM_026271
mmu-miR-199a-5p	NM_026274
mmu-miR-199a-5p	NM_026343
mmu-miR-199a-5p	NM_026376
mmu-miR-199a-5p	NM_026380
mmu-miR-199a-5p	NM_026395
mmu-miR-199a-5p	NM_026420
mmu-miR-199a-5p	NM_026423
mmu-miR-199a-5p	NM_026430
mmu-miR-199a-5p	NM_026445
mmu-miR-199a-5p	NM_026447
mmu-miR-199a-5p	NM_026476
mmu-miR-199a-5p	NM_026484
mmu-miR-199a-5p	NM_026497
mmu-miR-199a-5p	NM_026522
mmu-miR-199a-5p	NM_026571
mmu-miR-199a-5p	NM_026574
mmu-miR-199a-5p	NM_026599
mmu-miR-199a-5p	NM_026648
mmu-miR-199a-5p	NM_026666
mmu-miR-199a-5p	NM_026672
mmu-miR-199a-5p	NM_026682
mmu-miR-199a-5p	NM_026743
mmu-miR-199a-5p	NM_026748
mmu-miR-199a-5p	NM_026770
mmu-miR-199a-5p	NM_026790
mmu-miR-199a-5p	NM_026935
mmu-miR-199a-5p	NM_026951
mmu-miR-199a-5p	NM_026977
mmu-miR-199a-5p	NM_027052
mmu-miR-199a-5p	NM_027141
mmu-miR-199a-5p	NM_027156
mmu-miR-199a-5p	NM_027238
mmu-miR-199a-5p	NM_027239
mmu-miR-199a-5p	NM_027280
mmu-miR-199a-5p	NM_027288
mmu-miR-199a-5p	NM_027290
mmu-miR-199a-5p	NM_027341
mmu-miR-199a-5p	NM_027366
mmu-miR-199a-5p	NM_027389
mmu-miR-199a-5p	NM_027405
mmu-miR-199a-5p	NM_027406
mmu-miR-199a-5p	NM_027426
mmu-miR-199a-5p	NM_027454
mmu-miR-199a-5p	NM_027456
mmu-miR-199a-5p	NM_027480
mmu-miR-199a-5p	NM_027496
mmu-miR-199a-5p	NM_027539
mmu-miR-199a-5p	NM_027574
mmu-miR-199a-5p	NM_027581
mmu-miR-199a-5p	NM_027612
mmu-miR-199a-5p	NM_027613
mmu-miR-199a-5p	NM_027634
mmu-miR-199a-5p	NM_027668
mmu-miR-199a-5p	NM_027673
mmu-miR-199a-5p	NM_027706
mmu-miR-199a-5p	NM_027709
mmu-miR-199a-5p	NM_027732
mmu-miR-199a-5p	NM_027770
mmu-miR-199a-5p	NM_027799
mmu-miR-199a-5p	NM_027816
mmu-miR-199a-5p	NM_027827
mmu-miR-199a-5p	NM_027840
mmu-miR-199a-5p	NM_027854
mmu-miR-199a-5p	NM_027861
mmu-miR-199a-5p	NM_027868
mmu-miR-199a-5p	NM_027882
mmu-miR-199a-5p	NM_027884
mmu-miR-199a-5p	NM_027893
mmu-miR-199a-5p	NM_027902
mmu-miR-199a-5p	NM_027906
mmu-miR-199a-5p	NM_027909
mmu-miR-199a-5p	NM_027920
mmu-miR-199a-5p	NM_027926
mmu-miR-199a-5p	NM_027928
mmu-miR-199a-5p	NM_027937
mmu-miR-199a-5p	NM_027948
mmu-miR-199a-5p	NM_027966
mmu-miR-199a-5p	NM_027976
mmu-miR-199a-5p	NM_027980
mmu-miR-199a-5p	NM_027992
mmu-miR-199a-5p	NM_027999
mmu-miR-199a-5p	NM_028004
mmu-miR-199a-5p	NM_028036
mmu-miR-199a-5p	NM_028059
mmu-miR-199a-5p	NM_028061
mmu-miR-199a-5p	NM_028064
mmu-miR-199a-5p	NM_028066
mmu-miR-199a-5p	NM_028093
mmu-miR-199a-5p	NM_028121
mmu-miR-199a-5p	NM_028127
mmu-miR-199a-5p	NM_028141
mmu-miR-199a-5p	NM_028142
mmu-miR-199a-5p	NM_028208
mmu-miR-199a-5p	NM_028223
mmu-miR-199a-5p	NM_028235
mmu-miR-199a-5p	NM_028248
mmu-miR-199a-5p	NM_028258
mmu-miR-199a-5p	NM_028261
mmu-miR-199a-5p	NM_028287
mmu-miR-199a-5p	NM_028317
mmu-miR-199a-5p	NM_028319
mmu-miR-199a-5p	NM_028372
mmu-miR-199a-5p	NM_028399
mmu-miR-199a-5p	NM_028431
mmu-miR-199a-5p	NM_028457
mmu-miR-199a-5p	NM_028480
mmu-miR-199a-5p	NM_028492
mmu-miR-199a-5p	NM_028522
mmu-miR-199a-5p	NM_028643
mmu-miR-199a-5p	NM_028662
mmu-miR-199a-5p	NM_028673
mmu-miR-199a-5p	NM_028716
mmu-miR-199a-5p	NM_028721
mmu-miR-199a-5p	NM_028730
mmu-miR-199a-5p	NM_028758
mmu-miR-199a-5p	NM_028778
mmu-miR-199a-5p	NM_028788
mmu-miR-199a-5p	NM_028803
mmu-miR-199a-5p	NM_028821
mmu-miR-199a-5p	NM_028836
mmu-miR-199a-5p	NM_028894
mmu-miR-199a-5p	NM_028913
mmu-miR-199a-5p	NM_028918
mmu-miR-199a-5p	NM_028934
mmu-miR-199a-5p	NM_028940
mmu-miR-199a-5p	NM_028945
mmu-miR-199a-5p	NM_028973
mmu-miR-199a-5p	NM_028975
mmu-miR-199a-5p	NM_028982
mmu-miR-199a-5p	NM_028984
mmu-miR-199a-5p	NM_029001
mmu-miR-199a-5p	NM_029031
mmu-miR-199a-5p	NM_029054
mmu-miR-199a-5p	NM_029056
mmu-miR-199a-5p	NM_029075
mmu-miR-199a-5p	NM_029078
mmu-miR-199a-5p	NM_029097
mmu-miR-199a-5p	NM_029103
mmu-miR-199a-5p	NM_029216
mmu-miR-199a-5p	NM_029310
mmu-miR-199a-5p	NM_029324
mmu-miR-199a-5p	NM_029330
mmu-miR-199a-5p	NM_029348
mmu-miR-199a-5p	NM_029361
mmu-miR-199a-5p	NM_029401
mmu-miR-199a-5p	NM_029407
mmu-miR-199a-5p	NM_029420
mmu-miR-199a-5p	NM_029441
mmu-miR-199a-5p	NM_029478
mmu-miR-199a-5p	NM_029495
mmu-miR-199a-5p	NM_029497
mmu-miR-199a-5p	NM_029505
mmu-miR-199a-5p	NM_029528
mmu-miR-199a-5p	NM_029532
mmu-miR-199a-5p	NM_029570
mmu-miR-199a-5p	NM_029599
mmu-miR-199a-5p	NM_029621
mmu-miR-199a-5p	NM_029628
mmu-miR-199a-5p	NM_029652
mmu-miR-199a-5p	NM_029654
mmu-miR-199a-5p	NM_029682
mmu-miR-199a-5p	NM_029686
mmu-miR-199a-5p	NM_029698
mmu-miR-199a-5p	NM_029702
mmu-miR-199a-5p	NM_029721
mmu-miR-199a-5p	NM_029735
mmu-miR-199a-5p	NM_029771
mmu-miR-199a-5p	NM_029781
mmu-miR-199a-5p	NM_029784
mmu-miR-199a-5p	NM_029787
mmu-miR-199a-5p	NM_029792
mmu-miR-199a-5p	NM_029794
mmu-miR-199a-5p	NM_029802
mmu-miR-199a-5p	NM_029805
mmu-miR-199a-5p	NM_029895
mmu-miR-199a-5p	NM_029930
mmu-miR-199a-5p	NM_029933
mmu-miR-199a-5p	NM_029947
mmu-miR-199a-5p	NM_029961
mmu-miR-199a-5p	NM_029981
mmu-miR-199a-5p	NM_030000
mmu-miR-199a-5p	NM_030036
mmu-miR-199a-5p	NM_030066
mmu-miR-199a-5p	NM_030071
mmu-miR-199a-5p	NM_030108
mmu-miR-199a-5p	NM_030132
mmu-miR-199a-5p	NM_030165
mmu-miR-199a-5p	NM_030168
mmu-miR-199a-5p	NM_030184
mmu-miR-199a-5p	NM_030199
mmu-miR-199a-5p	NM_030205
mmu-miR-199a-5p	NM_030209
mmu-miR-199a-5p	NM_030218
mmu-miR-199a-5p	NM_030220
mmu-miR-199a-5p	NM_030228
mmu-miR-199a-5p	NM_030229
mmu-miR-199a-5p	NM_030233
mmu-miR-199a-5p	NM_030234
mmu-miR-199a-5p	NM_030236
mmu-miR-199a-5p	NM_030238
mmu-miR-199a-5p	NM_030240
mmu-miR-199a-5p	NM_030596
mmu-miR-199a-5p	NM_030599
mmu-miR-199a-5p	NM_030678
mmu-miR-199a-5p	NM_030683
mmu-miR-199a-5p	NM_030687
mmu-miR-199a-5p	NM_030722
mmu-miR-199a-5p	NM_030728
mmu-miR-199a-5p	NM_030749
mmu-miR-199a-5p	NM_031158
mmu-miR-199a-5p	NM_031163
mmu-miR-199a-5p	NM_031172
mmu-miR-199a-5p	NM_031184
mmu-miR-199a-5p	NM_031185
mmu-miR-199a-5p	NM_031192
mmu-miR-199a-5p	NM_031193
mmu-miR-199a-5p	NM_031248
mmu-miR-199a-5p	NM_031376
mmu-miR-199a-5p	NM_031377
mmu-miR-199a-5p	NM_031380
mmu-miR-199a-5p	NM_031386
mmu-miR-199a-5p	NM_031402
mmu-miR-199a-5p	NM_031873
mmu-miR-199a-5p	NM_031874
mmu-miR-199a-5p	NM_031875
mmu-miR-199a-5p	NM_031997
mmu-miR-199a-5p	NM_032000
mmu-miR-199a-5p	NM_032005
mmu-miR-199a-5p	NM_032393
mmu-miR-199a-5p	NM_032394
mmu-miR-199a-5p	NM_032396
mmu-miR-199a-5p	NM_032418
mmu-miR-199a-5p	NM_032540
mmu-miR-199a-5p	NM_032610
mmu-miR-199a-5p	NM_033134
mmu-miR-199a-5p	NM_033149
mmu-miR-199a-5p	NM_033370
mmu-miR-199a-5p	NM_033474
mmu-miR-199a-5p	NM_033522
mmu-miR-199a-5p	NM_033565
mmu-miR-199a-5p	NM_033584
mmu-miR-199a-5p	NM_033590
mmu-miR-199a-5p	NM_033609
mmu-miR-199a-5p	NM_053008
mmu-miR-199a-5p	NM_053009
mmu-miR-199a-5p	NM_053075
mmu-miR-199a-5p	NM_053084
mmu-miR-199a-5p	NM_053090
mmu-miR-199a-5p	NM_053094
mmu-miR-199a-5p	NM_053098
mmu-miR-199a-5p	NM_053138
mmu-miR-199a-5p	NM_053147
mmu-miR-199a-5p	NM_053156
mmu-miR-199a-5p	NM_053168
mmu-miR-199a-5p	NM_053191
mmu-miR-199a-5p	NM_053195
mmu-miR-199a-5p	NM_053202
mmu-miR-199a-5p	NM_053255
mmu-miR-199a-5p	NM_053268
mmu-miR-199a-5p	NM_054046
mmu-miR-199a-5p	NM_054053
mmu-miR-199a-5p	NM_054072
mmu-miR-199a-5p	NM_054093
mmu-miR-199a-5p	NM_080288
mmu-miR-199a-5p	NM_080420
mmu-miR-199a-5p	NM_080435
mmu-miR-199a-5p	NM_080437
mmu-miR-199a-5p	NM_080455
mmu-miR-199a-5p	NM_080456
mmu-miR-199a-5p	NM_080459
mmu-miR-199a-5p	NM_080553
mmu-miR-199a-5p	NM_080575
mmu-miR-199a-5p	NM_080856
mmu-miR-199a-5p	NM_080858
mmu-miR-199a-5p	NM_130451
mmu-miR-199a-5p	NM_130858
mmu-miR-199a-5p	NM_133186
mmu-miR-199a-5p	NM_133192
mmu-miR-199a-5p	NM_133202
mmu-miR-199a-5p	NM_133203
mmu-miR-199a-5p	NM_133206
mmu-miR-199a-5p	NM_133218
mmu-miR-199a-5p	NM_133241
mmu-miR-199a-5p	NM_133352
mmu-miR-199a-5p	NM_133365
mmu-miR-199a-5p	NM_133641
mmu-miR-199a-5p	NM_133660
mmu-miR-199a-5p	NM_133694
mmu-miR-199a-5p	NM_133698
mmu-miR-199a-5p	NM_133699
mmu-miR-199a-5p	NM_133734
mmu-miR-199a-5p	NM_133739
mmu-miR-199a-5p	NM_133754
mmu-miR-199a-5p	NM_133755
mmu-miR-199a-5p	NM_133756
mmu-miR-199a-5p	NM_133762
mmu-miR-199a-5p	NM_133778
mmu-miR-199a-5p	NM_133794
mmu-miR-199a-5p	NM_133852
mmu-miR-199a-5p	NM_133878
mmu-miR-199a-5p	NM_133879
mmu-miR-199a-5p	NM_133925
mmu-miR-199a-5p	NM_133933
mmu-miR-199a-5p	NM_133934
mmu-miR-199a-5p	NM_133943
mmu-miR-199a-5p	NM_133949
mmu-miR-199a-5p	NM_133966
mmu-miR-199a-5p	NM_133975
mmu-miR-199a-5p	NM_133977
mmu-miR-199a-5p	NM_133993
mmu-miR-199a-5p	NM_133998
mmu-miR-199a-5p	NM_134006
mmu-miR-199a-5p	NM_134009
mmu-miR-199a-5p	NM_134015
mmu-miR-199a-5p	NM_134027
mmu-miR-199a-5p	NM_134054
mmu-miR-199a-5p	NM_134059
mmu-miR-199a-5p	NM_134082
mmu-miR-199a-5p	NM_134083
mmu-miR-199a-5p	NM_134086
mmu-miR-199a-5p	NM_134109
mmu-miR-199a-5p	NM_134189
mmu-miR-199a-5p	NM_134256
mmu-miR-199a-5p	NM_138310
mmu-miR-199a-5p	NM_138315
mmu-miR-199a-5p	NM_138585
mmu-miR-199a-5p	NM_138591
mmu-miR-199a-5p	NM_138604
mmu-miR-199a-5p	NM_138606
mmu-miR-199a-5p	NM_138651
mmu-miR-199a-5p	NM_138653
mmu-miR-199a-5p	NM_138673
mmu-miR-199a-5p	NM_138681
mmu-miR-199a-5p	NM_138741
mmu-miR-199a-5p	NM_138755
mmu-miR-199a-5p	NM_138944
mmu-miR-199a-5p	NM_139001
mmu-miR-199a-5p	NM_139061
mmu-miR-199a-5p	NM_139065
mmu-miR-199a-5p	NM_139128
mmu-miR-199a-5p	NM_139129
mmu-miR-199a-5p	NM_139130
mmu-miR-199a-5p	NM_139200
mmu-miR-199a-5p	NM_139227
mmu-miR-199a-5p	NM_139270
mmu-miR-199a-5p	NM_139298
mmu-miR-199a-5p	NM_139300
mmu-miR-199a-5p	NM_139305
mmu-miR-199a-5p	NM_144530
mmu-miR-199a-5p	NM_144537
mmu-miR-199a-5p	NM_144544
mmu-miR-199a-5p	NM_144547
mmu-miR-199a-5p	NM_144548
mmu-miR-199a-5p	NM_144560
mmu-miR-199a-5p	NM_144784
mmu-miR-199a-5p	NM_144801
mmu-miR-199a-5p	NM_144807
mmu-miR-199a-5p	NM_144812
mmu-miR-199a-5p	NM_144825
mmu-miR-199a-5p	NM_144831
mmu-miR-199a-5p	NM_144832
mmu-miR-199a-5p	NM_144842
mmu-miR-199a-5p	NM_144848
mmu-miR-199a-5p	NM_144858
mmu-miR-199a-5p	NM_144861
mmu-miR-199a-5p	NM_144878
mmu-miR-199a-5p	NM_144883
mmu-miR-199a-5p	NM_144894
mmu-miR-199a-5p	NM_144900
mmu-miR-199a-5p	NM_144902
mmu-miR-199a-5p	NM_144915
mmu-miR-199a-5p	NM_144918
mmu-miR-199a-5p	NM_144960
mmu-miR-199a-5p	NM_145070
mmu-miR-199a-5p	NM_145124
mmu-miR-199a-5p	NM_145132
mmu-miR-199a-5p	NM_145136
mmu-miR-199a-5p	NM_145155
mmu-miR-199a-5p	NM_145209
mmu-miR-199a-5p	NM_145223
mmu-miR-199a-5p	NM_145353
mmu-miR-199a-5p	NM_145354
mmu-miR-199a-5p	NM_145358
mmu-miR-199a-5p	NM_145377
mmu-miR-199a-5p	NM_145378
mmu-miR-199a-5p	NM_145381
mmu-miR-199a-5p	NM_145384
mmu-miR-199a-5p	NM_145401
mmu-miR-199a-5p	NM_145407
mmu-miR-199a-5p	NM_145423
mmu-miR-199a-5p	NM_145447
mmu-miR-199a-5p	NM_145448
mmu-miR-199a-5p	NM_145450
mmu-miR-199a-5p	NM_145486
mmu-miR-199a-5p	NM_145533
mmu-miR-199a-5p	NM_145534
mmu-miR-199a-5p	NM_145545
mmu-miR-199a-5p	NM_145551
mmu-miR-199a-5p	NM_145554
mmu-miR-199a-5p	NM_145555
mmu-miR-199a-5p	NM_145559
mmu-miR-199a-5p	NM_145617
mmu-miR-199a-5p	NM_145635
mmu-miR-199a-5p	NM_145920
mmu-miR-199a-5p	NM_145926
mmu-miR-199a-5p	NM_145928
[truncated: 627 more rows]

## Sheet: mmu-miR-292a-5p
miRNA	Predicted target genes
mmu-miR-292a-5p	NM_001001792
mmu-miR-292a-5p	NM_001001883
mmu-miR-292a-5p	NM_001001983
mmu-miR-292a-5p	NM_001002011
mmu-miR-292a-5p	NM_001002238
mmu-miR-292a-5p	NM_001002240
mmu-miR-292a-5p	NM_001002241
mmu-miR-292a-5p	NM_001002786
mmu-miR-292a-5p	NM_001003815
mmu-miR-292a-5p	NM_001003817
mmu-miR-292a-5p	NM_001003949
mmu-miR-292a-5p	NM_001003971
mmu-miR-292a-5p	NM_001003972
mmu-miR-292a-5p	NM_001003973
mmu-miR-292a-5p	NM_001004164
mmu-miR-292a-5p	NM_001004187
mmu-miR-292a-5p	NM_001005510
mmu-miR-292a-5p	NM_001006664
mmu-miR-292a-5p	NM_001007584
mmu-miR-292a-5p	NM_001008231
mmu-miR-292a-5p	NM_001008238
mmu-miR-292a-5p	NM_001008550
mmu-miR-292a-5p	NM_001009818
mmu-miR-292a-5p	NM_001009949
mmu-miR-292a-5p	NM_001012305
mmu-miR-292a-5p	NM_001013370
mmu-miR-292a-5p	NM_001013387
mmu-miR-292a-5p	NM_001013577
mmu-miR-292a-5p	NM_001013741
mmu-miR-292a-5p	NM_001013787
mmu-miR-292a-5p	NM_001013817
mmu-miR-292a-5p	NM_001014996
mmu-miR-292a-5p	NM_001015099
mmu-miR-292a-5p	NM_001017525
mmu-miR-292a-5p	NM_001017959
mmu-miR-292a-5p	NM_001024468
mmu-miR-292a-5p	NM_001024539
mmu-miR-292a-5p	NM_001024856
mmu-miR-292a-5p	NM_001024857
mmu-miR-292a-5p	NM_001025250
mmu-miR-292a-5p	NM_001025257
mmu-miR-292a-5p	NM_001025383
mmu-miR-292a-5p	NM_001025384
mmu-miR-292a-5p	NM_001025431
mmu-miR-292a-5p	NM_001025444
mmu-miR-292a-5p	NM_001025575
mmu-miR-292a-5p	NM_001025576
mmu-miR-292a-5p	NM_001025602
mmu-miR-292a-5p	NM_001026212
mmu-miR-292a-5p	NM_001026214
mmu-miR-292a-5p	NM_001029850
mmu-miR-292a-5p	NM_001029890
mmu-miR-292a-5p	NM_001029988
mmu-miR-292a-5p	NM_001030291
mmu-miR-292a-5p	NM_001033042
mmu-miR-292a-5p	NM_001033219
mmu-miR-292a-5p	NM_001033237
mmu-miR-292a-5p	NM_001033247
mmu-miR-292a-5p	NM_001033270
mmu-miR-292a-5p	NM_001033276
mmu-miR-292a-5p	NM_001033286
mmu-miR-292a-5p	NM_001033294
mmu-miR-292a-5p	NM_001033322
mmu-miR-292a-5p	NM_001033332
mmu-miR-292a-5p	NM_001033364
mmu-miR-292a-5p	NM_001033382
mmu-miR-292a-5p	NM_001033420
mmu-miR-292a-5p	NM_001033435
mmu-miR-292a-5p	NM_001033453
mmu-miR-292a-5p	NM_001033466
mmu-miR-292a-5p	NM_001033475
mmu-miR-292a-5p	NM_001033481
mmu-miR-292a-5p	NM_001033496
mmu-miR-292a-5p	NM_001033543
mmu-miR-292a-5p	NM_001033759
mmu-miR-292a-5p	NM_001033778
mmu-miR-292a-5p	NM_001033779
mmu-miR-292a-5p	NM_001034168
mmu-miR-292a-5p	NM_001034907
mmu-miR-292a-5p	NM_001035532
mmu-miR-292a-5p	NM_001035533
mmu-miR-292a-5p	NM_001037298
mmu-miR-292a-5p	NM_001037725
mmu-miR-292a-5p	NM_001037740
mmu-miR-292a-5p	NM_001037906
mmu-miR-292a-5p	NM_001037955
mmu-miR-292a-5p	NM_001038010
mmu-miR-292a-5p	NM_001038625
mmu-miR-292a-5p	NM_001038653
mmu-miR-292a-5p	NM_001038654
mmu-miR-292a-5p	NM_001038698
mmu-miR-292a-5p	NM_001038700
mmu-miR-292a-5p	NM_001038999
mmu-miR-292a-5p	NM_001039079
mmu-miR-292a-5p	NM_001039081
mmu-miR-292a-5p	NM_001039104
mmu-miR-292a-5p	NM_001039495
mmu-miR-292a-5p	NM_001039515
mmu-miR-292a-5p	NM_001039557
mmu-miR-292a-5p	NM_001039723
mmu-miR-292a-5p	NM_001040026
mmu-miR-292a-5p	NM_001040086
mmu-miR-292a-5p	NM_001040106
mmu-miR-292a-5p	NM_001040131
mmu-miR-292a-5p	NM_001040187
mmu-miR-292a-5p	NM_001040398
mmu-miR-292a-5p	NM_001040683
mmu-miR-292a-5p	NM_001042499
mmu-miR-292a-5p	NM_001042534
mmu-miR-292a-5p	NM_001042558
mmu-miR-292a-5p	NM_001042671
mmu-miR-292a-5p	NM_001042672
mmu-miR-292a-5p	NM_001042710
mmu-miR-292a-5p	NM_001042715
mmu-miR-292a-5p	NM_001042727
mmu-miR-292a-5p	NM_001043228
mmu-miR-292a-5p	NM_001044740
mmu-miR-292a-5p	NM_001045481
mmu-miR-292a-5p	NM_001045486
mmu-miR-292a-5p	NM_001047604
mmu-miR-292a-5p	NM_001076554
mmu-miR-292a-5p	NM_001077202
mmu-miR-292a-5p	NM_001077359
mmu-miR-292a-5p	NM_001077360
mmu-miR-292a-5p	NM_001077410
mmu-miR-292a-5p	NM_001077661
mmu-miR-292a-5p	NM_001077709
mmu-miR-292a-5p	NM_001079686
mmu-miR-292a-5p	NM_001080118
mmu-miR-292a-5p	NM_001080794
mmu-miR-292a-5p	NM_001080795
mmu-miR-292a-5p	NM_001080796
mmu-miR-292a-5p	NM_001080797
mmu-miR-292a-5p	NM_001080817
mmu-miR-292a-5p	NM_001080926
mmu-miR-292a-5p	NM_001080969
mmu-miR-292a-5p	NM_001081017
mmu-miR-292a-5p	NM_001081030
mmu-miR-292a-5p	NM_001081049
mmu-miR-292a-5p	NM_001081101
mmu-miR-292a-5p	NM_001081105
mmu-miR-292a-5p	NM_001081109
mmu-miR-292a-5p	NM_001081112
mmu-miR-292a-5p	NM_001081127
mmu-miR-292a-5p	NM_001081142
mmu-miR-292a-5p	NM_001081171
mmu-miR-292a-5p	NM_001081242
mmu-miR-292a-5p	NM_001081256
mmu-miR-292a-5p	NM_001081260
mmu-miR-292a-5p	NM_001081286
mmu-miR-292a-5p	NM_001081290
mmu-miR-292a-5p	NM_001081324
mmu-miR-292a-5p	NM_001081348
mmu-miR-292a-5p	NM_001081428
mmu-miR-292a-5p	NM_001081429
mmu-miR-292a-5p	NM_001081453
mmu-miR-292a-5p	NM_001081670
mmu-miR-292a-5p	NM_001081695
mmu-miR-292a-5p	NM_001082414
mmu-miR-292a-5p	NM_001082553
mmu-miR-292a-5p	NM_001083320
mmu-miR-292a-5p	NM_001083321
mmu-miR-292a-5p	NM_001083342
mmu-miR-292a-5p	NM_001083934
mmu-miR-292a-5p	NM_001085370
mmu-miR-292a-5p	NM_001085371
mmu-miR-292a-5p	NM_001085440
mmu-miR-292a-5p	NM_001085448
mmu-miR-292a-5p	NM_001085450
mmu-miR-292a-5p	NM_001085453
mmu-miR-292a-5p	NM_001085495
mmu-miR-292a-5p	NM_001085507
mmu-miR-292a-5p	NM_001085516
mmu-miR-292a-5p	NM_001085555
mmu-miR-292a-5p	NM_001097979
mmu-miR-292a-5p	NM_001098230
mmu-miR-292a-5p	NM_001098231
mmu-miR-292a-5p	NM_001099275
mmu-miR-292a-5p	NM_001099297
mmu-miR-292a-5p	NM_001099302
mmu-miR-292a-5p	NM_001099328
mmu-miR-292a-5p	NM_001099628
mmu-miR-292a-5p	NM_001099633
mmu-miR-292a-5p	NM_001099635
mmu-miR-292a-5p	NM_001099637
mmu-miR-292a-5p	NM_001100415
mmu-miR-292a-5p	NM_001100451
mmu-miR-292a-5p	NM_001100591
mmu-miR-292a-5p	NM_001100606
mmu-miR-292a-5p	NM_001101535
mmu-miR-292a-5p	NM_001101804
mmu-miR-292a-5p	NM_001102455
mmu-miR-292a-5p	NM_001102456
mmu-miR-292a-5p	NM_001102607
mmu-miR-292a-5p	NM_001104551
mmu-miR-292a-5p	NM_001105245
mmu-miR-292a-5p	NM_001105246
mmu-miR-292a-5p	NM_001105561
mmu-miR-292a-5p	NM_001109745
mmu-miR-292a-5p	NM_001109746
mmu-miR-292a-5p	NM_001109748
mmu-miR-292a-5p	NM_001110013
mmu-miR-292a-5p	NM_001110196
mmu-miR-292a-5p	NM_001110197
mmu-miR-292a-5p	NM_001110198
mmu-miR-292a-5p	NM_001110202
mmu-miR-292a-5p	NM_001110212
mmu-miR-292a-5p	NM_001110239
mmu-miR-292a-5p	NM_001110275
mmu-miR-292a-5p	NM_001110276
mmu-miR-292a-5p	NM_001110300
mmu-miR-292a-5p	NM_001110331
mmu-miR-292a-5p	NM_001110332
mmu-miR-292a-5p	NM_001110505
mmu-miR-292a-5p	NM_001110555
mmu-miR-292a-5p	NM_001110843
mmu-miR-292a-5p	NM_001110844
mmu-miR-292a-5p	NM_001110845
mmu-miR-292a-5p	NM_001110846
mmu-miR-292a-5p	NM_001111076
mmu-miR-292a-5p	NM_001111314
mmu-miR-292a-5p	NM_001112722
mmu-miR-292a-5p	NM_001112723
mmu-miR-292a-5p	NM_001113470
mmu-miR-292a-5p	NM_001113573
mmu-miR-292a-5p	NM_001113574
mmu-miR-292a-5p	NM_001114311
mmu-miR-292a-5p	NM_001114333
mmu-miR-292a-5p	NM_001114339
mmu-miR-292a-5p	NM_001115076
mmu-miR-292a-5p	NM_001122666
mmu-miR-292a-5p	NM_001122768
mmu-miR-292a-5p	NM_001122896
mmu-miR-292a-5p	NM_001122897
mmu-miR-292a-5p	NM_001122963
mmu-miR-292a-5p	NM_001126182
mmu-miR-292a-5p	NM_001127261
mmu-miR-292a-5p	NM_001127263
mmu-miR-292a-5p	NM_001127265
mmu-miR-292a-5p	NM_001127330
mmu-miR-292a-5p	NM_001127340
mmu-miR-292a-5p	NM_001128609
mmu-miR-292a-5p	NM_001128625
mmu-miR-292a-5p	NM_001130458
mmu-miR-292a-5p	NM_001130459
mmu-miR-292a-5p	NM_001130479
mmu-miR-292a-5p	NM_001130868
mmu-miR-292a-5p	NM_001134399
mmu-miR-292a-5p	NM_001134457
mmu-miR-292a-5p	NM_001134902
mmu-miR-292a-5p	NM_001135198
mmu-miR-292a-5p	NM_001135559
mmu-miR-292a-5p	NM_001139520
mmu-miR-292a-5p	NM_001142410
mmu-miR-292a-5p	NM_001142943
mmu-miR-292a-5p	NM_001142965
mmu-miR-292a-5p	NM_001145827
mmu-miR-292a-5p	NM_001145880
mmu-miR-292a-5p	NM_001145900
mmu-miR-292a-5p	NM_001145930
mmu-miR-292a-5p	NM_001145967
mmu-miR-292a-5p	NM_001146005
mmu-miR-292a-5p	NM_001146707
mmu-miR-292a-5p	NM_001159301
mmu-miR-292a-5p	NM_001159344
mmu-miR-292a-5p	NM_001159392
mmu-miR-292a-5p	NM_001159553
mmu-miR-292a-5p	NM_001159620
mmu-miR-292a-5p	NM_001159672
mmu-miR-292a-5p	NM_001159750
mmu-miR-292a-5p	NM_001159751
mmu-miR-292a-5p	NM_001159904
mmu-miR-292a-5p	NM_001160018
mmu-miR-292a-5p	NM_001160019
mmu-miR-292a-5p	NM_001160229
mmu-miR-292a-5p	NM_001160369
mmu-miR-292a-5p	NM_001160370
mmu-miR-292a-5p	NM_001160371
mmu-miR-292a-5p	NM_001161362
mmu-miR-292a-5p	NM_001161628
mmu-miR-292a-5p	NM_001161853
mmu-miR-292a-5p	NM_001162868
mmu-miR-292a-5p	NM_001162869
mmu-miR-292a-5p	NM_001162908
mmu-miR-292a-5p	NM_001162938
mmu-miR-292a-5p	NM_001162979
mmu-miR-292a-5p	NM_001163061
mmu-miR-292a-5p	NM_001163098
mmu-miR-292a-5p	NM_001163154
mmu-miR-292a-5p	NM_001163263
mmu-miR-292a-5p	NM_001163346
mmu-miR-292a-5p	NM_001163397
mmu-miR-292a-5p	NM_001163399
mmu-miR-292a-5p	NM_001163501
mmu-miR-292a-5p	NM_001163514
mmu-miR-292a-5p	NM_001163515
mmu-miR-292a-5p	NM_001163540
mmu-miR-292a-5p	NM_001163542
mmu-miR-292a-5p	NM_001163549
mmu-miR-292a-5p	NM_001163691
mmu-miR-292a-5p	NM_001163731
mmu-miR-292a-5p	NM_001163752
mmu-miR-292a-5p	NM_001164171
mmu-miR-292a-5p	NM_001164203
mmu-miR-292a-5p	NM_001164226
mmu-miR-292a-5p	NM_001164227
mmu-miR-292a-5p	NM_001164228
mmu-miR-292a-5p	NM_001164229
mmu-miR-292a-5p	NM_001164230
mmu-miR-292a-5p	NM_001164258
mmu-miR-292a-5p	NM_001164272
mmu-miR-292a-5p	NM_001164329
mmu-miR-292a-5p	NM_001164337
mmu-miR-292a-5p	NM_001164441
mmu-miR-292a-5p	NM_001164472
mmu-miR-292a-5p	NM_001164561
mmu-miR-292a-5p	NM_001164572
mmu-miR-292a-5p	NM_001164580
mmu-miR-292a-5p	NM_001164598
mmu-miR-292a-5p	NM_001164606
mmu-miR-292a-5p	NM_001164620
mmu-miR-292a-5p	NM_001164625
mmu-miR-292a-5p	NM_001164626
mmu-miR-292a-5p	NM_001164663
mmu-miR-292a-5p	NM_001165941
mmu-miR-292a-5p	NM_001165943
mmu-miR-292a-5p	NM_001166065
mmu-miR-292a-5p	NM_001166067
mmu-miR-292a-5p	NM_001166368
mmu-miR-292a-5p	NM_001166531
mmu-miR-292a-5p	NM_001166532
mmu-miR-292a-5p	NM_001166584
mmu-miR-292a-5p	NM_001166585
mmu-miR-292a-5p	NM_001166597
mmu-miR-292a-5p	NM_001166644
mmu-miR-292a-5p	NM_001166709
mmu-miR-292a-5p	NM_001167542
mmu-miR-292a-5p	NM_001167746
mmu-miR-292a-5p	NM_001167963
mmu-miR-292a-5p	NM_001167964
mmu-miR-292a-5p	NM_001168255
mmu-miR-292a-5p	NM_001168270
mmu-miR-292a-5p	NM_001168288
mmu-miR-292a-5p	NM_001168505
mmu-miR-292a-5p	NM_001168507
mmu-miR-292a-5p	NM_001168659
mmu-miR-292a-5p	NM_001170488
mmu-miR-292a-5p	NM_001170561
mmu-miR-292a-5p	NM_001170742
mmu-miR-292a-5p	NM_001170743
mmu-miR-292a-5p	NM_001170978
mmu-miR-292a-5p	NM_001171000
mmu-miR-292a-5p	NM_001171001
mmu-miR-292a-5p	NM_001177509
mmu-miR-292a-5p	NM_001177543
mmu-miR-292a-5p	NM_001177648
mmu-miR-292a-5p	NM_001177649
mmu-miR-292a-5p	NM_001177650
mmu-miR-292a-5p	NM_001177656
mmu-miR-292a-5p	NM_001177657
mmu-miR-292a-5p	NM_001177667
mmu-miR-292a-5p	NM_001177668
mmu-miR-292a-5p	NM_001178038
mmu-miR-292a-5p	NM_001190187
mmu-miR-292a-5p	NM_001190188
mmu-miR-292a-5p	NM_001190406
mmu-miR-292a-5p	NM_001190448
mmu-miR-292a-5p	NM_001190795
mmu-miR-292a-5p	NM_001195003
mmu-miR-292a-5p	NM_001195004
mmu-miR-292a-5p	NM_001195031
mmu-miR-292a-5p	NM_001195094
mmu-miR-292a-5p	NM_001198765
mmu-miR-292a-5p	NM_001198766
mmu-miR-292a-5p	NM_001198809
mmu-miR-292a-5p	NM_001198971
mmu-miR-292a-5p	NM_001199105
mmu-miR-292a-5p	NM_001199265
mmu-miR-292a-5p	NM_001202500
mmu-miR-292a-5p	NM_001204979
mmu-miR-292a-5p	NM_001205321
mmu-miR-292a-5p	NM_001206926
mmu-miR-292a-5p	NM_001242372
mmu-miR-292a-5p	NM_001242423
mmu-miR-292a-5p	NM_001242424
mmu-miR-292a-5p	NM_001243072
mmu-miR-292a-5p	NM_001243073
mmu-miR-292a-5p	NM_001243741
mmu-miR-292a-5p	NM_001243742
mmu-miR-292a-5p	NM_001251833
mmu-miR-292a-5p	NM_001252013
mmu-miR-292a-5p	NM_001252332
mmu-miR-292a-5p	NM_001252333
mmu-miR-292a-5p	NM_001252445
mmu-miR-292a-5p	NM_001252454
mmu-miR-292a-5p	NM_001252530
mmu-miR-292a-5p	NM_001252532
mmu-miR-292a-5p	NM_001252563
mmu-miR-292a-5p	NM_001252635
mmu-miR-292a-5p	NM_001253885
mmu-miR-292a-5p	NM_001253886
mmu-miR-292a-5p	NM_001253887
mmu-miR-292a-5p	NM_001256085
mmu-miR-292a-5p	NM_001256086
mmu-miR-292a-5p	NM_001256087
mmu-miR-292a-5p	NM_001256097
mmu-miR-292a-5p	NM_001256480
mmu-miR-292a-5p	NM_001267593
mmu-miR-292a-5p	NM_001267710
mmu-miR-292a-5p	NM_001267711
mmu-miR-292a-5p	NM_001271372
mmu-miR-292a-5p	NM_001271373
mmu-miR-292a-5p	NM_001271374
mmu-miR-292a-5p	NM_001271397
mmu-miR-292a-5p	NM_001271599
mmu-miR-292a-5p	NM_001271759
mmu-miR-292a-5p	NM_001271760
mmu-miR-292a-5p	NM_001271761
mmu-miR-292a-5p	NM_001271857
mmu-miR-292a-5p	NM_001271858
mmu-miR-292a-5p	NM_001271859
mmu-miR-292a-5p	NM_007379
mmu-miR-292a-5p	NM_007383
mmu-miR-292a-5p	NM_007393
mmu-miR-292a-5p	NM_007405
mmu-miR-292a-5p	NM_007435
mmu-miR-292a-5p	NM_007444
mmu-miR-292a-5p	NM_007446
mmu-miR-292a-5p	NM_007463
mmu-miR-292a-5p	NM_007485
mmu-miR-292a-5p	NM_007487
mmu-miR-292a-5p	NM_007496
mmu-miR-292a-5p	NM_007514
mmu-miR-292a-5p	NM_007519
mmu-miR-292a-5p	NM_007522
mmu-miR-292a-5p	NM_007532
mmu-miR-292a-5p	NM_007594
mmu-miR-292a-5p	NM_007602
mmu-miR-292a-5p	NM_007615
mmu-miR-292a-5p	NM_007647
mmu-miR-292a-5p	NM_007674
mmu-miR-292a-5p	NM_007688
mmu-miR-292a-5p	NM_007704
mmu-miR-292a-5p	NM_007710
mmu-miR-292a-5p	NM_007718
mmu-miR-292a-5p	NM_007723
mmu-miR-292a-5p	NM_007724
mmu-miR-292a-5p	NM_007760
mmu-miR-292a-5p	NM_007780
mmu-miR-292a-5p	NM_007781
mmu-miR-292a-5p	NM_007790
mmu-miR-292a-5p	NM_007798
mmu-miR-292a-5p	NM_007869
mmu-miR-292a-5p	NM_007908
mmu-miR-292a-5p	NM_007920
mmu-miR-292a-5p	NM_007935
mmu-miR-292a-5p	NM_007960
mmu-miR-292a-5p	NM_008020
mmu-miR-292a-5p	NM_008030
mmu-miR-292a-5p	NM_008078
mmu-miR-292a-5p	NM_008123
mmu-miR-292a-5p	NM_008131
mmu-miR-292a-5p	NM_008169
mmu-miR-292a-5p	NM_008202
mmu-miR-292a-5p	NM_008209
mmu-miR-292a-5p	NM_008222
mmu-miR-292a-5p	NM_008280
mmu-miR-292a-5p	NM_008302
mmu-miR-292a-5p	NM_008305
mmu-miR-292a-5p	NM_008328
mmu-miR-292a-5p	NM_008331
mmu-miR-292a-5p	NM_008332
mmu-miR-292a-5p	NM_008427
mmu-miR-292a-5p	NM_008476
mmu-miR-292a-5p	NM_008478
mmu-miR-292a-5p	NM_008527
mmu-miR-292a-5p	NM_008555
mmu-miR-292a-5p	NM_008616
mmu-miR-292a-5p	NM_008656
mmu-miR-292a-5p	NM_008667
mmu-miR-292a-5p	NM_008697
mmu-miR-292a-5p	NM_008714
mmu-miR-292a-5p	NM_008715
mmu-miR-292a-5p	NM_008733
mmu-miR-292a-5p	NM_008734
mmu-miR-292a-5p	NM_008855
mmu-miR-292a-5p	NM_008860
mmu-miR-292a-5p	NM_008881
mmu-miR-292a-5p	NM_008925
mmu-miR-292a-5p	NM_008985
mmu-miR-292a-5p	NM_008995
mmu-miR-292a-5p	NM_008997
mmu-miR-292a-5p	NM_009009
mmu-miR-292a-5p	NM_009032
mmu-miR-292a-5p	NM_009077
mmu-miR-292a-5p	NM_009088
mmu-miR-292a-5p	NM_009097
mmu-miR-292a-5p	NM_009109
mmu-miR-292a-5p	NM_009119
mmu-miR-292a-5p	NM_009134
mmu-miR-292a-5p	NM_009135
mmu-miR-292a-5p	NM_009152
mmu-miR-292a-5p	NM_009177
mmu-miR-292a-5p	NM_009209
mmu-miR-292a-5p	NM_009223
mmu-miR-292a-5p	NM_009275
mmu-miR-292a-5p	NM_009327
mmu-miR-292a-5p	NM_009345
mmu-miR-292a-5p	NM_009346
mmu-miR-292a-5p	NM_009361
mmu-miR-292a-5p	NM_009395
mmu-miR-292a-5p	NM_009433
mmu-miR-292a-5p	NM_009471
mmu-miR-292a-5p	NM_009505
mmu-miR-292a-5p	NM_009546
mmu-miR-292a-5p	NM_009579
mmu-miR-292a-5p	NM_009591
mmu-miR-292a-5p	NM_009592
mmu-miR-292a-5p	NM_009630
mmu-miR-292a-5p	NM_009636
mmu-miR-292a-5p	NM_009649
mmu-miR-292a-5p	NM_009665
mmu-miR-292a-5p	NM_009668
mmu-miR-292a-5p	NM_009675
mmu-miR-292a-5p	NM_009678
mmu-miR-292a-5p	NM_009684
mmu-miR-292a-5p	NM_009685
mmu-miR-292a-5p	NM_009691
mmu-miR-292a-5p	NM_009708
mmu-miR-292a-5p	NM_009727
mmu-miR-292a-5p	NM_009734
mmu-miR-292a-5p	NM_009739
mmu-miR-292a-5p	NM_009754
mmu-miR-292a-5p	NM_009767
mmu-miR-292a-5p	NM_009784
mmu-miR-292a-5p	NM_009793
mmu-miR-292a-5p	NM_009834
mmu-miR-292a-5p	NM_009847
mmu-miR-292a-5p	NM_009860
mmu-miR-292a-5p	NM_009870
mmu-miR-292a-5p	NM_009871
mmu-miR-292a-5p	NM_009886
mmu-miR-292a-5p	NM_009906
mmu-miR-292a-5p	NM_009970
mmu-miR-292a-5p	NM_009973
mmu-miR-292a-5p	NM_009974
mmu-miR-292a-5p	NM_010026
mmu-miR-292a-5p	NM_010084
mmu-miR-292a-5p	NM_010124
mmu-miR-292a-5p	NM_010141
mmu-miR-292a-5p	NM_010143
mmu-miR-292a-5p	NM_010147
mmu-miR-292a-5p	NM_010149
mmu-miR-292a-5p	NM_010166
mmu-miR-292a-5p	NM_010178
mmu-miR-292a-5p	NM_010228
mmu-miR-292a-5p	NM_010254
mmu-miR-292a-5p	NM_010353
mmu-miR-292a-5p	NM_010367
mmu-miR-292a-5p	NM_010395
mmu-miR-292a-5p	NM_010404
mmu-miR-292a-5p	NM_010470
mmu-miR-292a-5p	NM_010488
mmu-miR-292a-5p	NM_010489
mmu-miR-292a-5p	NM_010500
mmu-miR-292a-5p	NM_010515
mmu-miR-292a-5p	NM_010569
mmu-miR-292a-5p	NM_010579
mmu-miR-292a-5p	NM_010583
mmu-miR-292a-5p	NM_010587
mmu-miR-292a-5p	NM_010592
mmu-miR-292a-5p	NM_010603
mmu-miR-292a-5p	NM_010655
mmu-miR-292a-5p	NM_010669
mmu-miR-292a-5p	NM_010697
mmu-miR-292a-5p	NM_010708
mmu-miR-292a-5p	NM_010792
mmu-miR-292a-5p	NM_010856
mmu-miR-292a-5p	NM_010865
mmu-miR-292a-5p	NM_010867
mmu-miR-292a-5p	NM_010872
mmu-miR-292a-5p	NM_010917
mmu-miR-292a-5p	NM_010921
mmu-miR-292a-5p	NM_010934
mmu-miR-292a-5p	NM_010938
mmu-miR-292a-5p	NM_011040
mmu-miR-292a-5p	NM_011101
mmu-miR-292a-5p	NM_011102
mmu-miR-292a-5p	NM_011103
mmu-miR-292a-5p	NM_011117
mmu-miR-292a-5p	NM_011146
mmu-miR-292a-5p	NM_011207
mmu-miR-292a-5p	NM_011215
mmu-miR-292a-5p	NM_011226
mmu-miR-292a-5p	NM_011244
mmu-miR-292a-5p	NM_011286
mmu-miR-292a-5p	NM_011319
mmu-miR-292a-5p	NM_011384
mmu-miR-292a-5p	NM_011385
mmu-miR-292a-5p	NM_011397
mmu-miR-292a-5p	NM_011416
mmu-miR-292a-5p	NM_011418
mmu-miR-292a-5p	NM_011419
mmu-miR-292a-5p	NM_011462
mmu-miR-292a-5p	NM_011465
mmu-miR-292a-5p	NM_011479
mmu-miR-292a-5p	NM_011483
mmu-miR-292a-5p	NM_011486
mmu-miR-292a-5p	NM_011530
mmu-miR-292a-5p	NM_011541
mmu-miR-292a-5p	NM_011615
mmu-miR-292a-5p	NM_011647
mmu-miR-292a-5p	NM_011652
mmu-miR-292a-5p	NM_011690
mmu-miR-292a-5p	NM_011714
mmu-miR-292a-5p	NM_011743
mmu-miR-292a-5p	NM_011746
mmu-miR-292a-5p	NM_011755
mmu-miR-292a-5p	NM_011764
mmu-miR-292a-5p	NM_011769
mmu-miR-292a-5p	NM_011798
mmu-miR-292a-5p	NM_011800
mmu-miR-292a-5p	NM_011811
mmu-miR-292a-5p	NM_011816
mmu-miR-292a-5p	NM_011829
mmu-miR-292a-5p	NM_011846
mmu-miR-292a-5p	NM_011852
mmu-miR-292a-5p	NM_011861
mmu-miR-292a-5p	NM_011868
mmu-miR-292a-5p	NM_011898
mmu-miR-292a-5p	NM_011909
mmu-miR-292a-5p	NM_011924
mmu-miR-292a-5p	NM_011948
mmu-miR-292a-5p	NM_011980
mmu-miR-292a-5p	NM_011986
mmu-miR-292a-5p	NM_012012
mmu-miR-292a-5p	NM_013415
mmu-miR-292a-5p	NM_013458
mmu-miR-292a-5p	NM_013461
mmu-miR-292a-5p	NM_013493
mmu-miR-292a-5p	NM_013507
mmu-miR-292a-5p	NM_013510
mmu-miR-292a-5p	NM_013511
mmu-miR-292a-5p	NM_013512
mmu-miR-292a-5p	NM_013529
mmu-miR-292a-5p	NM_013541
mmu-miR-292a-5p	NM_013553
mmu-miR-292a-5p	NM_013586
mmu-miR-292a-5p	NM_013592
mmu-miR-292a-5p	NM_013624
mmu-miR-292a-5p	NM_013634
mmu-miR-292a-5p	NM_013642
mmu-miR-292a-5p	NM_013659
mmu-miR-292a-5p	NM_013661
mmu-miR-292a-5p	NM_013675
mmu-miR-292a-5p	NM_013687
mmu-miR-292a-5p	NM_013739
mmu-miR-292a-5p	NM_013752
mmu-miR-292a-5p	NM_013769
mmu-miR-292a-5p	NM_013818
mmu-miR-292a-5p	NM_013822
mmu-miR-292a-5p	NM_013830
mmu-miR-292a-5p	NM_013873
mmu-miR-292a-5p	NM_015749
mmu-miR-292a-5p	NM_015784
mmu-miR-292a-5p	NM_015794
mmu-miR-292a-5p	NM_015819
mmu-miR-292a-5p	NM_015822
mmu-miR-292a-5p	NM_016672
mmu-miR-292a-5p	NM_016678
mmu-miR-292a-5p	NM_016742
mmu-miR-292a-5p	NM_016787
mmu-miR-292a-5p	NM_016845
mmu-miR-292a-5p	NM_016871
mmu-miR-292a-5p	NM_016919
mmu-miR-292a-5p	NM_016976
mmu-miR-292a-5p	NM_017378
mmu-miR-292a-5p	NM_018736
mmu-miR-292a-5p	NM_018743
mmu-miR-292a-5p	NM_018748
mmu-miR-292a-5p	NM_018851
mmu-miR-292a-5p	NM_018857
mmu-miR-292a-5p	NM_018861
mmu-miR-292a-5p	NM_018873
mmu-miR-292a-5p	NM_018881
mmu-miR-292a-5p	NM_018883
mmu-miR-292a-5p	NM_018887
mmu-miR-292a-5p	NM_019434
mmu-miR-292a-5p	NM_019448
mmu-miR-292a-5p	NM_019460
mmu-miR-292a-5p	NM_019488
mmu-miR-292a-5p	NM_019536
mmu-miR-292a-5p	NM_019571
mmu-miR-292a-5p	NM_019586
mmu-miR-292a-5p	NM_019588
mmu-miR-292a-5p	NM_019658
mmu-miR-292a-5p	NM_019668
mmu-miR-292a-5p	NM_019707
mmu-miR-292a-5p	NM_019712
mmu-miR-292a-5p	NM_019739
mmu-miR-292a-5p	NM_019747
mmu-miR-292a-5p	NM_019797
mmu-miR-292a-5p	NM_019805
mmu-miR-292a-5p	NM_019834
mmu-miR-292a-5p	NM_019867
mmu-miR-292a-5p	NM_019940
mmu-miR-292a-5p	NM_019972
mmu-miR-292a-5p	NM_020004
mmu-miR-292a-5p	NM_020006
mmu-miR-292a-5p	NM_020042
mmu-miR-292a-5p	NM_020277
mmu-miR-292a-5p	NM_020606
mmu-miR-292a-5p	NM_020608
mmu-miR-292a-5p	NM_021306
mmu-miR-292a-5p	NM_021330
mmu-miR-292a-5p	NM_021352
mmu-miR-292a-5p	NM_021372
mmu-miR-292a-5p	NM_021381
mmu-miR-292a-5p	NM_021388
mmu-miR-292a-5p	NM_021414
mmu-miR-292a-5p	NM_021415
mmu-miR-292a-5p	NM_021456
mmu-miR-292a-5p	NM_021466
mmu-miR-292a-5p	NM_021503
mmu-miR-292a-5p	NM_021523
mmu-miR-292a-5p	NM_021555
mmu-miR-292a-5p	NM_021897
mmu-miR-292a-5p	NM_022027
mmu-miR-292a-5p	NM_022030
mmu-miR-292a-5p	NM_022410
mmu-miR-292a-5p	NM_023058
mmu-miR-292a-5p	NM_023060
mmu-miR-292a-5p	NM_023061
mmu-miR-292a-5p	NM_023141
mmu-miR-292a-5p	NM_023336
mmu-miR-292a-5p	NM_023370
mmu-miR-292a-5p	NM_023431
mmu-miR-292a-5p	NM_023434
mmu-miR-292a-5p	NM_023538
mmu-miR-292a-5p	NM_023625
mmu-miR-292a-5p	NM_023644
mmu-miR-292a-5p	NM_023731
mmu-miR-292a-5p	NM_023792
mmu-miR-292a-5p	NM_023842
mmu-miR-292a-5p	NM_023868
mmu-miR-292a-5p	NM_023907
mmu-miR-292a-5p	NM_024188
mmu-miR-292a-5p	NM_024201
mmu-miR-292a-5p	NM_024288
mmu-miR-292a-5p	NM_024450
mmu-miR-292a-5p	NM_025274
mmu-miR-292a-5p	NM_025343
mmu-miR-292a-5p	NM_025352
mmu-miR-292a-5p	NM_025391
mmu-miR-292a-5p	NM_025447
mmu-miR-292a-5p	NM_025453
mmu-miR-292a-5p	NM_025481
mmu-miR-292a-5p	NM_025483
mmu-miR-292a-5p	NM_025485
mmu-miR-292a-5p	NM_025507
mmu-miR-292a-5p	NM_025514
mmu-miR-292a-5p	NM_025545
mmu-miR-292a-5p	NM_025591
mmu-miR-292a-5p	NM_025620
mmu-miR-292a-5p	NM_025644
mmu-miR-292a-5p	NM_025695
mmu-miR-292a-5p	NM_025717
mmu-miR-292a-5p	NM_025725
mmu-miR-292a-5p	NM_025731
mmu-miR-292a-5p	NM_025820
mmu-miR-292a-5p	NM_025824
mmu-miR-292a-5p	NM_025852
mmu-miR-292a-5p	NM_025950
mmu-miR-292a-5p	NM_025965
mmu-miR-292a-5p	NM_026000
mmu-miR-292a-5p	NM_026023
mmu-miR-292a-5p	NM_026038
mmu-miR-292a-5p	NM_026046
mmu-miR-292a-5p	NM_026073
mmu-miR-292a-5p	NM_026082
mmu-miR-292a-5p	NM_026088
mmu-miR-292a-5p	NM_026102
mmu-miR-292a-5p	NM_026130
mmu-miR-292a-5p	NM_026142
mmu-miR-292a-5p	NM_026156
mmu-miR-292a-5p	NM_026174
mmu-miR-292a-5p	NM_026175
mmu-miR-292a-5p	NM_026185
mmu-miR-292a-5p	NM_026210
mmu-miR-292a-5p	NM_026220
mmu-miR-292a-5p	NM_026278
mmu-miR-292a-5p	NM_026315
mmu-miR-292a-5p	NM_026321
mmu-miR-292a-5p	NM_026375
mmu-miR-292a-5p	NM_026401
mmu-miR-292a-5p	NM_026409
mmu-miR-292a-5p	NM_026464
mmu-miR-292a-5p	NM_026472
mmu-miR-292a-5p	NM_026499
mmu-miR-292a-5p	NM_026518
mmu-miR-292a-5p	NM_026551
mmu-miR-292a-5p	NM_026573
mmu-miR-292a-5p	NM_026579
mmu-miR-292a-5p	NM_026619
mmu-miR-292a-5p	NM_026696
mmu-miR-292a-5p	NM_026739
mmu-miR-292a-5p	NM_026789
mmu-miR-292a-5p	NM_026796
mmu-miR-292a-5p	NM_026866
mmu-miR-292a-5p	NM_026947
mmu-miR-292a-5p	NM_026963
mmu-miR-292a-5p	NM_026964
mmu-miR-292a-5p	NM_026987
mmu-miR-292a-5p	NM_027007
mmu-miR-292a-5p	NM_027070
mmu-miR-292a-5p	NM_027195
mmu-miR-292a-5p	NM_027351
mmu-miR-292a-5p	NM_027374
mmu-miR-292a-5p	NM_027389
mmu-miR-292a-5p	NM_027410
mmu-miR-292a-5p	NM_027412
mmu-miR-292a-5p	NM_027490
mmu-miR-292a-5p	NM_027496
mmu-miR-292a-5p	NM_027497
mmu-miR-292a-5p	NM_027609
mmu-miR-292a-5p	NM_027616
mmu-miR-292a-5p	NM_027696
mmu-miR-292a-5p	NM_027711
mmu-miR-292a-5p	NM_027744
mmu-miR-292a-5p	NM_027823
mmu-miR-292a-5p	NM_027874
mmu-miR-292a-5p	NM_027884
mmu-miR-292a-5p	NM_027968
mmu-miR-292a-5p	NM_027972
mmu-miR-292a-5p	NM_027986
mmu-miR-292a-5p	NM_028004
mmu-miR-292a-5p	NM_028007
mmu-miR-292a-5p	NM_028014
mmu-miR-292a-5p	NM_028029
mmu-miR-292a-5p	NM_028129
mmu-miR-292a-5p	NM_028148
mmu-miR-292a-5p	NM_028184
mmu-miR-292a-5p	NM_028202
mmu-miR-292a-5p	NM_028262
mmu-miR-292a-5p	NM_028284
mmu-miR-292a-5p	NM_028360
mmu-miR-292a-5p	NM_028392
mmu-miR-292a-5p	NM_028446
mmu-miR-292a-5p	NM_028459
mmu-miR-292a-5p	NM_028464
mmu-miR-292a-5p	NM_028487
mmu-miR-292a-5p	NM_028500
mmu-miR-292a-5p	NM_028597
mmu-miR-292a-5p	NM_028627
mmu-miR-292a-5p	NM_028651
mmu-miR-292a-5p	NM_028708
mmu-miR-292a-5p	NM_028709
mmu-miR-292a-5p	NM_028733
mmu-miR-292a-5p	NM_028758
mmu-miR-292a-5p	NM_028774
mmu-miR-292a-5p	NM_028776
mmu-miR-292a-5p	NM_028779
mmu-miR-292a-5p	NM_028802
mmu-miR-292a-5p	NM_028804
mmu-miR-292a-5p	NM_028805
mmu-miR-292a-5p	NM_028807
mmu-miR-292a-5p	NM_028815
mmu-miR-292a-5p	NM_028841
mmu-miR-292a-5p	NM_028901
mmu-miR-292a-5p	NM_028943
mmu-miR-292a-5p	NM_028950
mmu-miR-292a-5p	NM_028955
mmu-miR-292a-5p	NM_028959
mmu-miR-292a-5p	NM_028994
mmu-miR-292a-5p	NM_029007
mmu-miR-292a-5p	NM_029011
mmu-miR-292a-5p	NM_029037
mmu-miR-292a-5p	NM_029044
mmu-miR-292a-5p	NM_029045
mmu-miR-292a-5p	NM_029078
mmu-miR-292a-5p	NM_029148
mmu-miR-292a-5p	NM_029174
mmu-miR-292a-5p	NM_029231
mmu-miR-292a-5p	NM_029436
mmu-miR-292a-5p	NM_029482
mmu-miR-292a-5p	NM_029585
mmu-miR-292a-5p	NM_029704
mmu-miR-292a-5p	NM_029779
mmu-miR-292a-5p	NM_029782
mmu-miR-292a-5p	NM_029802
mmu-miR-292a-5p	NM_029834
mmu-miR-292a-5p	NM_029840
mmu-miR-292a-5p	NM_029858
mmu-miR-292a-5p	NM_029868
mmu-miR-292a-5p	NM_029885
mmu-miR-292a-5p	NM_029924
mmu-miR-292a-5p	NM_029946
mmu-miR-292a-5p	NM_029947
mmu-miR-292a-5p	NM_029979
mmu-miR-292a-5p	NM_029988
mmu-miR-292a-5p	NM_029999
mmu-miR-292a-5p	NM_030016
mmu-miR-292a-5p	NM_030051
mmu-miR-292a-5p	NM_030153
mmu-miR-292a-5p	NM_030228
mmu-miR-292a-5p	NM_030229
mmu-miR-292a-5p	NM_030238
mmu-miR-292a-5p	NM_030266
mmu-miR-292a-5p	NM_030554
mmu-miR-292a-5p	NM_030561
mmu-miR-292a-5p	NM_030696
mmu-miR-292a-5p	NM_030697
mmu-miR-292a-5p	NM_030701
mmu-miR-292a-5p	NM_030730
mmu-miR-292a-5p	NM_030880
mmu-miR-292a-5p	NM_031180
mmu-miR-292a-5p	NM_031183
mmu-miR-292a-5p	NM_031374
mmu-miR-292a-5p	NM_031387
mmu-miR-292a-5p	NM_031494
mmu-miR-292a-5p	NM_031997
mmu-miR-292a-5p	NM_033074
mmu-miR-292a-5p	NM_033144
mmu-miR-292a-5p	NM_033325
mmu-miR-292a-5p	NM_033521
mmu-miR-292a-5p	NM_033560
mmu-miR-292a-5p	NM_033609
mmu-miR-292a-5p	NM_053092
mmu-miR-292a-5p	NM_053167
mmu-miR-292a-5p	NM_053182
mmu-miR-292a-5p	NM_053263
mmu-miR-292a-5p	NM_054070
mmu-miR-292a-5p	NM_054097
mmu-miR-292a-5p	NM_080433
mmu-miR-292a-5p	NM_080448
mmu-miR-292a-5p	NM_080458
mmu-miR-292a-5p	NM_080465
mmu-miR-292a-5p	NM_080788
mmu-miR-292a-5p	NM_080852
mmu-miR-292a-5p	NM_130878
mmu-miR-292a-5p	NM_133185
mmu-miR-292a-5p	NM_133215
mmu-miR-292a-5p	NM_133365
mmu-miR-292a-5p	NM_133673
mmu-miR-292a-5p	NM_133674
mmu-miR-292a-5p	NM_133693
mmu-miR-292a-5p	NM_133727
mmu-miR-292a-5p	NM_133735
mmu-miR-292a-5p	NM_133741
mmu-miR-292a-5p	NM_133753
mmu-miR-292a-5p	NM_133758
mmu-miR-292a-5p	NM_133762
mmu-miR-292a-5p	NM_133771
mmu-miR-292a-5p	NM_133794
mmu-miR-292a-5p	NM_133833
mmu-miR-292a-5p	NM_133904
mmu-miR-292a-5p	NM_133922
mmu-miR-292a-5p	NM_133927
mmu-miR-292a-5p	NM_133975
mmu-miR-292a-5p	NM_133991
mmu-miR-292a-5p	NM_134027
mmu-miR-292a-5p	NM_134068
mmu-miR-292a-5p	NM_134157
mmu-miR-292a-5p	NM_134201
mmu-miR-292a-5p	NM_134212
mmu-miR-292a-5p	NM_134215
mmu-miR-292a-5p	NM_134216
mmu-miR-292a-5p	NM_134236
mmu-miR-292a-5p	NM_134240
mmu-miR-292a-5p	NM_134241
mmu-miR-292a-5p	NM_134252
mmu-miR-292a-5p	NM_134437
mmu-miR-292a-5p	NM_134448
mmu-miR-292a-5p	NM_138306
mmu-miR-292a-5p	NM_138657
mmu-miR-292a-5p	NM_138659
mmu-miR-292a-5p	NM_138675
mmu-miR-292a-5p	NM_138944
mmu-miR-292a-5p	NM_139059
mmu-miR-292a-5p	NM_139141
mmu-miR-292a-5p	NM_139297
mmu-miR-292a-5p	NM_144522
mmu-miR-292a-5p	NM_144528
mmu-miR-292a-5p	NM_144541
mmu-miR-292a-5p	NM_144552
mmu-miR-292a-5p	NM_144791
mmu-miR-292a-5p	NM_144817
mmu-miR-292a-5p	NM_144819
mmu-miR-292a-5p	NM_144835
mmu-miR-292a-5p	NM_144862
mmu-miR-292a-5p	NM_144912
mmu-miR-292a-5p	NM_144925
mmu-miR-292a-5p	NM_144942
mmu-miR-292a-5p	NM_145152
mmu-miR-292a-5p	NM_145211
mmu-miR-292a-5p	NM_145405
mmu-miR-292a-5p	NM_145416
mmu-miR-292a-5p	NM_145438
mmu-miR-292a-5p	NM_145447
mmu-miR-292a-5p	NM_145459
mmu-miR-292a-5p	NM_145492
mmu-miR-292a-5p	NM_145534
mmu-miR-292a-5p	NM_145600
mmu-miR-292a-5p	NM_145632
mmu-miR-292a-5p	NM_145819
mmu-miR-292a-5p	NM_145840
mmu-miR-292a-5p	NM_145844
mmu-miR-292a-5p	NM_145849
mmu-miR-292a-5p	NM_145850
mmu-miR-292a-5p	NM_145944
mmu-miR-292a-5p	NM_145947
mmu-miR-292a-5p	NM_145997
mmu-miR-292a-5p	NM_146012
mmu-miR-292a-5p	NM_146019
mmu-miR-292a-5p	NM_146030
mmu-miR-292a-5p	NM_146043
mmu-miR-292a-5p	NM_146051
mmu-miR-292a-5p	NM_146112
mmu-miR-292a-5p	NM_146130
mmu-miR-292a-5p	NM_146150
mmu-miR-292a-5p	NM_146170
mmu-miR-292a-5p	NM_146176
mmu-miR-292a-5p	NM_146185
mmu-miR-292a-5p	NM_146193
mmu-miR-292a-5p	NM_146202
mmu-miR-292a-5p	NM_146243
mmu-miR-292a-5p	NM_146709
mmu-miR-292a-5p	NM_147033
mmu-miR-292a-5p	NM_148933
mmu-miR-292a-5p	NM_152825
mmu-miR-292a-5p	NM_152895
mmu-miR-292a-5p	NM_153057
mmu-miR-292a-5p	NM_153103
mmu-miR-292a-5p	NM_153127
mmu-miR-292a-5p	NM_153140
mmu-miR-292a-5p	NM_153142
mmu-miR-292a-5p	NM_153143
mmu-miR-292a-5p	NM_153153
mmu-miR-292a-5p	NM_153176
mmu-miR-292a-5p	NM_153287
mmu-miR-292a-5p	NM_153397
mmu-miR-292a-5p	NM_153543
mmu-miR-292a-5p	NM_153550
mmu-miR-292a-5p	NM_170684
mmu-miR-292a-5p	NM_170758
mmu-miR-292a-5p	NM_172015
mmu-miR-292a-5p	NM_172134
mmu-miR-292a-5p	NM_172144
mmu-miR-292a-5p	NM_172150
mmu-miR-292a-5p	NM_172260
mmu-miR-292a-5p	NM_172302
mmu-miR-292a-5p	NM_172410
mmu-miR-292a-5p	NM_172415
mmu-miR-292a-5p	NM_172464
mmu-miR-292a-5p	NM_172468
mmu-miR-292a-5p	NM_172476
mmu-miR-292a-5p	NM_172510
mmu-miR-292a-5p	NM_172512
mmu-miR-292a-5p	NM_172521
mmu-miR-292a-5p	NM_172534
mmu-miR-292a-5p	NM_172536
mmu-miR-292a-5p	NM_172549
mmu-miR-292a-5p	NM_172554
mmu-miR-292a-5p	NM_172563
mmu-miR-292a-5p	NM_172589
mmu-miR-292a-5p	NM_172606
mmu-miR-292a-5p	NM_172620
mmu-miR-292a-5p	NM_172630
mmu-miR-292a-5p	NM_172643
mmu-miR-292a-5p	NM_172645
mmu-miR-292a-5p	NM_172682
mmu-miR-292a-5p	NM_172687
mmu-miR-292a-5p	NM_172696
mmu-miR-292a-5p	NM_172721
mmu-miR-292a-5p	NM_172724
mmu-miR-292a-5p	NM_172731
mmu-miR-292a-5p	NM_172771
mmu-miR-292a-5p	NM_172821
mmu-miR-292a-5p	NM_172823
mmu-miR-292a-5p	NM_172834
mmu-miR-292a-5p	NM_172861
mmu-miR-292a-5p	NM_172911
mmu-miR-292a-5p	NM_172928
mmu-miR-292a-5p	NM_172943
mmu-miR-292a-5p	NM_172961
mmu-miR-292a-5p	NM_172971
mmu-miR-292a-5p	NM_172990
mmu-miR-292a-5p	NM_173189
mmu-miR-292a-5p	NM_173368
mmu-miR-292a-5p	NM_173437
mmu-miR-292a-5p	NM_173441
mmu-miR-292a-5p	NM_173453
mmu-miR-292a-5p	NM_173735
mmu-miR-292a-5p	NM_173863
mmu-miR-292a-5p	NM_174874
mmu-miR-292a-5p	NM_175029
mmu-miR-292a-5p	NM_175106
mmu-miR-292a-5p	NM_175130
mmu-miR-292a-5p	NM_175162
mmu-miR-292a-5p	NM_175164
mmu-miR-292a-5p	NM_175175
mmu-miR-292a-5p	NM_175194
mmu-miR-292a-5p	NM_175213
mmu-miR-292a-5p	NM_175244
mmu-miR-292a-5p	NM_175260
mmu-miR-292a-5p	NM_175276
mmu-miR-292a-5p	NM_175317
mmu-miR-292a-5p	NM_175432
mmu-miR-292a-5p	NM_175473
mmu-miR-292a-5p	NM_175507
mmu-miR-292a-5p	NM_175518
mmu-miR-292a-5p	NM_175525
mmu-miR-292a-5p	NM_175678
mmu-miR-292a-5p	NM_175730
mmu-miR-292a-5p	NM_175731
mmu-miR-292a-5p	NM_175750
mmu-miR-292a-5p	NM_175933
mmu-miR-292a-5p	NM_176831
mmu-miR-292a-5p	NM_176842
mmu-miR-292a-5p	NM_176912
mmu-miR-292a-5p	NM_176923
mmu-miR-292a-5p	NM_176933
mmu-miR-292a-5p	NM_176940
mmu-miR-292a-5p	NM_177001
mmu-miR-292a-5p	NM_177013
mmu-miR-292a-5p	NM_177045
mmu-miR-292a-5p	NM_177049
mmu-miR-292a-5p	NM_177075
mmu-miR-292a-5p	NM_177078
mmu-miR-292a-5p	NM_177081
mmu-miR-292a-5p	NM_177086
mmu-miR-292a-5p	NM_177093
mmu-miR-292a-5p	NM_177099
mmu-miR-292a-5p	NM_177173
mmu-miR-292a-5p	NM_177185
mmu-miR-292a-5p	NM_177186
mmu-miR-292a-5p	NM_177204
mmu-miR-292a-5p	NM_177249
mmu-miR-292a-5p	NM_177305
mmu-miR-292a-5p	NM_177371
mmu-miR-292a-5p	NM_177566
mmu-miR-292a-5p	NM_177585
mmu-miR-292a-5p	NM_177608
mmu-miR-292a-5p	NM_177610
mmu-miR-292a-5p	NM_177616
mmu-miR-292a-5p	NM_177619
mmu-miR-292a-5p	NM_177625
mmu-miR-292a-5p	NM_177630
mmu-miR-292a-5p	NM_177633
mmu-miR-292a-5p	NM_177652
mmu-miR-292a-5p	NM_177716
mmu-miR-292a-5p	NM_177725
mmu-miR-292a-5p	NM_177755
mmu-miR-292a-5p	NM_177762
mmu-miR-292a-5p	NM_177765
mmu-miR-292a-5p	NM_177766
mmu-miR-292a-5p	NM_177840
mmu-miR-292a-5p	NM_177899
mmu-miR-292a-5p	NM_177981
mmu-miR-292a-5p	NM_178141
mmu-miR-292a-5p	NM_178189
mmu-miR-292a-5p	NM_178267
mmu-miR-292a-5p	NM_178365
mmu-miR-292a-5p	NM_178379
mmu-miR-292a-5p	NM_178407
mmu-miR-292a-5p	NM_178411
mmu-miR-292a-5p	NM_178440
mmu-miR-292a-5p	NM_178618
mmu-miR-292a-5p	NM_178622
mmu-miR-292a-5p	NM_178623
mmu-miR-292a-5p	NM_178683
mmu-miR-292a-5p	NM_178701
mmu-miR-292a-5p	NM_178702
mmu-miR-292a-5p	NM_178704
mmu-miR-292a-5p	NM_178746
mmu-miR-292a-5p	NM_178753
mmu-miR-292a-5p	NM_178764
mmu-miR-292a-5p	NM_178778
mmu-miR-292a-5p	NM_178780
mmu-miR-292a-5p	NM_178782
mmu-miR-292a-5p	NM_178873
mmu-miR-292a-5p	NM_178884
mmu-miR-292a-5p	NM_181066
mmu-miR-292a-5p	NM_181279
mmu-miR-292a-5p	NM_181280
mmu-miR-292a-5p	NM_181281
mmu-miR-292a-5p	NM_181282
mmu-miR-292a-5p	NM_181348
mmu-miR-292a-5p	NM_181410
mmu-miR-292a-5p	NM_181413
mmu-miR-292a-5p	NM_181732
mmu-miR-292a-5p	NM_181796
mmu-miR-292a-5p	NM_181848
mmu-miR-292a-5p	NM_182999
mmu-miR-292a-5p	NM_183017
mmu-miR-292a-5p	NM_183029
mmu-miR-292a-5p	NM_183201
mmu-miR-292a-5p	NM_183208
mmu-miR-292a-5p	NM_183390
mmu-miR-292a-5p	NM_184053
mmu-miR-292a-5p	NM_194058
mmu-miR-292a-5p	NM_194348
mmu-miR-292a-5p	NM_197998
mmu-miR-292a-5p	NM_198023
mmu-miR-292a-5p	NM_198035
mmu-miR-292a-5p	NM_198059
mmu-miR-292a-5p	NM_198101
mmu-miR-292a-5p	NM_198103
mmu-miR-292a-5p	NM_198106
mmu-miR-292a-5p	NM_198167
mmu-miR-292a-5p	NM_198169
mmu-miR-292a-5p	NM_198301
mmu-miR-292a-5p	NM_198420
mmu-miR-292a-5p	NM_198628
mmu-miR-292a-5p	NM_198631
mmu-miR-292a-5p	NM_198660
mmu-miR-292a-5p	NM_198663
mmu-miR-292a-5p	NM_199028
mmu-miR-292a-5p	NM_199068
mmu-miR-292a-5p	NM_199079
mmu-miR-292a-5p	NM_199080
mmu-miR-292a-5p	NM_199307
mmu-miR-292a-5p	NM_199471
mmu-miR-292a-5p	NM_201385
mmu-miR-292a-5p	NM_201386
mmu-miR-292a-5p	NM_201387
mmu-miR-292a-5p	NM_201388
mmu-miR-292a-5p	NM_201389
mmu-miR-292a-5p	NM_201390
mmu-miR-292a-5p	NM_201391
mmu-miR-292a-5p	NM_201392
mmu-miR-292a-5p	NM_201393
mmu-miR-292a-5p	NM_201394
mmu-miR-292a-5p	NM_201518
mmu-miR-292a-5p	NM_201646
mmu-miR-292a-5p	NM_207158
mmu-miR-292a-5p	NM_207204
mmu-miR-292a-5p	NM_207228
mmu-miR-292a-5p	NM_207233
mmu-miR-292a-5p	NM_207273
mmu-miR-292a-5p	NM_207281
mmu-miR-292a-5p	NM_207541
mmu-miR-292a-5p	NM_207650
mmu-miR-292a-5p	NM_207680
mmu-miR-292a-5p	NM_207681
mmu-miR-292a-5p	NM_210071
mmu-miR-292a-5p	NM_211357
mmu-miR-292a-5p	NM_212449
mmu-miR-292a-5p	NM_212486
mmu-miR-292a-5p	NM_213659
mmu-miR-292a-5p	NM_213660
mmu-miR-292a-5p	NR_001461
mmu-miR-292a-5p	NR_002844
mmu-miR-292a-5p	NR_002854
mmu-miR-292a-5p	NR_002871
mmu-miR-292a-5p	NR_002891
mmu-miR-292a-5p	NR_003292
mmu-miR-292a-5p	NR_003628
mmu-miR-292a-5p	NR_015513
mmu-miR-292a-5p	NR_015515
mmu-miR-292a-5p	NR_015538
mmu-miR-292a-5p	NR_015540
mmu-miR-292a-5p	NR_015597
mmu-miR-292a-5p	NR_015613
mmu-miR-292a-5p	NR_024078
mmu-miR-292a-5p	NR_024085
mmu-miR-292a-5p	NR_027799
mmu-miR-292a-5p	NR_027909
mmu-miR-292a-5p	NR_027915
mmu-miR-292a-5p	NR_027966
mmu-miR-292a-5p	NR_027975
mmu-miR-292a-5p	NR_027985
mmu-miR-292a-5p	NR_028260
mmu-miR-292a-5p	NR_028359
mmu-miR-292a-5p	NR_028367
mmu-miR-292a-5p	NR_028442
mmu-miR-292a-5p	NR_029443
mmu-miR-292a-5p	NR_030405
mmu-miR-292a-5p	NR_030700
mmu-miR-292a-5p	NR_033220
mmu-miR-292a-5p	NR_033223
mmu-miR-292a-5p	NR_033470
mmu-miR-292a-5p	NR_033471
mmu-miR-292a-5p	NR_033588
mmu-miR-292a-5p	NR_033591
mmu-miR-292a-5p	NR_033595
mmu-miR-292a-5p	NR_033619
mmu-miR-292a-5p	NR_033623
mmu-miR-292a-5p	NR_036602
mmu-miR-292a-5p	NR_037982
mmu-miR-292a-5p	NR_037983
mmu-miR-292a-5p	NR_037993
mmu-miR-292a-5p	NR_038025
mmu-miR-292a-5p	NR_038026
mmu-miR-292a-5p	NR_038055
mmu-miR-292a-5p	NR_038073
mmu-miR-292a-5p	NR_038165
mmu-miR-292a-5p	NR_038166
mmu-miR-292a-5p	NR_040339
mmu-miR-292a-5p	NR_040350
mmu-miR-292a-5p	NR_040360
mmu-miR-292a-5p	NR_040368
mmu-miR-292a-5p	NR_040433
mmu-miR-292a-5p	NR_040483
mmu-miR-292a-5p	NR_040523
mmu-miR-292a-5p	NR_040534
mmu-miR-292a-5p	NR_040700
mmu-miR-292a-5p	NR_040736
mmu-miR-292a-5p	NR_045065
mmu-miR-292a-5p	NR_045153
mmu-miR-292a-5p	NR_045290
mmu-miR-292a-5p	NR_045294
mmu-miR-292a-5p	NR_045322
mmu-miR-292a-5p	NR_045444
mmu-miR-292a-5p	NR_045445
mmu-miR-292a-5p	NR_045499
mmu-miR-292a-5p	NR_045556
mmu-miR-292a-5p	NR_045699
mmu-miR-292a-5p	NR_045779
mmu-miR-292a-5p	NR_045802
mmu-miR-292a-5p	NR_045989
mmu-miR-292a-5p	NR_045990
mmu-miR-292a-5p	NR_046013
mmu-miR-292a-5p	NR_046066
mmu-miR-292a-5p	NR_046067
mmu-miR-292a-5p	NR_046286
mmu-miR-292a-5p	NR_073167
mmu-miR-292a-5p	NR_073168
mmu-miR-292a-5p	NR_073427

## Sheet: mmu-miR-376b-3p
miRNA	Predicted target genes
mmu-miR-376b-3p	NM_001001738
mmu-miR-376b-3p	NM_001002004
mmu-miR-376b-3p	NM_001007576
mmu-miR-376b-3p	NM_001013025
mmu-miR-376b-3p	NM_001013366
mmu-miR-376b-3p	NM_001013813
mmu-miR-376b-3p	NM_001033157
mmu-miR-376b-3p	NM_001033245
mmu-miR-376b-3p	NM_001033338
mmu-miR-376b-3p	NM_001033399
mmu-miR-376b-3p	NM_001033400
mmu-miR-376b-3p	NM_001037167
mmu-miR-376b-3p	NM_001039104
mmu-miR-376b-3p	NM_001048060
mmu-miR-376b-3p	NM_001077354
mmu-miR-376b-3p	NM_001080708
mmu-miR-376b-3p	NM_001081362
mmu-miR-376b-3p	NM_001081499
mmu-miR-376b-3p	NM_001083114
mmu-miR-376b-3p	NM_001085370
mmu-miR-376b-3p	NM_001111304
mmu-miR-376b-3p	NM_001111331
mmu-miR-376b-3p	NM_001141971
mmu-miR-376b-3p	NM_001159509
mmu-miR-376b-3p	NM_001159510
mmu-miR-376b-3p	NM_001162500
mmu-miR-376b-3p	NM_001162884
mmu-miR-376b-3p	NM_001162939
mmu-miR-376b-3p	NM_001162965
mmu-miR-376b-3p	NM_001163270
mmu-miR-376b-3p	NM_001163307
mmu-miR-376b-3p	NM_001163308
mmu-miR-376b-3p	NM_001164184
mmu-miR-376b-3p	NM_001164185
mmu-miR-376b-3p	NM_001166350
mmu-miR-376b-3p	NM_001166633
mmu-miR-376b-3p	NM_001168270
mmu-miR-376b-3p	NM_001170433
mmu-miR-376b-3p	NM_001171512
mmu-miR-376b-3p	NM_001177673
mmu-miR-376b-3p	NM_001177674
mmu-miR-376b-3p	NM_001177832
mmu-miR-376b-3p	NM_001177845
mmu-miR-376b-3p	NM_001177846
mmu-miR-376b-3p	NM_001177847
mmu-miR-376b-3p	NM_001190400
mmu-miR-376b-3p	NM_001199283
mmu-miR-376b-3p	NM_001199284
mmu-miR-376b-3p	NM_001201330
mmu-miR-376b-3p	NM_001206390
mmu-miR-376b-3p	NM_001206391
mmu-miR-376b-3p	NM_001206392
mmu-miR-376b-3p	NM_001253759
mmu-miR-376b-3p	NM_001254731
mmu-miR-376b-3p	NM_001256259
mmu-miR-376b-3p	NM_001256518
mmu-miR-376b-3p	NM_001256519
mmu-miR-376b-3p	NM_007463
mmu-miR-376b-3p	NM_007548
mmu-miR-376b-3p	NM_007638
mmu-miR-376b-3p	NM_007827
mmu-miR-376b-3p	NM_007838
mmu-miR-376b-3p	NM_008161
mmu-miR-376b-3p	NM_008170
mmu-miR-376b-3p	NM_008512
mmu-miR-376b-3p	NM_008771
mmu-miR-376b-3p	NM_008795
mmu-miR-376b-3p	NM_008952
mmu-miR-376b-3p	NM_009066
mmu-miR-376b-3p	NM_009545
mmu-miR-376b-3p	NM_009612
mmu-miR-376b-3p	NM_009628
mmu-miR-376b-3p	NM_009671
mmu-miR-376b-3p	NM_009793
mmu-miR-376b-3p	NM_010175
mmu-miR-376b-3p	NM_010657
mmu-miR-376b-3p	NM_011286
mmu-miR-376b-3p	NM_011652
mmu-miR-376b-3p	NM_011753
mmu-miR-376b-3p	NM_011862
mmu-miR-376b-3p	NM_011863
mmu-miR-376b-3p	NM_011876
mmu-miR-376b-3p	NM_011892
mmu-miR-376b-3p	NM_013473
mmu-miR-376b-3p	NM_015799
mmu-miR-376b-3p	NM_015800
mmu-miR-376b-3p	NM_016886
mmu-miR-376b-3p	NM_017383
mmu-miR-376b-3p	NM_017405
mmu-miR-376b-3p	NM_017407
mmu-miR-376b-3p	NM_018763
mmu-miR-376b-3p	NM_019459
mmu-miR-376b-3p	NM_019464
mmu-miR-376b-3p	NM_019789
mmu-miR-376b-3p	NM_020026
mmu-miR-376b-3p	NM_020252
mmu-miR-376b-3p	NM_020259
mmu-miR-376b-3p	NM_020330
mmu-miR-376b-3p	NM_021280
mmu-miR-376b-3p	NM_022321
mmu-miR-376b-3p	NM_022563
mmu-miR-376b-3p	NM_024241
mmu-miR-376b-3p	NM_025392
mmu-miR-376b-3p	NM_026120
mmu-miR-376b-3p	NM_026130
mmu-miR-376b-3p	NM_026203
mmu-miR-376b-3p	NM_026221
mmu-miR-376b-3p	NM_026526
mmu-miR-376b-3p	NM_026531
mmu-miR-376b-3p	NM_026891
mmu-miR-376b-3p	NM_027022
mmu-miR-376b-3p	NM_027035
mmu-miR-376b-3p	NM_027478
mmu-miR-376b-3p	NM_027758
mmu-miR-376b-3p	NM_027889
mmu-miR-376b-3p	NM_028004
mmu-miR-376b-3p	NM_028602
mmu-miR-376b-3p	NM_028906
mmu-miR-376b-3p	NM_029432
mmu-miR-376b-3p	NM_029497
mmu-miR-376b-3p	NM_029805
mmu-miR-376b-3p	NM_030176
mmu-miR-376b-3p	NM_030199
mmu-miR-376b-3p	NM_031180
mmu-miR-376b-3p	NM_031192
mmu-miR-376b-3p	NM_031193
mmu-miR-376b-3p	NM_053157
mmu-miR-376b-3p	NM_054096
mmu-miR-376b-3p	NM_133780
mmu-miR-376b-3p	NM_133794
mmu-miR-376b-3p	NM_138679
mmu-miR-376b-3p	NM_139310
mmu-miR-376b-3p	NM_145415
mmu-miR-376b-3p	NM_145564
mmu-miR-376b-3p	NM_145617
mmu-miR-376b-3p	NM_146062
mmu-miR-376b-3p	NM_146077
mmu-miR-376b-3p	NM_146097
mmu-miR-376b-3p	NM_146129
mmu-miR-376b-3p	NM_146145
mmu-miR-376b-3p	NM_148958
mmu-miR-376b-3p	NM_153076
mmu-miR-376b-3p	NM_153105
mmu-miR-376b-3p	NM_153512
mmu-miR-376b-3p	NM_153553
mmu-miR-376b-3p	NM_153805
mmu-miR-376b-3p	NM_172117
mmu-miR-376b-3p	NM_172152
mmu-miR-376b-3p	NM_172458
mmu-miR-376b-3p	NM_172670
mmu-miR-376b-3p	NM_172682
mmu-miR-376b-3p	NM_172690
mmu-miR-376b-3p	NM_172718
mmu-miR-376b-3p	NM_172813
mmu-miR-376b-3p	NM_172891
mmu-miR-376b-3p	NM_173383
mmu-miR-376b-3p	NM_173388
mmu-miR-376b-3p	NM_173776
mmu-miR-376b-3p	NM_175106
mmu-miR-376b-3p	NM_175180
mmu-miR-376b-3p	NM_175274
mmu-miR-376b-3p	NM_175363
mmu-miR-376b-3p	NM_175445
mmu-miR-376b-3p	NM_175454
mmu-miR-376b-3p	NM_175493
mmu-miR-376b-3p	NM_175548
mmu-miR-376b-3p	NM_176835
mmu-miR-376b-3p	NM_177115
mmu-miR-376b-3p	NM_177214
mmu-miR-376b-3p	NM_177284
mmu-miR-376b-3p	NM_177879
mmu-miR-376b-3p	NM_178663
mmu-miR-376b-3p	NM_178719
mmu-miR-376b-3p	NM_181421
mmu-miR-376b-3p	NM_198004
mmu-miR-376b-3p	NM_198029
mmu-miR-376b-3p	NM_199152
mmu-miR-376b-3p	NR_003364
mmu-miR-376b-3p	NR_015388
mmu-miR-376b-3p	NR_015479
mmu-miR-376b-3p	NR_027934
mmu-miR-376b-3p	NR_027936
mmu-miR-376b-3p	NR_028331
mmu-miR-376b-3p	NR_028429
mmu-miR-376b-3p	NR_029877
mmu-miR-376b-3p	NR_033744
mmu-miR-376b-3p	NR_040296
mmu-miR-376b-3p	NR_045161
mmu-miR-376b-3p	NR_045867
mmu-miR-376b-3p	NR_046053
mmu-miR-376b-3p	NR_046280

## Sheet: mmu-miR-455-5p
miRNA	Predicted target genes
mmu-miR-455-5p	NM_001001182
mmu-miR-455-5p	NM_001001309
mmu-miR-455-5p	NM_001001322
mmu-miR-455-5p	NM_001001495
mmu-miR-455-5p	NM_001001979
mmu-miR-455-5p	NM_001001983
mmu-miR-455-5p	NM_001003671
mmu-miR-455-5p	NM_001003672
mmu-miR-455-5p	NM_001003918
mmu-miR-455-5p	NM_001004367
mmu-miR-455-5p	NM_001004436
mmu-miR-455-5p	NM_001005740
mmu-miR-455-5p	NM_001005748
mmu-miR-455-5p	NM_001007576
mmu-miR-455-5p	NM_001008232
mmu-miR-455-5p	NM_001008550
mmu-miR-455-5p	NM_001011662
mmu-miR-455-5p	NM_001012765
mmu-miR-455-5p	NM_001013026
mmu-miR-455-5p	NM_001013811
mmu-miR-455-5p	NM_001024474
mmu-miR-455-5p	NM_001024618
mmu-miR-455-5p	NM_001025067
mmu-miR-455-5p	NM_001025208
mmu-miR-455-5p	NM_001025240
mmu-miR-455-5p	NM_001025307
mmu-miR-455-5p	NM_001025312
mmu-miR-455-5p	NM_001025559
mmu-miR-455-5p	NM_001025560
mmu-miR-455-5p	NM_001029889
mmu-miR-455-5p	NM_001029895
mmu-miR-455-5p	NM_001029937
mmu-miR-455-5p	NM_001029988
mmu-miR-455-5p	NM_001029990
mmu-miR-455-5p	NM_001033128
mmu-miR-455-5p	NM_001033150
mmu-miR-455-5p	NM_001033167
mmu-miR-455-5p	NM_001033170
mmu-miR-455-5p	NM_001033173
mmu-miR-455-5p	NM_001033191
mmu-miR-455-5p	NM_001033201
mmu-miR-455-5p	NM_001033205
mmu-miR-455-5p	NM_001033225
mmu-miR-455-5p	NM_001033237
mmu-miR-455-5p	NM_001033253
mmu-miR-455-5p	NM_001033272
mmu-miR-455-5p	NM_001033276
mmu-miR-455-5p	NM_001033347
mmu-miR-455-5p	NM_001033348
mmu-miR-455-5p	NM_001033380
mmu-miR-455-5p	NM_001033436
mmu-miR-455-5p	NM_001033440
mmu-miR-455-5p	NM_001033457
mmu-miR-455-5p	NM_001033481
mmu-miR-455-5p	NM_001033634
mmu-miR-455-5p	NM_001033874
mmu-miR-455-5p	NM_001037745
mmu-miR-455-5p	NM_001037914
mmu-miR-455-5p	NM_001038637
mmu-miR-455-5p	NM_001038701
mmu-miR-455-5p	NM_001038703
mmu-miR-455-5p	NM_001039038
mmu-miR-455-5p	NM_001039081
mmu-miR-455-5p	NM_001039238
mmu-miR-455-5p	NM_001039515
mmu-miR-455-5p	NM_001039537
mmu-miR-455-5p	NM_001040087
mmu-miR-455-5p	NM_001040088
mmu-miR-455-5p	NM_001042411
mmu-miR-455-5p	NM_001042557
mmu-miR-455-5p	NM_001043354
mmu-miR-455-5p	NM_001045518
mmu-miR-455-5p	NM_001048167
mmu-miR-455-5p	NM_001077348
mmu-miR-455-5p	NM_001077514
mmu-miR-455-5p	NM_001077515
mmu-miR-455-5p	NM_001077638
mmu-miR-455-5p	NM_001077687
mmu-miR-455-5p	NM_001077688
mmu-miR-455-5p	NM_001077695
mmu-miR-455-5p	NM_001079931
mmu-miR-455-5p	NM_001080134
mmu-miR-455-5p	NM_001080549
mmu-miR-455-5p	NM_001080706
mmu-miR-455-5p	NM_001080809
mmu-miR-455-5p	NM_001080814
mmu-miR-455-5p	NM_001081008
mmu-miR-455-5p	NM_001081014
mmu-miR-455-5p	NM_001081020
mmu-miR-455-5p	NM_001081022
mmu-miR-455-5p	NM_001081028
mmu-miR-455-5p	NM_001081071
mmu-miR-455-5p	NM_001081097
mmu-miR-455-5p	NM_001081120
mmu-miR-455-5p	NM_001081130
mmu-miR-455-5p	NM_001081149
mmu-miR-455-5p	NM_001081156
mmu-miR-455-5p	NM_001081179
mmu-miR-455-5p	NM_001081215
mmu-miR-455-5p	NM_001081247
mmu-miR-455-5p	NM_001081268
mmu-miR-455-5p	NM_001081323
mmu-miR-455-5p	NM_001081326
mmu-miR-455-5p	NM_001081335
mmu-miR-455-5p	NM_001081341
mmu-miR-455-5p	NM_001081368
mmu-miR-455-5p	NM_001081376
mmu-miR-455-5p	NM_001081379
mmu-miR-455-5p	NM_001081395
mmu-miR-455-5p	NM_001081397
mmu-miR-455-5p	NM_001081667
mmu-miR-455-5p	NM_001081971
mmu-miR-455-5p	NM_001083919
mmu-miR-455-5p	NM_001085374
mmu-miR-455-5p	NM_001085440
mmu-miR-455-5p	NM_001097621
mmu-miR-455-5p	NM_001098233
mmu-miR-455-5p	NM_001099298
mmu-miR-455-5p	NM_001101431
mmu-miR-455-5p	NM_001101510
mmu-miR-455-5p	NM_001103171
mmu-miR-455-5p	NM_001105160
mmu-miR-455-5p	NM_001109902
mmu-miR-455-5p	NM_001109975
mmu-miR-455-5p	NM_001110209
mmu-miR-455-5p	NM_001110222
mmu-miR-455-5p	NM_001110223
mmu-miR-455-5p	NM_001110224
mmu-miR-455-5p	NM_001110252
mmu-miR-455-5p	NM_001110276
mmu-miR-455-5p	NM_001110827
mmu-miR-455-5p	NM_001110828
mmu-miR-455-5p	NM_001110829
mmu-miR-455-5p	NM_001110830
mmu-miR-455-5p	NM_001111016
mmu-miR-455-5p	NM_001113208
mmu-miR-455-5p	NM_001113209
mmu-miR-455-5p	NM_001113210
mmu-miR-455-5p	NM_001113386
mmu-miR-455-5p	NM_001114140
mmu-miR-455-5p	NM_001114174
mmu-miR-455-5p	NM_001114333
mmu-miR-455-5p	NM_001115018
mmu-miR-455-5p	NM_001115075
mmu-miR-455-5p	NM_001122685
mmu-miR-455-5p	NM_001128094
mmu-miR-455-5p	NM_001128096
mmu-miR-455-5p	NM_001128145
mmu-miR-455-5p	NM_001128146
mmu-miR-455-5p	NM_001128151
mmu-miR-455-5p	NM_001130868
mmu-miR-455-5p	NM_001136088
mmu-miR-455-5p	NM_001142950
mmu-miR-455-5p	NM_001143689
mmu-miR-455-5p	NM_001145759
mmu-miR-455-5p	NM_001145799
mmu-miR-455-5p	NM_001145858
mmu-miR-455-5p	NM_001145859
mmu-miR-455-5p	NM_001145876
mmu-miR-455-5p	NM_001145877
mmu-miR-455-5p	NM_001145930
mmu-miR-455-5p	NM_001146025
mmu-miR-455-5p	NM_001146026
mmu-miR-455-5p	NM_001146027
mmu-miR-455-5p	NM_001146084
mmu-miR-455-5p	NM_001146323
mmu-miR-455-5p	NM_001146324
mmu-miR-455-5p	NM_001159317
mmu-miR-455-5p	NM_001159318
mmu-miR-455-5p	NM_001159328
mmu-miR-455-5p	NM_001159382
mmu-miR-455-5p	NM_001159383
mmu-miR-455-5p	NM_001159389
mmu-miR-455-5p	NM_001159573
mmu-miR-455-5p	NM_001159574
mmu-miR-455-5p	NM_001159649
mmu-miR-455-5p	NM_001159942
mmu-miR-455-5p	NM_001160316
mmu-miR-455-5p	NM_001160317
mmu-miR-455-5p	NM_001160318
mmu-miR-455-5p	NM_001161420
mmu-miR-455-5p	NM_001161849
mmu-miR-455-5p	NM_001162465
mmu-miR-455-5p	NM_001162524
mmu-miR-455-5p	NM_001162864
mmu-miR-455-5p	NM_001162896
mmu-miR-455-5p	NM_001163470
mmu-miR-455-5p	NM_001163540
mmu-miR-455-5p	NM_001163542
mmu-miR-455-5p	NM_001163549
mmu-miR-455-5p	NM_001163641
mmu-miR-455-5p	NM_001163642
mmu-miR-455-5p	NM_001163662
mmu-miR-455-5p	NM_001163815
mmu-miR-455-5p	NM_001163816
mmu-miR-455-5p	NM_001164099
mmu-miR-455-5p	NM_001164100
mmu-miR-455-5p	NM_001164101
mmu-miR-455-5p	NM_001164172
mmu-miR-455-5p	NM_001164203
mmu-miR-455-5p	NM_001164268
mmu-miR-455-5p	NM_001164366
mmu-miR-455-5p	NM_001164562
mmu-miR-455-5p	NM_001164655
mmu-miR-455-5p	NM_001164733
mmu-miR-455-5p	NM_001166164
mmu-miR-455-5p	NM_001166210
mmu-miR-455-5p	NM_001166213
mmu-miR-455-5p	NM_001166364
mmu-miR-455-5p	NM_001166402
mmu-miR-455-5p	NM_001166414
mmu-miR-455-5p	NM_001166437
mmu-miR-455-5p	NM_001167910
mmu-miR-455-5p	NM_001167949
mmu-miR-455-5p	NM_001168296
mmu-miR-455-5p	NM_001169131
mmu-miR-455-5p	NM_001170643
mmu-miR-455-5p	NM_001170912
mmu-miR-455-5p	NM_001170913
mmu-miR-455-5p	NM_001170966
mmu-miR-455-5p	NM_001170967
mmu-miR-455-5p	NM_001170970
mmu-miR-455-5p	NM_001177319
mmu-miR-455-5p	NM_001177320
mmu-miR-455-5p	NM_001177556
mmu-miR-455-5p	NM_001177557
mmu-miR-455-5p	NM_001177558
mmu-miR-455-5p	NM_001177559
mmu-miR-455-5p	NM_001177560
mmu-miR-455-5p	NM_001177794
mmu-miR-455-5p	NM_001177967
mmu-miR-455-5p	NM_001177968
mmu-miR-455-5p	NM_001190371
mmu-miR-455-5p	NM_001190401
mmu-miR-455-5p	NM_001190406
mmu-miR-455-5p	NM_001190911
mmu-miR-455-5p	NM_001190912
mmu-miR-455-5p	NM_001190913
mmu-miR-455-5p	NM_001190914
mmu-miR-455-5p	NM_001198560
mmu-miR-455-5p	NM_001199272
mmu-miR-455-5p	NM_001199632
mmu-miR-455-5p	NM_001201460
mmu-miR-455-5p	NM_001204916
mmu-miR-455-5p	NM_001205321
mmu-miR-455-5p	NM_001243008
mmu-miR-455-5p	NM_001243123
mmu-miR-455-5p	NM_001243792
mmu-miR-455-5p	NM_001252525
mmu-miR-455-5p	NM_001252526
mmu-miR-455-5p	NM_001252528
mmu-miR-455-5p	NM_001252529
mmu-miR-455-5p	NM_001252543
mmu-miR-455-5p	NM_001252544
mmu-miR-455-5p	NM_001252545
mmu-miR-455-5p	NM_001252555
mmu-miR-455-5p	NM_001252556
mmu-miR-455-5p	NM_001252593
mmu-miR-455-5p	NM_001253719
mmu-miR-455-5p	NM_001267808
mmu-miR-455-5p	NM_001271005
mmu-miR-455-5p	NM_001271343
mmu-miR-455-5p	NM_001271388
mmu-miR-455-5p	NM_001271389
mmu-miR-455-5p	NM_001271390
mmu-miR-455-5p	NM_001271391
mmu-miR-455-5p	NM_001271392
mmu-miR-455-5p	NM_001271447
mmu-miR-455-5p	NM_001271448
mmu-miR-455-5p	NM_001271449
mmu-miR-455-5p	NM_001271450
mmu-miR-455-5p	NM_001271451
mmu-miR-455-5p	NM_001271704
mmu-miR-455-5p	NM_001271725
mmu-miR-455-5p	NM_001271726
mmu-miR-455-5p	NM_001271727
mmu-miR-455-5p	NM_001271728
mmu-miR-455-5p	NM_007430
mmu-miR-455-5p	NM_007487
mmu-miR-455-5p	NM_007702
mmu-miR-455-5p	NM_007708
mmu-miR-455-5p	NM_007725
mmu-miR-455-5p	NM_007755
mmu-miR-455-5p	NM_007758
mmu-miR-455-5p	NM_007766
mmu-miR-455-5p	NM_007767
mmu-miR-455-5p	NM_007796
mmu-miR-455-5p	NM_007876
mmu-miR-455-5p	NM_007886
mmu-miR-455-5p	NM_007924
mmu-miR-455-5p	NM_008037
mmu-miR-455-5p	NM_008052
mmu-miR-455-5p	NM_008071
mmu-miR-455-5p	NM_008092
mmu-miR-455-5p	NM_008122
mmu-miR-455-5p	NM_008199
mmu-miR-455-5p	NM_008204
mmu-miR-455-5p	NM_008244
mmu-miR-455-5p	NM_008281
mmu-miR-455-5p	NM_008317
mmu-miR-455-5p	NM_008352
mmu-miR-455-5p	NM_008371
mmu-miR-455-5p	NM_008396
mmu-miR-455-5p	NM_008421
mmu-miR-455-5p	NM_008444
mmu-miR-455-5p	NM_008480
mmu-miR-455-5p	NM_008501
mmu-miR-455-5p	NM_008566
mmu-miR-455-5p	NM_008586
mmu-miR-455-5p	NM_008592
mmu-miR-455-5p	NM_008610
mmu-miR-455-5p	NM_008678
mmu-miR-455-5p	NM_008679
mmu-miR-455-5p	NM_008687
mmu-miR-455-5p	NM_008702
mmu-miR-455-5p	NM_008721
mmu-miR-455-5p	NM_008745
mmu-miR-455-5p	NM_008749
mmu-miR-455-5p	NM_008813
mmu-miR-455-5p	NM_008855
mmu-miR-455-5p	NM_008898
mmu-miR-455-5p	NM_008979
mmu-miR-455-5p	NM_009120
mmu-miR-455-5p	NM_009127
mmu-miR-455-5p	NM_009128
mmu-miR-455-5p	NM_009134
mmu-miR-455-5p	NM_009209
mmu-miR-455-5p	NM_009269
mmu-miR-455-5p	NM_009397
mmu-miR-455-5p	NM_009461
mmu-miR-455-5p	NM_009555
mmu-miR-455-5p	NM_009671
mmu-miR-455-5p	NM_009701
mmu-miR-455-5p	NM_009751
mmu-miR-455-5p	NM_009804
mmu-miR-455-5p	NM_009806
mmu-miR-455-5p	NM_009809
mmu-miR-455-5p	NM_009814
mmu-miR-455-5p	NM_009856
mmu-miR-455-5p	NM_009957
mmu-miR-455-5p	NM_009959
mmu-miR-455-5p	NM_009960
mmu-miR-455-5p	NM_009961
mmu-miR-455-5p	NM_010025
mmu-miR-455-5p	NM_010085
mmu-miR-455-5p	NM_010132
mmu-miR-455-5p	NM_010208
mmu-miR-455-5p	NM_010279
mmu-miR-455-5p	NM_010315
mmu-miR-455-5p	NM_010363
mmu-miR-455-5p	NM_010380
mmu-miR-455-5p	NM_010390
mmu-miR-455-5p	NM_010394
mmu-miR-455-5p	NM_010395
mmu-miR-455-5p	NM_010397
mmu-miR-455-5p	NM_010398
mmu-miR-455-5p	NM_010399
mmu-miR-455-5p	NM_010422
mmu-miR-455-5p	NM_010508
mmu-miR-455-5p	NM_010513
mmu-miR-455-5p	NM_010576
mmu-miR-455-5p	NM_010586
mmu-miR-455-5p	NM_010591
mmu-miR-455-5p	NM_010656
mmu-miR-455-5p	NM_010740
mmu-miR-455-5p	NM_010826
mmu-miR-455-5p	NM_010862
mmu-miR-455-5p	NM_010918
mmu-miR-455-5p	NM_011053
mmu-miR-455-5p	NM_011056
mmu-miR-455-5p	NM_011101
mmu-miR-455-5p	NM_011161
mmu-miR-455-5p	NM_011197
mmu-miR-455-5p	NM_011265
mmu-miR-455-5p	NM_011269
mmu-miR-455-5p	NM_011276
mmu-miR-455-5p	NM_011290
mmu-miR-455-5p	NM_011349
mmu-miR-455-5p	NM_011373
mmu-miR-455-5p	NM_011407
mmu-miR-455-5p	NM_011445
mmu-miR-455-5p	NM_011462
mmu-miR-455-5p	NM_011502
mmu-miR-455-5p	NM_011504
mmu-miR-455-5p	NM_011539
mmu-miR-455-5p	NM_011616
mmu-miR-455-5p	NM_011652
mmu-miR-455-5p	NM_011661
mmu-miR-455-5p	NM_011663
mmu-miR-455-5p	NM_011691
mmu-miR-455-5p	NM_011701
mmu-miR-455-5p	NM_011708
mmu-miR-455-5p	NM_011743
mmu-miR-455-5p	NM_011893
mmu-miR-455-5p	NM_011916
mmu-miR-455-5p	NM_011935
mmu-miR-455-5p	NM_011944
mmu-miR-455-5p	NM_011956
mmu-miR-455-5p	NM_012014
mmu-miR-455-5p	NM_012034
mmu-miR-455-5p	NM_012039
mmu-miR-455-5p	NM_013584
mmu-miR-455-5p	NM_013586
mmu-miR-455-5p	NM_013591
mmu-miR-455-5p	NM_013681
mmu-miR-455-5p	NM_013703
mmu-miR-455-5p	NM_013742
mmu-miR-455-5p	NM_013750
mmu-miR-455-5p	NM_013758
mmu-miR-455-5p	NM_013819
mmu-miR-455-5p	NM_013836
mmu-miR-455-5p	NM_013852
mmu-miR-455-5p	NM_013867
mmu-miR-455-5p	NM_015731
mmu-miR-455-5p	NM_015753
mmu-miR-455-5p	NM_015775
mmu-miR-455-5p	NM_015799
mmu-miR-455-5p	NM_016685
mmu-miR-455-5p	NM_016700
mmu-miR-455-5p	NM_016874
mmu-miR-455-5p	NM_016924
mmu-miR-455-5p	NM_018729
mmu-miR-455-5p	NM_018815
mmu-miR-455-5p	NM_018822
mmu-miR-455-5p	NM_018877
mmu-miR-455-5p	NM_018880
mmu-miR-455-5p	NM_019478
mmu-miR-455-5p	NM_019577
mmu-miR-455-5p	NM_019648
mmu-miR-455-5p	NM_019689
mmu-miR-455-5p	NM_019698
mmu-miR-455-5p	NM_019709
mmu-miR-455-5p	NM_019783
mmu-miR-455-5p	NM_019787
mmu-miR-455-5p	NM_019790
mmu-miR-455-5p	NM_019792
mmu-miR-455-5p	NM_019868
mmu-miR-455-5p	NM_019910
mmu-miR-455-5p	NM_019923
mmu-miR-455-5p	NM_020625
mmu-miR-455-5p	NM_021307
mmu-miR-455-5p	NM_021366
mmu-miR-455-5p	NM_021439
mmu-miR-455-5p	NM_021567
mmu-miR-455-5p	NM_022565
mmu-miR-455-5p	NM_022655
mmu-miR-455-5p	NM_022811
mmu-miR-455-5p	NM_022999
mmu-miR-455-5p	NM_023061
mmu-miR-455-5p	NM_023124
mmu-miR-455-5p	NM_023134
mmu-miR-455-5p	NM_023438
mmu-miR-455-5p	NM_023472
mmu-miR-455-5p	NM_023671
mmu-miR-455-5p	NM_023844
mmu-miR-455-5p	NM_024180
mmu-miR-455-5p	NM_024183
mmu-miR-455-5p	NM_024222
mmu-miR-455-5p	NM_024414
mmu-miR-455-5p	NM_024450
mmu-miR-455-5p	NM_025278
mmu-miR-455-5p	NM_025628
mmu-miR-455-5p	NM_025683
mmu-miR-455-5p	NM_025705
mmu-miR-455-5p	NM_025718
mmu-miR-455-5p	NM_025823
mmu-miR-455-5p	NM_025874
mmu-miR-455-5p	NM_025905
mmu-miR-455-5p	NM_026157
mmu-miR-455-5p	NM_026209
mmu-miR-455-5p	NM_026263
mmu-miR-455-5p	NM_026275
mmu-miR-455-5p	NM_026324
mmu-miR-455-5p	NM_026421
mmu-miR-455-5p	NM_026435
mmu-miR-455-5p	NM_026674
mmu-miR-455-5p	NM_026743
mmu-miR-455-5p	NM_026908
mmu-miR-455-5p	NM_026938
mmu-miR-455-5p	NM_027045
mmu-miR-455-5p	NM_027063
mmu-miR-455-5p	NM_027088
mmu-miR-455-5p	NM_027107
mmu-miR-455-5p	NM_027133
mmu-miR-455-5p	NM_027187
mmu-miR-455-5p	NM_027297
mmu-miR-455-5p	NM_027306
mmu-miR-455-5p	NM_027321
mmu-miR-455-5p	NM_027326
mmu-miR-455-5p	NM_027346
mmu-miR-455-5p	NM_027350
mmu-miR-455-5p	NM_027545
mmu-miR-455-5p	NM_027614
mmu-miR-455-5p	NM_027656
mmu-miR-455-5p	NM_027696
mmu-miR-455-5p	NM_027790
mmu-miR-455-5p	NM_027808
mmu-miR-455-5p	NM_028004
mmu-miR-455-5p	NM_028014
mmu-miR-455-5p	NM_028041
mmu-miR-455-5p	NM_028125
mmu-miR-455-5p	NM_028142
mmu-miR-455-5p	NM_028369
mmu-miR-455-5p	NM_028398
mmu-miR-455-5p	NM_028410
mmu-miR-455-5p	NM_028428
mmu-miR-455-5p	NM_028851
mmu-miR-455-5p	NM_028866
mmu-miR-455-5p	NM_029001
mmu-miR-455-5p	NM_029049
mmu-miR-455-5p	NM_029097
mmu-miR-455-5p	NM_029216
mmu-miR-455-5p	NM_029300
mmu-miR-455-5p	NM_029385
mmu-miR-455-5p	NM_029686
mmu-miR-455-5p	NM_029723
mmu-miR-455-5p	NM_029738
mmu-miR-455-5p	NM_029920
mmu-miR-455-5p	NM_029928
mmu-miR-455-5p	NM_029931
mmu-miR-455-5p	NM_029979
mmu-miR-455-5p	NM_030047
mmu-miR-455-5p	NM_030081
mmu-miR-455-5p	NM_030094
mmu-miR-455-5p	NM_030209
mmu-miR-455-5p	NM_030225
mmu-miR-455-5p	NM_030226
mmu-miR-455-5p	NM_030228
mmu-miR-455-5p	NM_030233
mmu-miR-455-5p	NM_030258
mmu-miR-455-5p	NM_030695
mmu-miR-455-5p	NM_030706
mmu-miR-455-5p	NM_030731
mmu-miR-455-5p	NM_031187
mmu-miR-455-5p	NM_031247
mmu-miR-455-5p	NM_031998
mmu-miR-455-5p	NM_033134
mmu-miR-455-5p	NM_033217
mmu-miR-455-5p	NM_033604
mmu-miR-455-5p	NM_053072
mmu-miR-455-5p	NM_053090
mmu-miR-455-5p	NM_053092
mmu-miR-455-5p	NM_053104
mmu-miR-455-5p	NM_053106
mmu-miR-455-5p	NM_053156
mmu-miR-455-5p	NM_053187
mmu-miR-455-5p	NM_053204
mmu-miR-455-5p	NM_054072
mmu-miR-455-5p	NM_080466
mmu-miR-455-5p	NM_080557
mmu-miR-455-5p	NM_080634
mmu-miR-455-5p	NM_080795
mmu-miR-455-5p	NM_133182
mmu-miR-455-5p	NM_133201
mmu-miR-455-5p	NM_133365
mmu-miR-455-5p	NM_133755
mmu-miR-455-5p	NM_133865
mmu-miR-455-5p	NM_133879
mmu-miR-455-5p	NM_133905
mmu-miR-455-5p	NM_133926
mmu-miR-455-5p	NM_133953
mmu-miR-455-5p	NM_133962
mmu-miR-455-5p	NM_134064
mmu-miR-455-5p	NM_134126
mmu-miR-455-5p	NM_138585
mmu-miR-455-5p	NM_138661
mmu-miR-455-5p	NM_138662
mmu-miR-455-5p	NM_138663
mmu-miR-455-5p	NM_139144
mmu-miR-455-5p	NM_144812
mmu-miR-455-5p	NM_144825
mmu-miR-455-5p	NM_144856
mmu-miR-455-5p	NM_144862
mmu-miR-455-5p	NM_144868
mmu-miR-455-5p	NM_144873
mmu-miR-455-5p	NM_144920
mmu-miR-455-5p	NM_144923
mmu-miR-455-5p	NM_145218
mmu-miR-455-5p	NM_145362
mmu-miR-455-5p	NM_145400
mmu-miR-455-5p	NM_145467
mmu-miR-455-5p	NM_145611
mmu-miR-455-5p	NM_145710
mmu-miR-455-5p	NM_145745
mmu-miR-455-5p	NM_145840
mmu-miR-455-5p	NM_145951
mmu-miR-455-5p	NM_145952
mmu-miR-455-5p	NM_145954
mmu-miR-455-5p	NM_145986
mmu-miR-455-5p	NM_146042
mmu-miR-455-5p	NM_146095
mmu-miR-455-5p	NM_146173
mmu-miR-455-5p	NM_146177
mmu-miR-455-5p	NM_146234
mmu-miR-455-5p	NM_146424
mmu-miR-455-5p	NM_146630
mmu-miR-455-5p	NM_146865
mmu-miR-455-5p	NM_146997
mmu-miR-455-5p	NM_146999
mmu-miR-455-5p	NM_147001
mmu-miR-455-5p	NM_147037
mmu-miR-455-5p	NM_148413
mmu-miR-455-5p	NM_152821
mmu-miR-455-5p	NM_153057
mmu-miR-455-5p	NM_153099
mmu-miR-455-5p	NM_153125
mmu-miR-455-5p	NM_153142
mmu-miR-455-5p	NM_153399
mmu-miR-455-5p	NM_153413
mmu-miR-455-5p	NM_153422
mmu-miR-455-5p	NM_153520
mmu-miR-455-5p	NM_153542
mmu-miR-455-5p	NM_153554
mmu-miR-455-5p	NM_153555
mmu-miR-455-5p	NM_153799
mmu-miR-455-5p	NM_172117
mmu-miR-455-5p	NM_172120
mmu-miR-455-5p	NM_172121
mmu-miR-455-5p	NM_172259
mmu-miR-455-5p	NM_172275
mmu-miR-455-5p	NM_172282
mmu-miR-455-5p	NM_172467
mmu-miR-455-5p	NM_172478
mmu-miR-455-5p	NM_172481
mmu-miR-455-5p	NM_172487
mmu-miR-455-5p	NM_172529
mmu-miR-455-5p	NM_172734
mmu-miR-455-5p	NM_172823
mmu-miR-455-5p	NM_172842
mmu-miR-455-5p	NM_172870
mmu-miR-455-5p	NM_172893
mmu-miR-455-5p	NM_172945
mmu-miR-455-5p	NM_172958
mmu-miR-455-5p	NM_172991
mmu-miR-455-5p	NM_172998
mmu-miR-455-5p	NM_173368
mmu-miR-455-5p	NM_173372
mmu-miR-455-5p	NM_173447
mmu-miR-455-5p	NM_174989
mmu-miR-455-5p	NM_175035
mmu-miR-455-5p	NM_175090
mmu-miR-455-5p	NM_175136
mmu-miR-455-5p	NM_175171
mmu-miR-455-5p	NM_175178
mmu-miR-455-5p	NM_175272
mmu-miR-455-5p	NM_175273
mmu-miR-455-5p	NM_175308
mmu-miR-455-5p	NM_175313
mmu-miR-455-5p	NM_175387
mmu-miR-455-5p	NM_175460
mmu-miR-455-5p	NM_175483
mmu-miR-455-5p	NM_175533
mmu-miR-455-5p	NM_175561
mmu-miR-455-5p	NM_175638
mmu-miR-455-5p	NM_175750
mmu-miR-455-5p	NM_176922
mmu-miR-455-5p	NM_176976
mmu-miR-455-5p	NM_177000
mmu-miR-455-5p	NM_177076
mmu-miR-455-5p	NM_177083
mmu-miR-455-5p	NM_177092
mmu-miR-455-5p	NM_177124
mmu-miR-455-5p	NM_177231
mmu-miR-455-5p	NM_177267
mmu-miR-455-5p	NM_177293
mmu-miR-455-5p	NM_177306
mmu-miR-455-5p	NM_177340
mmu-miR-455-5p	NM_177364
mmu-miR-455-5p	NM_177461
mmu-miR-455-5p	NM_177583
mmu-miR-455-5p	NM_177681
mmu-miR-455-5p	NM_177697
mmu-miR-455-5p	NM_177906
mmu-miR-455-5p	NM_177909
mmu-miR-455-5p	NM_178220
mmu-miR-455-5p	NM_178259
mmu-miR-455-5p	NM_178309
mmu-miR-455-5p	NM_178412
mmu-miR-455-5p	NM_178633
mmu-miR-455-5p	NM_178646
mmu-miR-455-5p	NM_178673
mmu-miR-455-5p	NM_178677
mmu-miR-455-5p	NM_178696
mmu-miR-455-5p	NM_178719
mmu-miR-455-5p	NM_178856
mmu-miR-455-5p	NM_181070
mmu-miR-455-5p	NM_181317
mmu-miR-455-5p	NM_181402
mmu-miR-455-5p	NM_181853
mmu-miR-455-5p	NM_182716
mmu-miR-455-5p	NM_183186
mmu-miR-455-5p	NM_183216
mmu-miR-455-5p	NM_183225
mmu-miR-455-5p	NM_184088
mmu-miR-455-5p	NM_194058
mmu-miR-455-5p	NM_194334
mmu-miR-455-5p	NM_194344
mmu-miR-455-5p	NM_194464
mmu-miR-455-5p	NM_198022
mmu-miR-455-5p	NM_198031
mmu-miR-455-5p	NM_198117
mmu-miR-455-5p	NM_198170
mmu-miR-455-5p	NM_198176
mmu-miR-455-5p	NM_198247
mmu-miR-455-5p	NM_198248
mmu-miR-455-5p	NM_198308
mmu-miR-455-5p	NM_198419
mmu-miR-455-5p	NM_198600
mmu-miR-455-5p	NM_198862
mmu-miR-455-5p	NM_199017
mmu-miR-455-5p	NM_199465
mmu-miR-455-5p	NM_199467
mmu-miR-455-5p	NM_201243
mmu-miR-455-5p	NM_203491
mmu-miR-455-5p	NM_207215
mmu-miR-455-5p	NM_207232
mmu-miR-455-5p	NM_207243
mmu-miR-455-5p	NM_207255
mmu-miR-455-5p	NM_207264
mmu-miR-455-5p	NM_207633
mmu-miR-455-5p	NM_207648
mmu-miR-455-5p	NM_213616
mmu-miR-455-5p	NR_001461
mmu-miR-455-5p	NR_003622
mmu-miR-455-5p	NR_004446
mmu-miR-455-5p	NR_015600
mmu-miR-455-5p	NR_015605
mmu-miR-455-5p	NR_024329
mmu-miR-455-5p	NR_027357
mmu-miR-455-5p	NR_027395
mmu-miR-455-5p	NR_027396
mmu-miR-455-5p	NR_027414
mmu-miR-455-5p	NR_027769
mmu-miR-455-5p	NR_027869
mmu-miR-455-5p	NR_027870
mmu-miR-455-5p	NR_027975
mmu-miR-455-5p	NR_027987
mmu-miR-455-5p	NR_027990
mmu-miR-455-5p	NR_028261
mmu-miR-455-5p	NR_030675
mmu-miR-455-5p	NR_030782
mmu-miR-455-5p	NR_033462
mmu-miR-455-5p	NR_033521
mmu-miR-455-5p	NR_033532
mmu-miR-455-5p	NR_033550
mmu-miR-455-5p	NR_033581
mmu-miR-455-5p	NR_037208
mmu-miR-455-5p	NR_037690
mmu-miR-455-5p	NR_037691
mmu-miR-455-5p	NR_037865
mmu-miR-455-5p	NR_038065
mmu-miR-455-5p	NR_038178
mmu-miR-455-5p	NR_038179
mmu-miR-455-5p	NR_040462
mmu-miR-455-5p	NR_040660
mmu-miR-455-5p	NR_040717
mmu-miR-455-5p	NR_040774
mmu-miR-455-5p	NR_045139
mmu-miR-455-5p	NR_045309
mmu-miR-455-5p	NR_045310
mmu-miR-455-5p	NR_045369
mmu-miR-455-5p	NR_045534
mmu-miR-455-5p	NR_045809
mmu-miR-455-5p	NR_045855
mmu-miR-455-5p	NR_045993
mmu-miR-455-5p	NR_046286

## Sheet: mmu-miR-467a-3p
miRNA	Predicted target genes
mmu-miR-467a-3p	NM_001001488
mmu-miR-467a-3p	NM_001001883
mmu-miR-467a-3p	NM_001002241
mmu-miR-467a-3p	NM_001003717
mmu-miR-467a-3p	NM_001003948
mmu-miR-467a-3p	NM_001003950
mmu-miR-467a-3p	NM_001005341
mmu-miR-467a-3p	NM_001005425
mmu-miR-467a-3p	NM_001012311
mmu-miR-467a-3p	NM_001013024
mmu-miR-467a-3p	NM_001013381
mmu-miR-467a-3p	NM_001024955
mmu-miR-467a-3p	NM_001025192
mmu-miR-467a-3p	NM_001025250
mmu-miR-467a-3p	NM_001025257
mmu-miR-467a-3p	NM_001025372
mmu-miR-467a-3p	NM_001031772
mmu-miR-467a-3p	NM_001033270
mmu-miR-467a-3p	NM_001033275
mmu-miR-467a-3p	NM_001033336
mmu-miR-467a-3p	NM_001033352
mmu-miR-467a-3p	NM_001033399
mmu-miR-467a-3p	NM_001033440
mmu-miR-467a-3p	NM_001033446
mmu-miR-467a-3p	NM_001034858
mmu-miR-467a-3p	NM_001035532
mmu-miR-467a-3p	NM_001035533
mmu-miR-467a-3p	NM_001037719
mmu-miR-467a-3p	NM_001038642
mmu-miR-467a-3p	NM_001039045
mmu-miR-467a-3p	NM_001039050
mmu-miR-467a-3p	NM_001039051
mmu-miR-467a-3p	NM_001039052
mmu-miR-467a-3p	NM_001039053
mmu-miR-467a-3p	NM_001039071
mmu-miR-467a-3p	NM_001039072
mmu-miR-467a-3p	NM_001039073
mmu-miR-467a-3p	NM_001039074
mmu-miR-467a-3p	NM_001039195
mmu-miR-467a-3p	NM_001039483
mmu-miR-467a-3p	NM_001039484
mmu-miR-467a-3p	NM_001040396
mmu-miR-467a-3p	NM_001042499
mmu-miR-467a-3p	NM_001042659
mmu-miR-467a-3p	NM_001044383
mmu-miR-467a-3p	NM_001044740
mmu-miR-467a-3p	NM_001045489
mmu-miR-467a-3p	NM_001045513
mmu-miR-467a-3p	NM_001076791
mmu-miR-467a-3p	NM_001077265
mmu-miR-467a-3p	NM_001077266
mmu-miR-467a-3p	NM_001077267
mmu-miR-467a-3p	NM_001080925
mmu-miR-467a-3p	NM_001080931
mmu-miR-467a-3p	NM_001081038
mmu-miR-467a-3p	NM_001081150
mmu-miR-467a-3p	NM_001081180
mmu-miR-467a-3p	NM_001081216
mmu-miR-467a-3p	NM_001081416
mmu-miR-467a-3p	NM_001085508
mmu-miR-467a-3p	NM_001093764
mmu-miR-467a-3p	NM_001093765
mmu-miR-467a-3p	NM_001093766
mmu-miR-467a-3p	NM_001100446
mmu-miR-467a-3p	NM_001100460
mmu-miR-467a-3p	NM_001101471
mmu-miR-467a-3p	NM_001102430
mmu-miR-467a-3p	NM_001109626
mmu-miR-467a-3p	NM_001109628
mmu-miR-467a-3p	NM_001109757
mmu-miR-467a-3p	NM_001110214
mmu-miR-467a-3p	NM_001110266
mmu-miR-467a-3p	NM_001110267
mmu-miR-467a-3p	NM_001110268
mmu-miR-467a-3p	NM_001110276
mmu-miR-467a-3p	NM_001110350
mmu-miR-467a-3p	NM_001110351
mmu-miR-467a-3p	NM_001111017
mmu-miR-467a-3p	NM_001112796
mmu-miR-467a-3p	NM_001113385
mmu-miR-467a-3p	NM_001113481
mmu-miR-467a-3p	NM_001114663
mmu-miR-467a-3p	NM_001122680
mmu-miR-467a-3p	NM_001122992
mmu-miR-467a-3p	NM_001127191
mmu-miR-467a-3p	NM_001135151
mmu-miR-467a-3p	NM_001135152
mmu-miR-467a-3p	NM_001136073
mmu-miR-467a-3p	NM_001136260
mmu-miR-467a-3p	NM_001137547
mmu-miR-467a-3p	NM_001142809
mmu-miR-467a-3p	NM_001142810
mmu-miR-467a-3p	NM_001142938
mmu-miR-467a-3p	NM_001145800
mmu-miR-467a-3p	NM_001145957
mmu-miR-467a-3p	NM_001146161
mmu-miR-467a-3p	NM_001146292
mmu-miR-467a-3p	NM_001146293
mmu-miR-467a-3p	NM_001146294
mmu-miR-467a-3p	NM_001146295
mmu-miR-467a-3p	NM_001146349
mmu-miR-467a-3p	NM_001159351
mmu-miR-467a-3p	NM_001159582
mmu-miR-467a-3p	NM_001160261
mmu-miR-467a-3p	NM_001160262
mmu-miR-467a-3p	NM_001160368
mmu-miR-467a-3p	NM_001162410
mmu-miR-467a-3p	NM_001162919
mmu-miR-467a-3p	NM_001162920
mmu-miR-467a-3p	NM_001162945
mmu-miR-467a-3p	NM_001162956
mmu-miR-467a-3p	NM_001163505
mmu-miR-467a-3p	NM_001163518
mmu-miR-467a-3p	NM_001163572
mmu-miR-467a-3p	NM_001163592
mmu-miR-467a-3p	NM_001163675
mmu-miR-467a-3p	NM_001163676
mmu-miR-467a-3p	NM_001163749
mmu-miR-467a-3p	NM_001164202
mmu-miR-467a-3p	NM_001164226
mmu-miR-467a-3p	NM_001164237
mmu-miR-467a-3p	NM_001164575
mmu-miR-467a-3p	NM_001164576
mmu-miR-467a-3p	NM_001164580
mmu-miR-467a-3p	NM_001165980
mmu-miR-467a-3p	NM_001166557
mmu-miR-467a-3p	NM_001168525
mmu-miR-467a-3p	NM_001168526
mmu-miR-467a-3p	NM_001168602
mmu-miR-467a-3p	NM_001170742
mmu-miR-467a-3p	NM_001170743
mmu-miR-467a-3p	NM_001170800
mmu-miR-467a-3p	NM_001170849
mmu-miR-467a-3p	NM_001174074
mmu-miR-467a-3p	NM_001174078
mmu-miR-467a-3p	NM_001174079
mmu-miR-467a-3p	NM_001177464
mmu-miR-467a-3p	NM_001177849
mmu-miR-467a-3p	NM_001190179
mmu-miR-467a-3p	NM_001190402
mmu-miR-467a-3p	NM_001190852
mmu-miR-467a-3p	NM_001190854
mmu-miR-467a-3p	NM_001190855
mmu-miR-467a-3p	NM_001190856
mmu-miR-467a-3p	NM_001194940
mmu-miR-467a-3p	NM_001194941
mmu-miR-467a-3p	NM_001197147
mmu-miR-467a-3p	NM_001199122
mmu-miR-467a-3p	NM_001199283
mmu-miR-467a-3p	NM_001199284
mmu-miR-467a-3p	NM_001199785
mmu-miR-467a-3p	NM_001200023
mmu-miR-467a-3p	NM_001242345
mmu-miR-467a-3p	NM_001252438
mmu-miR-467a-3p	NM_001252439
mmu-miR-467a-3p	NM_001252440
mmu-miR-467a-3p	NM_001252481
mmu-miR-467a-3p	NM_001252584
mmu-miR-467a-3p	NM_001252585
mmu-miR-467a-3p	NM_001253752
mmu-miR-467a-3p	NM_001253753
mmu-miR-467a-3p	NM_001256060
mmu-miR-467a-3p	NM_001267710
mmu-miR-467a-3p	NM_001267711
mmu-miR-467a-3p	NM_001271386
mmu-miR-467a-3p	NM_001271497
mmu-miR-467a-3p	NM_001271498
mmu-miR-467a-3p	NM_001271499
mmu-miR-467a-3p	NM_001271500
mmu-miR-467a-3p	NM_001271501
mmu-miR-467a-3p	NM_001271531
mmu-miR-467a-3p	NM_001271532
mmu-miR-467a-3p	NM_007395
mmu-miR-467a-3p	NM_007407
mmu-miR-467a-3p	NM_007478
mmu-miR-467a-3p	NM_007496
mmu-miR-467a-3p	NM_007514
mmu-miR-467a-3p	NM_007516
mmu-miR-467a-3p	NM_007520
mmu-miR-467a-3p	NM_007560
mmu-miR-467a-3p	NM_007691
mmu-miR-467a-3p	NM_007700
mmu-miR-467a-3p	NM_007726
mmu-miR-467a-3p	NM_007739
mmu-miR-467a-3p	NM_007908
mmu-miR-467a-3p	NM_008037
mmu-miR-467a-3p	NM_008098
mmu-miR-467a-3p	NM_008179
mmu-miR-467a-3p	NM_008358
mmu-miR-467a-3p	NM_008359
mmu-miR-467a-3p	NM_008364
mmu-miR-467a-3p	NM_008443
mmu-miR-467a-3p	NM_008447
mmu-miR-467a-3p	NM_008542
mmu-miR-467a-3p	NM_008594
mmu-miR-467a-3p	NM_008715
mmu-miR-467a-3p	NM_008772
mmu-miR-467a-3p	NM_008825
mmu-miR-467a-3p	NM_008863
mmu-miR-467a-3p	NM_008899
mmu-miR-467a-3p	NM_008904
mmu-miR-467a-3p	NM_008983
mmu-miR-467a-3p	NM_009260
mmu-miR-467a-3p	NM_009314
mmu-miR-467a-3p	NM_009334
mmu-miR-467a-3p	NM_009425
mmu-miR-467a-3p	NM_009505
mmu-miR-467a-3p	NM_009546
mmu-miR-467a-3p	NM_009565
mmu-miR-467a-3p	NM_009579
mmu-miR-467a-3p	NM_009616
mmu-miR-467a-3p	NM_009649
mmu-miR-467a-3p	NM_009726
mmu-miR-467a-3p	NM_009753
mmu-miR-467a-3p	NM_009754
mmu-miR-467a-3p	NM_009767
mmu-miR-467a-3p	NM_010101
mmu-miR-467a-3p	NM_010273
mmu-miR-467a-3p	NM_010307
mmu-miR-467a-3p	NM_010498
mmu-miR-467a-3p	NM_010605
mmu-miR-467a-3p	NM_010657
mmu-miR-467a-3p	NM_010731
mmu-miR-467a-3p	NM_010754
mmu-miR-467a-3p	NM_010795
mmu-miR-467a-3p	NM_010815
mmu-miR-467a-3p	NM_010899
mmu-miR-467a-3p	NM_010916
mmu-miR-467a-3p	NM_010934
mmu-miR-467a-3p	NM_010938
mmu-miR-467a-3p	NM_011044
mmu-miR-467a-3p	NM_011062
mmu-miR-467a-3p	NM_011081
mmu-miR-467a-3p	NM_011378
mmu-miR-467a-3p	NM_011382
mmu-miR-467a-3p	NM_011417
mmu-miR-467a-3p	NM_011527
mmu-miR-467a-3p	NM_011551
mmu-miR-467a-3p	NM_011753
mmu-miR-467a-3p	NM_011770
mmu-miR-467a-3p	NM_011782
mmu-miR-467a-3p	NM_011808
mmu-miR-467a-3p	NM_011918
mmu-miR-467a-3p	NM_013483
mmu-miR-467a-3p	NM_013531
mmu-miR-467a-3p	NM_013586
mmu-miR-467a-3p	NM_013688
mmu-miR-467a-3p	NM_013820
mmu-miR-467a-3p	NM_013899
mmu-miR-467a-3p	NM_015794
mmu-miR-467a-3p	NM_015800
mmu-miR-467a-3p	NM_015802
mmu-miR-467a-3p	NM_016744
mmu-miR-467a-3p	NM_016780
mmu-miR-467a-3p	NM_016809
mmu-miR-467a-3p	NM_016854
mmu-miR-467a-3p	NM_016969
mmu-miR-467a-3p	NM_017404
mmu-miR-467a-3p	NM_018760
mmu-miR-467a-3p	NM_018778
mmu-miR-467a-3p	NM_018808
mmu-miR-467a-3p	NM_018822
mmu-miR-467a-3p	NM_018865
mmu-miR-467a-3p	NM_019553
mmu-miR-467a-3p	NM_019645
mmu-miR-467a-3p	NM_019663
mmu-miR-467a-3p	NM_019717
mmu-miR-467a-3p	NM_019745
mmu-miR-467a-3p	NM_019757
mmu-miR-467a-3p	NM_019808
mmu-miR-467a-3p	NM_019969
mmu-miR-467a-3p	NM_020259
mmu-miR-467a-3p	NM_020267
mmu-miR-467a-3p	NM_020273
mmu-miR-467a-3p	NM_021323
mmu-miR-467a-3p	NM_021384
mmu-miR-467a-3p	NM_022317
mmu-miR-467a-3p	NM_022721
mmu-miR-467a-3p	NM_022989
mmu-miR-467a-3p	NM_023061
mmu-miR-467a-3p	NM_023066
mmu-miR-467a-3p	NM_023483
mmu-miR-467a-3p	NM_023585
mmu-miR-467a-3p	NM_023612
mmu-miR-467a-3p	NM_023737
mmu-miR-467a-3p	NM_023755
mmu-miR-467a-3p	NM_023844
mmu-miR-467a-3p	NM_025475
mmu-miR-467a-3p	NM_025729
mmu-miR-467a-3p	NM_025757
mmu-miR-467a-3p	NM_025800
mmu-miR-467a-3p	NM_025902
mmu-miR-467a-3p	NM_025926
mmu-miR-467a-3p	NM_025967
mmu-miR-467a-3p	NM_025992
mmu-miR-467a-3p	NM_026067
mmu-miR-467a-3p	NM_026078
mmu-miR-467a-3p	NM_026110
mmu-miR-467a-3p	NM_026114
mmu-miR-467a-3p	NM_026165
mmu-miR-467a-3p	NM_026168
mmu-miR-467a-3p	NM_026172
mmu-miR-467a-3p	NM_026191
mmu-miR-467a-3p	NM_026220
mmu-miR-467a-3p	NM_026259
mmu-miR-467a-3p	NM_026382
mmu-miR-467a-3p	NM_026392
mmu-miR-467a-3p	NM_026450
mmu-miR-467a-3p	NM_026644
mmu-miR-467a-3p	NM_026680
mmu-miR-467a-3p	NM_026917
mmu-miR-467a-3p	NM_027091
mmu-miR-467a-3p	NM_027171
mmu-miR-467a-3p	NM_027187
mmu-miR-467a-3p	NM_027188
mmu-miR-467a-3p	NM_027209
mmu-miR-467a-3p	NM_027230
mmu-miR-467a-3p	NM_027236
mmu-miR-467a-3p	NM_027287
mmu-miR-467a-3p	NM_027415
mmu-miR-467a-3p	NM_027425
mmu-miR-467a-3p	NM_027453
mmu-miR-467a-3p	NM_027629
mmu-miR-467a-3p	NM_027769
mmu-miR-467a-3p	NM_027884
mmu-miR-467a-3p	NM_027893
mmu-miR-467a-3p	NM_027930
mmu-miR-467a-3p	NM_028233
mmu-miR-467a-3p	NM_028296
mmu-miR-467a-3p	NM_028365
mmu-miR-467a-3p	NM_028390
mmu-miR-467a-3p	NM_028451
mmu-miR-467a-3p	NM_028469
mmu-miR-467a-3p	NM_028651
mmu-miR-467a-3p	NM_028768
mmu-miR-467a-3p	NM_028815
mmu-miR-467a-3p	NM_029001
mmu-miR-467a-3p	NM_029068
mmu-miR-467a-3p	NM_029153
mmu-miR-467a-3p	NM_029166
mmu-miR-467a-3p	NM_029407
mmu-miR-467a-3p	NM_029499
mmu-miR-467a-3p	NM_029862
mmu-miR-467a-3p	NM_029998
mmu-miR-467a-3p	NM_030143
mmu-miR-467a-3p	NM_030168
mmu-miR-467a-3p	NM_030250
mmu-miR-467a-3p	NM_030598
mmu-miR-467a-3p	NM_031257
mmu-miR-467a-3p	NM_033571
mmu-miR-467a-3p	NM_033608
mmu-miR-467a-3p	NM_053089
mmu-miR-467a-3p	NM_053149
mmu-miR-467a-3p	NM_053191
mmu-miR-467a-3p	NM_053269
mmu-miR-467a-3p	NM_054068
mmu-miR-467a-3p	NM_078478
mmu-miR-467a-3p	NM_080448
mmu-miR-467a-3p	NM_080463
mmu-miR-467a-3p	NM_133195
mmu-miR-467a-3p	NM_133748
mmu-miR-467a-3p	NM_133836
mmu-miR-467a-3p	NM_133940
mmu-miR-467a-3p	NM_133962
mmu-miR-467a-3p	NM_134437
mmu-miR-467a-3p	NM_138679
mmu-miR-467a-3p	NM_138684
mmu-miR-467a-3p	NM_139146
mmu-miR-467a-3p	NM_139228
mmu-miR-467a-3p	NM_139298
mmu-miR-467a-3p	NM_144552
mmu-miR-467a-3p	NM_144792
mmu-miR-467a-3p	NM_144808
mmu-miR-467a-3p	NM_144812
mmu-miR-467a-3p	NM_144825
mmu-miR-467a-3p	NM_144842
mmu-miR-467a-3p	NM_144902
mmu-miR-467a-3p	NM_145152
mmu-miR-467a-3p	NM_145210
mmu-miR-467a-3p	NM_145221
mmu-miR-467a-3p	NM_145226
mmu-miR-467a-3p	NM_145713
mmu-miR-467a-3p	NM_145943
mmu-miR-467a-3p	NM_146059
mmu-miR-467a-3p	NM_146091
mmu-miR-467a-3p	NM_146121
mmu-miR-467a-3p	NM_146294
mmu-miR-467a-3p	NM_146304
mmu-miR-467a-3p	NM_170758
mmu-miR-467a-3p	NM_172288
mmu-miR-467a-3p	NM_172450
mmu-miR-467a-3p	NM_172467
mmu-miR-467a-3p	NM_172476
mmu-miR-467a-3p	NM_172563
mmu-miR-467a-3p	NM_172621
mmu-miR-467a-3p	NM_172699
mmu-miR-467a-3p	NM_172728
mmu-miR-467a-3p	NM_172767
mmu-miR-467a-3p	NM_172793
mmu-miR-467a-3p	NM_172841
mmu-miR-467a-3p	NM_172859
mmu-miR-467a-3p	NM_172884
mmu-miR-467a-3p	NM_172943
mmu-miR-467a-3p	NM_172992
mmu-miR-467a-3p	NM_173388
mmu-miR-467a-3p	NM_173390
mmu-miR-467a-3p	NM_173413
mmu-miR-467a-3p	NM_173443
mmu-miR-467a-3p	NM_173770
mmu-miR-467a-3p	NM_175163
mmu-miR-467a-3p	NM_175171
mmu-miR-467a-3p	NM_175194
mmu-miR-467a-3p	NM_175213
mmu-miR-467a-3p	NM_175293
mmu-miR-467a-3p	NM_175314
mmu-miR-467a-3p	NM_175380
mmu-miR-467a-3p	NM_175446
mmu-miR-467a-3p	NM_175461
mmu-miR-467a-3p	NM_175489
mmu-miR-467a-3p	NM_175683
mmu-miR-467a-3p	NM_176923
mmu-miR-467a-3p	NM_177047
mmu-miR-467a-3p	NM_177055
mmu-miR-467a-3p	NM_177124
mmu-miR-467a-3p	NM_177137
mmu-miR-467a-3p	NM_177185
mmu-miR-467a-3p	NM_177253
mmu-miR-467a-3p	NM_177311
mmu-miR-467a-3p	NM_177566
mmu-miR-467a-3p	NM_177584
mmu-miR-467a-3p	NM_177741
mmu-miR-467a-3p	NM_177818
mmu-miR-467a-3p	NM_178050
mmu-miR-467a-3p	NM_178082
mmu-miR-467a-3p	NM_178085
mmu-miR-467a-3p	NM_178112
mmu-miR-467a-3p	NM_178257
mmu-miR-467a-3p	NM_178267
mmu-miR-467a-3p	NM_178601
mmu-miR-467a-3p	NM_178684
mmu-miR-467a-3p	NM_178750
mmu-miR-467a-3p	NM_178772
mmu-miR-467a-3p	NM_178779
mmu-miR-467a-3p	NM_178908
mmu-miR-467a-3p	NM_182959
mmu-miR-467a-3p	NM_183033
mmu-miR-467a-3p	NM_183201
mmu-miR-467a-3p	NM_183308
mmu-miR-467a-3p	NM_183355
mmu-miR-467a-3p	NM_194263
mmu-miR-467a-3p	NM_194345
mmu-miR-467a-3p	NM_198006
mmu-miR-467a-3p	NM_198105
mmu-miR-467a-3p	NM_198423
mmu-miR-467a-3p	NM_198647
mmu-miR-467a-3p	NM_199257
mmu-miR-467a-3p	NM_201371
mmu-miR-467a-3p	NM_207215
mmu-miR-467a-3p	NM_207255
mmu-miR-467a-3p	NM_207533
mmu-miR-467a-3p	NM_207649
mmu-miR-467a-3p	NM_207650
mmu-miR-467a-3p	NM_207680
mmu-miR-467a-3p	NM_207681
mmu-miR-467a-3p	NM_212468
mmu-miR-467a-3p	NR_001461
mmu-miR-467a-3p	NR_003248
mmu-miR-467a-3p	NR_004448
mmu-miR-467a-3p	NR_015581
mmu-miR-467a-3p	NR_024329
mmu-miR-467a-3p	NR_027710
mmu-miR-467a-3p	NR_027799
mmu-miR-467a-3p	NR_027890
mmu-miR-467a-3p	NR_027892
mmu-miR-467a-3p	NR_028261
mmu-miR-467a-3p	NR_028271
mmu-miR-467a-3p	NR_028416
mmu-miR-467a-3p	NR_028577
mmu-miR-467a-3p	NR_029457
mmu-miR-467a-3p	NR_029647
mmu-miR-467a-3p	NR_029648
mmu-miR-467a-3p	NR_030474
mmu-miR-467a-3p	NR_030551
mmu-miR-467a-3p	NR_030552
mmu-miR-467a-3p	NR_030555
mmu-miR-467a-3p	NR_030566
mmu-miR-467a-3p	NR_030567
mmu-miR-467a-3p	NR_030568
mmu-miR-467a-3p	NR_030569
mmu-miR-467a-3p	NR_030571
mmu-miR-467a-3p	NR_030601
mmu-miR-467a-3p	NR_033355
mmu-miR-467a-3p	NR_033803
mmu-miR-467a-3p	NR_035412
mmu-miR-467a-3p	NR_035420
mmu-miR-467a-3p	NR_035426
mmu-miR-467a-3p	NR_035474
mmu-miR-467a-3p	NR_035475
mmu-miR-467a-3p	NR_037269
mmu-miR-467a-3p	NR_038059
mmu-miR-467a-3p	NR_038091
mmu-miR-467a-3p	NR_040283
mmu-miR-467a-3p	NR_040287
mmu-miR-467a-3p	NR_040358
mmu-miR-467a-3p	NR_040411
mmu-miR-467a-3p	NR_040445
mmu-miR-467a-3p	NR_040668
mmu-miR-467a-3p	NR_040709
mmu-miR-467a-3p	NR_045052
mmu-miR-467a-3p	NR_045151
mmu-miR-467a-3p	NR_045297
mmu-miR-467a-3p	NR_045379
mmu-miR-467a-3p	NR_045436
mmu-miR-467a-3p	NR_045437
mmu-miR-467a-3p	NR_045466
mmu-miR-467a-3p	NR_045545
mmu-miR-467a-3p	NR_045745
mmu-miR-467a-3p	NR_045793
mmu-miR-467a-3p	NR_045877
mmu-miR-467a-3p	NR_046021
mmu-miR-467a-3p	NR_073191
mmu-miR-467a-3p	NR_073192

## Sheet: mmu-miR-467d-3p
miRNA	Predicted target genes
mmu-miR-467d-3p	NM_001003948
mmu-miR-467d-3p	NM_001003950
mmu-miR-467d-3p	NM_001004293
mmu-miR-467d-3p	NM_001009949
mmu-miR-467d-3p	NM_001012311
mmu-miR-467d-3p	NM_001013024
mmu-miR-467d-3p	NM_001013381
mmu-miR-467d-3p	NM_001013833
mmu-miR-467d-3p	NM_001024474
mmu-miR-467d-3p	NM_001024955
mmu-miR-467d-3p	NM_001025093
mmu-miR-467d-3p	NM_001025250
mmu-miR-467d-3p	NM_001025257
mmu-miR-467d-3p	NM_001031772
mmu-miR-467d-3p	NM_001033275
mmu-miR-467d-3p	NM_001033399
mmu-miR-467d-3p	NM_001033440
mmu-miR-467d-3p	NM_001033713
mmu-miR-467d-3p	NM_001034858
mmu-miR-467d-3p	NM_001035532
mmu-miR-467d-3p	NM_001035533
mmu-miR-467d-3p	NM_001037098
mmu-miR-467d-3p	NM_001037493
mmu-miR-467d-3p	NM_001038642
mmu-miR-467d-3p	NM_001038700
mmu-miR-467d-3p	NM_001039045
mmu-miR-467d-3p	NM_001039050
mmu-miR-467d-3p	NM_001039051
mmu-miR-467d-3p	NM_001039052
mmu-miR-467d-3p	NM_001039053
mmu-miR-467d-3p	NM_001039376
mmu-miR-467d-3p	NM_001039484
mmu-miR-467d-3p	NM_001040396
mmu-miR-467d-3p	NM_001042499
mmu-miR-467d-3p	NM_001042659
mmu-miR-467d-3p	NM_001044383
mmu-miR-467d-3p	NM_001047159
mmu-miR-467d-3p	NM_001076791
mmu-miR-467d-3p	NM_001077265
mmu-miR-467d-3p	NM_001077266
mmu-miR-467d-3p	NM_001077267
mmu-miR-467d-3p	NM_001077403
mmu-miR-467d-3p	NM_001077404
mmu-miR-467d-3p	NM_001077405
mmu-miR-467d-3p	NM_001080977
mmu-miR-467d-3p	NM_001081135
mmu-miR-467d-3p	NM_001081150
mmu-miR-467d-3p	NM_001081180
mmu-miR-467d-3p	NM_001081656
mmu-miR-467d-3p	NM_001085508
mmu-miR-467d-3p	NM_001093764
mmu-miR-467d-3p	NM_001093765
mmu-miR-467d-3p	NM_001093766
mmu-miR-467d-3p	NM_001100460
mmu-miR-467d-3p	NM_001101471
mmu-miR-467d-3p	NM_001102423
mmu-miR-467d-3p	NM_001102424
mmu-miR-467d-3p	NM_001102425
mmu-miR-467d-3p	NM_001109757
mmu-miR-467d-3p	NM_001110163
mmu-miR-467d-3p	NM_001110266
mmu-miR-467d-3p	NM_001110267
mmu-miR-467d-3p	NM_001110268
mmu-miR-467d-3p	NM_001111017
mmu-miR-467d-3p	NM_001111121
mmu-miR-467d-3p	NM_001111276
mmu-miR-467d-3p	NM_001112796
mmu-miR-467d-3p	NM_001113385
mmu-miR-467d-3p	NM_001113481
mmu-miR-467d-3p	NM_001114328
mmu-miR-467d-3p	NM_001122680
mmu-miR-467d-3p	NM_001122992
mmu-miR-467d-3p	NM_001145800
mmu-miR-467d-3p	NM_001146292
mmu-miR-467d-3p	NM_001146293
mmu-miR-467d-3p	NM_001146294
mmu-miR-467d-3p	NM_001146295
mmu-miR-467d-3p	NM_001159351
mmu-miR-467d-3p	NM_001159582
mmu-miR-467d-3p	NM_001160261
mmu-miR-467d-3p	NM_001160262
mmu-miR-467d-3p	NM_001160369
mmu-miR-467d-3p	NM_001160415
mmu-miR-467d-3p	NM_001162919
mmu-miR-467d-3p	NM_001162920
mmu-miR-467d-3p	NM_001162956
mmu-miR-467d-3p	NM_001163505
mmu-miR-467d-3p	NM_001163518
mmu-miR-467d-3p	NM_001164147
mmu-miR-467d-3p	NM_001164148
mmu-miR-467d-3p	NM_001164149
mmu-miR-467d-3p	NM_001164150
mmu-miR-467d-3p	NM_001164151
mmu-miR-467d-3p	NM_001164152
mmu-miR-467d-3p	NM_001164153
mmu-miR-467d-3p	NM_001164202
mmu-miR-467d-3p	NM_001164226
mmu-miR-467d-3p	NM_001164237
mmu-miR-467d-3p	NM_001164316
mmu-miR-467d-3p	NM_001166661
mmu-miR-467d-3p	NM_001168525
mmu-miR-467d-3p	NM_001168526
mmu-miR-467d-3p	NM_001168602
mmu-miR-467d-3p	NM_001168624
mmu-miR-467d-3p	NM_001170694
mmu-miR-467d-3p	NM_001170742
mmu-miR-467d-3p	NM_001170743
mmu-miR-467d-3p	NM_001170848
mmu-miR-467d-3p	NM_001170849
mmu-miR-467d-3p	NM_001174074
mmu-miR-467d-3p	NM_001177648
mmu-miR-467d-3p	NM_001177649
mmu-miR-467d-3p	NM_001177650
mmu-miR-467d-3p	NM_001177849
mmu-miR-467d-3p	NM_001190179
mmu-miR-467d-3p	NM_001190402
mmu-miR-467d-3p	NM_001252481
mmu-miR-467d-3p	NM_001255992
mmu-miR-467d-3p	NM_001267593
mmu-miR-467d-3p	NM_001267710
mmu-miR-467d-3p	NM_001267711
mmu-miR-467d-3p	NM_001270988
mmu-miR-467d-3p	NM_001271386
mmu-miR-467d-3p	NM_001271531
mmu-miR-467d-3p	NM_001271532
mmu-miR-467d-3p	NM_007389
mmu-miR-467d-3p	NM_007516
mmu-miR-467d-3p	NM_007691
mmu-miR-467d-3p	NM_007908
mmu-miR-467d-3p	NM_007914
mmu-miR-467d-3p	NM_007936
mmu-miR-467d-3p	NM_008037
mmu-miR-467d-3p	NM_008177
mmu-miR-467d-3p	NM_008197
mmu-miR-467d-3p	NM_008359
mmu-miR-467d-3p	NM_008365
mmu-miR-467d-3p	NM_008772
mmu-miR-467d-3p	NM_008863
mmu-miR-467d-3p	NM_008886
mmu-miR-467d-3p	NM_008899
mmu-miR-467d-3p	NM_008904
mmu-miR-467d-3p	NM_008960
mmu-miR-467d-3p	NM_009260
mmu-miR-467d-3p	NM_009261
mmu-miR-467d-3p	NM_009314
mmu-miR-467d-3p	NM_009316
mmu-miR-467d-3p	NM_009505
mmu-miR-467d-3p	NM_009546
mmu-miR-467d-3p	NM_009616
mmu-miR-467d-3p	NM_009642
mmu-miR-467d-3p	NM_009649
mmu-miR-467d-3p	NM_009715
mmu-miR-467d-3p	NM_009726
mmu-miR-467d-3p	NM_009753
mmu-miR-467d-3p	NM_009754
mmu-miR-467d-3p	NM_009767
mmu-miR-467d-3p	NM_010101
mmu-miR-467d-3p	NM_010225
mmu-miR-467d-3p	NM_010342
mmu-miR-467d-3p	NM_010498
mmu-miR-467d-3p	NM_010508
mmu-miR-467d-3p	NM_010588
mmu-miR-467d-3p	NM_010603
mmu-miR-467d-3p	NM_010731
mmu-miR-467d-3p	NM_010754
mmu-miR-467d-3p	NM_010795
mmu-miR-467d-3p	NM_010815
mmu-miR-467d-3p	NM_010934
mmu-miR-467d-3p	NM_010938
mmu-miR-467d-3p	NM_010939
mmu-miR-467d-3p	NM_011081
mmu-miR-467d-3p	NM_011160
mmu-miR-467d-3p	NM_011382
mmu-miR-467d-3p	NM_011388
mmu-miR-467d-3p	NM_011548
mmu-miR-467d-3p	NM_011551
mmu-miR-467d-3p	NM_011610
mmu-miR-467d-3p	NM_011808
mmu-miR-467d-3p	NM_011882
mmu-miR-467d-3p	NM_013468
mmu-miR-467d-3p	NM_013483
mmu-miR-467d-3p	NM_013586
mmu-miR-467d-3p	NM_013601
mmu-miR-467d-3p	NM_013784
mmu-miR-467d-3p	NM_013899
mmu-miR-467d-3p	NM_016744
mmu-miR-467d-3p	NM_016780
mmu-miR-467d-3p	NM_016846
mmu-miR-467d-3p	NM_016862
mmu-miR-467d-3p	NM_016969
mmu-miR-467d-3p	NM_017404
mmu-miR-467d-3p	NM_018801
mmu-miR-467d-3p	NM_019553
mmu-miR-467d-3p	NM_019645
mmu-miR-467d-3p	NM_019671
mmu-miR-467d-3p	NM_019717
mmu-miR-467d-3p	NM_019820
mmu-miR-467d-3p	NM_019921
mmu-miR-467d-3p	NM_020028
mmu-miR-467d-3p	NM_020259
mmu-miR-467d-3p	NM_020267
mmu-miR-467d-3p	NM_020273
mmu-miR-467d-3p	NM_021384
mmu-miR-467d-3p	NM_021409
mmu-miR-467d-3p	NM_021493
mmu-miR-467d-3p	NM_022317
mmu-miR-467d-3p	NM_022721
mmu-miR-467d-3p	NM_022989
mmu-miR-467d-3p	NM_023043
mmu-miR-467d-3p	NM_023066
mmu-miR-467d-3p	NM_023585
mmu-miR-467d-3p	NM_023612
mmu-miR-467d-3p	NM_025574
mmu-miR-467d-3p	NM_025642
mmu-miR-467d-3p	NM_025675
mmu-miR-467d-3p	NM_025757
mmu-miR-467d-3p	NM_025800
mmu-miR-467d-3p	NM_025818
mmu-miR-467d-3p	NM_025926
mmu-miR-467d-3p	NM_025948
mmu-miR-467d-3p	NM_026067
mmu-miR-467d-3p	NM_026078
mmu-miR-467d-3p	NM_026110
mmu-miR-467d-3p	NM_026114
mmu-miR-467d-3p	NM_026165
mmu-miR-467d-3p	NM_026172
mmu-miR-467d-3p	NM_026191
mmu-miR-467d-3p	NM_026259
mmu-miR-467d-3p	NM_026346
mmu-miR-467d-3p	NM_026495
mmu-miR-467d-3p	NM_026680
mmu-miR-467d-3p	NM_027091
mmu-miR-467d-3p	NM_027187
mmu-miR-467d-3p	NM_027236
mmu-miR-467d-3p	NM_027287
mmu-miR-467d-3p	NM_027453
mmu-miR-467d-3p	NM_027769
mmu-miR-467d-3p	NM_027868
mmu-miR-467d-3p	NM_027884
mmu-miR-467d-3p	NM_027893
mmu-miR-467d-3p	NM_027917
mmu-miR-467d-3p	NM_028130
mmu-miR-467d-3p	NM_028390
mmu-miR-467d-3p	NM_028451
mmu-miR-467d-3p	NM_028722
mmu-miR-467d-3p	NM_029001
mmu-miR-467d-3p	NM_029153
mmu-miR-467d-3p	NM_029407
mmu-miR-467d-3p	NM_029499
mmu-miR-467d-3p	NM_029519
mmu-miR-467d-3p	NM_029649
mmu-miR-467d-3p	NM_029956
mmu-miR-467d-3p	NM_030255
mmu-miR-467d-3p	NM_030563
mmu-miR-467d-3p	NM_030598
mmu-miR-467d-3p	NM_033608
mmu-miR-467d-3p	NM_053089
mmu-miR-467d-3p	NM_053269
mmu-miR-467d-3p	NM_080443
mmu-miR-467d-3p	NM_080448
mmu-miR-467d-3p	NM_080463
mmu-miR-467d-3p	NM_080555
mmu-miR-467d-3p	NM_133195
mmu-miR-467d-3p	NM_133643
mmu-miR-467d-3p	NM_133748
mmu-miR-467d-3p	NM_133940
mmu-miR-467d-3p	NM_134072
mmu-miR-467d-3p	NM_134083
mmu-miR-467d-3p	NM_138628
mmu-miR-467d-3p	NM_138648
mmu-miR-467d-3p	NM_138680
mmu-miR-467d-3p	NM_138684
mmu-miR-467d-3p	NM_139306
mmu-miR-467d-3p	NM_144552
mmu-miR-467d-3p	NM_144792
mmu-miR-467d-3p	NM_144825
mmu-miR-467d-3p	NM_145152
mmu-miR-467d-3p	NM_145226
mmu-miR-467d-3p	NM_145514
mmu-miR-467d-3p	NM_145523
mmu-miR-467d-3p	NM_145938
mmu-miR-467d-3p	NM_145943
mmu-miR-467d-3p	NM_145944
mmu-miR-467d-3p	NM_146059
mmu-miR-467d-3p	NM_146091
mmu-miR-467d-3p	NM_146137
mmu-miR-467d-3p	NM_146140
mmu-miR-467d-3p	NM_146252
mmu-miR-467d-3p	NM_146304
mmu-miR-467d-3p	NM_172288
mmu-miR-467d-3p	NM_172307
mmu-miR-467d-3p	NM_172421
mmu-miR-467d-3p	NM_172467
mmu-miR-467d-3p	NM_172476
mmu-miR-467d-3p	NM_172621
mmu-miR-467d-3p	NM_172647
mmu-miR-467d-3p	NM_172675
mmu-miR-467d-3p	NM_172688
mmu-miR-467d-3p	NM_172793
mmu-miR-467d-3p	NM_172943
mmu-miR-467d-3p	NM_172992
mmu-miR-467d-3p	NM_173067
mmu-miR-467d-3p	NM_173068
mmu-miR-467d-3p	NM_175163
mmu-miR-467d-3p	NM_175194
mmu-miR-467d-3p	NM_175241
mmu-miR-467d-3p	NM_175293
mmu-miR-467d-3p	NM_175308
mmu-miR-467d-3p	NM_175314
mmu-miR-467d-3p	NM_175318
mmu-miR-467d-3p	NM_175446
mmu-miR-467d-3p	NM_175461
mmu-miR-467d-3p	NM_176923
mmu-miR-467d-3p	NM_176979
mmu-miR-467d-3p	NM_177055
mmu-miR-467d-3p	NM_177173
mmu-miR-467d-3p	NM_177203
mmu-miR-467d-3p	NM_177253
mmu-miR-467d-3p	NM_177311
mmu-miR-467d-3p	NM_177566
mmu-miR-467d-3p	NM_177712
mmu-miR-467d-3p	NM_177772
mmu-miR-467d-3p	NM_177798
mmu-miR-467d-3p	NM_177818
mmu-miR-467d-3p	NM_178050
mmu-miR-467d-3p	NM_178051
mmu-miR-467d-3p	NM_178082
mmu-miR-467d-3p	NM_178189
mmu-miR-467d-3p	NM_178267
mmu-miR-467d-3p	NM_178601
mmu-miR-467d-3p	NM_178695
mmu-miR-467d-3p	NM_178772
mmu-miR-467d-3p	NM_178922
mmu-miR-467d-3p	NM_181577
mmu-miR-467d-3p	NM_182997
mmu-miR-467d-3p	NM_183201
mmu-miR-467d-3p	NM_183310
mmu-miR-467d-3p	NM_198005
mmu-miR-467d-3p	NM_198614
mmu-miR-467d-3p	NM_198647
mmu-miR-467d-3p	NM_199467
mmu-miR-467d-3p	NM_201354
mmu-miR-467d-3p	NM_203507
mmu-miR-467d-3p	NM_207533
mmu-miR-467d-3p	NM_207636
mmu-miR-467d-3p	NM_207649
mmu-miR-467d-3p	NM_207650
mmu-miR-467d-3p	NM_207680
mmu-miR-467d-3p	NM_207681
mmu-miR-467d-3p	NM_212468
mmu-miR-467d-3p	NR_003248
mmu-miR-467d-3p	NR_003961
mmu-miR-467d-3p	NR_004448
mmu-miR-467d-3p	NR_024139
mmu-miR-467d-3p	NR_027710
mmu-miR-467d-3p	NR_027799
mmu-miR-467d-3p	NR_027871
mmu-miR-467d-3p	NR_027890
mmu-miR-467d-3p	NR_028271
mmu-miR-467d-3p	NR_028416
mmu-miR-467d-3p	NR_029457
mmu-miR-467d-3p	NR_029647
mmu-miR-467d-3p	NR_029648
mmu-miR-467d-3p	NR_030471
mmu-miR-467d-3p	NR_030567
mmu-miR-467d-3p	NR_030568
mmu-miR-467d-3p	NR_030569
mmu-miR-467d-3p	NR_033185
mmu-miR-467d-3p	NR_033355
mmu-miR-467d-3p	NR_033526
mmu-miR-467d-3p	NR_035420
mmu-miR-467d-3p	NR_037957
mmu-miR-467d-3p	NR_038011
mmu-miR-467d-3p	NR_038091
mmu-miR-467d-3p	NR_045052
mmu-miR-467d-3p	NR_045083
mmu-miR-467d-3p	NR_045095
mmu-miR-467d-3p	NR_045141
mmu-miR-467d-3p	NR_045143
mmu-miR-467d-3p	NR_045144
mmu-miR-467d-3p	NR_045145
mmu-miR-467d-3p	NR_045297
mmu-miR-467d-3p	NR_045466
mmu-miR-467d-3p	NR_045643
mmu-miR-467d-3p	NR_045793
mmu-miR-467d-3p	NR_045877
mmu-miR-467d-3p	NR_046014

## Sheet: mmu-miR-615-3p
miRNA	Predicted target genes
mmu-miR-615-3p	NM_001001182
mmu-miR-615-3p	NM_001001183
mmu-miR-615-3p	NM_001001295
mmu-miR-615-3p	NM_001001490
mmu-miR-615-3p	NM_001001495
mmu-miR-615-3p	NM_001001602
mmu-miR-615-3p	NM_001001806
mmu-miR-615-3p	NM_001001932
mmu-miR-615-3p	NM_001001979
mmu-miR-615-3p	NM_001001981
mmu-miR-615-3p	NM_001001985
mmu-miR-615-3p	NM_001001999
mmu-miR-615-3p	NM_001002011
mmu-miR-615-3p	NM_001002272
mmu-miR-615-3p	NM_001002764
mmu-miR-615-3p	NM_001002786
mmu-miR-615-3p	NM_001003719
mmu-miR-615-3p	NM_001003815
mmu-miR-615-3p	NM_001003912
mmu-miR-615-3p	NM_001003950
mmu-miR-615-3p	NM_001004062
mmu-miR-615-3p	NM_001004153
mmu-miR-615-3p	NM_001004157
mmu-miR-615-3p	NM_001004293
mmu-miR-615-3p	NM_001004436
mmu-miR-615-3p	NM_001005331
mmu-miR-615-3p	NM_001005343
mmu-miR-615-3p	NM_001005424
mmu-miR-615-3p	NM_001005425
mmu-miR-615-3p	NM_001005477
mmu-miR-615-3p	NM_001005511
mmu-miR-615-3p	NM_001005608
mmu-miR-615-3p	NM_001005787
mmu-miR-615-3p	NM_001005863
mmu-miR-615-3p	NM_001005864
mmu-miR-615-3p	NM_001005865
mmu-miR-615-3p	NM_001006664
mmu-miR-615-3p	NM_001007220
mmu-miR-615-3p	NM_001007221
mmu-miR-615-3p	NM_001007465
mmu-miR-615-3p	NM_001007567
mmu-miR-615-3p	NM_001007570
mmu-miR-615-3p	NM_001007581
mmu-miR-615-3p	NM_001008423
mmu-miR-615-3p	NM_001008429
mmu-miR-615-3p	NM_001008542
mmu-miR-615-3p	NM_001008700
mmu-miR-615-3p	NM_001008791
mmu-miR-615-3p	NM_001008792
mmu-miR-615-3p	NM_001008793
mmu-miR-615-3p	NM_001009929
mmu-miR-615-3p	NM_001009930
mmu-miR-615-3p	NM_001009935
mmu-miR-615-3p	NM_001010826
mmu-miR-615-3p	NM_001010833
mmu-miR-615-3p	NM_001011518
mmu-miR-615-3p	NM_001011740
mmu-miR-615-3p	NM_001011874
mmu-miR-615-3p	NM_001012309
mmu-miR-615-3p	NM_001012311
mmu-miR-615-3p	NM_001012434
mmu-miR-615-3p	NM_001012450
mmu-miR-615-3p	NM_001012451
mmu-miR-615-3p	NM_001012638
mmu-miR-615-3p	NM_001012667
mmu-miR-615-3p	NM_001012765
mmu-miR-615-3p	NM_001013012
mmu-miR-615-3p	NM_001013026
mmu-miR-615-3p	NM_001013368
mmu-miR-615-3p	NM_001013372
mmu-miR-615-3p	NM_001013374
mmu-miR-615-3p	NM_001013384
mmu-miR-615-3p	NM_001013749
mmu-miR-615-3p	NM_001013753
mmu-miR-615-3p	NM_001013829
mmu-miR-615-3p	NM_001014976
mmu-miR-615-3p	NM_001014995
mmu-miR-615-3p	NM_001015039
mmu-miR-615-3p	NM_001015046
mmu-miR-615-3p	NM_001017985
mmu-miR-615-3p	NM_001024137
mmu-miR-615-3p	NM_001024139
mmu-miR-615-3p	NM_001024385
mmu-miR-615-3p	NM_001024539
mmu-miR-615-3p	NM_001024602
mmu-miR-615-3p	NM_001024618
mmu-miR-615-3p	NM_001024707
mmu-miR-615-3p	NM_001024720
mmu-miR-615-3p	NM_001024917
mmu-miR-615-3p	NM_001025074
mmu-miR-615-3p	NM_001025103
mmu-miR-615-3p	NM_001025156
mmu-miR-615-3p	NM_001025246
mmu-miR-615-3p	NM_001025372
mmu-miR-615-3p	NM_001025428
mmu-miR-615-3p	NM_001025429
mmu-miR-615-3p	NM_001025430
mmu-miR-615-3p	NM_001025559
mmu-miR-615-3p	NM_001025560
mmu-miR-615-3p	NM_001025568
mmu-miR-615-3p	NM_001025576
mmu-miR-615-3p	NM_001025577
mmu-miR-615-3p	NM_001025586
mmu-miR-615-3p	NM_001025587
mmu-miR-615-3p	NM_001025608
mmu-miR-615-3p	NM_001026211
mmu-miR-615-3p	NM_001029837
mmu-miR-615-3p	NM_001029850
mmu-miR-615-3p	NM_001029873
mmu-miR-615-3p	NM_001029979
mmu-miR-615-3p	NM_001029985
mmu-miR-615-3p	NM_001030292
mmu-miR-615-3p	NM_001031621
mmu-miR-615-3p	NM_001031667
mmu-miR-615-3p	NM_001032378
mmu-miR-615-3p	NM_001033124
mmu-miR-615-3p	NM_001033162
mmu-miR-615-3p	NM_001033167
mmu-miR-615-3p	NM_001033174
mmu-miR-615-3p	NM_001033178
mmu-miR-615-3p	NM_001033194
mmu-miR-615-3p	NM_001033197
mmu-miR-615-3p	NM_001033205
mmu-miR-615-3p	NM_001033207
mmu-miR-615-3p	NM_001033211
mmu-miR-615-3p	NM_001033227
mmu-miR-615-3p	NM_001033229
mmu-miR-615-3p	NM_001033263
mmu-miR-615-3p	NM_001033272
mmu-miR-615-3p	NM_001033277
mmu-miR-615-3p	NM_001033279
mmu-miR-615-3p	NM_001033281
mmu-miR-615-3p	NM_001033285
mmu-miR-615-3p	NM_001033286
mmu-miR-615-3p	NM_001033297
mmu-miR-615-3p	NM_001033299
mmu-miR-615-3p	NM_001033304
mmu-miR-615-3p	NM_001033306
mmu-miR-615-3p	NM_001033308
mmu-miR-615-3p	NM_001033312
mmu-miR-615-3p	NM_001033315
mmu-miR-615-3p	NM_001033329
mmu-miR-615-3p	NM_001033332
mmu-miR-615-3p	NM_001033342
mmu-miR-615-3p	NM_001033355
mmu-miR-615-3p	NM_001033364
mmu-miR-615-3p	NM_001033383
mmu-miR-615-3p	NM_001033399
mmu-miR-615-3p	NM_001033433
mmu-miR-615-3p	NM_001033441
mmu-miR-615-3p	NM_001033461
mmu-miR-615-3p	NM_001033463
mmu-miR-615-3p	NM_001033465
mmu-miR-615-3p	NM_001033474
mmu-miR-615-3p	NM_001033485
mmu-miR-615-3p	NM_001033488
mmu-miR-615-3p	NM_001033489
mmu-miR-615-3p	NM_001033490
mmu-miR-615-3p	NM_001033548
mmu-miR-615-3p	NM_001033606
mmu-miR-615-3p	NM_001033633
mmu-miR-615-3p	NM_001033634
mmu-miR-615-3p	NM_001033636
mmu-miR-615-3p	NM_001033759
mmu-miR-615-3p	NM_001033851
mmu-miR-615-3p	NM_001033877
mmu-miR-615-3p	NM_001033978
mmu-miR-615-3p	NM_001034115
mmu-miR-615-3p	NM_001034885
mmu-miR-615-3p	NM_001034895
mmu-miR-615-3p	NM_001037099
mmu-miR-615-3p	NM_001037127
mmu-miR-615-3p	NM_001037128
mmu-miR-615-3p	NM_001037129
mmu-miR-615-3p	NM_001037130
mmu-miR-615-3p	NM_001037136
mmu-miR-615-3p	NM_001037143
mmu-miR-615-3p	NM_001037177
mmu-miR-615-3p	NM_001037178
mmu-miR-615-3p	NM_001037294
mmu-miR-615-3p	NM_001037665
mmu-miR-615-3p	NM_001037709
mmu-miR-615-3p	NM_001037723
mmu-miR-615-3p	NM_001037724
mmu-miR-615-3p	NM_001037745
mmu-miR-615-3p	NM_001037758
mmu-miR-615-3p	NM_001037761
mmu-miR-615-3p	NM_001037762
mmu-miR-615-3p	NM_001037918
mmu-miR-615-3p	NM_001037927
mmu-miR-615-3p	NM_001038499
mmu-miR-615-3p	NM_001038592
mmu-miR-615-3p	NM_001038602
mmu-miR-615-3p	NM_001038608
mmu-miR-615-3p	NM_001038609
mmu-miR-615-3p	NM_001038627
mmu-miR-615-3p	NM_001038635
mmu-miR-615-3p	NM_001038642
mmu-miR-615-3p	NM_001038839
mmu-miR-615-3p	NM_001038846
mmu-miR-615-3p	NM_001039056
mmu-miR-615-3p	NM_001039057
mmu-miR-615-3p	NM_001039077
mmu-miR-615-3p	NM_001039078
mmu-miR-615-3p	NM_001039089
mmu-miR-615-3p	NM_001039090
mmu-miR-615-3p	NM_001039104
mmu-miR-615-3p	NM_001039106
mmu-miR-615-3p	NM_001039124
mmu-miR-615-3p	NM_001039156
mmu-miR-615-3p	NM_001039162
mmu-miR-615-3p	NM_001039179
mmu-miR-615-3p	NM_001039180
mmu-miR-615-3p	NM_001039181
mmu-miR-615-3p	NM_001039189
mmu-miR-615-3p	NM_001039200
mmu-miR-615-3p	NM_001039363
mmu-miR-615-3p	NM_001039371
mmu-miR-615-3p	NM_001039373
mmu-miR-615-3p	NM_001039466
mmu-miR-615-3p	NM_001039485
mmu-miR-615-3p	NM_001039495
mmu-miR-615-3p	NM_001039509
mmu-miR-615-3p	NM_001039512
mmu-miR-615-3p	NM_001039520
mmu-miR-615-3p	NM_001039534
mmu-miR-615-3p	NM_001039551
mmu-miR-615-3p	NM_001039557
mmu-miR-615-3p	NM_001039560
mmu-miR-615-3p	NM_001039578
mmu-miR-615-3p	NM_001039644
mmu-miR-615-3p	NM_001039878
mmu-miR-615-3p	NM_001040072
mmu-miR-615-3p	NM_001040395
mmu-miR-615-3p	NM_001040654
mmu-miR-615-3p	NM_001042408
mmu-miR-615-3p	NM_001042489
mmu-miR-615-3p	NM_001042503
mmu-miR-615-3p	NM_001042528
mmu-miR-615-3p	NM_001042556
mmu-miR-615-3p	NM_001042557
mmu-miR-615-3p	NM_001042607
mmu-miR-615-3p	NM_001042615
mmu-miR-615-3p	NM_001042617
mmu-miR-615-3p	NM_001042710
mmu-miR-615-3p	NM_001042719
mmu-miR-615-3p	NM_001043317
mmu-miR-615-3p	NM_001043322
mmu-miR-615-3p	NM_001043335
mmu-miR-615-3p	NM_001044308
mmu-miR-615-3p	NM_001044383
mmu-miR-615-3p	NM_001044703
mmu-miR-615-3p	NM_001044704
mmu-miR-615-3p	NM_001044705
mmu-miR-615-3p	NM_001044719
mmu-miR-615-3p	NM_001044747
mmu-miR-615-3p	NM_001045484
mmu-miR-615-3p	NM_001045515
mmu-miR-615-3p	NM_001045523
mmu-miR-615-3p	NM_001045527
mmu-miR-615-3p	NM_001045528
mmu-miR-615-3p	NM_001045555
mmu-miR-615-3p	NM_001047604
mmu-miR-615-3p	NM_001048008
mmu-miR-615-3p	NM_001048139
mmu-miR-615-3p	NM_001048141
mmu-miR-615-3p	NM_001048142
mmu-miR-615-3p	NM_001048179
mmu-miR-615-3p	NM_001048208
mmu-miR-615-3p	NM_001077265
mmu-miR-615-3p	NM_001077266
mmu-miR-615-3p	NM_001077267
mmu-miR-615-3p	NM_001077354
mmu-miR-615-3p	NM_001077661
mmu-miR-615-3p	NM_001077696
mmu-miR-615-3p	NM_001077705
mmu-miR-615-3p	NM_001078649
mmu-miR-615-3p	NM_001079694
mmu-miR-615-3p	NM_001079695
mmu-miR-615-3p	NM_001079844
mmu-miR-615-3p	NM_001079883
mmu-miR-615-3p	NM_001079908
mmu-miR-615-3p	NM_001079909
mmu-miR-615-3p	NM_001079929
mmu-miR-615-3p	NM_001079932
mmu-miR-615-3p	NM_001080548
mmu-miR-615-3p	NM_001080818
mmu-miR-615-3p	NM_001080925
mmu-miR-615-3p	NM_001080940
mmu-miR-615-3p	NM_001080965
mmu-miR-615-3p	NM_001080966
mmu-miR-615-3p	NM_001080968
mmu-miR-615-3p	NM_001080969
mmu-miR-615-3p	NM_001080977
mmu-miR-615-3p	NM_001080981
mmu-miR-615-3p	NM_001081005
mmu-miR-615-3p	NM_001081016
mmu-miR-615-3p	NM_001081017
mmu-miR-615-3p	NM_001081020
mmu-miR-615-3p	NM_001081022
mmu-miR-615-3p	NM_001081025
mmu-miR-615-3p	NM_001081028
mmu-miR-615-3p	NM_001081029
mmu-miR-615-3p	NM_001081045
mmu-miR-615-3p	NM_001081047
mmu-miR-615-3p	NM_001081050
mmu-miR-615-3p	NM_001081064
mmu-miR-615-3p	NM_001081066
mmu-miR-615-3p	NM_001081071
mmu-miR-615-3p	NM_001081072
mmu-miR-615-3p	NM_001081081
mmu-miR-615-3p	NM_001081083
mmu-miR-615-3p	NM_001081085
mmu-miR-615-3p	NM_001081086
mmu-miR-615-3p	NM_001081088
mmu-miR-615-3p	NM_001081098
mmu-miR-615-3p	NM_001081114
mmu-miR-615-3p	NM_001081118
mmu-miR-615-3p	NM_001081124
mmu-miR-615-3p	NM_001081127
mmu-miR-615-3p	NM_001081139
mmu-miR-615-3p	NM_001081141
mmu-miR-615-3p	NM_001081142
mmu-miR-615-3p	NM_001081144
mmu-miR-615-3p	NM_001081145
mmu-miR-615-3p	NM_001081147
mmu-miR-615-3p	NM_001081158
mmu-miR-615-3p	NM_001081160
mmu-miR-615-3p	NM_001081163
mmu-miR-615-3p	NM_001081170
mmu-miR-615-3p	NM_001081171
mmu-miR-615-3p	NM_001081172
mmu-miR-615-3p	NM_001081179
mmu-miR-615-3p	NM_001081185
mmu-miR-615-3p	NM_001081191
mmu-miR-615-3p	NM_001081194
mmu-miR-615-3p	NM_001081196
mmu-miR-615-3p	NM_001081203
mmu-miR-615-3p	NM_001081204
mmu-miR-615-3p	NM_001081206
mmu-miR-615-3p	NM_001081212
mmu-miR-615-3p	NM_001081214
mmu-miR-615-3p	NM_001081215
mmu-miR-615-3p	NM_001081216
mmu-miR-615-3p	NM_001081220
mmu-miR-615-3p	NM_001081223
mmu-miR-615-3p	NM_001081235
mmu-miR-615-3p	NM_001081237
mmu-miR-615-3p	NM_001081238
mmu-miR-615-3p	NM_001081242
mmu-miR-615-3p	NM_001081251
mmu-miR-615-3p	NM_001081259
mmu-miR-615-3p	NM_001081263
mmu-miR-615-3p	NM_001081271
mmu-miR-615-3p	NM_001081274
mmu-miR-615-3p	NM_001081278
mmu-miR-615-3p	NM_001081279
mmu-miR-615-3p	NM_001081286
mmu-miR-615-3p	NM_001081292
mmu-miR-615-3p	NM_001081300
mmu-miR-615-3p	NM_001081302
mmu-miR-615-3p	NM_001081304
mmu-miR-615-3p	NM_001081306
mmu-miR-615-3p	NM_001081315
mmu-miR-615-3p	NM_001081323
mmu-miR-615-3p	NM_001081344
mmu-miR-615-3p	NM_001081352
mmu-miR-615-3p	NM_001081357
mmu-miR-615-3p	NM_001081361
mmu-miR-615-3p	NM_001081365
mmu-miR-615-3p	NM_001081374
mmu-miR-615-3p	NM_001081376
mmu-miR-615-3p	NM_001081378
mmu-miR-615-3p	NM_001081381
mmu-miR-615-3p	NM_001081382
mmu-miR-615-3p	NM_001081386
mmu-miR-615-3p	NM_001081388
mmu-miR-615-3p	NM_001081393
mmu-miR-615-3p	NM_001081396
mmu-miR-615-3p	NM_001081402
mmu-miR-615-3p	NM_001081409
mmu-miR-615-3p	NM_001081411
mmu-miR-615-3p	NM_001081413
mmu-miR-615-3p	NM_001081414
mmu-miR-615-3p	NM_001081419
mmu-miR-615-3p	NM_001081424
mmu-miR-615-3p	NM_001081430
mmu-miR-615-3p	NM_001081445
mmu-miR-615-3p	NM_001081459
mmu-miR-615-3p	NM_001081462
mmu-miR-615-3p	NM_001081463
mmu-miR-615-3p	NM_001081464
mmu-miR-615-3p	NM_001081465
mmu-miR-615-3p	NM_001081466
mmu-miR-615-3p	NM_001081467
mmu-miR-615-3p	NM_001081469
mmu-miR-615-3p	NM_001081470
mmu-miR-615-3p	NM_001081549
mmu-miR-615-3p	NM_001081557
mmu-miR-615-3p	NM_001081656
mmu-miR-615-3p	NM_001081664
mmu-miR-615-3p	NM_001081750
mmu-miR-615-3p	NM_001081956
mmu-miR-615-3p	NM_001081970
mmu-miR-615-3p	NM_001081971
mmu-miR-615-3p	NM_001082536
mmu-miR-615-3p	NM_001083118
mmu-miR-615-3p	NM_001083120
mmu-miR-615-3p	NM_001083121
mmu-miR-615-3p	NM_001083320
mmu-miR-615-3p	NM_001083810
mmu-miR-615-3p	NM_001083912
mmu-miR-615-3p	NM_001083919
mmu-miR-615-3p	NM_001083921
mmu-miR-615-3p	NM_001083922
mmu-miR-615-3p	NM_001083923
mmu-miR-615-3p	NM_001083927
mmu-miR-615-3p	NM_001083928
mmu-miR-615-3p	NM_001083934
mmu-miR-615-3p	NM_001085370
mmu-miR-615-3p	NM_001085373
mmu-miR-615-3p	NM_001085374
mmu-miR-615-3p	NM_001085378
mmu-miR-615-3p	NM_001085410
mmu-miR-615-3p	NM_001085421
mmu-miR-615-3p	NM_001085491
mmu-miR-615-3p	NM_001085509
mmu-miR-615-3p	NM_001085555
mmu-miR-615-3p	NM_001093754
mmu-miR-615-3p	NM_001097621
mmu-miR-615-3p	NM_001098170
mmu-miR-615-3p	NM_001098171
mmu-miR-615-3p	NM_001098172
mmu-miR-615-3p	NM_001098225
mmu-miR-615-3p	NM_001099296
mmu-miR-615-3p	NM_001099314
mmu-miR-615-3p	NM_001099624
mmu-miR-615-3p	NM_001099632
mmu-miR-615-3p	NM_001099633
mmu-miR-615-3p	NM_001099634
mmu-miR-615-3p	NM_001099779
mmu-miR-615-3p	NM_001099792
mmu-miR-615-3p	NM_001100395
mmu-miR-615-3p	NM_001100606
mmu-miR-615-3p	NM_001101443
mmu-miR-615-3p	NM_001101464
mmu-miR-615-3p	NM_001101516
mmu-miR-615-3p	NM_001101588
mmu-miR-615-3p	NM_001102565
mmu-miR-615-3p	NM_001102615
mmu-miR-615-3p	NM_001103156
mmu-miR-615-3p	NM_001103157
mmu-miR-615-3p	NM_001105245
mmu-miR-615-3p	NM_001105246
mmu-miR-615-3p	NM_001109040
mmu-miR-615-3p	NM_001109041
mmu-miR-615-3p	NM_001109042
mmu-miR-615-3p	NM_001109045
mmu-miR-615-3p	NM_001109684
mmu-miR-615-3p	NM_001109743
mmu-miR-615-3p	NM_001109756
mmu-miR-615-3p	NM_001109758
mmu-miR-615-3p	NM_001109971
mmu-miR-615-3p	NM_001109972
mmu-miR-615-3p	NM_001109985
mmu-miR-615-3p	NM_001109991
mmu-miR-615-3p	NM_001109995
mmu-miR-615-3p	NM_001110013
mmu-miR-615-3p	NM_001110017
mmu-miR-615-3p	NM_001110131
mmu-miR-615-3p	NM_001110132
mmu-miR-615-3p	NM_001110140
mmu-miR-615-3p	NM_001110147
mmu-miR-615-3p	NM_001110202
mmu-miR-615-3p	NM_001110203
mmu-miR-615-3p	NM_001110208
mmu-miR-615-3p	NM_001110218
mmu-miR-615-3p	NM_001110228
mmu-miR-615-3p	NM_001110229
mmu-miR-615-3p	NM_001110230
mmu-miR-615-3p	NM_001110231
mmu-miR-615-3p	NM_001110232
mmu-miR-615-3p	NM_001110252
mmu-miR-615-3p	NM_001110315
mmu-miR-615-3p	NM_001110320
mmu-miR-615-3p	NM_001110321
mmu-miR-615-3p	NM_001110322
mmu-miR-615-3p	NM_001110513
mmu-miR-615-3p	NM_001110516
mmu-miR-615-3p	NM_001110778
mmu-miR-615-3p	NM_001110783
mmu-miR-615-3p	NM_001110796
mmu-miR-615-3p	NM_001110831
mmu-miR-615-3p	NM_001111015
mmu-miR-615-3p	NM_001111016
mmu-miR-615-3p	NM_001111066
mmu-miR-615-3p	NM_001111075
mmu-miR-615-3p	NM_001111110
mmu-miR-615-3p	NM_001111142
mmu-miR-615-3p	NM_001111304
mmu-miR-615-3p	NM_001112699
mmu-miR-615-3p	NM_001112703
mmu-miR-615-3p	NM_001112705
mmu-miR-615-3p	NM_001112714
mmu-miR-615-3p	NM_001112722
mmu-miR-615-3p	NM_001112723
mmu-miR-615-3p	NM_001112738
mmu-miR-615-3p	NM_001113204
mmu-miR-615-3p	NM_001113350
mmu-miR-615-3p	NM_001113379
mmu-miR-615-3p	NM_001113383
mmu-miR-615-3p	NM_001113391
mmu-miR-615-3p	NM_001113392
mmu-miR-615-3p	NM_001113393
mmu-miR-615-3p	NM_001113394
mmu-miR-615-3p	NM_001113549
mmu-miR-615-3p	NM_001113559
mmu-miR-615-3p	NM_001113564
mmu-miR-615-3p	NM_001113565
mmu-miR-615-3p	NM_001113566
mmu-miR-615-3p	NM_001114079
mmu-miR-615-3p	NM_001114096
mmu-miR-615-3p	NM_001114097
mmu-miR-615-3p	NM_001114116
mmu-miR-615-3p	NM_001114124
mmu-miR-615-3p	NM_001114125
mmu-miR-615-3p	NM_001114334
mmu-miR-615-3p	NM_001115076
mmu-miR-615-3p	NM_001115132
mmu-miR-615-3p	NM_001122594
mmu-miR-615-3p	NM_001122666
mmu-miR-615-3p	NM_001122675
mmu-miR-615-3p	NM_001122676
mmu-miR-615-3p	NM_001122680
mmu-miR-615-3p	NM_001122730
mmu-miR-615-3p	NM_001122739
mmu-miR-615-3p	NM_001122948
mmu-miR-615-3p	NM_001122998
mmu-miR-615-3p	NM_001126046
mmu-miR-615-3p	NM_001126047
mmu-miR-615-3p	NM_001126182
mmu-miR-615-3p	NM_001126487
mmu-miR-615-3p	NM_001127340
mmu-miR-615-3p	NM_001127382
mmu-miR-615-3p	NM_001127576
mmu-miR-615-3p	NM_001127685
mmu-miR-615-3p	NM_001129999
mmu-miR-615-3p	NM_001130000
mmu-miR-615-3p	NM_001130152
mmu-miR-615-3p	NM_001130165
mmu-miR-615-3p	NM_001130412
mmu-miR-615-3p	NM_001130419
mmu-miR-615-3p	NM_001130450
mmu-miR-615-3p	NM_001130451
mmu-miR-615-3p	NM_001130452
mmu-miR-615-3p	NM_001130453
mmu-miR-615-3p	NM_001130454
mmu-miR-615-3p	NM_001134300
mmu-miR-615-3p	NM_001134383
mmu-miR-615-3p	NM_001134384
mmu-miR-615-3p	NM_001134385
mmu-miR-615-3p	NM_001134386
mmu-miR-615-3p	NM_001134399
mmu-miR-615-3p	NM_001135093
mmu-miR-615-3p	NM_001135112
mmu-miR-615-3p	NM_001136070
mmu-miR-615-3p	NM_001136222
mmu-miR-615-3p	NM_001136235
mmu-miR-615-3p	NM_001141965
mmu-miR-615-3p	NM_001142580
mmu-miR-615-3p	NM_001142581
mmu-miR-615-3p	NM_001142727
mmu-miR-615-3p	NM_001142734
mmu-miR-615-3p	NM_001142965
mmu-miR-615-3p	NM_001143683
mmu-miR-615-3p	NM_001143802
mmu-miR-615-3p	NM_001143834
mmu-miR-615-3p	NM_001144855
mmu-miR-615-3p	NM_001144988
mmu-miR-615-3p	NM_001144992
mmu-miR-615-3p	NM_001144993
mmu-miR-615-3p	NM_001145162
mmu-miR-615-3p	NM_001145804
mmu-miR-615-3p	NM_001145858
mmu-miR-615-3p	NM_001145876
mmu-miR-615-3p	NM_001145877
mmu-miR-615-3p	NM_001145884
mmu-miR-615-3p	NM_001145886
mmu-miR-615-3p	NM_001145898
mmu-miR-615-3p	NM_001145921
mmu-miR-615-3p	NM_001145922
mmu-miR-615-3p	NM_001145924
mmu-miR-615-3p	NM_001145925
mmu-miR-615-3p	NM_001145947
mmu-miR-615-3p	NM_001145959
mmu-miR-615-3p	NM_001145970
mmu-miR-615-3p	NM_001145979
mmu-miR-615-3p	NM_001146001
mmu-miR-615-3p	NM_001146010
mmu-miR-615-3p	NM_001146021
mmu-miR-615-3p	NM_001146043
mmu-miR-615-3p	NM_001146048
mmu-miR-615-3p	NM_001146117
mmu-miR-615-3p	NM_001146153
mmu-miR-615-3p	NM_001146198
mmu-miR-615-3p	NM_001146287
mmu-miR-615-3p	NM_001146318
mmu-miR-615-3p	NM_001146349
mmu-miR-615-3p	NM_001146351
mmu-miR-615-3p	NM_001159319
mmu-miR-615-3p	NM_001159376
mmu-miR-615-3p	NM_001159417
mmu-miR-615-3p	NM_001159418
mmu-miR-615-3p	NM_001159482
mmu-miR-615-3p	NM_001159500
mmu-miR-615-3p	NM_001159516
mmu-miR-615-3p	NM_001159517
mmu-miR-615-3p	NM_001159518
mmu-miR-615-3p	NM_001159521
mmu-miR-615-3p	NM_001159536
mmu-miR-615-3p	NM_001159537
mmu-miR-615-3p	NM_001159572
mmu-miR-615-3p	NM_001159599
mmu-miR-615-3p	NM_001159634
mmu-miR-615-3p	NM_001159652
mmu-miR-615-3p	NM_001159657
mmu-miR-615-3p	NM_001159671
mmu-miR-615-3p	NM_001159683
mmu-miR-615-3p	NM_001159696
mmu-miR-615-3p	NM_001159697
mmu-miR-615-3p	NM_001159910
mmu-miR-615-3p	NM_001159942
mmu-miR-615-3p	NM_001159948
mmu-miR-615-3p	NM_001159952
mmu-miR-615-3p	NM_001159957
mmu-miR-615-3p	NM_001159960
mmu-miR-615-3p	NM_001159963
mmu-miR-615-3p	NM_001160214
mmu-miR-615-3p	NM_001160235
mmu-miR-615-3p	NM_001160236
mmu-miR-615-3p	NM_001160239
mmu-miR-615-3p	NM_001160292
mmu-miR-615-3p	NM_001160293
mmu-miR-615-3p	NM_001160326
mmu-miR-615-3p	NM_001160353
mmu-miR-615-3p	NM_001160369
mmu-miR-615-3p	NM_001160370
mmu-miR-615-3p	NM_001160371
mmu-miR-615-3p	NM_001160400
mmu-miR-615-3p	NM_001161369
mmu-miR-615-3p	NM_001161370
mmu-miR-615-3p	NM_001161371
mmu-miR-615-3p	NM_001161420
mmu-miR-615-3p	NM_001161483
mmu-miR-615-3p	NM_001161535
mmu-miR-615-3p	NM_001161536
mmu-miR-615-3p	NM_001161537
mmu-miR-615-3p	NM_001161538
mmu-miR-615-3p	NM_001161539
mmu-miR-615-3p	NM_001161540
mmu-miR-615-3p	NM_001161541
mmu-miR-615-3p	NM_001161665
mmu-miR-615-3p	NM_001161737
mmu-miR-615-3p	NM_001161775
mmu-miR-615-3p	NM_001161798
mmu-miR-615-3p	NM_001161824
mmu-miR-615-3p	NM_001161850
mmu-miR-615-3p	NM_001161852
mmu-miR-615-3p	NM_001162365
mmu-miR-615-3p	NM_001162366
mmu-miR-615-3p	NM_001162864
mmu-miR-615-3p	NM_001162870
mmu-miR-615-3p	NM_001162906
mmu-miR-615-3p	NM_001162920
mmu-miR-615-3p	NM_001162941
mmu-miR-615-3p	NM_001162942
mmu-miR-615-3p	NM_001162943
mmu-miR-615-3p	NM_001162946
mmu-miR-615-3p	NM_001162970
mmu-miR-615-3p	NM_001162977
mmu-miR-615-3p	NM_001162983
mmu-miR-615-3p	NM_001162996
mmu-miR-615-3p	NM_001163018
mmu-miR-615-3p	NM_001163024
mmu-miR-615-3p	NM_001163025
mmu-miR-615-3p	NM_001163175
mmu-miR-615-3p	NM_001163243
mmu-miR-615-3p	NM_001163256
mmu-miR-615-3p	NM_001163290
mmu-miR-615-3p	NM_001163311
mmu-miR-615-3p	NM_001163337
mmu-miR-615-3p	NM_001163389
mmu-miR-615-3p	NM_001163415
mmu-miR-615-3p	NM_001163445
mmu-miR-615-3p	NM_001163447
mmu-miR-615-3p	NM_001163448
mmu-miR-615-3p	NM_001163449
mmu-miR-615-3p	NM_001163450
mmu-miR-615-3p	NM_001163451
mmu-miR-615-3p	NM_001163453
mmu-miR-615-3p	NM_001163454
mmu-miR-615-3p	NM_001163465
mmu-miR-615-3p	NM_001163470
mmu-miR-615-3p	NM_001163471
mmu-miR-615-3p	NM_001163481
mmu-miR-615-3p	NM_001163489
mmu-miR-615-3p	NM_001163490
mmu-miR-615-3p	NM_001163491
mmu-miR-615-3p	NM_001163510
mmu-miR-615-3p	NM_001163511
mmu-miR-615-3p	NM_001163516
mmu-miR-615-3p	NM_001163538
mmu-miR-615-3p	NM_001163540
mmu-miR-615-3p	NM_001163542
mmu-miR-615-3p	NM_001163549
mmu-miR-615-3p	NM_001163550
mmu-miR-615-3p	NM_001163567
mmu-miR-615-3p	NM_001163571
mmu-miR-615-3p	NM_001163588
mmu-miR-615-3p	NM_001163589
mmu-miR-615-3p	NM_001163590
mmu-miR-615-3p	NM_001163591
mmu-miR-615-3p	NM_001163645
mmu-miR-615-3p	NM_001163663
mmu-miR-615-3p	NM_001163688
mmu-miR-615-3p	NM_001163749
mmu-miR-615-3p	NM_001163774
mmu-miR-615-3p	NM_001163775
mmu-miR-615-3p	NM_001163797
mmu-miR-615-3p	NM_001164046
mmu-miR-615-3p	NM_001164049
mmu-miR-615-3p	NM_001164050
mmu-miR-615-3p	NM_001164051
mmu-miR-615-3p	NM_001164052
mmu-miR-615-3p	NM_001164109
mmu-miR-615-3p	NM_001164110
mmu-miR-615-3p	NM_001164111
mmu-miR-615-3p	NM_001164112
mmu-miR-615-3p	NM_001164159
mmu-miR-615-3p	NM_001164172
mmu-miR-615-3p	NM_001164186
mmu-miR-615-3p	NM_001164203
mmu-miR-615-3p	NM_001164222
mmu-miR-615-3p	NM_001164231
mmu-miR-615-3p	NM_001164252
mmu-miR-615-3p	NM_001164253
mmu-miR-615-3p	NM_001164254
mmu-miR-615-3p	NM_001164256
mmu-miR-615-3p	NM_001164272
mmu-miR-615-3p	NM_001164290
mmu-miR-615-3p	NM_001164291
mmu-miR-615-3p	NM_001164292
mmu-miR-615-3p	NM_001164293
mmu-miR-615-3p	NM_001164294
mmu-miR-615-3p	NM_001164295
mmu-miR-615-3p	NM_001164306
mmu-miR-615-3p	NM_001164312
mmu-miR-615-3p	NM_001164359
mmu-miR-615-3p	NM_001164363
mmu-miR-615-3p	NM_001164369
mmu-miR-615-3p	NM_001164423
mmu-miR-615-3p	NM_001164424
mmu-miR-615-3p	NM_001164441
mmu-miR-615-3p	NM_001164483
mmu-miR-615-3p	NM_001164518
mmu-miR-615-3p	NM_001164525
mmu-miR-615-3p	NM_001164562
mmu-miR-615-3p	NM_001164564
mmu-miR-615-3p	NM_001164569
mmu-miR-615-3p	NM_001164570
mmu-miR-615-3p	NM_001164571
mmu-miR-615-3p	NM_001164573
mmu-miR-615-3p	NM_001164593
mmu-miR-615-3p	NM_001164594
mmu-miR-615-3p	NM_001164604
mmu-miR-615-3p	NM_001164622
mmu-miR-615-3p	NM_001164634
mmu-miR-615-3p	NM_001164635
mmu-miR-615-3p	NM_001164636
mmu-miR-615-3p	NM_001164641
mmu-miR-615-3p	NM_001164642
mmu-miR-615-3p	NM_001164643
mmu-miR-615-3p	NM_001164659
mmu-miR-615-3p	NM_001164717
mmu-miR-615-3p	NM_001164735
mmu-miR-615-3p	NM_001164763
mmu-miR-615-3p	NM_001164792
mmu-miR-615-3p	NM_001164797
mmu-miR-615-3p	NM_001164806
mmu-miR-615-3p	NM_001165894
mmu-miR-615-3p	NM_001165948
mmu-miR-615-3p	NM_001165949
mmu-miR-615-3p	NM_001165952
mmu-miR-615-3p	NM_001165953
mmu-miR-615-3p	NM_001165997
mmu-miR-615-3p	NM_001165998
mmu-miR-615-3p	NM_001166033
mmu-miR-615-3p	NM_001166065
mmu-miR-615-3p	NM_001166164
mmu-miR-615-3p	NM_001166207
mmu-miR-615-3p	NM_001166213
mmu-miR-615-3p	NM_001166249
mmu-miR-615-3p	NM_001166251
mmu-miR-615-3p	NM_001166273
mmu-miR-615-3p	NM_001166364
mmu-miR-615-3p	NM_001166433
mmu-miR-615-3p	NM_001166493
mmu-miR-615-3p	NM_001166501
mmu-miR-615-3p	NM_001166604
mmu-miR-615-3p	NM_001166651
mmu-miR-615-3p	NM_001166669
mmu-miR-615-3p	NM_001166670
mmu-miR-615-3p	NM_001166671
mmu-miR-615-3p	NM_001167680
mmu-miR-615-3p	NM_001167746
mmu-miR-615-3p	NM_001167872
mmu-miR-615-3p	NM_001167873
mmu-miR-615-3p	NM_001167879
mmu-miR-615-3p	NM_001167884
mmu-miR-615-3p	NM_001167885
mmu-miR-615-3p	NM_001167886
mmu-miR-615-3p	NM_001167887
mmu-miR-615-3p	NM_001167888
mmu-miR-615-3p	NM_001167889
mmu-miR-615-3p	NM_001167891
mmu-miR-615-3p	NM_001168253
mmu-miR-615-3p	NM_001168296
mmu-miR-615-3p	NM_001168304
mmu-miR-615-3p	NM_001168371
mmu-miR-615-3p	NM_001168372
mmu-miR-615-3p	NM_001168373
mmu-miR-615-3p	NM_001168497
mmu-miR-615-3p	NM_001168508
mmu-miR-615-3p	NM_001168513
mmu-miR-615-3p	NM_001168514
mmu-miR-615-3p	NM_001168516
mmu-miR-615-3p	NM_001168517
mmu-miR-615-3p	NM_001168621
mmu-miR-615-3p	NM_001168622
mmu-miR-615-3p	NM_001168623
mmu-miR-615-3p	NM_001170454
mmu-miR-615-3p	NM_001170800
mmu-miR-615-3p	NM_001170912
mmu-miR-615-3p	NM_001170913
mmu-miR-615-3p	NM_001170975
mmu-miR-615-3p	NM_001170976
mmu-miR-615-3p	NM_001170985
mmu-miR-615-3p	NM_001171000
mmu-miR-615-3p	NM_001171052
mmu-miR-615-3p	NM_001171053
mmu-miR-615-3p	NM_001171054
mmu-miR-615-3p	NM_001171615
mmu-miR-615-3p	NM_001171616
mmu-miR-615-3p	NM_001171680
mmu-miR-615-3p	NM_001172099
mmu-miR-615-3p	NM_001173506
mmu-miR-615-3p	NM_001173553
mmu-miR-615-3p	NM_001174047
mmu-miR-615-3p	NM_001174048
mmu-miR-615-3p	NM_001174049
mmu-miR-615-3p	NM_001174050
mmu-miR-615-3p	NM_001174086
mmu-miR-615-3p	NM_001176528
mmu-miR-615-3p	NM_001177302
mmu-miR-615-3p	NM_001177303
mmu-miR-615-3p	NM_001177323
mmu-miR-615-3p	NM_001177324
mmu-miR-615-3p	NM_001177369
mmu-miR-615-3p	NM_001177402
mmu-miR-615-3p	NM_001177403
mmu-miR-615-3p	NM_001177438
mmu-miR-615-3p	NM_001177609
mmu-miR-615-3p	NM_001177706
mmu-miR-615-3p	NM_001177707
mmu-miR-615-3p	NM_001177708
mmu-miR-615-3p	NM_001177709
mmu-miR-615-3p	NM_001177771
mmu-miR-615-3p	NM_001177778
mmu-miR-615-3p	NM_001177779
mmu-miR-615-3p	NM_001177780
mmu-miR-615-3p	NM_001177784
mmu-miR-615-3p	NM_001177796
mmu-miR-615-3p	NM_001177797
mmu-miR-615-3p	NM_001177806
mmu-miR-615-3p	NM_001177812
mmu-miR-615-3p	NM_001177813
mmu-miR-615-3p	NM_001177843
mmu-miR-615-3p	NM_001177844
mmu-miR-615-3p	NM_001177849
mmu-miR-615-3p	NM_001177850
mmu-miR-615-3p	NM_001177851
mmu-miR-615-3p	NM_001177855
mmu-miR-615-3p	NM_001177856
mmu-miR-615-3p	NM_001177878
mmu-miR-615-3p	NM_001177879
mmu-miR-615-3p	NM_001177902
mmu-miR-615-3p	NM_001177967
mmu-miR-615-3p	NM_001177968
mmu-miR-615-3p	NM_001177995
mmu-miR-615-3p	NM_001178058
mmu-miR-615-3p	NM_001178059
mmu-miR-615-3p	NM_001178060
mmu-miR-615-3p	NM_001185164
mmu-miR-615-3p	NM_001185182
mmu-miR-615-3p	NM_001190352
mmu-miR-615-3p	NM_001190409
mmu-miR-615-3p	NM_001190436
mmu-miR-615-3p	NM_001190444
mmu-miR-615-3p	NM_001190453
mmu-miR-615-3p	NM_001190454
mmu-miR-615-3p	NM_001190483
mmu-miR-615-3p	NM_001190885
mmu-miR-615-3p	NM_001190974
mmu-miR-615-3p	NM_001190975
mmu-miR-615-3p	NM_001193305
mmu-miR-615-3p	NM_001193659
mmu-miR-615-3p	NM_001193660
mmu-miR-615-3p	NM_001193661
mmu-miR-615-3p	NM_001194941
mmu-miR-615-3p	NM_001195083
mmu-miR-615-3p	NM_001195130
mmu-miR-615-3p	NM_001195265
mmu-miR-615-3p	NM_001195268
mmu-miR-615-3p	NM_001195529
mmu-miR-615-3p	NM_001195617
mmu-miR-615-3p	NM_001195673
mmu-miR-615-3p	NM_001195774
mmu-miR-615-3p	NM_001197024
mmu-miR-615-3p	NM_001197082
mmu-miR-615-3p	NM_001198565
mmu-miR-615-3p	NM_001198566
mmu-miR-615-3p	NM_001198635
mmu-miR-615-3p	NM_001198785
mmu-miR-615-3p	NM_001198787
mmu-miR-615-3p	NM_001198811
mmu-miR-615-3p	NM_001198839
mmu-miR-615-3p	NM_001198859
mmu-miR-615-3p	NM_001198860
mmu-miR-615-3p	NM_001198861
mmu-miR-615-3p	NM_001198866
mmu-miR-615-3p	NM_001198867
mmu-miR-615-3p	NM_001198911
mmu-miR-615-3p	NM_001198912
mmu-miR-615-3p	NM_001198913
mmu-miR-615-3p	NM_001198914
mmu-miR-615-3p	NM_001199009
mmu-miR-615-3p	NM_001199023
mmu-miR-615-3p	NM_001199024
mmu-miR-615-3p	NM_001199025
mmu-miR-615-3p	NM_001199118
mmu-miR-615-3p	NM_001199136
mmu-miR-615-3p	NM_001199137
mmu-miR-615-3p	NM_001199203
mmu-miR-615-3p	NM_001199204
mmu-miR-615-3p	NM_001199205
mmu-miR-615-3p	NM_001199246
mmu-miR-615-3p	NM_001199347
mmu-miR-615-3p	NM_001199348
mmu-miR-615-3p	NM_001199351
mmu-miR-615-3p	NM_001199352
mmu-miR-615-3p	NM_001199593
mmu-miR-615-3p	NM_001199631
mmu-miR-615-3p	NM_001199733
mmu-miR-615-3p	NM_001199959
mmu-miR-615-3p	NM_001199960
mmu-miR-615-3p	NM_001199961
mmu-miR-615-3p	NM_001199962
mmu-miR-615-3p	NM_001199963
mmu-miR-615-3p	NM_001199965
mmu-miR-615-3p	NM_001199966
mmu-miR-615-3p	NM_001200002
mmu-miR-615-3p	NM_001201341
mmu-miR-615-3p	NM_001201367
mmu-miR-615-3p	NM_001202445
mmu-miR-615-3p	NM_001202446
mmu-miR-615-3p	NM_001204129
mmu-miR-615-3p	NM_001204130
mmu-miR-615-3p	NM_001204229
mmu-miR-615-3p	NM_001204914
mmu-miR-615-3p	NM_001204973
mmu-miR-615-3p	NM_001204979
mmu-miR-615-3p	NM_001205036
mmu-miR-615-3p	NM_001205052
mmu-miR-615-3p	NM_001205053
mmu-miR-615-3p	NM_001205081
mmu-miR-615-3p	NM_001205083
mmu-miR-615-3p	NM_001205226
mmu-miR-615-3p	NM_001205234
mmu-miR-615-3p	NM_001205235
mmu-miR-615-3p	NM_001205236
mmu-miR-615-3p	NM_001205239
mmu-miR-615-3p	NM_001205330
mmu-miR-615-3p	NM_001205331
mmu-miR-615-3p	NM_001205332
mmu-miR-615-3p	NM_001205343
mmu-miR-615-3p	NM_001205367
mmu-miR-615-3p	NM_001206661
mmu-miR-615-3p	NM_001242363
mmu-miR-615-3p	NM_001242364
mmu-miR-615-3p	NM_001242365
mmu-miR-615-3p	NM_001242372
mmu-miR-615-3p	NM_001242940
mmu-miR-615-3p	NM_001243123
mmu-miR-615-3p	NM_001243163
mmu-miR-615-3p	NM_001243307
mmu-miR-615-3p	NM_001243586
mmu-miR-615-3p	NM_001243712
mmu-miR-615-3p	NM_001244936
mmu-miR-615-3p	NM_001252059
mmu-miR-615-3p	NM_001252060
mmu-miR-615-3p	NM_001252061
mmu-miR-615-3p	NM_001252071
mmu-miR-615-3p	NM_001252072
mmu-miR-615-3p	NM_001252105
mmu-miR-615-3p	NM_001252106
mmu-miR-615-3p	NM_001252107
mmu-miR-615-3p	NM_001252108
mmu-miR-615-3p	NM_001252109
mmu-miR-615-3p	NM_001252110
mmu-miR-615-3p	NM_001252188
mmu-miR-615-3p	NM_001252189
mmu-miR-615-3p	NM_001252218
mmu-miR-615-3p	NM_001252287
mmu-miR-615-3p	NM_001252436
mmu-miR-615-3p	NM_001252442
mmu-miR-615-3p	NM_001252468
mmu-miR-615-3p	NM_001252469
mmu-miR-615-3p	NM_001252476
mmu-miR-615-3p	NM_001252477
mmu-miR-615-3p	NM_001252508
mmu-miR-615-3p	NM_001252543
mmu-miR-615-3p	NM_001252544
mmu-miR-615-3p	NM_001252545
mmu-miR-615-3p	NM_001252547
mmu-miR-615-3p	NM_001252563
mmu-miR-615-3p	NM_001252578
mmu-miR-615-3p	NM_001252600
mmu-miR-615-3p	NM_001252601
mmu-miR-615-3p	NM_001252635
mmu-miR-615-3p	NM_001252654
mmu-miR-615-3p	NM_001252655
mmu-miR-615-3p	NM_001252656
mmu-miR-615-3p	NM_001252658
mmu-miR-615-3p	NM_001252659
mmu-miR-615-3p	NM_001253381
mmu-miR-615-3p	NM_001253694
mmu-miR-615-3p	NM_001253695
mmu-miR-615-3p	NM_001253696
mmu-miR-615-3p	NM_001253706
mmu-miR-615-3p	NM_001253812
mmu-miR-615-3p	NM_001253822
mmu-miR-615-3p	NM_001253857
mmu-miR-615-3p	NM_001253890
mmu-miR-615-3p	NM_001253893
mmu-miR-615-3p	NM_001253894
mmu-miR-615-3p	NM_001253897
mmu-miR-615-3p	NM_001253898
mmu-miR-615-3p	NM_001253920
mmu-miR-615-3p	NM_001254730
mmu-miR-615-3p	NM_001256059
mmu-miR-615-3p	NM_001256072
mmu-miR-615-3p	NM_001256081
mmu-miR-615-3p	NM_001256082
mmu-miR-615-3p	NM_001256083
mmu-miR-615-3p	NM_001256096
mmu-miR-615-3p	NM_001256097
mmu-miR-615-3p	NM_001256098
mmu-miR-615-3p	NM_001256112
mmu-miR-615-3p	NM_001256516
mmu-miR-615-3p	NM_001256517
mmu-miR-615-3p	NM_001256519
mmu-miR-615-3p	NM_001267621
mmu-miR-615-3p	NM_001267702
mmu-miR-615-3p	NM_001267703
mmu-miR-615-3p	NM_001267704
mmu-miR-615-3p	NM_001270646
mmu-miR-615-3p	NM_001270996
mmu-miR-615-3p	NM_001271388
mmu-miR-615-3p	NM_001271389
mmu-miR-615-3p	NM_001271390
mmu-miR-615-3p	NM_001271391
mmu-miR-615-3p	NM_001271392
mmu-miR-615-3p	NM_001271405
mmu-miR-615-3p	NM_001271406
mmu-miR-615-3p	NM_001271444
mmu-miR-615-3p	NM_001271447
mmu-miR-615-3p	NM_001271448
mmu-miR-615-3p	NM_001271449
mmu-miR-615-3p	NM_001271450
mmu-miR-615-3p	NM_001271451
mmu-miR-615-3p	NM_001271511
mmu-miR-615-3p	NM_001271526
mmu-miR-615-3p	NM_001271533
mmu-miR-615-3p	NM_001271538
mmu-miR-615-3p	NM_001271540
mmu-miR-615-3p	NM_001271563
mmu-miR-615-3p	NM_001271564
mmu-miR-615-3p	NM_001271565
mmu-miR-615-3p	NM_001271582
mmu-miR-615-3p	NM_001271583
mmu-miR-615-3p	NM_001271600
mmu-miR-615-3p	NM_001271601
mmu-miR-615-3p	NM_001271614
mmu-miR-615-3p	NM_001271615
mmu-miR-615-3p	NM_001271687
mmu-miR-615-3p	NM_001271689
mmu-miR-615-3p	NM_001271690
mmu-miR-615-3p	NM_001271691
mmu-miR-615-3p	NM_001271692
mmu-miR-615-3p	NM_001271693
mmu-miR-615-3p	NM_001271694
mmu-miR-615-3p	NM_001271695
mmu-miR-615-3p	NM_001271753
mmu-miR-615-3p	NM_001271772
mmu-miR-615-3p	NM_001271857
mmu-miR-615-3p	NM_001271858
mmu-miR-615-3p	NM_001271859
mmu-miR-615-3p	NM_007377
mmu-miR-615-3p	NM_007379
mmu-miR-615-3p	NM_007386
mmu-miR-615-3p	NM_007387
mmu-miR-615-3p	NM_007397
mmu-miR-615-3p	NM_007404
mmu-miR-615-3p	NM_007406
mmu-miR-615-3p	NM_007407
mmu-miR-615-3p	NM_007418
mmu-miR-615-3p	NM_007424
mmu-miR-615-3p	NM_007434
mmu-miR-615-3p	NM_007439
mmu-miR-615-3p	NM_007445
mmu-miR-615-3p	NM_007460
mmu-miR-615-3p	NM_007462
mmu-miR-615-3p	NM_007463
mmu-miR-615-3p	NM_007474
mmu-miR-615-3p	NM_007496
mmu-miR-615-3p	NM_007504
mmu-miR-615-3p	NM_007512
mmu-miR-615-3p	NM_007513
mmu-miR-615-3p	NM_007516
mmu-miR-615-3p	NM_007520
mmu-miR-615-3p	NM_007526
mmu-miR-615-3p	NM_007529
mmu-miR-615-3p	NM_007530
mmu-miR-615-3p	NM_007533
mmu-miR-615-3p	NM_007540
mmu-miR-615-3p	NM_007561
mmu-miR-615-3p	NM_007563
mmu-miR-615-3p	NM_007567
mmu-miR-615-3p	NM_007568
mmu-miR-615-3p	NM_007573
mmu-miR-615-3p	NM_007578
mmu-miR-615-3p	NM_007579
mmu-miR-615-3p	NM_007581
mmu-miR-615-3p	NM_007596
mmu-miR-615-3p	NM_007619
mmu-miR-615-3p	NM_007625
mmu-miR-615-3p	NM_007654
mmu-miR-615-3p	NM_007658
mmu-miR-615-3p	NM_007659
mmu-miR-615-3p	NM_007661
mmu-miR-615-3p	NM_007662
mmu-miR-615-3p	NM_007680
mmu-miR-615-3p	NM_007690
mmu-miR-615-3p	NM_007699
mmu-miR-615-3p	NM_007704
mmu-miR-615-3p	NM_007709
mmu-miR-615-3p	NM_007713
mmu-miR-615-3p	NM_007717
mmu-miR-615-3p	NM_007729
mmu-miR-615-3p	NM_007750
mmu-miR-615-3p	NM_007771
mmu-miR-615-3p	NM_007802
mmu-miR-615-3p	NM_007804
mmu-miR-615-3p	NM_007829
mmu-miR-615-3p	NM_007831
mmu-miR-615-3p	NM_007835
mmu-miR-615-3p	NM_007836
mmu-miR-615-3p	NM_007837
mmu-miR-615-3p	NM_007856
mmu-miR-615-3p	NM_007858
mmu-miR-615-3p	NM_007871
mmu-miR-615-3p	NM_007879
mmu-miR-615-3p	NM_007880
mmu-miR-615-3p	NM_007883
mmu-miR-615-3p	NM_007897
mmu-miR-615-3p	NM_007907
mmu-miR-615-3p	NM_007911
mmu-miR-615-3p	NM_007913
mmu-miR-615-3p	NM_007922
mmu-miR-615-3p	NM_007923
mmu-miR-615-3p	NM_007929
mmu-miR-615-3p	NM_007935
mmu-miR-615-3p	NM_007936
mmu-miR-615-3p	NM_007939
mmu-miR-615-3p	NM_007949
mmu-miR-615-3p	NM_007952
mmu-miR-615-3p	NM_007958
mmu-miR-615-3p	NM_007962
mmu-miR-615-3p	NM_007967
mmu-miR-615-3p	NM_007986
mmu-miR-615-3p	NM_007988
mmu-miR-615-3p	NM_007990
mmu-miR-615-3p	NM_007999
mmu-miR-615-3p	NM_008018
mmu-miR-615-3p	NM_008021
mmu-miR-615-3p	NM_008023
mmu-miR-615-3p	NM_008026
mmu-miR-615-3p	NM_008037
mmu-miR-615-3p	NM_008048
mmu-miR-615-3p	NM_008057
mmu-miR-615-3p	NM_008072
mmu-miR-615-3p	NM_008079
mmu-miR-615-3p	NM_008086
mmu-miR-615-3p	NM_008090
mmu-miR-615-3p	NM_008121
mmu-miR-615-3p	NM_008124
mmu-miR-615-3p	NM_008137
mmu-miR-615-3p	NM_008156
mmu-miR-615-3p	NM_008163
mmu-miR-615-3p	NM_008164
mmu-miR-615-3p	NM_008172
mmu-miR-615-3p	NM_008187
mmu-miR-615-3p	NM_008211
mmu-miR-615-3p	NM_008231
mmu-miR-615-3p	NM_008233
mmu-miR-615-3p	NM_008246
mmu-miR-615-3p	NM_008250
mmu-miR-615-3p	NM_008255
mmu-miR-615-3p	NM_008256
mmu-miR-615-3p	NM_008261
mmu-miR-615-3p	NM_008263
mmu-miR-615-3p	NM_008264
mmu-miR-615-3p	NM_008281
mmu-miR-615-3p	NM_008298
mmu-miR-615-3p	NM_008305
mmu-miR-615-3p	NM_008314
mmu-miR-615-3p	NM_008319
mmu-miR-615-3p	NM_008338
mmu-miR-615-3p	NM_008377
mmu-miR-615-3p	NM_008381
mmu-miR-615-3p	NM_008383
mmu-miR-615-3p	NM_008389
mmu-miR-615-3p	NM_008393
mmu-miR-615-3p	NM_008394
mmu-miR-615-3p	NM_008395
mmu-miR-615-3p	NM_008404
mmu-miR-615-3p	NM_008433
mmu-miR-615-3p	NM_008440
mmu-miR-615-3p	NM_008474
mmu-miR-615-3p	NM_008480
mmu-miR-615-3p	NM_008482
mmu-miR-615-3p	NM_008483
mmu-miR-615-3p	NM_008485
mmu-miR-615-3p	NM_008486
mmu-miR-615-3p	NM_008487
mmu-miR-615-3p	NM_008489
mmu-miR-615-3p	NM_008512
mmu-miR-615-3p	NM_008513
mmu-miR-615-3p	NM_008519
mmu-miR-615-3p	NM_008525
mmu-miR-615-3p	NM_008530
mmu-miR-615-3p	NM_008534
mmu-miR-615-3p	NM_008539
mmu-miR-615-3p	NM_008540
mmu-miR-615-3p	NM_008548
mmu-miR-615-3p	NM_008578
mmu-miR-615-3p	NM_008593
mmu-miR-615-3p	NM_008618
mmu-miR-615-3p	NM_008621
mmu-miR-615-3p	NM_008628
mmu-miR-615-3p	NM_008633
mmu-miR-615-3p	NM_008635
mmu-miR-615-3p	NM_008652
mmu-miR-615-3p	NM_008663
mmu-miR-615-3p	NM_008664
mmu-miR-615-3p	NM_008665
mmu-miR-615-3p	NM_008667
mmu-miR-615-3p	NM_008680
mmu-miR-615-3p	NM_008685
mmu-miR-615-3p	NM_008686
mmu-miR-615-3p	NM_008689
mmu-miR-615-3p	NM_008698
mmu-miR-615-3p	NM_008701
mmu-miR-615-3p	NM_008713
mmu-miR-615-3p	NM_008727
mmu-miR-615-3p	NM_008728
mmu-miR-615-3p	NM_008729
mmu-miR-615-3p	NM_008730
mmu-miR-615-3p	NM_008738
mmu-miR-615-3p	NM_008745
mmu-miR-615-3p	NM_008757
mmu-miR-615-3p	NM_008765
mmu-miR-615-3p	NM_008771
mmu-miR-615-3p	NM_008773
mmu-miR-615-3p	NM_008774
mmu-miR-615-3p	NM_008780
mmu-miR-615-3p	NM_008783
mmu-miR-615-3p	NM_008797
mmu-miR-615-3p	NM_008807
mmu-miR-615-3p	NM_008816
mmu-miR-615-3p	NM_008840
mmu-miR-615-3p	NM_008842
mmu-miR-615-3p	NM_008845
mmu-miR-615-3p	NM_008857
mmu-miR-615-3p	NM_008861
mmu-miR-615-3p	NM_008874
mmu-miR-615-3p	NM_008884
mmu-miR-615-3p	NM_008888
mmu-miR-615-3p	NM_008892
mmu-miR-615-3p	NM_008910
mmu-miR-615-3p	NM_008923
mmu-miR-615-3p	NM_008927
mmu-miR-615-3p	NM_008929
mmu-miR-615-3p	NM_008939
mmu-miR-615-3p	NM_008945
mmu-miR-615-3p	NM_008948
mmu-miR-615-3p	NM_008959
mmu-miR-615-3p	NM_008960
mmu-miR-615-3p	NM_008980
mmu-miR-615-3p	NM_008984
mmu-miR-615-3p	NM_008988
mmu-miR-615-3p	NM_008989
mmu-miR-615-3p	NM_008991
mmu-miR-615-3p	NM_008992
mmu-miR-615-3p	NM_008999
mmu-miR-615-3p	NM_009005
mmu-miR-615-3p	NM_009021
mmu-miR-615-3p	NM_009024
mmu-miR-615-3p	NM_009054
mmu-miR-615-3p	NM_009076
mmu-miR-615-3p	NM_009083
mmu-miR-615-3p	NM_009097
mmu-miR-615-3p	NM_009109
mmu-miR-615-3p	NM_009144
mmu-miR-615-3p	NM_009159
mmu-miR-615-3p	NM_009174
mmu-miR-615-3p	NM_009177
mmu-miR-615-3p	NM_009179
mmu-miR-615-3p	NM_009180
mmu-miR-615-3p	NM_009208
mmu-miR-615-3p	NM_009212
mmu-miR-615-3p	NM_009233
mmu-miR-615-3p	NM_009275
mmu-miR-615-3p	NM_009280
mmu-miR-615-3p	NM_009294
mmu-miR-615-3p	NM_009304
mmu-miR-615-3p	NM_009327
mmu-miR-615-3p	NM_009335
mmu-miR-615-3p	NM_009338
mmu-miR-615-3p	NM_009350
mmu-miR-615-3p	NM_009353
mmu-miR-615-3p	NM_009357
mmu-miR-615-3p	NM_009358
mmu-miR-615-3p	NM_009365
mmu-miR-615-3p	NM_009371
mmu-miR-615-3p	NM_009381
mmu-miR-615-3p	NM_009384
mmu-miR-615-3p	NM_009385
mmu-miR-615-3p	NM_009389
mmu-miR-615-3p	NM_009392
mmu-miR-615-3p	NM_009403
mmu-miR-615-3p	NM_009409
mmu-miR-615-3p	NM_009427
mmu-miR-615-3p	NM_009428
mmu-miR-615-3p	NM_009431
mmu-miR-615-3p	NM_009439
mmu-miR-615-3p	NM_009465
mmu-miR-615-3p	NM_009501
mmu-miR-615-3p	NM_009510
mmu-miR-615-3p	NM_009551
mmu-miR-615-3p	NM_009555
mmu-miR-615-3p	NM_009565
mmu-miR-615-3p	NM_009574
mmu-miR-615-3p	NM_009575
mmu-miR-615-3p	NM_009597
mmu-miR-615-3p	NM_009612
mmu-miR-615-3p	NM_009613
mmu-miR-615-3p	NM_009652
mmu-miR-615-3p	NM_009656
mmu-miR-615-3p	NM_009670
mmu-miR-615-3p	NM_009677
mmu-miR-615-3p	NM_009679
mmu-miR-615-3p	NM_009688
mmu-miR-615-3p	NM_009701
mmu-miR-615-3p	NM_009707
mmu-miR-615-3p	NM_009711
mmu-miR-615-3p	NM_009712
mmu-miR-615-3p	NM_009713
mmu-miR-615-3p	NM_009718
mmu-miR-615-3p	NM_009721
mmu-miR-615-3p	NM_009722
mmu-miR-615-3p	NM_009725
mmu-miR-615-3p	NM_009728
mmu-miR-615-3p	NM_009730
mmu-miR-615-3p	NM_009739
mmu-miR-615-3p	NM_009744
mmu-miR-615-3p	NM_009749
mmu-miR-615-3p	NM_009761
mmu-miR-615-3p	NM_009764
mmu-miR-615-3p	NM_009771
mmu-miR-615-3p	NM_009794
mmu-miR-615-3p	NM_009798
mmu-miR-615-3p	NM_009812
mmu-miR-615-3p	NM_009838
mmu-miR-615-3p	NM_009845
mmu-miR-615-3p	NM_009859
mmu-miR-615-3p	NM_009871
mmu-miR-615-3p	NM_009877
mmu-miR-615-3p	NM_009878
mmu-miR-615-3p	NM_009922
mmu-miR-615-3p	NM_009923
mmu-miR-615-3p	NM_009929
mmu-miR-615-3p	NM_009932
mmu-miR-615-3p	NM_009951
mmu-miR-615-3p	NM_009954
mmu-miR-615-3p	NM_009970
mmu-miR-615-3p	NM_009971
mmu-miR-615-3p	NM_009974
mmu-miR-615-3p	NM_009990
mmu-miR-615-3p	NM_009991
mmu-miR-615-3p	NM_010012
mmu-miR-615-3p	NM_010017
mmu-miR-615-3p	NM_010060
mmu-miR-615-3p	NM_010070
mmu-miR-615-3p	NM_010071
mmu-miR-615-3p	NM_010094
mmu-miR-615-3p	NM_010107
mmu-miR-615-3p	NM_010111
mmu-miR-615-3p	NM_010123
mmu-miR-615-3p	NM_010132
mmu-miR-615-3p	NM_010134
mmu-miR-615-3p	NM_010135
mmu-miR-615-3p	NM_010139
mmu-miR-615-3p	NM_010143
mmu-miR-615-3p	NM_010148
mmu-miR-615-3p	NM_010150
mmu-miR-615-3p	NM_010151
mmu-miR-615-3p	NM_010153
mmu-miR-615-3p	NM_010154
mmu-miR-615-3p	NM_010155
mmu-miR-615-3p	NM_010158
mmu-miR-615-3p	NM_010160
mmu-miR-615-3p	NM_010203
mmu-miR-615-3p	NM_010206
mmu-miR-615-3p	NM_010207
mmu-miR-615-3p	NM_010218
mmu-miR-615-3p	NM_010221
mmu-miR-615-3p	NM_010223
mmu-miR-615-3p	NM_010225
mmu-miR-615-3p	NM_010230
mmu-miR-615-3p	NM_010238
mmu-miR-615-3p	NM_010254
mmu-miR-615-3p	NM_010264
mmu-miR-615-3p	NM_010278
mmu-miR-615-3p	NM_010279
mmu-miR-615-3p	NM_010291
mmu-miR-615-3p	NM_010306
mmu-miR-615-3p	NM_010327
mmu-miR-615-3p	NM_010347
mmu-miR-615-3p	NM_010350
mmu-miR-615-3p	NM_010351
mmu-miR-615-3p	NM_010367
mmu-miR-615-3p	NM_010368
mmu-miR-615-3p	NM_010385
mmu-miR-615-3p	NM_010411
mmu-miR-615-3p	NM_010412
mmu-miR-615-3p	NM_010414
mmu-miR-615-3p	NM_010415
mmu-miR-615-3p	NM_010425
mmu-miR-615-3p	NM_010437
mmu-miR-615-3p	NM_010446
mmu-miR-615-3p	NM_010459
mmu-miR-615-3p	NM_010467
mmu-miR-615-3p	NM_010469
mmu-miR-615-3p	NM_010474
mmu-miR-615-3p	NM_010487
mmu-miR-615-3p	NM_010492
mmu-miR-615-3p	NM_010500
mmu-miR-615-3p	NM_010567
mmu-miR-615-3p	NM_010570
mmu-miR-615-3p	NM_010574
mmu-miR-615-3p	NM_010577
mmu-miR-615-3p	NM_010580
mmu-miR-615-3p	NM_010586
mmu-miR-615-3p	NM_010598
mmu-miR-615-3p	NM_010605
mmu-miR-615-3p	NM_010666
mmu-miR-615-3p	NM_010678
mmu-miR-615-3p	NM_010683
mmu-miR-615-3p	NM_010700
mmu-miR-615-3p	NM_010709
mmu-miR-615-3p	NM_010712
mmu-miR-615-3p	NM_010716
mmu-miR-615-3p	NM_010729
mmu-miR-615-3p	NM_010731
mmu-miR-615-3p	NM_010750
mmu-miR-615-3p	NM_010754
mmu-miR-615-3p	NM_010764
mmu-miR-615-3p	NM_010765
mmu-miR-615-3p	NM_010770
mmu-miR-615-3p	NM_010773
mmu-miR-615-3p	NM_010787
mmu-miR-615-3p	NM_010808
mmu-miR-615-3p	NM_010827
mmu-miR-615-3p	NM_010828
mmu-miR-615-3p	NM_010830
mmu-miR-615-3p	NM_010833
mmu-miR-615-3p	NM_010835
mmu-miR-615-3p	NM_010838
mmu-miR-615-3p	NM_010839
mmu-miR-615-3p	NM_010840
mmu-miR-615-3p	NM_010846
mmu-miR-615-3p	NM_010848
mmu-miR-615-3p	NM_010867
mmu-miR-615-3p	NM_010872
mmu-miR-615-3p	NM_010878
mmu-miR-615-3p	NM_010879
mmu-miR-615-3p	NM_010889
mmu-miR-615-3p	NM_010892
mmu-miR-615-3p	NM_010893
mmu-miR-615-3p	NM_010895
mmu-miR-615-3p	NM_010897
mmu-miR-615-3p	NM_010909
mmu-miR-615-3p	NM_010918
mmu-miR-615-3p	NM_010927
mmu-miR-615-3p	NM_010928
mmu-miR-615-3p	NM_010944
mmu-miR-615-3p	NM_011027
mmu-miR-615-3p	NM_011043
mmu-miR-615-3p	NM_011056
mmu-miR-615-3p	NM_011057
mmu-miR-615-3p	NM_011083
mmu-miR-615-3p	NM_011101
mmu-miR-615-3p	NM_011104
mmu-miR-615-3p	NM_011105
mmu-miR-615-3p	NM_011117
mmu-miR-615-3p	NM_011132
mmu-miR-615-3p	NM_011141
mmu-miR-615-3p	NM_011143
mmu-miR-615-3p	NM_011145
mmu-miR-615-3p	NM_011154
mmu-miR-615-3p	NM_011157
mmu-miR-615-3p	NM_011162
mmu-miR-615-3p	NM_011178
mmu-miR-615-3p	NM_011180
mmu-miR-615-3p	NM_011186
mmu-miR-615-3p	NM_011187
mmu-miR-615-3p	NM_011188
mmu-miR-615-3p	NM_011200
mmu-miR-615-3p	NM_011212
mmu-miR-615-3p	NM_011215
mmu-miR-615-3p	NM_011217
mmu-miR-615-3p	NM_011232
mmu-miR-615-3p	NM_011256
mmu-miR-615-3p	NM_011261
mmu-miR-615-3p	NM_011263
mmu-miR-615-3p	NM_011275
mmu-miR-615-3p	NM_011280
mmu-miR-615-3p	NM_011286
mmu-miR-615-3p	NM_011319
mmu-miR-615-3p	NM_011325
mmu-miR-615-3p	NM_011336
mmu-miR-615-3p	NM_011343
mmu-miR-615-3p	NM_011344
mmu-miR-615-3p	NM_011349
mmu-miR-615-3p	NM_011352
mmu-miR-615-3p	NM_011363
mmu-miR-615-3p	NM_011367
mmu-miR-615-3p	NM_011372
mmu-miR-615-3p	NM_011383
mmu-miR-615-3p	NM_011386
mmu-miR-615-3p	NM_011394
mmu-miR-615-3p	NM_011404
mmu-miR-615-3p	NM_011412
mmu-miR-615-3p	NM_011431
mmu-miR-615-3p	NM_011436
mmu-miR-615-3p	NM_011437
mmu-miR-615-3p	NM_011439
mmu-miR-615-3p	NM_011444
mmu-miR-615-3p	NM_011445
mmu-miR-615-3p	NM_011448
mmu-miR-615-3p	NM_011495
mmu-miR-615-3p	NM_011496
mmu-miR-615-3p	NM_011500
mmu-miR-615-3p	NM_011510
mmu-miR-615-3p	NM_011521
mmu-miR-615-3p	NM_011547
mmu-miR-615-3p	NM_011551
mmu-miR-615-3p	NM_011565
mmu-miR-615-3p	NM_011571
mmu-miR-615-3p	NM_011582
mmu-miR-615-3p	NM_011586
mmu-miR-615-3p	NM_011588
mmu-miR-615-3p	NM_011594
mmu-miR-615-3p	NM_011599
mmu-miR-615-3p	NM_011600
mmu-miR-615-3p	NM_011602
mmu-miR-615-3p	NM_011611
mmu-miR-615-3p	NM_011623
mmu-miR-615-3p	NM_011627
mmu-miR-615-3p	NM_011647
mmu-miR-615-3p	NM_011652
mmu-miR-615-3p	NM_011663
mmu-miR-615-3p	NM_011667
mmu-miR-615-3p	NM_011675
mmu-miR-615-3p	NM_011697
mmu-miR-615-3p	NM_011699
mmu-miR-615-3p	NM_011728
mmu-miR-615-3p	NM_011729
mmu-miR-615-3p	NM_011739
mmu-miR-615-3p	NM_011742
mmu-miR-615-3p	NM_011756
mmu-miR-615-3p	NM_011757
mmu-miR-615-3p	NM_011773
mmu-miR-615-3p	NM_011787
mmu-miR-615-3p	NM_011789
mmu-miR-615-3p	NM_011792
mmu-miR-615-3p	NM_011808
mmu-miR-615-3p	NM_011811
mmu-miR-615-3p	NM_011814
mmu-miR-615-3p	NM_011821
mmu-miR-615-3p	NM_011841
mmu-miR-615-3p	NM_011844
mmu-miR-615-3p	NM_011861
mmu-miR-615-3p	NM_011865
mmu-miR-615-3p	NM_011874
mmu-miR-615-3p	NM_011876
mmu-miR-615-3p	NM_011878
mmu-miR-615-3p	NM_011887
mmu-miR-615-3p	NM_011896
mmu-miR-615-3p	NM_011903
mmu-miR-615-3p	NM_011904
mmu-miR-615-3p	NM_011905
mmu-miR-615-3p	NM_011908
mmu-miR-615-3p	NM_011915
mmu-miR-615-3p	NM_011917
mmu-miR-615-3p	NM_011931
mmu-miR-615-3p	NM_011934
mmu-miR-615-3p	NM_011944
mmu-miR-615-3p	NM_011948
mmu-miR-615-3p	NM_011951
mmu-miR-615-3p	NM_011962
mmu-miR-615-3p	NM_011976
mmu-miR-615-3p	NM_011982
mmu-miR-615-3p	NM_011984
mmu-miR-615-3p	NM_011988
mmu-miR-615-3p	NM_011989
mmu-miR-615-3p	NM_011995
mmu-miR-615-3p	NM_012005
mmu-miR-615-3p	NM_012014
mmu-miR-615-3p	NM_012016
mmu-miR-615-3p	NM_012019
mmu-miR-615-3p	NM_012029
mmu-miR-615-3p	NM_012030
mmu-miR-615-3p	NM_012031
mmu-miR-615-3p	NM_012040
mmu-miR-615-3p	NM_012061
mmu-miR-615-3p	NM_013454
mmu-miR-615-3p	NM_013458
mmu-miR-615-3p	NM_013460
mmu-miR-615-3p	NM_013502
mmu-miR-615-3p	NM_013505
mmu-miR-615-3p	NM_013508
mmu-miR-615-3p	NM_013510
mmu-miR-615-3p	NM_013519
mmu-miR-615-3p	NM_013522
mmu-miR-615-3p	NM_013523
mmu-miR-615-3p	NM_013533
mmu-miR-615-3p	NM_013545
mmu-miR-615-3p	NM_013551
mmu-miR-615-3p	NM_013555
mmu-miR-615-3p	NM_013565
mmu-miR-615-3p	NM_013569
mmu-miR-615-3p	NM_013587
mmu-miR-615-3p	NM_013589
mmu-miR-615-3p	NM_013592
mmu-miR-615-3p	NM_013596
mmu-miR-615-3p	NM_013604
mmu-miR-615-3p	NM_013606
mmu-miR-615-3p	NM_013607
mmu-miR-615-3p	NM_013626
mmu-miR-615-3p	NM_013630
mmu-miR-615-3p	NM_013631
mmu-miR-615-3p	NM_013633
mmu-miR-615-3p	NM_013639
mmu-miR-615-3p	NM_013646
mmu-miR-615-3p	NM_013649
mmu-miR-615-3p	NM_013653
mmu-miR-615-3p	NM_013658
mmu-miR-615-3p	NM_013665
mmu-miR-615-3p	NM_013675
mmu-miR-615-3p	NM_013681
mmu-miR-615-3p	NM_013687
mmu-miR-615-3p	NM_013691
mmu-miR-615-3p	NM_013700
mmu-miR-615-3p	NM_013703
mmu-miR-615-3p	NM_013719
mmu-miR-615-3p	NM_013729
mmu-miR-615-3p	NM_013731
mmu-miR-615-3p	NM_013739
mmu-miR-615-3p	NM_013741
mmu-miR-615-3p	NM_013742
mmu-miR-615-3p	NM_013745
mmu-miR-615-3p	NM_013750
mmu-miR-615-3p	NM_013761
mmu-miR-615-3p	NM_013770
mmu-miR-615-3p	NM_013781
mmu-miR-615-3p	NM_013782
mmu-miR-615-3p	NM_013785
mmu-miR-615-3p	NM_013786
mmu-miR-615-3p	NM_013787
mmu-miR-615-3p	NM_013789
mmu-miR-615-3p	NM_013792
mmu-miR-615-3p	NM_013800
mmu-miR-615-3p	NM_013813
mmu-miR-615-3p	NM_013818
mmu-miR-615-3p	NM_013823
mmu-miR-615-3p	NM_013844
mmu-miR-615-3p	NM_013846
mmu-miR-615-3p	NM_013848
mmu-miR-615-3p	NM_013850
mmu-miR-615-3p	NM_013859
mmu-miR-615-3p	NM_013864
mmu-miR-615-3p	NM_013867
mmu-miR-615-3p	NM_013871
mmu-miR-615-3p	NM_013875
mmu-miR-615-3p	NM_013884
mmu-miR-615-3p	NM_013895
mmu-miR-615-3p	NM_013898
mmu-miR-615-3p	NM_013901
mmu-miR-615-3p	NM_013921
mmu-miR-615-3p	NM_013929
mmu-miR-615-3p	NM_013931
mmu-miR-615-3p	NM_015732
mmu-miR-615-3p	NM_015735
mmu-miR-615-3p	NM_015743
mmu-miR-615-3p	NM_015753
mmu-miR-615-3p	NM_015763
mmu-miR-615-3p	NM_015764
mmu-miR-615-3p	NM_015766
mmu-miR-615-3p	NM_015775
mmu-miR-615-3p	NM_015785
mmu-miR-615-3p	NM_015800
mmu-miR-615-3p	NM_015818
mmu-miR-615-3p	NM_015826
mmu-miR-615-3p	NM_016663
mmu-miR-615-3p	NM_016675
mmu-miR-615-3p	NM_016679
mmu-miR-615-3p	NM_016680
mmu-miR-615-3p	NM_016681
mmu-miR-615-3p	NM_016693
mmu-miR-615-3p	NM_016694
mmu-miR-615-3p	NM_016699
mmu-miR-615-3p	NM_016703
mmu-miR-615-3p	NM_016705
mmu-miR-615-3p	NM_016708
mmu-miR-615-3p	NM_016709
mmu-miR-615-3p	NM_016715
mmu-miR-615-3p	NM_016736
mmu-miR-615-3p	NM_016745
mmu-miR-615-3p	NM_016747
mmu-miR-615-3p	NM_016748
mmu-miR-615-3p	NM_016757
mmu-miR-615-3p	NM_016776
mmu-miR-615-3p	NM_016788
mmu-miR-615-3p	NM_016789
mmu-miR-615-3p	NM_016791
mmu-miR-615-3p	NM_016802
mmu-miR-615-3p	NM_016803
mmu-miR-615-3p	NM_016811
mmu-miR-615-3p	NM_016843
mmu-miR-615-3p	NM_016845
mmu-miR-615-3p	NM_016847
mmu-miR-615-3p	NM_016850
mmu-miR-615-3p	NM_016874
mmu-miR-615-3p	NM_016878
mmu-miR-615-3p	NM_016896
mmu-miR-615-3p	NM_016908
mmu-miR-615-3p	NM_016915
mmu-miR-615-3p	NM_016917
mmu-miR-615-3p	NM_016919
mmu-miR-615-3p	NM_016926
mmu-miR-615-3p	NM_016962
mmu-miR-615-3p	NM_016964
mmu-miR-615-3p	NM_017366
mmu-miR-615-3p	NM_017370
mmu-miR-615-3p	NM_017374
mmu-miR-615-3p	NM_017377
mmu-miR-615-3p	NM_017406
mmu-miR-615-3p	NM_017467
mmu-miR-615-3p	NM_017476
mmu-miR-615-3p	NM_017477
mmu-miR-615-3p	NM_017480
mmu-miR-615-3p	NM_018731
mmu-miR-615-3p	NM_018748
mmu-miR-615-3p	NM_018759
mmu-miR-615-3p	NM_018765
mmu-miR-615-3p	NM_018766
mmu-miR-615-3p	NM_018771
mmu-miR-615-3p	NM_018774
mmu-miR-615-3p	NM_018775
mmu-miR-615-3p	NM_018777
mmu-miR-615-3p	NM_018783
mmu-miR-615-3p	NM_018785
mmu-miR-615-3p	NM_018790
mmu-miR-615-3p	NM_018795
mmu-miR-615-3p	NM_018801
mmu-miR-615-3p	NM_018802
mmu-miR-615-3p	NM_018804
mmu-miR-615-3p	NM_018805
mmu-miR-615-3p	NM_018812
mmu-miR-615-3p	NM_018814
mmu-miR-615-3p	NM_018826
mmu-miR-615-3p	NM_018871
mmu-miR-615-3p	NM_018887
mmu-miR-615-3p	NM_019400
mmu-miR-615-3p	NM_019402
mmu-miR-615-3p	NM_019426
mmu-miR-615-3p	NM_019439
mmu-miR-615-3p	NM_019440
mmu-miR-615-3p	NM_019442
mmu-miR-615-3p	NM_019444
mmu-miR-615-3p	NM_019446
mmu-miR-615-3p	NM_019456
mmu-miR-615-3p	NM_019490
mmu-miR-615-3p	NM_019496
mmu-miR-615-3p	NM_019511
mmu-miR-615-3p	NM_019514
mmu-miR-615-3p	NM_019521
mmu-miR-615-3p	NM_019536
mmu-miR-615-3p	NM_019547
mmu-miR-615-3p	NM_019548
mmu-miR-615-3p	NM_019550
mmu-miR-615-3p	NM_019563
mmu-miR-615-3p	NM_019579
mmu-miR-615-3p	NM_019581
mmu-miR-615-3p	NM_019587
mmu-miR-615-3p	NM_019641
mmu-miR-615-3p	NM_019651
mmu-miR-615-3p	NM_019654
mmu-miR-615-3p	NM_019661
mmu-miR-615-3p	NM_019664
mmu-miR-615-3p	NM_019703
mmu-miR-615-3p	NM_019718
mmu-miR-615-3p	NM_019737
mmu-miR-615-3p	NM_019760
mmu-miR-615-3p	NM_019763
mmu-miR-615-3p	NM_019787
mmu-miR-615-3p	NM_019793
mmu-miR-615-3p	NM_019816
mmu-miR-615-3p	NM_019818
mmu-miR-615-3p	NM_019827
mmu-miR-615-3p	NM_019830
mmu-miR-615-3p	NM_019873
mmu-miR-615-3p	NM_019875
mmu-miR-615-3p	NM_019923
mmu-miR-615-3p	NM_019926
mmu-miR-615-3p	NM_019929
mmu-miR-615-3p	NM_019930
mmu-miR-615-3p	NM_019942
mmu-miR-615-3p	NM_019943
mmu-miR-615-3p	NM_019946
mmu-miR-615-3p	NM_019959
mmu-miR-615-3p	NM_019966
mmu-miR-615-3p	NM_019968
mmu-miR-615-3p	NM_019994
mmu-miR-615-3p	NM_019999
mmu-miR-615-3p	NM_020005
mmu-miR-615-3p	NM_020012
mmu-miR-615-3p	NM_020021
mmu-miR-615-3p	NM_020048
mmu-miR-615-3p	NM_020050
mmu-miR-615-3p	NM_020253
mmu-miR-615-3p	NM_020255
mmu-miR-615-3p	NM_020263
mmu-miR-615-3p	NM_020277
mmu-miR-615-3p	NM_020278
mmu-miR-615-3p	NM_020287
mmu-miR-615-3p	NM_020331
mmu-miR-615-3p	NM_020490
mmu-miR-615-3p	NM_020493
mmu-miR-615-3p	NM_020495
mmu-miR-615-3p	NM_020557
mmu-miR-615-3p	NM_020561
mmu-miR-615-3p	NM_020572
mmu-miR-615-3p	NM_020586
mmu-miR-615-3p	NM_020587
mmu-miR-615-3p	NM_020593
mmu-miR-615-3p	NM_020619
mmu-miR-615-3p	NM_021284
mmu-miR-615-3p	NM_021287
mmu-miR-615-3p	NM_021306
mmu-miR-615-3p	NM_021311
mmu-miR-615-3p	NM_021315
mmu-miR-615-3p	NM_021343
mmu-miR-615-3p	NM_021344
mmu-miR-615-3p	NM_021355
mmu-miR-615-3p	NM_021387
mmu-miR-615-3p	NM_021391
mmu-miR-615-3p	NM_021395
mmu-miR-615-3p	NM_021399
mmu-miR-615-3p	NM_021403
mmu-miR-615-3p	NM_021408
mmu-miR-615-3p	NM_021414
mmu-miR-615-3p	NM_021416
mmu-miR-615-3p	NM_021423
mmu-miR-615-3p	NM_021424
mmu-miR-615-3p	NM_021437
mmu-miR-615-3p	NM_021452
mmu-miR-615-3p	NM_021455
mmu-miR-615-3p	NM_021457
mmu-miR-615-3p	NM_021458
mmu-miR-615-3p	NM_021464
mmu-miR-615-3p	NM_021468
mmu-miR-615-3p	NM_021483
mmu-miR-615-3p	NM_021493
mmu-miR-615-3p	NM_021494
mmu-miR-615-3p	NM_021506
mmu-miR-615-3p	NM_021517
mmu-miR-615-3p	NM_021541
mmu-miR-615-3p	NM_021543
mmu-miR-615-3p	NM_021555
mmu-miR-615-3p	NM_021560
mmu-miR-615-3p	NM_021712
mmu-miR-615-3p	NM_021715
mmu-miR-615-3p	NM_021793
mmu-miR-615-3p	NM_021876
mmu-miR-615-3p	NM_021881
mmu-miR-615-3p	NM_021888
mmu-miR-615-3p	NM_021889
mmu-miR-615-3p	NM_021921
mmu-miR-615-3p	NM_022021
mmu-miR-615-3p	NM_022022
mmu-miR-615-3p	NM_022305
mmu-miR-615-3p	NM_022319
mmu-miR-615-3p	NM_022420
mmu-miR-615-3p	NM_022814
mmu-miR-615-3p	NM_022883
mmu-miR-615-3p	NM_022887
mmu-miR-615-3p	NM_022890
mmu-miR-615-3p	NM_022983
mmu-miR-615-3p	NM_022989
mmu-miR-615-3p	NM_022993
mmu-miR-615-3p	NM_023045
mmu-miR-615-3p	NM_023053
mmu-miR-615-3p	NM_023055
mmu-miR-615-3p	NM_023066
mmu-miR-615-3p	NM_023116
mmu-miR-615-3p	NM_023117
mmu-miR-615-3p	NM_023120
mmu-miR-615-3p	NM_023121
mmu-miR-615-3p	NM_023131
mmu-miR-615-3p	NM_023149
mmu-miR-615-3p	NM_023178
mmu-miR-615-3p	NM_023184
mmu-miR-615-3p	NM_023217
mmu-miR-615-3p	NM_023229
mmu-miR-615-3p	NM_023230
mmu-miR-615-3p	NM_023239
mmu-miR-615-3p	NM_023260
mmu-miR-615-3p	NM_023305
mmu-miR-615-3p	NM_023324
mmu-miR-615-3p	NM_023328
mmu-miR-615-3p	NM_023341
mmu-miR-615-3p	NM_023355
mmu-miR-615-3p	NM_023370
mmu-miR-615-3p	NM_023420
mmu-miR-615-3p	NM_023438
mmu-miR-615-3p	NM_023472
mmu-miR-615-3p	NM_023525
mmu-miR-615-3p	NM_023564
mmu-miR-615-3p	NM_023566
mmu-miR-615-3p	NM_023603
mmu-miR-615-3p	NM_023622
mmu-miR-615-3p	NM_023630
mmu-miR-615-3p	NM_023646
mmu-miR-615-3p	NM_023663
mmu-miR-615-3p	NM_023665
mmu-miR-615-3p	NM_023671
mmu-miR-615-3p	NM_023672
mmu-miR-615-3p	NM_023719
mmu-miR-615-3p	NM_023742
mmu-miR-615-3p	NM_023794
mmu-miR-615-3p	NM_023814
mmu-miR-615-3p	NM_023815
mmu-miR-615-3p	NM_023824
mmu-miR-615-3p	NM_023842
mmu-miR-615-3p	NM_023898
mmu-miR-615-3p	NM_023910
mmu-miR-615-3p	NM_024180
mmu-miR-615-3p	NM_024186
mmu-miR-615-3p	NM_024188
mmu-miR-615-3p	NM_024192
mmu-miR-615-3p	NM_024196
mmu-miR-615-3p	NM_024198
mmu-miR-615-3p	NM_024248
mmu-miR-615-3p	NM_024267
mmu-miR-615-3p	NM_024272
mmu-miR-615-3p	NM_024274
[truncated: 1,393 more rows]

## Sheet: mmu-miR-664-3p
miRNA	Predicted target genes
mmu-miR-664-3p	NM_001001980
mmu-miR-664-3p	NM_001004435
mmu-miR-664-3p	NM_001007220
mmu-miR-664-3p	NM_001007221
mmu-miR-664-3p	NM_001013804
mmu-miR-664-3p	NM_001024526
mmu-miR-664-3p	NM_001025245
mmu-miR-664-3p	NM_001025597
mmu-miR-664-3p	NM_001033139
mmu-miR-664-3p	NM_001033199
mmu-miR-664-3p	NM_001080798
mmu-miR-664-3p	NM_001080948
mmu-miR-664-3p	NM_001081137
mmu-miR-664-3p	NM_001081453
mmu-miR-664-3p	NM_001081566
mmu-miR-664-3p	NM_001098225
mmu-miR-664-3p	NM_001099779
mmu-miR-664-3p	NM_001102584
mmu-miR-664-3p	NM_001103171
mmu-miR-664-3p	NM_001111118
mmu-miR-664-3p	NM_001130529
mmu-miR-664-3p	NM_001142411
mmu-miR-664-3p	NM_001159361
mmu-miR-664-3p	NM_001159595
mmu-miR-664-3p	NM_001159637
mmu-miR-664-3p	NM_001159986
mmu-miR-664-3p	NM_001161432
mmu-miR-664-3p	NM_001163571
mmu-miR-664-3p	NM_001163660
mmu-miR-664-3p	NM_001164233
mmu-miR-664-3p	NM_001164274
mmu-miR-664-3p	NM_001164275
mmu-miR-664-3p	NM_001171000
mmu-miR-664-3p	NM_001171001
mmu-miR-664-3p	NM_001198809
mmu-miR-664-3p	NM_001205236
mmu-miR-664-3p	NM_001206367
mmu-miR-664-3p	NM_001206368
mmu-miR-664-3p	NM_001206369
mmu-miR-664-3p	NM_001252193
mmu-miR-664-3p	NM_001256122
mmu-miR-664-3p	NM_001271016
mmu-miR-664-3p	NM_001271020
mmu-miR-664-3p	NM_001271386
mmu-miR-664-3p	NM_001271487
mmu-miR-664-3p	NM_007791
mmu-miR-664-3p	NM_007964
mmu-miR-664-3p	NM_007988
mmu-miR-664-3p	NM_008350
mmu-miR-664-3p	NM_008697
mmu-miR-664-3p	NM_008925
mmu-miR-664-3p	NM_009211
mmu-miR-664-3p	NM_009712
mmu-miR-664-3p	NM_009957
mmu-miR-664-3p	NM_010086
mmu-miR-664-3p	NM_010207
mmu-miR-664-3p	NM_010609
mmu-miR-664-3p	NM_010613
mmu-miR-664-3p	NM_010712
mmu-miR-664-3p	NM_010862
mmu-miR-664-3p	NM_010928
mmu-miR-664-3p	NM_011084
mmu-miR-664-3p	NM_011316
mmu-miR-664-3p	NM_013515
mmu-miR-664-3p	NM_013613
mmu-miR-664-3p	NM_013631
mmu-miR-664-3p	NM_013720
mmu-miR-664-3p	NM_013729
mmu-miR-664-3p	NM_017474
mmu-miR-664-3p	NM_018743
mmu-miR-664-3p	NM_019666
mmu-miR-664-3p	NM_019743
mmu-miR-664-3p	NM_019796
mmu-miR-664-3p	NM_020498
mmu-miR-664-3p	NM_021311
mmu-miR-664-3p	NM_021414
mmu-miR-664-3p	NM_021437
mmu-miR-664-3p	NM_023397
mmu-miR-664-3p	NM_023624
mmu-miR-664-3p	NM_023651
mmu-miR-664-3p	NM_024452
mmu-miR-664-3p	NM_025275
mmu-miR-664-3p	NM_025595
mmu-miR-664-3p	NM_025817
mmu-miR-664-3p	NM_025824
mmu-miR-664-3p	NM_027149
mmu-miR-664-3p	NM_027184
mmu-miR-664-3p	NM_027280
mmu-miR-664-3p	NM_027322
mmu-miR-664-3p	NM_027332
mmu-miR-664-3p	NM_027584
mmu-miR-664-3p	NM_027884
mmu-miR-664-3p	NM_028611
mmu-miR-664-3p	NM_028705
mmu-miR-664-3p	NM_028871
mmu-miR-664-3p	NM_028982
mmu-miR-664-3p	NM_029793
mmu-miR-664-3p	NM_030241
mmu-miR-664-3p	NM_030702
mmu-miR-664-3p	NM_033354
mmu-miR-664-3p	NM_053076
mmu-miR-664-3p	NM_054068
mmu-miR-664-3p	NM_080708
mmu-miR-664-3p	NM_130881
mmu-miR-664-3p	NM_133715
mmu-miR-664-3p	NM_133788
mmu-miR-664-3p	NM_133919
mmu-miR-664-3p	NM_138671
mmu-miR-664-3p	NM_138673
mmu-miR-664-3p	NM_144819
mmu-miR-664-3p	NM_145620
mmu-miR-664-3p	NM_145997
mmu-miR-664-3p	NM_146120
mmu-miR-664-3p	NM_146959
mmu-miR-664-3p	NM_148917
mmu-miR-664-3p	NM_153125
mmu-miR-664-3p	NM_153135
mmu-miR-664-3p	NM_153156
mmu-miR-664-3p	NM_153543
mmu-miR-664-3p	NM_153574
mmu-miR-664-3p	NM_172625
mmu-miR-664-3p	NM_172658
mmu-miR-664-3p	NM_172791
mmu-miR-664-3p	NM_172819
mmu-miR-664-3p	NM_172891
mmu-miR-664-3p	NM_172916
mmu-miR-664-3p	NM_172941
mmu-miR-664-3p	NM_172987
mmu-miR-664-3p	NM_173419
mmu-miR-664-3p	NM_173769
mmu-miR-664-3p	NM_175191
mmu-miR-664-3p	NM_175238
mmu-miR-664-3p	NM_175480
mmu-miR-664-3p	NM_175502
mmu-miR-664-3p	NM_175540
mmu-miR-664-3p	NM_177162
mmu-miR-664-3p	NM_178112
mmu-miR-664-3p	NM_178376
mmu-miR-664-3p	NM_194061
mmu-miR-664-3p	NM_194263
mmu-miR-664-3p	NM_201357
mmu-miR-664-3p	NM_201601
mmu-miR-664-3p	NM_207208
mmu-miR-664-3p	NM_207683
mmu-miR-664-3p	NR_001592
mmu-miR-664-3p	NR_015555
mmu-miR-664-3p	NR_024329
mmu-miR-664-3p	NR_027641
mmu-miR-664-3p	NR_028316
mmu-miR-664-3p	NR_033549
mmu-miR-664-3p	NR_037908
mmu-miR-664-3p	NR_040590
mmu-miR-664-3p	NR_040608
mmu-miR-664-3p	NR_040652
mmu-miR-664-3p	NR_045503
mmu-miR-664-3p	NR_045845
