# Supplementary material for: Comparative expression profiles of host circulating miRNAs in response to Trichinella spiralis infection
Source: Vet Res. 2020 Mar 11;51:39. doi: 10.1186/s13567-020-00758-0 (PMC7065375; doi:10.1186/s13567-020-00758-0)
Supplement: Supplementary file 7 — Additional file 7. GO analysis of target genes of each altered circulating miRNA in mice infected withT. spiralis. [file 13567_2020_758_MOESM7_ESM.xlsx]

## Sheet: mmu-miR-125a-5p GO
Category	Term	P-Value	Genes
MF	GO:0005515~protein binding	2.63713e-15	NM_001080774, NM_007864, NM_001080775, NM_013584, NM_027452, NM_139227, NM_008569, NM_007439, NM_027835, NM_001109752, NM_011437, NM_176930, NR_027505, NM_001080780, NM_148948, NM_001114116, NM_001164080, NM_001164081, NM_001007221, NM_001134391, NM_001007220, NM_001081417, NM_011448, NM_001110267, NM_028980, NM_001111314, NM_001110268, NM_007455, NM_028981, NM_001110266, NM_016745, NM_007868, NM…
MF	GO:0005524~ATP binding	4.42828e-10	NM_001080774, NM_001080775, NM_013681, NM_007439, NM_027835, NM_001164704, NM_001080389, NM_001080388, NM_001081330, NM_001033668, NM_001081335, NM_175168, NM_001080780, NM_148948, NM_153556, NM_001081417, NM_013686, NM_145475, NM_177922, NM_001271540, NM_001267711, NM_001267710, NM_146191, NM_176940, NM_001081322, NM_016745, NM_021485, NM_026079, NM_001163337, NM_001163336, NM_008449, NM_144823,…
MF	GO:0046872~metal ion binding	1.85264e-07	NM_001037764, NM_027835, NM_001080389, NM_139234, NM_001080388, NM_001081431, NM_139232, NM_139233, NM_130449, NR_027505, NM_001220499, NM_148948, NM_001114116, NM_001110831, NM_001134391, NM_001135192, NM_028981, NM_016745, NM_007868, NM_001033530, NM_013586, NM_001029912, NM_010196, NM_173864, NM_001163337, NM_001163336, NM_198649, NM_001081454, NM_011419, NM_001110253, NM_001168537, NM_007467,…
MF	GO:0005201~extracellular matrix structural constituent	4.84e-07	NM_015734, NM_027770, NM_009926, NM_181395, NM_019389, NM_007789, NM_007743, NM_053185, NM_007742, NM_031163, NM_007737, NM_016919, NM_001081249, NM_010683, NM_007734, NM_007729, NM_007735, NM_001134474, NM_009932, NM_009931, NM_009930, NM_025685, NM_001113515
MF	GO:0000166~nucleotide binding	7.31388e-06	NM_001080774, NM_001080775, NM_001195674, NM_007439, NM_027835, NM_001080389, NM_001080388, NM_001081330, NM_001081335, NM_001080780, NM_148948, NM_001081417, NM_007724, NM_013686, NM_145475, NM_177922, NM_001271540, NM_001267711, NM_001267710, NM_146191, NM_176940, NM_016745, NM_021485, NM_148917, NM_001163337, NM_001163336, NR_028353, NM_144823, NM_021792, NM_153569, NM_007463, NM_001271538, NM…
MF	GO:0005085~guanyl-nucleotide exchange factor activity	1.04938e-05	NM_013789, NM_028027, NM_027144, NM_172803, NM_177030, NM_009500, NM_139234, NM_001112699, NM_001080925, NM_139232, NM_139233, NM_001166501, NM_001033258, NM_013710, NM_001128308, NM_001128307, NM_001081014, NM_019688, NM_001204166, NM_001204165, NR_037617, NM_153413, NM_028627, NM_001111314, NM_053194, NM_001166413, NM_001122998, NM_029332, NM_001081116, NM_001177951, NM_001112700, NM_001033272,…
MF	GO:0008270~zinc ion binding	2.18354e-05	NM_026097, NM_172465, NM_001037764, NM_054078, NM_001252193, NM_027835, NM_001048192, NM_174849, NM_001166402, NR_027505, NM_001081335, NM_001220499, NM_145993, NM_153762, NM_001110831, NM_013694, NM_001134391, NM_054070, NM_001122829, NM_177312, NM_013920, NM_009019, NM_008486, NM_007868, NM_026869, NM_001029912, NM_031395, NM_001100451, NM_001159548, NM_001163430, NM_001159549, NM_001145954, NM…
MF	GO:0048407~platelet-derived growth factor binding	3.80039e-05	NM_031163, NM_008809, NM_015734, NM_001146268, NM_007743, NM_007742, NM_009933, NM_009931, NM_009930, NM_001113515, NM_001033313
MF	GO:0003700~transcription factor activity, sequence-specific DNA binding	4.09517e-05	NM_008601, NM_001145936, NM_001145935, NM_177733, NM_027732, NM_001037764, NM_008578, NM_011437, NM_001025597, NM_001160251, NM_001081431, NM_001081092, NM_011536, NM_145483, NM_011448, NM_013685, NM_011546, NR_045611, NM_013920, NM_011548, NM_011549, NM_001251833, NM_001080979, NM_009824, NM_027007, NM_009324, NM_172486, NM_001007568, NM_001159548, NM_001159549, NM_011550, NM_001083967, NM_14606…
MF	GO:0003677~DNA binding	8.6469e-05	NM_001159569, NM_001252583, NM_001145936, NM_001145935, NM_177733, NM_001159568, NM_019789, NM_001252582, NM_001159567, NM_027732, NM_027835, NM_011437, NM_001033793, NM_001166402, NM_144901, NM_001081092, NM_011536, NM_198652, NM_148948, NM_013694, NM_001081417, NM_007447, NM_011448, NM_011546, NM_013685, NM_001164441, NM_011548, NM_011549, NM_001080979, NM_177710, NM_001159548, NM_001159549, NM…
MF	GO:0005096~GTPase activator activity	0.000165368	NM_001205336, NM_001166603, NM_015812, NM_001166604, NM_028534, NM_198664, NM_027180, NM_027144, NM_001099288, NM_001165934, NM_175003, NM_172803, NM_009707, NM_207246, NM_175752, NM_001177710, NM_001170567, NM_001112714, NM_011267, NM_001142701, NM_029878, NM_153505, NM_178220, NM_015802, NM_133914, NM_001003719, NM_001159598, NM_133910, NM_001177709, NM_178119, NM_001113364, NM_001199003, NM_02…
MF	GO:0004672~protein kinase activity	0.000168714	NM_001174054, NM_201519, NM_007928, NM_001174053, NM_001185020, NM_001253889, NM_001253888, NM_001185021, NM_009703, NM_001195025, NM_001195229, NM_027539, NM_007439, NM_023663, NM_001045964, NM_001080389, NM_028778, NM_001080388, NM_001159774, NM_008856, NM_009582, NM_009006, NM_009271, NM_001025395, NM_011652, NM_010206, NM_175168, NM_009652, NM_001080780, NM_010208, NM_011299, NM_177078, NM_01…
MF	GO:0016301~kinase activity	0.000176358	NM_001174054, NM_201519, NM_001163453, NM_001174053, NM_001163451, NM_001163450, NM_001253889, NM_001253888, NM_009703, NM_029031, NM_001195025, NM_007439, NM_001080389, NM_001080388, NM_008856, NM_009582, NM_054085, NM_009006, NM_021273, NM_173021, NM_175168, NM_001080780, NM_011299, NM_145475, NM_177922, NM_001267711, NM_001267710, NM_146191, NM_009595, NM_021485, NM_153569, NM_007463, NM_03088…
MF	GO:0000981~RNA polymerase II transcription factor activity, sequence-specific DNA binding	0.000333752	NM_008092, NM_001081470, NM_133665, NM_007922, NM_018807, NM_178357, NM_007488, NM_010431, NM_030693, NM_001033713, NM_001081144, NM_001114399, NM_011437, NM_178364, NM_175558, NM_019935, NM_001081469, NM_001081468, NM_001080748, NM_001081467, NM_001080749, NM_001136073, NM_001081466, NM_001080746, NM_001081465, NM_001080747, NM_008238, NM_001081464, NM_001081463, NM_001081462, NM_019680, NM_0011…
MF	GO:0003779~actin binding	0.000450916	NM_001199137, NM_001199136, NM_001080774, NM_028021, NM_001080775, NM_144800, NM_172464, NM_009502, NM_172802, NM_001146196, NM_139234, NM_010862, NM_011724, NM_139232, NM_139233, NM_177282, NM_013813, NM_001077595, NM_001077596, NM_145857, NM_172564, NM_022321, NM_021500, NM_001247984, NM_001146180, NM_029619, NM_007447, NM_011117, NM_001271540, NM_182698, NM_007868, NM_022027, NM_001145958, NM_…
MF	GO:0016740~transferase activity	0.000657843	NM_001174054, NM_201519, NM_028576, NM_001174053, NM_001253889, NM_001253888, NM_172465, NM_029031, NM_009703, NM_001081204, NM_001195025, NM_007439, NM_001080389, NM_001080388, NM_008856, NM_009710, NM_009582, NM_054085, NM_001038627, NM_009006, NM_026876, NM_029947, NM_021273, NM_001080780, NM_172451, NM_001024468, NM_011299, NM_018788, NM_145475, NM_001081089, NM_177922, NM_001267711, NM_00126…
MF	GO:0019901~protein kinase binding	0.000690805	NM_001174054, NM_026097, NM_007864, NM_207623, NM_001174053, NM_008383, NM_001185020, NM_001185021, NM_001128169, NM_133852, NM_001033713, NM_001109752, NM_022721, NM_001159774, NM_009582, NM_177880, NM_001080968, NM_009271, NM_001128171, NM_145857, NM_001128170, NM_001113364, NM_001025395, NM_011652, NM_001113362, NM_010208, NM_009652, NM_022030, NM_001077705, NM_001129999, NM_001081212, NM_0197…
MF	GO:0004674~protein serine/threonine kinase activity	0.000698892	NM_001174054, NM_201519, NM_007928, NM_001174053, NM_001185020, NM_001253889, NM_001253888, NM_001185021, NM_009703, NM_001195025, NM_027539, NM_001195229, NM_001045964, NM_023663, NM_001080389, NM_001080388, NM_028778, NM_001159774, NM_008856, NM_009582, NM_054085, NM_001007581, NM_009006, NM_011652, NM_009652, NM_011299, NM_177078, NM_177922, NM_172161, NM_001267711, NM_001081292, NM_001267710,…
MF	GO:0000978~RNA polymerase II core promoter proximal region sequence-specific DNA binding	0.000946189	NM_001159569, NM_008601, NM_019789, NM_001204910, NM_001159568, NM_001159567, NM_013729, NM_007922, NM_001033713, NM_008578, NM_011437, NM_001160251, NM_009036, NM_053202, NM_031878, NM_001081417, NM_001085416, NM_001122992, NM_001085415, NM_013685, NR_045611, NM_008687, NM_011548, NM_010731, NM_011549, NM_001080979, NM_009324, NM_001080118, NM_001159548, NM_199029, NM_001159549, NM_001205314, NM…
MF	GO:0003777~microtubule motor activity	0.00111827	NM_010631, NM_010630, NM_029091, NM_207682, NM_008449, NM_028964, NM_010617, NM_001164669, NM_010616, NM_173762, NM_001190978, NM_175325, NM_001033668, NM_001081330, NM_008440, NM_008441, NM_001102615, NM_028547, NM_010623, NM_153103, NM_001110315, NM_001145831, NM_001145832, NM_001081177, NM_001097621, NM_001013380, NM_001081133
MF	GO:0001077~transcriptional activator activity, RNA polymerase II core promoter proximal region sequence-specific binding	0.00169978	NM_001113198, NM_001159569, NM_008601, NM_133665, NM_153484, NM_001159568, NM_001159567, NM_007922, NM_013729, NM_018807, NM_007488, NM_175459, NM_013889, NM_010431, NM_001033713, NM_008578, NM_010825, NM_001159393, NM_017376, NM_001114140, NM_001159396, NM_007953, NM_011355, NM_001045484, NM_019689, NM_198960, NM_001136072, NM_001136073, NM_001048168, NM_016791, NM_019680, NM_011448, NM_00111321…
MF	GO:0017124~SH3 domain binding	0.00244734	NM_001034115, NM_010112, NM_001113352, NM_080285, NM_001113353, NM_001113373, NM_015733, NM_009954, NM_178635, NM_001136088, NM_007619, NM_172803, NM_009707, NM_001081370, NM_178754, NM_001037722, NM_007400, NM_009615, NM_175557, NM_009614, NM_001033238, NM_008979, NM_001198839, NM_009499, NM_007878, NM_001077705, NM_001164678, NM_001164677, NM_153413, NM_001167861, NM_001167860, NM_011893, NM_01…
MF	GO:0044212~transcription regulatory region DNA binding	0.00254514	NM_008092, NM_001081195, NM_027180, NM_010437, NM_001037764, NM_001256224, NM_007575, NM_178357, NM_001243760, NM_030693, NM_001243761, NM_011437, NM_178220, NM_001160251, NM_001025597, NM_009547, NM_001114140, NM_021531, NM_001167988, NM_175311, NM_054068, NM_001136073, NM_011305, NM_172622, NM_013693, NM_016707, NM_001048168, NM_011448, NM_009021, NM_001001176, NM_008689, NM_177231, NR_045611, …
MF	GO:0005516~calmodulin binding	0.00300961	NM_001174054, NM_001080774, NM_028021, NM_001080775, NM_001174053, NM_018801, NM_008800, NM_007578, NM_001252059, NM_001112798, NM_001163749, NM_172805, NM_010025, NM_009636, NM_175260, NM_011652, NM_173021, NM_001110224, NM_173068, NM_001110223, NM_008914, NM_173067, NM_001110222, NM_007724, NM_001252060, NM_001252061, NM_001271540, NM_001267711, NM_001267710, NM_016915, NM_009109, NM_011406, NM…
MF	GO:0008017~microtubule binding	0.00316441	NM_001199137, NM_010631, NM_001199136, NM_010630, NM_023668, NM_133852, NM_013886, NM_177548, NM_001163749, NM_010025, NM_001080968, NM_008440, NM_008441, NM_177222, NM_001110224, NM_001110223, NM_001110222, NM_133947, NM_010200, NM_153103, NM_010623, NM_001110315, NM_019806, NM_138950, NM_029709, NM_001081114, NM_001033247, NM_207682, NM_133833, NM_010617, NM_001198867, NM_010616, NM_134448, NM_…
MF	GO:0008237~metallopeptidase activity	0.00336274	NM_008606, NM_021306, NM_207624, NM_008609, NM_013783, NM_001085376, NM_001164785, NM_153176, NM_001252193, NM_001098225, NM_001048192, NM_174849, NM_023149, NM_011985, NM_021412, NM_001037722, NM_001110778, NM_007400, NM_008610, NM_009615, NM_007401, NM_009614, NM_017474, NM_001009546, NM_009618, NM_016878, NM_029967, NM_173405, NM_175314, NM_007403, NM_010084, NM_009613, NM_001110831, NM_001007…
MF	GO:0003682~chromatin binding	0.00384721	NR_001461, NM_008601, NM_001253887, NM_007922, NM_001085492, NM_001253886, NM_011131, NM_001253885, NM_139227, NR_030731, NM_199196, NM_021303, NM_013886, NM_001033713, NM_011437, NM_009036, NM_144787, NM_029947, NM_053202, NM_009009, NM_054068, NM_009986, NM_011448, NM_001122829, NM_011546, NM_013685, NM_008689, NM_011548, NM_026869, NM_001163632, NM_009824, NM_001080118, NM_201637, NM_001163430…
MF	GO:0005244~voltage-gated ion channel activity	0.00443562	NM_134142, NM_001038607, NM_019789, NM_013885, NM_007578, NM_172469, NM_001252059, NM_201531, NM_001252656, NM_001252655, NM_172805, NM_001014761, NM_001083616, NM_018852, NM_021275, NM_175130, NM_008426, NM_010598, NM_008429, NM_010597, NM_001252654, NM_001077499, NM_001081142, NM_008422, NM_028752, NM_010600, NM_011323, NM_008421, NM_001042489, NM_001111331, NM_007583, NM_010601, NM_145853, NM_…
MF	GO:0005158~insulin receptor binding	0.00578632	NM_001025395, NM_001109992, NM_010570, NM_010345, NM_011201, NM_011202, NM_010070, NM_008386, NM_010071, NM_001081212, NM_080557, NM_001077495, NM_010571, NM_001177629, NM_009271
MF	GO:0004713~protein tyrosine kinase activity	0.00701793	NM_008809, NM_001079908, NM_001079909, NM_172516, NM_010113, NM_007439, NM_001190830, NM_009271, NM_001164172, NM_001025395, NM_011652, NM_010206, NM_009652, NM_001080780, NM_010208, NM_016788, NM_001136104, NM_009595, NM_001163216, NM_001163217, NM_001163215, NM_011944, NM_001042557, NM_028004, NM_010944, NM_001037130, NM_009050, NM_172924, NM_001256432, NM_001165996, NM_172962, NM_011832, NM_01…
MF	GO:0005216~ion channel activity	0.00906288	NM_007384, NM_015730, NM_001038607, NM_080465, NM_010250, NM_007578, NM_001252059, NM_201531, NM_172805, NM_011706, NM_133241, NM_001083616, NM_018852, NM_021275, NM_175130, NM_001077499, NM_001081097, NM_138301, NM_001081142, NM_008422, NM_028752, NM_010600, NM_011323, NM_008421, NM_001042489, NM_010601, NM_010608, NM_145853, NM_007724, NM_019701, NM_021600, NM_001252060, NM_010350, NM_001252061…
MF	GO:0008134~transcription factor binding	0.009283	NM_001159569, NM_001204910, NM_177733, NM_001159568, NM_001253887, NM_001159567, NM_172552, NM_001253886, NM_001253885, NM_011437, NM_178220, NM_133654, NM_001081092, NM_001111059, NM_024166, NM_011546, NM_145136, NM_009029, NM_011548, NM_008985, NM_001080118, NM_010192, NM_008261, NM_176850, NM_010658, NM_011550, NM_175031, NM_001164147, NM_146065, NM_001164148, NM_001204281, NM_001164149, NM_00…
MF	GO:0043565~sequence-specific DNA binding	0.0101117	NM_001159569, NM_008601, NM_025690, NM_019789, NM_001159568, NM_001159567, NM_027732, NM_007922, NM_013729, NM_001085492, NM_199196, NM_001033713, NM_001079869, NM_001025597, NM_001160251, NM_001081431, NM_175557, NM_011650, NM_010465, NM_010468, NM_053202, NM_023755, NM_054068, NM_009986, NM_024166, NM_011448, NM_008685, NM_011546, NM_008689, NM_001033481, NM_013920, NM_009019, NM_011548, NM_001…
MF	GO:0005089~Rho guanyl-nucleotide exchange factor activity	0.0103721	NM_001033272, NM_028027, NM_198604, NM_027144, NM_009500, NM_139234, NM_001003912, NM_138752, NM_177357, NM_139232, NM_139233, NM_026146, NM_001004156, NM_001128308, NM_013710, NM_001128307, NM_134074, NM_001159538, NM_001081039, NM_001111314, NM_177782, NM_001166413, NM_001122998, NM_001081302, NM_029332, NM_001081116, NM_001083912
MF	GO:0005509~calcium ion binding	0.0104572	NM_001199137, NM_001199136, NM_053133, NM_009794, NM_172463, NM_019789, NM_053136, NM_053137, NM_010113, NM_033590, NM_001080814, NM_001112798, NM_001146196, NM_016663, NM_138672, NM_033583, NM_010928, NM_010069, NM_010929, NM_145123, NM_183221, NM_183368, NM_023370, NM_001097617, NM_022723, NM_021474, NM_001110796, NM_011652, NM_145999, NM_172668, NM_001271472, NM_001080780, NM_001271473, NM_001…
MF	GO:0046332~SMAD binding	0.0108216	NM_007395, NM_010227, NM_007415, NM_015823, NM_001102400, NM_001008702, NM_001170746, NM_007743, NM_019732, NM_001033713, NM_001037905, NM_007737, NM_009733, NM_009427, NM_001025432, NM_001170745, NM_023118, NM_001159598, NM_001013025, NM_172121, NM_009930
MF	GO:0016817~hydrolase activity, acting on acid anhydrides	0.0111171	NM_201637, NM_001164477, NM_177224, NM_173368, NM_181423, NM_001081417, NM_027835
MF	GO:0017137~Rab GTPase binding	0.011118	NM_198664, NM_001112796, NM_001039364, NM_001080813, NM_181347, NM_134023, NM_198647, NM_001081499, NM_018829, NM_001256383, NM_029423, NM_001037709, NM_153140, NM_001256382, NM_133910, NM_172866, NM_001166501, NM_001270475, NM_009753, NM_153396, NM_001113364, NM_001162869, NM_028854, NM_144557, NM_001162868, NM_001113362, NM_053271, NM_194334, NM_001040086, NM_008614, NM_001033960, NM_146121, NM…
MF	GO:0051015~actin filament binding	0.0123053	NM_001080774, NM_001080775, NM_028021, NM_144800, NM_015756, NM_009502, NM_172802, NM_001146196, NM_139234, NM_139232, NM_001005510, NM_139233, NM_011370, NM_001081185, NM_001077595, NM_001077596, NM_175260, NM_011652, NM_001146180, NM_001247984, NM_001079686, NM_018761, NM_001042699, NM_001271540, NM_022027, NM_001164662, NM_001164661, NM_028004, NM_178593, NM_008879, NM_026146, NM_001038846, NM…
MF	GO:0033613~activating transcription factor binding	0.0157929	NM_008092, NM_010591, NM_133665, NM_007575, NM_178367, NM_019572, NM_001243760, NM_001033713, NM_001243761, NM_001204276, NM_001204277, NM_001025432, NM_001204278, NM_001204279, NM_001204275, NM_001204281, NM_199011, NM_001204280
MF	GO:0004222~metalloendopeptidase activity	0.016116	NM_008606, NM_008609, NM_021306, NM_013783, NM_001085376, NM_001164785, NM_153176, NM_001098225, NM_021412, NM_011985, NM_001037722, NM_001110778, NM_008610, NM_007400, NM_009615, NM_007401, NM_009614, NM_009619, NM_009618, NM_029967, NM_175314, NM_007403, NM_010084, NM_009613, NM_001007221, NM_177431, NM_001007220, NM_130887, NM_054070, NR_028260, NM_172126, NM_172125, NM_175506, NM_001164197, N…
MF	GO:0042802~identical protein binding	0.0169466	NM_009849, NM_007532, NM_144800, NM_009305, NM_172464, NM_007439, NM_011437, NM_172747, NM_147776, NM_001097617, NM_001177650, NM_001080769, NM_198652, NM_007523, NM_011652, NM_009656, NM_010206, NM_009652, NM_001024468, NM_001146180, NM_001247984, NM_133221, NM_178224, NM_013693, NM_145853, NM_008062, NM_001110267, NM_009505, NM_001110268, NM_013685, NM_008689, NR_045611, NM_146191, NM_001110266…
MF	GO:0043325~phosphatidylinositol-3,4-bisphosphate binding	0.0242121	NM_001205336, NM_133942, NM_178440, NM_009652, NM_175465, NM_139206, NM_183154, NM_010876, NM_001165894, NM_001081133
MF	GO:0019899~enzyme binding	0.0242791	NM_008809, NM_133665, NM_011131, NM_007619, NM_010431, NM_009480, NM_001001295, NM_010928, NM_010121, NM_001271599, NM_008856, NM_023223, NM_001159598, NM_172519, NM_009271, NM_144787, NM_001164172, NM_145857, NM_001164173, NM_001025395, NM_139145, NM_011652, NM_009652, NM_025680, NM_001079686, NM_024261, NM_009409, NM_008914, NM_011201, NM_178224, NM_011305, NM_001163566, NM_019806, NM_031158, N…
MF	GO:0042054~histone methyltransferase activity	0.024434	NM_029947, NM_153141, NM_011514, NM_001163018, NM_199322, NM_008739, NM_199196, NM_021531
MF	GO:0005261~cation channel activity	0.0248124	NM_001037298, NM_007384, NM_010350, NM_011706, NM_001081165, NM_013630, NM_009597, NM_001044308, NM_153417, NM_138301, NM_181422
MF	GO:0005044~scavenger receptor activity	0.0267959	NM_010766, NM_001164311, NM_001044380, NM_007769, NM_053083, NM_008902, NM_138672, NM_173008, NM_009690, NM_001160366, NM_028903, NM_145700, NM_001168693, NM_015775, NM_013586
MF	GO:0042803~protein homodimerization activity	0.0271567	NM_001174054, NM_001174053, NM_010173, NM_027732, NM_172469, NM_016663, NM_001164704, NM_009582, NM_008991, NM_080450, NM_001114116, NM_001164080, NM_001242349, NM_001164081, NM_008062, NM_007447, NM_001110267, NM_011856, NM_001110268, NM_013685, NR_045611, NM_001110266, NM_009019, NM_011548, NM_001081084, NM_001159548, NM_001159549, NM_144823, NM_134448, NM_001113553, NM_008878, NM_009733, NM_01…
MF	GO:0016874~ligase activity	0.0289515	NM_026097, NM_207623, NM_001001883, NM_172655, NM_001033599, NM_001033597, NM_001033598, NM_007619, NM_181421, NM_028921, NM_178065, NM_153591, NM_001080924, NM_001166402, NM_001038627, NM_033602, NM_025923, NM_027920, NM_001166372, NR_027505, NM_007525, NM_020575, NM_133817, NM_139145, NM_027192, NM_007566, NM_146042, NM_153168, NM_027394, NM_019705, NM_019706, NM_001045533, NM_009019, NM_144528…
MF	GO:0004714~transmembrane receptor protein tyrosine kinase activity	0.0291598	NM_008809, NM_001079908, NM_001079909, NM_010944, NM_007439, NM_001037130, NM_009050, NM_001256432, NM_001165996, NM_172962, NM_011832, NM_010228, NM_001037859, NM_010206, NM_007939, NM_175168, NM_001198833, NM_001080780, NM_001037127, NM_007584, NM_001198831, NM_001037128, NM_001037129, NM_001205270, NM_001146268, NM_010154, NM_008010, NM_001163216, NM_001163217, NM_001163215
MF	GO:0005109~frizzled binding	0.0296401	NM_010091, NM_001199272, NM_001080924, NM_009527, NM_026505, NM_172448, NM_009524, NM_053187, NM_001256224, NM_008514, NM_009522, NM_009520, NM_010883
MF	GO:0005178~integrin binding	0.0303827	NM_011582, NM_011580, NM_016780, NM_010101, NM_001102400, NM_001008702, NM_007403, NM_010930, NM_010084, NM_008397, NM_018865, NM_001037905, NM_177839, NM_023118, NM_007734, NM_001037722, NM_008483, NM_028266, NM_153795, NM_029467, NM_009615, NM_009614, NM_009842, NM_001081171, NM_010197, NM_009930
MF	GO:0035035~histone acetyltransferase binding	0.0306746	NM_013672, NM_027475, NM_001166643, NM_001166642, NM_001253887, NM_001253886, NM_001253885, NM_138681, NM_001081045, NM_010431, NM_001033713, NM_010137, NM_145136, NM_010731, NM_009685
MF	GO:0005154~epidermal growth factor receptor binding	0.0306746	NM_080557, NM_010415, NM_007568, NM_016788, NM_031199, NM_010154, NM_010113, NM_001110147, NM_144528, NM_009535, NR_027505, NM_001205132, NM_001205133, NM_009500
MF	GO:0031434~mitogen-activated protein kinase kinase binding	0.0374023	NM_001163453, NM_207624, NM_001163451, NM_001163450, NM_013571, NM_001163448, NM_001163447, NM_001163449, NM_001163774, NM_178220, NM_022012, NM_177231, NM_023371, NM_001163775, NM_013931
MF	GO:0000155~phosphorelay sensor kinase activity	0.0378396	NM_001081194, NM_172805, NM_010600, NM_001038607, NM_010601
MF	GO:0046974~histone methyltransferase activity (H3-K9 specific)	0.0378396	NM_029947, NM_011514, NM_001012518, NM_145830, NM_001109687, NM_001109686, NM_172545
MF	GO:0016298~lipase activity	0.0379483	NM_001081407, NM_008866, NM_018874, NM_172147, NM_172401, NM_008280, NM_001167767
MF	GO:0003774~motor activity	0.0390144	NM_001080774, NM_001080775, NM_028021, NM_001198867, NM_001198866, NM_032394, NM_010862, NM_001081330, NM_007835, NM_001271538, NM_028901, NM_025975, NM_023371, NM_175260, NM_026599, NM_178440, NM_001039546, NM_008659, NM_001103171, NM_001256082, NM_001256083, NM_001271540, NM_008663, NM_010855, NM_182698, NM_001081322, NM_001033533, NM_001013380, NM_001256081
MF	GO:0008092~cytoskeletal protein binding	0.041561	NM_009794, NM_133833, NM_201389, NM_201388, NM_134448, NM_001112798, NM_181422, NM_201393, NM_201394, NM_201391, NM_201392, NM_030880, NM_001113416, NM_010043, NM_013512, NM_013813, NM_028733, NM_201390, NM_183428, NM_001081185, NM_001163542, NM_001163540, NM_001128606, NM_001128607, NM_011796, NM_178365, NM_001163549, NM_001164203, NM_011117, NM_010833, NM_201385, NM_201386, NM_201387, NM_009041…
MF	GO:0000977~RNA polymerase II regulatory region sequence-specific DNA binding	0.041696	NM_008092, NM_001145936, NM_133665, NM_001145935, NM_153484, NM_009107, NM_175459, NR_030731, NM_001171616, NM_001033713, NM_030693, NM_001171615, NM_008578, NM_001025597, NM_017376, NM_001159731, NM_144789, NM_009636, NM_001045484, NM_011305, NM_009986, NM_016791, NM_008689, NR_033136, NM_008888, NM_001163632, NM_001110513, NM_009122, NM_001113345, NM_001113346, NM_145596, NM_008553, NM_183140, …
MF	GO:0005161~platelet-derived growth factor receptor binding	0.0450831	NM_008809, NM_001123382, NM_008982, NM_001025257, NM_008362, NM_001110267, NM_009505, NM_001110268, NM_001146268, NM_001025250, NM_001135657, NM_001110266, NM_001077495, NM_027924
MF	GO:0005272~sodium channel activity	0.0457856	NM_183022, NM_007384, NM_001014761, NM_011323, NM_011324, NM_018852, NM_009597, NM_001077499, NM_138301, NM_181422
MF	GO:0004872~receptor activity	0.0458148	NM_001080118, NM_146153, NM_013660, NM_016780, NM_031373, NM_027578, NM_023824, NM_053218, NM_011787, NM_053219, NM_001161432, NM_008716, NM_010928, NM_010929, NM_009730, NM_011144, NM_001113418, NM_053230, NM_001081097, NM_021332, NM_029084, NM_022030, NM_177708, NM_001122680, NM_007644, NM_010280, NM_018788, NM_001042752, NM_024281, NM_027893, NM_008684, NM_001080931, NM_175540, NM_010350, NM_0…
MF	GO:0005112~Notch binding	0.0473918	NM_019454, NM_010929, NM_176958, NM_010930, NM_001040106, NM_011424, NM_009615, NM_177762, NM_001253905, NM_001253904
CC	GO:0016020~membrane	2.0246e-19	NM_013584, NM_027452, NM_026730, NM_001161432, NM_001109752, NM_001166503, NM_130449, NM_173182, NM_001271540, NM_028981, NM_016745, NM_001122640, NM_013586, NM_016780, NM_001163337, NM_145353, NM_001163336, NM_030880, NM_001145164, NM_030886, NM_001271538, NM_030889, NM_008306, NM_145363, NM_001163346, NM_013571, NM_146069, NM_001081641, NM_027864, NM_148925, NM_130860, NM_199366, NM_001081635, …
CC	GO:0005581~collagen trimer	2.44104e-18	NM_028866, NM_199473, NM_010766, NM_007572, NM_007574, NM_031163, NM_130449, NM_028266, NM_029838, NM_001244952, NM_025685, NM_001109991, NM_026763, NM_010775, NM_001243008, NM_183175, NM_001243009, NM_007732, NM_007731, NM_181277, NM_198711, NM_007729, NM_009160, NM_009933, NM_145613, NM_001204130, NM_015734, NM_001204129, NM_001102607, NM_007741, NM_007740, NM_007743, NM_007742, NM_007737, NM_0…
CC	GO:0005737~cytoplasm	1.45224e-17	NM_001037764, NM_027835, NM_001109752, NM_011437, NM_001166503, NM_027448, NM_001166501, NM_001111111, NM_148948, NM_028974, NM_001110831, NM_001195681, NM_028980, NM_001271540, NM_001122640, NM_148917, NM_016780, NM_027475, NM_145353, NM_001081652, NM_080643, NM_027853, NM_030880, NM_030886, NM_016777, NM_001271538, NM_001164477, NM_001024720, NM_027464, NM_001163346, NM_013571, NM_027462, NM_14…
CC	GO:0042995~cell projection	4.11271e-08	NM_001199137, NM_001080774, NM_001199136, NM_007864, NM_001113352, NM_001080775, NM_172460, NM_001163453, NM_001113353, NM_001163451, NM_001163450, NM_001253887, NM_001253886, NM_001253885, NM_001112798, NM_139234, NM_001109752, NM_001190912, NM_139232, NM_139233, NM_176930, NM_027448, NM_027740, NM_008998, NM_001081330, NM_001247984, NM_001129999, NM_001007221, NM_001007220, NM_011856, NM_001111…
CC	GO:0005578~proteinaceous extracellular matrix	4.3588e-08	NM_011582, NM_133664, NM_001164352, NM_199473, NM_001164785, NM_001256224, NM_007769, NM_013624, NM_177033, NM_031163, NM_177839, NM_001081249, NM_147776, NM_145123, NM_028266, NM_021474, NM_001111016, NM_025685, NM_177863, NM_001198811, NM_025684, NM_027793, NM_001109991, NM_026763, NM_175314, NM_016696, NM_139310, NM_010930, NM_001243008, NM_001243009, NM_007732, NM_181277, NM_178790, NM_130887…
CC	GO:0005634~nucleus	2.30084e-07	NM_001080774, NM_001080775, NM_001037764, NM_001195674, NM_001109759, NM_001081633, NM_139227, NM_008569, NM_027835, NM_001080389, NM_001111324, NM_008578, NM_001081436, NM_001080388, NM_011437, NM_001033528, NM_001081431, NM_001166503, NR_027505, NM_198652, NM_148948, NM_001164080, NM_001110831, NM_001164081, NM_001134391, NM_007447, NM_001081417, NM_019636, NM_011448, NM_001110267, NM_001110268…
CC	GO:0030054~cell junction	5.74573e-07	NM_007864, NM_198664, NM_009305, NM_027452, NM_013681, NM_001109752, NM_029878, NM_001163749, NM_010069, NM_172743, NM_013813, NM_001081097, NM_001077595, NM_001077596, NM_026599, NM_080450, NM_175168, NM_022321, NM_001247984, NM_007732, NM_007731, NM_011856, NM_011995, NM_007868, NM_001122640, NM_177710, NM_008985, NM_016780, NM_001113373, NM_008982, NM_201639, NM_008883, NM_001145954, NM_134448…
CC	GO:0005856~cytoskeleton	9.3168e-07	NM_001174054, NM_001199137, NM_001199136, NM_001002929, NM_001113352, NM_001174053, NM_001113353, NM_144800, NM_153545, NM_139227, NM_001048192, NM_174849, NM_001081099, NM_139234, NM_001080389, NM_001111324, NM_001080388, NM_001163749, NM_139232, NM_139233, NM_172743, NM_023223, NM_027448, NM_027740, NM_001081330, NM_013813, NM_001080968, NM_146186, NM_001077595, NM_145857, NM_001077596, NM_0223…
CC	GO:0005604~basement membrane	9.38643e-07	NM_011582, NM_175473, NM_015734, NM_133664, NM_172840, NM_199473, NM_001025257, NM_177033, NM_031163, NM_007738, NM_001025250, NM_007734, NM_147776, NM_007735, NM_013518, NM_001113515, NM_001024720, NM_008305, NM_177863, NM_001198811, NM_021408, NM_001109991, NM_009928, NM_009929, NM_008397, NM_053185, NM_007732, NM_130887, NM_001110267, NM_009505, NM_001110268, NM_010683, NM_008483, NM_001110266…
CC	GO:0005654~nucleoplasm	1.73799e-05	NM_001080774, NM_001080775, NM_153545, NM_001037764, NM_027353, NM_139227, NM_011437, NM_001081092, NM_028873, NM_001111111, NM_027030, NM_026877, NM_001195687, NM_001110831, NM_011448, NM_011546, NM_134046, NM_011548, NM_001080979, NM_027475, NM_145353, NM_001163430, NM_176850, NM_025475, NM_011550, NM_001042514, NM_030880, NM_001042513, NM_176958, NM_146065, NM_016777, NM_028720, NM_021455, NM_…
CC	GO:0048471~perinuclear region of cytoplasm	8.16189e-05	NM_009204, NM_001159569, NM_001113352, NM_001113353, NM_001159568, NM_001159567, NM_001253887, NM_001112796, NM_001253886, NM_001253885, NM_022721, NM_023223, NM_001082476, NM_026877, NM_172451, NM_001008702, NM_009834, NM_001129999, NM_001037905, NM_011995, NM_008485, NM_029332, NM_177217, NM_023485, NM_008720, NM_176850, NM_134448, NM_011787, NM_153569, NM_009733, NM_008712, NM_176958, NM_00746…
CC	GO:0016324~apical plasma membrane	8.31681e-05	NM_013723, NM_031884, NM_011019, NM_008281, NM_033509, NM_013624, NM_026730, NM_133654, NM_133241, NM_019799, NM_008998, NM_001077595, NM_001077596, NM_021408, NM_001111059, NM_139310, NM_001008702, NM_011199, NM_152220, NM_080457, NM_001242349, NM_011396, NM_178642, NM_001037905, NM_011117, NM_018795, NM_028981, NM_001081084, NM_016780, NM_001113373, NM_001252531, NM_001252530, NM_178655, NM_134…
CC	GO:0014069~postsynaptic density	0.000112912	NM_001174054, NM_001199137, NM_013722, NM_001199136, NM_007864, NM_016713, NM_001174053, NM_008729, NM_013681, NM_001164369, NM_001081370, NM_001177710, NM_001045964, NM_001109752, NM_001252656, NM_025451, NM_001143834, NM_178220, NM_001252655, NM_001126047, NM_001159598, NM_010820, NM_001177709, NM_013813, NM_001252654, NM_001111015, NM_009271, NM_001110796, NM_001025395, NM_015823, NM_172668, N…
CC	GO:0045202~synapse	0.000113106	NM_013722, NM_007864, NM_009305, NM_027452, NM_001253887, NM_001253886, NM_001253885, NM_175003, NM_013681, NM_001177710, NM_001045964, NM_001109752, NM_010069, NM_176930, NM_001177709, NM_023370, NM_001081097, NM_001110796, NM_021408, NM_145501, NM_015823, NM_022030, NM_177078, NM_007731, NM_053204, NM_009780, NM_011856, NM_021600, NM_011995, NM_008483, NM_009597, NM_001077514, NM_001077515, NM_…
CC	GO:0015629~actin cytoskeleton	0.000129808	NM_001199137, NM_019695, NM_001199136, NM_009643, NM_144800, NM_080285, NM_009954, NM_009502, NM_009707, NM_172802, NM_007924, NM_139234, NM_139232, NM_139233, NM_001081185, NM_175260, NM_020006, NM_026599, NM_021500, NM_010208, NM_001146180, NM_001247984, NM_176847, NM_001136073, NM_013868, NM_008685, NM_172122, NM_026295, NM_001033345, NM_001136104, NM_009595, NM_029332, NM_001145958, NM_001081…
CC	GO:0005829~cytosol	0.000388118	NM_001080774, NM_026097, NM_001080775, NM_019789, NM_019791, NM_001166501, NR_027505, NM_026877, NM_001247984, NM_019636, NM_001111314, NM_176940, NM_184088, NM_153569, NM_001164571, NM_134157, NM_001164570, NM_001042514, NM_001042513, NM_010049, NM_007835, NM_021455, NM_001145967, NM_001198839, NM_172607, NM_001033960, NM_001205132, NM_001205133, NM_001042523, NM_027315, NM_173735, NM_001164569,…
CC	GO:0032587~ruffle membrane	0.000691471	NM_001033272, NM_001199137, NM_001080774, NM_001199136, NM_001113352, NM_016780, NM_001080775, NM_001113353, NM_008982, NM_023320, NM_181404, NM_015802, NM_008879, NM_001113416, NM_016802, NM_001135657, NM_026146, NM_009615, NM_013850, NM_009271, NM_001025395, NM_133942, NM_013710, NM_001194940, NM_001194941, NM_001159538, NM_013571, NM_010208, NM_001247984, NM_001039546, NM_008916, NM_178365, NM…
CC	GO:0044224~juxtaparanode region of axon	0.000833114	NM_001109752, NM_007864, NM_001252656, NM_011807, NM_177129, NM_001252655, NM_013813, NM_010598, NM_010597, NM_001252654, NM_008417
CC	GO:0005813~centrosome	0.000921	NM_177681, NM_008383, NM_153545, NM_001081001, NM_178635, NM_013885, NM_001128169, NM_023668, NM_001195229, NM_001081099, NM_001163749, NM_172743, NM_001177659, NM_023223, NM_027740, NM_023370, NM_028018, NM_146186, NM_172560, NM_001128171, NM_001128170, NM_001129999, NM_133947, NM_008062, NM_013686, NM_175542, NM_018861, NM_138950, NM_021608, NM_026295, NM_144527, NM_001081323, NM_177217, NM_001…
CC	GO:0005871~kinesin complex	0.00113319	NM_010631, NM_010630, NM_008440, NM_008441, NM_029091, NM_207682, NM_028547, NM_008449, NM_001102615, NM_023668, NM_010617, NM_010616, NM_153103, NM_010623, NM_001110315, NM_001145831, NM_001081177, NM_001145832, NM_173762, NM_001190978, NM_001097621, NM_001081133
CC	GO:0005794~Golgi apparatus	0.00155635	NM_001199137, NM_028576, NM_001199136, NM_001163453, NM_010173, NM_001163451, NM_001035526, NM_001163450, NM_019789, NM_172465, NM_001112796, NM_001035525, NM_001163590, NM_022721, NM_001163591, NM_001166503, NM_144901, NM_009006, NM_001134791, NM_001080968, NM_001113364, NM_001113362, NM_008996, NM_172451, NM_009986, NM_001135192, NM_013686, NM_011856, NM_007455, NM_001033537, NM_001081323, NM_0…
CC	GO:0097458~neuron part	0.00186139	NM_001039167, NM_172987, NM_001039168, NM_011600, NM_007680, NM_009986, NM_001079883, NM_001146351
CC	GO:0005605~basal lamina	0.002242	NM_008305, NM_009849, NM_027793, NM_010683, NM_007735, NM_008483, NM_001081171, NM_021604, NM_007447
CC	GO:0043005~neuron projection	0.00409397	NM_001163453, NM_001163451, NM_001163450, NM_009305, NM_013622, NM_015816, NM_010069, NM_023371, NM_009271, NM_001081142, NM_001110796, NM_001025395, NM_145501, NM_013492, NM_015823, NM_022030, NM_008916, NM_152220, NM_133223, NM_009986, NM_010200, NM_011856, NM_011995, NM_001110315, NM_008689, NM_001077514, NM_001077515, NM_001110783, NM_198300, NM_001164662, NM_001164661, NM_001113373, NM_00844…
CC	GO:0005587~collagen type IV trimer	0.00415787	NM_007734, NM_007735, NM_053185, NM_009932, NM_009931
CC	GO:0005667~transcription factor complex	0.00498284	NM_008092, NM_177733, NM_010437, NM_007488, NM_010431, NM_001033713, NM_009480, NM_030693, NM_008578, NM_001025597, NM_009036, NM_023755, NM_011355, NM_001045484, NM_001136073, NM_172622, NM_001048168, NM_016791, NM_011448, NM_011546, NM_013685, NM_010137, NM_025910, NR_033136, NM_009029, NM_013920, NM_011548, NM_011549, NM_001080979, NM_009360, NM_008692, NM_009361, NM_009324, NM_007415, NM_0198…
CC	GO:0005902~microvillus	0.00581012	NM_001080774, NM_001080775, NM_198604, NM_013885, NM_008280, NM_134023, NM_032394, NM_007620, NM_134157, NM_011126, NM_028085, NM_138750, NM_011989, NM_017474, NM_007508, NM_178440, NM_178047, NM_001039546, NM_008659, NM_001256082, NM_001256083, NM_010833, NM_008663, NM_001081177, NM_009041, NM_001104617, NM_001256081
CC	GO:0005635~nuclear envelope	0.00795578	NM_172843, NM_007415, NM_153092, NM_008511, NM_180962, NM_134122, NM_153774, NM_008720, NM_133833, NM_023668, NM_024226, NM_134448, NM_001198867, NM_001198866, NM_010722, NM_001002011, NM_001005510, NM_025923, NM_133690, NM_028283, NM_172410, NM_007835, NM_028018, NM_010721, NM_013854, NM_153577, NM_001081363, NM_013469, NM_019390, NM_018815, NM_172500, NM_001079686, NM_001081035, NM_019396, NM_0…
CC	GO:0031234~extrinsic component of cytoplasmic side of plasma membrane	0.00878832	NM_007864, NM_010087, NM_001128169, NM_173369, NM_001109752, NM_001112699, NM_001252656, NM_001252655, NM_016802, NM_001190830, NM_010598, NM_010597, NM_001252654, NM_009271, NM_001128171, NM_009924, NM_001025395, NM_026380, NM_001128170, NM_207650, NM_001110140, NM_010208, NM_009535, NM_001163548, NM_001205132, NM_001205133, NM_009722, NM_016788, NR_027838, NM_001110147, NM_010589, NM_001136104,…
CC	GO:0005911~cell-cell junction	0.008795	NM_011086, NM_009643, NM_008982, NM_053137, NM_013885, NM_008281, NM_009502, NM_033509, NM_011102, NM_001110252, NM_144848, NM_008856, NM_133241, NM_201411, NM_001135657, NM_001004156, NM_001077495, NM_009615, NM_001163574, NM_013813, NM_017378, NM_001093766, NM_010576, NM_010227, NM_010590, NM_027793, NM_020006, NM_175168, NM_001163346, NM_009652, NM_198702, NM_022030, NM_001077705, NM_001122680…
CC	GO:0030018~Z disc	0.00885984	NM_028049, NM_001081307, NM_028004, NM_023485, NM_080465, NM_133833, NM_201639, NM_001205219, NM_009502, NM_134448, NM_133363, NM_178655, NM_001112798, NM_026346, NM_010043, NM_008712, NM_001005510, NM_001083616, NM_028901, NM_001077499, NM_001081185, NM_011652, NM_011323, NM_177078, NM_144880, NM_008914, NM_027528, NM_177642, NM_172752, NM_031158, NM_028981, NM_009109, NM_001110783, NM_011406, N…
CC	GO:0030673~axolemma	0.00993924	NM_009630, NM_008422, NM_001163453, NM_010600, NM_001163451, NM_001163450, NM_008421, NM_001038607, NM_001163448, NM_001163447, NM_001163449, NM_031158, NM_001077514, NM_001077515, NM_013813, NM_001110783, NM_013931
CC	GO:0005874~microtubule	0.0101505	NM_001199137, NM_001199136, NM_001128169, NM_023668, NM_013882, NM_027539, NM_133852, NM_001112798, NM_029878, NM_001163749, NM_001177659, NM_001081330, NM_001080968, NM_001077595, NM_001128171, NM_001077596, NM_001128170, NM_010200, NM_013686, NM_001110315, NM_138950, NM_028006, NM_001168672, NM_008449, NM_133833, NM_134448, NM_032393, NM_025475, NM_007835, NM_029774, NM_182839, NM_183151, NM_00…
CC	GO:0033017~sarcoplasmic reticulum membrane	0.0104368	NM_001174054, NM_134142, NM_001174053, NM_001110140, NM_001163337, NM_001163336, NM_023066, NM_007595, NM_001177856, NM_027528, NM_001177849, NM_009722, NM_009287, NM_008712, NM_009710, NM_001005510, NR_027838, NM_009109, NM_016745
CC	GO:0031410~cytoplasmic vesicle	0.0108499	NM_013722, NM_001080774, NM_026097, NM_001163453, NM_001080775, NM_173413, NM_001035526, NM_001163451, NM_009642, NM_001163450, NM_198664, NM_009305, NM_001112796, NM_013885, NM_001080813, NM_001035525, NM_016663, NM_029423, NR_073192, NM_178220, NM_026209, NR_073191, NM_010069, NM_010929, NM_133241, NM_019799, NM_027920, NM_001166372, NM_028018, NM_001166501, NM_001177650, NM_145501, NM_013492, …
CC	GO:0005938~cell cortex	0.0113954	NM_001199137, NM_022887, NM_019695, NM_001199136, NM_010196, NM_080285, NM_009642, NM_133833, NM_134448, NM_001047436, NM_001047435, NM_177548, NM_001111324, NM_001038700, NM_009733, NM_016802, NM_001080743, NM_198092, NM_198091, NM_001159598, NM_001002896, NM_016808, NM_001177650, NM_001024720, NM_175260, NM_010227, NM_001033260, NM_172395, NM_007878, NM_011796, NM_133947, NM_001177649, NM_00125…
CC	GO:0043235~receptor complex	0.0135978	NM_001079908, NM_016780, NM_013584, NM_001079909, NM_031884, NM_010113, NM_008727, NM_001164311, NM_010944, NM_001146350, NM_181422, NM_001252658, NM_008716, NM_147217, NM_010928, NM_001037130, NM_009050, NM_011703, NM_001252659, NM_001165996, NM_172962, NM_010700, NM_010228, NM_011832, NM_007395, NM_010206, NM_001198833, NM_011199, NM_008639, NM_001080780, NM_007584, NM_001037127, NM_001198831, …
CC	GO:0005903~brush border	0.0144864	NM_001080774, NM_028021, NM_001080775, NM_201389, NM_201388, NM_009502, NM_032394, NM_001146196, NM_201393, NM_201394, NM_201391, NM_201392, NM_028085, NM_001081078, NM_178893, NM_009058, NM_001271538, NM_201390, NM_001163542, NM_010227, NM_175260, NM_001163540, NM_019688, NM_001039546, NM_009132, NM_019810, NM_001163549, NM_001204166, NM_001164203, NM_001204165, NM_008659, NM_011117, NM_007472, …
CC	GO:0048786~presynaptic active zone	0.0158501	NM_009630, NM_053271, NM_001113373, NM_009305, NM_022030, NM_007567, NM_182993, NM_053204, NM_001081370, NM_001256383, NM_011995, NM_001256382, NM_001081413, NM_021468, NM_001110796
CC	GO:0032420~stereocilium	0.0160393	NM_001080774, NM_001080775, NM_021408, NR_045556, NM_172834, NM_023449, NM_172803, NM_023055, NM_008659, NM_172802, NM_001103171, NM_054053, NM_001256082, NM_001256083, NM_010862, NM_008663, NM_009041, NM_001104617, NM_023370, NM_182698, NM_001252635, NM_001256081
CC	GO:0005881~cytoplasmic microtubule	0.0192066	NM_001168672, NM_001113352, NM_001113353, NM_001166643, NM_001166642, NM_001112796, NM_001128169, NM_013882, NM_138681, NM_173369, NM_177548, NM_009733, NM_133733, NM_001159598, NM_007896, NM_009275, NM_009753, NM_001128171, NM_010797, NM_001128170, NM_031874, NM_177222, NM_183151, NM_019765, NM_001081276, NM_029920, NM_029709
CC	GO:0030424~axon	0.019242	NM_001113352, NM_016713, NM_028021, NM_001113353, NM_019789, NM_023668, NM_007439, NM_001045964, NM_001252656, NM_153679, NM_001252655, NM_016802, NM_001190912, NM_009582, NM_001038627, NM_001005511, NM_176930, NM_009891, NM_009947, NM_001045528, NM_001252654, NM_001081097, NM_001110796, NM_175260, NM_008440, NM_177129, NM_148948, NM_001080780, NM_001252470, NM_010930, NM_019688, NM_007567, NM_17…
CC	GO:0012505~endomembrane system	0.0194125	NM_009204, NM_198664, NM_023449, NM_134023, NM_198647, NM_001081499, NM_011706, NM_144847, NM_001190830, NM_173015, NM_026877, NM_030564, NM_009630, NM_020006, NM_001128308, NM_001128307, NM_134074, NM_001163346, NM_194334, NM_001164224, NM_001081641, NM_133223, NM_001033960, NM_146121, NM_023055, NM_001024927, NM_001081039, NM_019636, NM_178650, NM_183276, NM_144522, NM_001048143, NM_010589, NM_…
CC	GO:0043025~neuronal cell body	0.019605	NM_001253887, NM_001253886, NM_007922, NM_001253885, NM_008281, NM_133852, NM_001038627, NM_008998, NM_001080968, NM_001110796, NM_145501, NM_001252566, NM_021408, NM_172668, NM_008996, NM_010930, NM_001080780, NM_133223, NM_133947, NM_001252567, NM_009780, NM_007447, NM_008684, NM_011995, NM_001110315, NM_028981, NM_018861, NM_019582, NM_010876, NM_008985, NM_011807, NM_001113373, NM_008119, NM_…
CC	GO:0032993~protein-DNA complex	0.0196912	NM_008692, NM_013672, NM_001080118, NM_010592, NM_001163018, NM_019789, NM_145979, NM_001111331, NM_199196, NM_001048168, NM_010157, NM_009578, NM_001025597, NM_134027, NM_011567, NM_207707, NM_001080979
CC	GO:0016459~myosin complex	0.0204377	NM_175260, NM_001080774, NM_026599, NM_028021, NM_001080775, NM_178440, NM_001039546, NM_001103171, NM_008659, NM_032394, NM_001256082, NM_001256083, NM_010862, NM_001271540, NM_008663, NM_010855, NM_182698, NM_001081322, NM_001113387, NM_001271538, NM_001033533, NM_138313, NM_001256081
CC	GO:0043234~protein complex	0.0206619	NM_015812, NM_008601, NM_008383, NM_001081001, NM_009305, NM_001253887, NM_001253886, NM_178635, NM_001253885, NM_153775, NM_009502, NM_133852, NM_007439, NM_001146196, NM_019791, NM_001025597, NM_023223, NM_001166370, NM_026306, NM_001080968, NM_145857, NM_001172136, NM_145501, NM_013492, NM_015823, NM_009652, NM_031878, NM_199322, NM_001129999, NM_001035533, NM_080457, NM_172456, NM_008914, NM_…
CC	GO:0001917~photoreceptor inner segment	0.0216273	NM_001145958, NM_001163378, NM_021408, NM_138719, NR_045556, NM_001113373, NM_019688, NM_001165934, NM_176847, NM_001204166, NM_001204165, NM_001081370, NM_001256082, NM_001256083, NR_073186, NM_008712, NM_008663, NM_029818, NM_172122, NM_175325, NM_023370, NM_053245, NM_001252635, NM_001256081
CC	GO:0016529~sarcoplasmic reticulum	0.0222245	NM_011582, NM_001174054, NM_134142, NM_011580, NM_001110140, NM_001174053, NM_001163337, NM_001163336, NM_023066, NM_009120, NM_007595, NM_001177856, NM_001177849, NM_009722, NM_009287, NM_031158, NM_011723, NM_009710, NM_008712, NM_001005510, NR_027838, NM_009109, NM_001110783, NM_016745
CC	GO:0031528~microvillus membrane	0.0232687	NM_016780, NM_013723, NM_001033364, NM_010833, NM_138750, NM_011402, NM_178047, NM_080457, NM_016741, NM_001205082
CC	GO:0005819~spindle	0.0236428	NM_011805, NM_001002929, NM_001177323, NM_198604, NM_027181, NM_001128169, NM_023668, NM_001198867, NM_001198866, NM_173369, NM_175551, NM_027985, NM_007896, NM_007835, NM_177852, NM_009097, NM_001128171, NM_001128170, NM_175260, NM_013469, NM_001081363, NM_021500, NM_009652, NM_028547, NM_001079686, NM_011299, NM_144550, NM_001165894, NM_206924, NM_026295, NM_009029, NM_019942, NM_022027, NM_177…
CC	GO:0031526~brush border membrane	0.0249422	NM_001081407, NM_207624, NM_001113373, NM_029094, NM_001136087, NM_001081370, NM_133254, NM_026660, NM_011989, NM_001040692, NM_011199, NM_019810, NM_011396, NM_007472, NM_007473, NM_001033364, NM_011402, NM_001083935, NM_172147, NM_001168643, NM_001083936, NM_153417, NM_001168645, NM_001168644, NM_001081084, NM_001168646
CC	GO:0000139~Golgi membrane	0.0274534	NM_001163453, NM_001163451, NM_001035526, NM_010173, NM_001163450, NM_009642, NM_172948, NM_001025313, NM_001035525, NM_133955, NM_001177710, NM_008105, NM_022721, NM_145128, NM_001177709, NM_009006, NM_001163126, NM_026404, NM_008277, NM_008996, NM_172451, NM_173781, NM_133947, NM_001159986, NM_053204, NM_009986, NM_007455, NM_001033537, NM_019709, NM_001081323, NM_026111, NM_009824, NM_020270, …
CC	GO:0042383~sarcolemma	0.0285516	NM_009204, NM_009643, NM_010087, NM_023485, NM_080465, NM_201389, NM_201639, NM_133833, NM_201388, NM_009502, NM_134448, NM_001112798, NM_178655, NM_201393, NM_201394, NM_201391, NM_201392, NM_010043, NM_008712, NM_001083616, NM_178405, NM_201390, NM_001163542, NM_001081185, NM_001163540, NM_207650, NM_001243008, NM_001243009, NM_133221, NM_001163549, NM_001164203, NM_001177595, NM_001177594, NM_…
CC	GO:0005905~clathrin-coated pit	0.0293038	NM_009204, NM_001102400, NM_011345, NM_001038700, NM_001252658, NM_178220, NM_175550, NM_001271599, NM_001252659, NM_019972, NM_001177650, NM_010700, NM_026267, NM_172814, NM_001008702, NM_011638, NM_001039546, NM_001177649, NM_001037905, NM_001177648, NM_016788, NM_023118, NM_177231, NM_001040106, NM_001110147, NM_177762, NM_001081084
CC	GO:0005912~adherens junction	0.0316856	NM_001077595, NM_001077596, NM_144800, NM_015756, NM_001146180, NM_001122680, NM_008729, NM_201639, NM_001145926, NM_009502, NM_001145927, NM_027893, NM_029878, NM_175696, NM_001113416, NM_016788, NM_001037722, NM_146119, NM_021424, NM_001110147, NM_001163574, NM_009614, NM_009386
CC	GO:0005847~mRNA cleavage and polyadenylation specificity factor complex	0.0327677	NM_197993, NM_001164173, NM_028866, NM_053193, NM_029794, NM_172121, NM_031249, NM_026682, NM_001164532
CC	GO:0030659~cytoplasmic vesicle membrane	0.0342001	NM_009204, NM_010631, NM_011086, NM_009642, NM_207682, NM_184088, NM_013885, NM_018829, NM_026660, NM_026209, NM_201411, NM_027920, NM_001166372, NM_145621, NM_026877, NM_138301, NM_026769, NM_008441, NM_001081014, NM_175188, NM_001190385, NM_001164224, NM_001190386, NM_001083342, NM_178365, NM_001163774, NM_007455, NM_001024137, NM_016788, NM_001145831, NM_019765, NM_001145832, NM_001099634, NM_…
CC	GO:0090575~RNA polymerase II transcription factor complex	0.0351747	NM_008092, NM_001252518, NM_001048061, NM_010448, NM_213659, NM_008553, NM_001164151, NM_011305, NM_010431, NM_001164150, NM_011486, NM_213660, NM_153141, NM_001025432, NM_001164152, NM_001164153, NM_023144, NM_001164147, NM_001164148, NM_001164149, NM_011548, NM_021531
CC	GO:0009986~cell surface	0.0355997	NM_009204, NM_009849, NM_027452, NM_013885, NM_008281, NM_008280, NM_026730, NM_022721, NM_010928, NM_172805, NM_010929, NM_133654, NM_009710, NM_022723, NM_001039120, NM_145857, NM_172668, NM_001111059, NM_013492, NM_139310, NM_001271472, NM_001271473, NM_177725, NM_013693, NM_001110267, NM_009505, NM_008684, NM_001110268, NM_018861, NM_001110266, NM_009597, NM_001077514, NM_001077515, NM_011851…
CC	GO:0097470~ribbon synapse	0.0369744	NM_009722, NM_011995, NM_001110140, NM_007567, NR_027838, NM_152220, NM_001081413, NM_021468, NM_001110796
CC	GO:0016363~nuclear matrix	0.0376768	NM_001252518, NM_001163632, NM_009122, NM_009124, NM_001101502, NM_026375, NM_013885, NM_139227, NM_009365, NM_001253905, NM_001163630, NM_001253904, NM_001163631, NM_028806, NM_023144, NM_001002011, NM_017476, NM_010721, NM_001007154, NM_001199305, NM_001110508, NM_139145, NM_001081363, NM_019390, NM_021500, NM_001177791, NM_001177790, NM_010957, NM_133947, NM_018878, NM_001177789, NM_001111102,…
CC	GO:0030426~growth cone	0.0404413	NM_022887, NM_028021, NM_001163453, NM_001163451, NM_001113373, NM_001163450, NM_001253887, NM_001253886, NM_001253885, NM_007619, NM_001081370, NM_011787, NM_010091, NM_009582, NM_145123, NM_001045528, NM_001271538, NM_028805, NM_009685, NM_001110796, NM_013931, NM_175260, NM_010227, NM_001163643, NM_013492, NM_148948, NM_019688, NM_201352, NM_152220, NM_001163448, NM_133223, NM_001204166, NM_00…
CC	GO:0000792~heterochromatin	0.0417985	NM_001199433, NM_001025378, NM_009409, NM_009530, NM_010788, NM_007623, NM_013686, NM_011514, NM_018774, NM_008765, NM_001195130, NM_001271526, NM_001195083, NM_007829
CC	GO:0000775~chromosome, centromeric region	0.0424693	NM_175127, NM_001002929, NM_001177323, NM_178635, NM_026375, NM_023668, NM_012023, NM_001081045, NM_177548, NM_011514, NM_001081457, NM_173762, NM_025975, NM_026282, NM_198652, NM_001081363, NM_080470, NM_013735, NM_001195687, NM_007682, NM_028547, NM_009009, NM_144880, NM_020002, NM_021608, NM_134046, NM_001081276, NM_172288, NM_019942, NM_029709, NM_007829, NM_017407
CC	GO:0032281~AMPA glutamate receptor complex	0.0439776	NM_001109752, NM_153679, NM_007864, NM_001252470, NM_001160211, NM_001160212, NM_001034874, NM_025341, NM_173777, NM_007583, NM_030692, NM_177033, NM_028408
CC	GO:0030496~midbody	0.047293	NM_001177323, NM_178635, NM_013885, NM_001128169, NM_001164827, NM_010617, NM_173369, NM_174849, NM_001048192, NM_153140, NM_016802, NM_173762, NM_001045524, NM_028018, NM_023371, NM_028805, NM_001128171, NM_175260, NM_001128170, NM_001162869, NM_001081363, NM_001162868, NM_013469, NM_008957, NM_001079686, NM_007566, NM_001104617, NM_009041, NM_025519, NM_206924, NM_026295, NM_028054, NM_017461, …
CC	GO:0005815~microtubule organizing center	0.0476269	NM_001174054, NM_001174053, NM_023668, NM_001159631, NM_001160214, NM_001162869, NM_001162868, NM_007566, NM_008062, NM_013686, NM_016915, NM_018861, NM_023507, NM_028006, NM_021606, NM_017461, NM_029054, NM_025854, NM_008511, NM_007595, NM_001025430, NM_010616, NM_001199203, NM_001199205, NM_001199204, NM_009734, NM_153140, NM_027949, NM_011247, NM_027569, NM_010590, NM_173189, NM_028547, NM_009…
BP	GO:0007155~cell adhesion	3.21281e-08	NM_010112, NM_013723, NM_009845, NM_009502, NM_001080814, NM_001111324, NM_138672, NM_033583, NM_133654, NM_001190912, NM_183221, NM_176930, NM_023370, NM_009271, NM_177863, NM_001198811, NM_133847, NM_001025395, NM_001111059, NM_001101510, NM_207298, NM_175168, NM_021500, NM_022321, NM_001080780, NM_010930, NM_080457, NM_007731, NM_181277, NM_008684, NM_011856, NM_008483, NM_008485, NM_008484, N…
BP	GO:0006351~transcription, DNA-templated	4.18107e-07	NM_001159569, NM_001145936, NM_001252583, NM_001145935, NM_177733, NM_001159568, NM_019789, NM_001252582, NM_001159567, NM_027732, NM_139227, NM_008578, NM_001081436, NM_011437, NM_001081431, NM_011536, NM_001164080, NM_001164081, NM_001081417, NM_011448, NR_033586, NM_011546, NM_013685, NM_011548, NM_011549, NM_001251833, NM_001080979, NM_027007, NM_026079, NM_027475, NM_001159548, NM_025854, NM…
BP	GO:0030335~positive regulation of cell migration	2.37198e-06	NM_001080774, NM_008809, NM_001080775, NM_013723, NM_011580, NM_009954, NM_001025257, NM_023061, NM_008105, NM_001025250, NM_001164050, NM_016802, NM_001126047, NM_001005510, NM_001164052, NM_001164051, NM_027924, NM_001113481, NM_001130456, NM_001109991, NM_010208, NM_001080780, NM_001008702, NM_010570, NM_010104, NM_001164049, NM_001081212, NM_009505, NM_001110267, NM_001037905, NM_001110268, N…
BP	GO:0045893~positive regulation of transcription, DNA-templated	3.09281e-06	NM_001002929, NM_008601, NM_001081001, NM_001253887, NM_010113, NM_001253886, NM_007922, NM_001037764, NM_001253885, NM_001033713, NM_019791, NM_011437, NM_001025597, NM_001160251, NM_026505, NM_001081092, NM_001038695, NM_019506, NM_009271, NM_009036, NM_001025395, NM_053202, NM_001008702, NM_001080780, NM_008916, NM_013693, NM_001037905, NM_011448, NM_009021, NM_008685, NM_013685, NM_008689, NM…
BP	GO:0045944~positive regulation of transcription from RNA polymerase II promoter	4.41375e-06	NM_001159569, NM_008601, NM_001159568, NM_001253887, NM_001159567, NM_001253886, NM_001037764, NM_001253885, NM_139227, NM_008578, NM_022721, NM_011437, NM_001025597, NM_001081092, NM_019506, NM_023371, NM_145857, NM_148948, NM_199322, NM_013693, NM_001081417, NM_011448, NM_001110267, NM_001110268, NM_001085416, NM_001085415, NM_013685, NM_011546, NM_001025589, NM_001039537, NM_001110266, NM_0115…
BP	GO:0007605~sensory perception of sound	1.67133e-05	NM_001079908, NM_028021, NM_001079909, NM_007384, NM_008281, NM_013624, NM_031163, NM_010862, NM_001083616, NM_001159598, NM_023370, NM_001111016, NM_001081142, NM_021408, NM_080450, NM_010206, NM_172834, NM_139310, NM_176847, NM_001025245, NM_001103171, NM_001081417, NM_007728, NM_001271540, NM_007729, NM_028981, NM_001025067, NM_182698, NM_001177567, NR_045556, NM_175272, NM_023449, NM_007742, …
BP	GO:0007275~multicellular organism development	3.48291e-05	NM_001159569, NM_008601, NM_001253889, NM_001253888, NM_001159568, NM_001159567, NM_024200, NM_033509, NM_001080389, NM_001161432, NM_001080388, NM_022721, NM_001025597, NM_001033793, NM_054085, NM_146188, NM_011536, NM_001077595, NM_001077596, NM_001198811, NM_001008702, NM_010084, NM_054068, NM_001164080, NM_001164081, NM_001242349, NM_175485, NM_013694, NM_009986, NM_013693, NM_007731, NM_0074…
BP	GO:0006355~regulation of transcription, DNA-templated	6.19237e-05	NM_001159569, NM_001145936, NM_001252583, NM_001145935, NM_177733, NM_001159568, NM_019789, NM_001159567, NM_001252582, NM_027732, NM_139227, NM_008578, NM_001081436, NM_011437, NM_144901, NM_011536, NM_001164080, NM_001164081, NM_145483, NM_001081417, NM_011448, NR_033586, NM_011546, NM_013685, NM_011548, NM_007868, NM_011549, NM_001033530, NM_001080979, NM_026079, NM_027475, NM_001159548, NM_02…
BP	GO:0001525~angiogenesis	7.7596e-05	NM_001079908, NM_001079909, NM_001166643, NM_001166642, NM_010113, NM_199473, NM_013885, NM_001025257, NM_010431, NM_001164805, NM_009500, NM_023061, NM_015801, NM_022721, NM_001079869, NM_010121, NM_001025250, NM_001037722, NM_176930, NM_019506, NM_028544, NM_011536, NM_001109991, NM_010206, NM_139001, NM_007403, NM_148948, NM_010930, NM_001042659, NM_007447, NM_009505, NM_001110267, NM_00111026…
BP	GO:0035556~intracellular signal transduction	7.91614e-05	NM_001166603, NM_015812, NM_201519, NM_001166604, NM_007928, NM_021306, NM_001185020, NM_001253889, NM_001253888, NM_001185021, NM_027144, NM_009703, NM_080444, NM_001195025, NM_027539, NM_010070, NM_009500, NM_175752, NM_001045964, NM_144804, NM_001080389, NM_001170567, NM_001080388, NM_028778, NM_008856, NM_009006, NM_199011, NM_009271, NM_145857, NM_001025395, NM_009652, NM_010104, NM_00107770…
BP	GO:0006468~protein phosphorylation	9.15894e-05	NM_001174054, NM_201519, NM_007928, NM_001174053, NM_001185020, NM_001253889, NM_001253888, NM_001185021, NM_009703, NM_001195025, NM_001195229, NM_027539, NM_007439, NM_001045964, NM_023663, NM_001080389, NM_028778, NM_001080388, NM_001159774, NM_008856, NM_009582, NM_054085, NM_009006, NM_009271, NM_001025395, NM_173021, NM_010206, NM_175168, NM_010208, NM_009652, NM_001080780, NM_011299, NM_17…
BP	GO:0016310~phosphorylation	0.000133182	NM_001174054, NM_201519, NM_007928, NM_001174053, NM_001185020, NM_013785, NM_001253889, NM_001253888, NM_001185021, NM_029031, NM_009703, NM_001195025, NM_001195229, NM_027539, NM_001024917, NM_007439, NM_001045964, NM_023663, NM_001080389, NM_028778, NM_001080388, NM_001159774, NM_008856, NM_009582, NM_054085, NM_009006, NM_199011, NM_009271, NM_021273, NM_001025395, NM_145501, NM_010206, NM_01…
BP	GO:0016477~cell migration	0.000189565	NM_008809, NM_011580, NM_013723, NM_009954, NM_001256224, NM_023668, NM_001025257, NM_172802, NM_009500, NM_181066, NM_177839, NM_172747, NM_183225, NM_001025250, NM_016802, NM_026505, NM_001190830, NM_173182, NM_010576, NM_009271, NM_001025395, NM_008996, NM_175168, NM_001247984, NM_001136073, NM_007495, NM_007447, NM_001110267, NM_009505, NM_001110268, NM_016788, NM_001110266, NM_134089, NM_009…
BP	GO:0030154~cell differentiation	0.000190279	NM_001174054, NM_001174053, NM_008601, NM_001253889, NM_001253888, NM_025719, NM_027732, NM_031374, NM_024203, NM_016663, NM_001080389, NM_001161432, NM_001080388, NM_022721, NM_011437, NM_001160251, NM_008856, NM_023223, NM_001038627, NM_057171, NM_001008702, NM_001077705, NM_010084, NM_001114116, NM_001199044, NM_013694, NM_007731, NM_007447, NM_011448, NM_001037905, NM_001110267, NM_001111314,…
BP	GO:0000122~negative regulation of transcription from RNA polymerase II promoter	0.000277124	NM_008601, NM_019789, NM_001160251, NM_001025597, NM_148948, NM_001164080, NM_001164081, NM_013693, NM_009986, NM_011448, NM_001110267, NM_011856, NM_001110268, NM_013685, NM_177922, NM_011546, NR_045611, NM_001110266, NM_011548, NM_009824, NM_009324, NM_025854, NM_001159548, NM_201637, NM_133791, NM_001159549, NM_176850, NM_008716, NM_011550, NM_001083967, NM_001204281, NM_001204280, NM_021455, …
BP	GO:0030198~extracellular matrix organization	0.000296348	NM_001253702, NR_045578, NM_008606, NM_153091, NM_172460, NM_001253887, NM_001253886, NM_001253885, NM_001164785, NM_009522, NM_001080930, NM_007733, NM_147776, NM_007467, NM_025685, NM_009685, NM_001014424, NM_008305, NM_026184, NM_025684, NM_001109991, NM_026763, NM_009929, NM_001014422, NM_001014423, NM_181395, NM_053185, NM_177431, NM_009257, NM_178790, NM_013693, NM_011448, NM_016919, NM_010…
BP	GO:0050773~regulation of dendrite development	0.000342511	NM_177343, NM_177261, NM_177782, NM_016802, NM_001159725, NM_177357, NM_023223, NM_019688, NM_008998, NM_021286, NM_001204166, NM_001204165
BP	GO:0010923~negative regulation of phosphatase activity	0.000415163	NM_027556, NM_027171, NM_011807, NM_030207, NM_001185020, NM_198703, NM_001040086, NM_001185021, NM_001199083, NM_027353, NM_183154, NM_001199084, NM_007924, NM_183141, NM_001163749, NM_026367, NM_001005511, NM_138950, NM_153407, NM_001045528, NM_001005420, NM_001033258, NM_001101535
BP	GO:0008360~regulation of cell shape	0.000534775	NM_001205336, NM_001159591, NM_028021, NM_015756, NM_027180, NM_001081477, NM_023320, NM_008281, NM_001025257, NM_133955, NM_139234, NM_015802, NM_001025250, NM_026505, NM_139232, NM_139233, NM_013813, NM_011370, NM_001077595, NM_175260, NM_001077596, NM_020006, NM_172395, NM_010208, NM_009505, NM_001110267, NM_001163774, NM_010734, NM_001110268, NM_134002, NM_010833, NM_007728, NM_001042699, NM_…
BP	GO:0003007~heart morphogenesis	0.000761904	NM_008092, NM_009324, NM_015734, NM_028004, NM_001025257, NM_153588, NM_001253905, NM_001112798, NM_001253904, NM_031163, NM_010149, NM_015802, NM_001025250, NM_011724, NM_010094, NM_176996, NM_183221, NM_001113515, NM_010227, NM_011652, NM_001194940, NM_001194941, NM_008957, NM_011305, NM_001081417, NM_009505, NM_001110267, NM_001110268, NM_007729, NM_001122667, NM_001110266, NM_011424, NM_011406
BP	GO:0002062~chondrocyte differentiation	0.000920186	NM_008305, NM_001113209, NM_001079908, NM_001079909, NM_010206, NM_007554, NM_133665, NM_011199, NM_009926, NM_010930, NM_019732, NM_009520, NM_031163, NM_011448, NM_001113210, NM_009527, NM_178661, NM_008687, NM_001083935, NM_008156, NM_013518, NM_001083936, NM_001113515
BP	GO:0007601~visual perception	0.00103389	NM_023727, NM_001177900, NM_145840, NM_001165934, NM_007742, NM_146246, NM_001205102, NM_031163, NM_147217, NM_001168515, NM_001002896, NM_001190313, NM_001190314, NM_011881, NM_001113515, NM_021408, NM_015745, NM_008938, NM_054068, NM_054053, NM_001256082, NM_053077, NM_001256083, NM_023879, NM_019454, NM_008663, NM_007729, NM_010137, NM_008483, NM_147126, NM_001007576, NM_001033242, NM_019582, …
BP	GO:0046777~protein autophosphorylation	0.00104461	NM_001159591, NM_001174054, NM_008809, NM_001079908, NM_007928, NM_016713, NM_001079909, NM_001174053, NM_001185020, NM_001185021, NM_007439, NM_001045964, NM_001080389, NM_001080388, NM_001159631, NM_010121, NM_001190830, NM_009582, NM_010025, NM_009271, NM_007395, NM_001025395, NM_010206, NM_173021, NM_010208, NM_001110224, NM_001199083, NM_001110223, NM_001110222, NM_001199084, NM_177922, NM_1…
BP	GO:0030334~regulation of cell migration	0.00139383	NM_001033272, NM_016713, NM_016780, NM_001077398, NM_008882, NM_008883, NM_024226, NM_009502, NM_001045964, NM_018873, NM_001002011, NM_016802, NM_176893, NM_001163464, NM_010590, NM_010227, NM_001045959, NM_019390, NM_009652, NM_009472, NM_001165894, NM_001164639, NM_009289, NM_010154, NM_001256973, NM_001111102, NM_011520, NM_001081171, NM_025659, NM_172775
BP	GO:0042127~regulation of cell proliferation	0.00155083	NM_001113198, NM_001079908, NM_001079909, NM_008601, NM_001081001, NM_010431, NM_007439, NM_030693, NM_025923, NR_027505, NM_057171, NM_023371, NM_009271, NM_001025395, NM_007953, NM_010206, NM_023719, NM_008957, NM_010208, NM_198960, NM_007566, NM_001134391, NM_011610, NM_013693, NM_011448, NM_007632, NM_016788, NM_031159, NM_001256973, NR_028499, NM_025910, NR_033136, NM_144528, NM_001136104, N…
BP	GO:0007010~cytoskeleton organization	0.00163874	NM_001081477, NM_133833, NM_133955, NM_134448, NM_198649, NM_001081028, NM_001114399, NM_133730, NM_001080948, NM_015802, NM_016802, NM_177282, NM_001177985, NM_013813, NM_001002896, NM_001270475, NM_011700, NM_153396, NM_001110796, NM_010590, NM_001194940, NM_153106, NM_001194941, NM_133206, NM_001024526, NM_021500, NM_009652, NM_172500, NM_019831, NM_178365, NM_001165894, NM_001168622, NM_01144…
BP	GO:0038063~collagen-activated tyrosine kinase receptor signaling pathway	0.00195699	NM_007734, NM_001198833, NM_007584, NM_007742, NM_053185, NM_172962, NM_001198831, NM_009932, NM_009931
BP	GO:0016569~covalent chromatin modification	0.00215326	NM_172552, NM_001253887, NM_001253886, NM_001253885, NM_054078, NM_001109687, NM_001081045, NM_001109686, NM_001001984, NM_199196, NM_027384, NM_001025597, NM_001045523, NM_029274, NM_001038695, NM_001005866, NM_057171, NM_021531, NM_144787, NM_009685, NM_001033430, NM_145993, NM_001163018, NM_031878, NM_183138, NM_001040400, NM_008739, NM_177224, NM_173066, NM_007623, NM_001081417, NM_001253857,…
BP	GO:0016055~Wnt signaling pathway	0.00217001	NM_001199137, NM_001159591, NM_001113198, NM_001199136, NM_207623, NM_007928, NM_172460, NM_008601, NM_001141930, NM_175179, NM_023465, NM_001256224, NM_001128169, NM_001080389, NM_001080388, NM_022721, NM_001080924, NM_001159598, NM_001128171, NM_001128170, NM_172668, NM_175168, NM_001008702, NM_001042659, NM_001163660, NM_023403, NM_001037905, NM_134002, NM_019706, NM_023118, NM_028721, NM_0268…
BP	GO:0016571~histone methylation	0.00223385	NM_001163632, NM_001081383, NM_029947, NM_001004147, NM_009122, NM_146177, NM_001163018, NM_145830, NM_001012518, NM_008739, NM_001109687, NM_001109686, NM_010788, NM_199196, NM_172545, NM_001163630, NM_001163631, NM_153141, NM_001115018, NM_021531
BP	GO:0048661~positive regulation of smooth muscle cell proliferation	0.00233592	NM_008809, NM_016780, NM_011580, NM_010415, NM_007554, NM_001197322, NM_001197321, NM_001025257, NM_018865, NM_001205314, NM_010431, NM_008878, NM_008716, NM_001205313, NM_001025250, NM_007901, NM_027924, NM_010591, NM_010442, NM_053202, NM_009652, NM_010104, NM_013693, NM_001165894, NM_001110267, NM_009505, NM_001110268, NM_001146268, NM_010851, NM_001110266, NM_009281, NM_029926, NM_009283
BP	GO:0048008~platelet-derived growth factor receptor signaling pathway	0.00237447	NM_001025395, NM_008809, NM_133942, NM_016780, NM_001109992, NM_001198839, NM_023719, NM_001039086, NM_001039087, NM_009954, NM_008982, NM_011202, NM_001033313, NM_001146268, NM_054050, NM_001135657, NM_001136104, NM_009595, NM_001009935, NM_027924, NM_009271, NM_009163
BP	GO:0007399~nervous system development	0.00247639	NM_001174054, NM_001166603, NM_001166604, NM_144800, NM_001174053, NM_001081633, NM_023668, NM_001171616, NM_175752, NM_007439, NM_001171615, NM_001033713, NM_001014761, NM_023223, NM_001177650, NM_001130456, NM_029947, NM_015823, NM_009652, NM_001080780, NM_001146180, NM_010200, NM_001110267, NM_009505, NM_008684, NM_001110268, NM_001111314, NM_011546, NM_013685, NM_001110266, NM_001077514, NM_0…
BP	GO:0048009~insulin-like growth factor receptor signaling pathway	0.00303459	NM_010121, NM_009652, NM_010570, NM_146112, NM_010345, NM_001077495, NM_001177629, NM_001110212, NM_031408, NM_001165894
BP	GO:0050808~synapse organization	0.00307857	NM_001190466, NM_022887, NM_178005, NM_010091, NM_033583, NM_172668, NM_011348, NM_009527, NM_001160318, NM_008483, NM_008729, NM_023371, NM_008940
BP	GO:0002053~positive regulation of mesenchymal cell proliferation	0.00307857	NM_001079908, NM_001079909, NM_053202, NM_010206, NM_001197322, NM_001197321, NM_010570, NM_009524, NM_008086, NM_001256224, NM_001025257, NM_001205314, NM_001081212, NM_009505, NM_001110267, NM_011448, NM_001110268, NM_001205313, NM_001025250, NM_009893, NM_176996, NM_001110266, NM_008514, NM_013518, NM_009283
BP	GO:0001934~positive regulation of protein phosphorylation	0.00387164	NM_008092, NM_001256224, NM_001025257, NM_181066, NM_178220, NM_001025250, NM_033602, NM_001159598, NM_023371, NM_001164172, NM_009652, NM_001008702, NM_177078, NM_013693, NM_130886, NM_001110267, NM_009505, NM_001037905, NM_011448, NM_007632, NM_001110268, NM_177922, NM_023118, NM_177231, NM_016915, NM_001110266, NM_021604, NM_001081114, NM_007829, NM_011944, NM_009826, NM_013660, NM_001102400, …
BP	GO:0009749~response to glucose	0.00393007	NM_021332, NM_011580, NM_008985, NM_009811, NM_023719, NM_001162415, NM_008261, NM_008119, NM_019913, NM_001112798, NM_001081212, NM_011480, NM_172257, NM_001168521, NM_007734, NM_016802, NM_172795, NM_001164528, NM_011145, NM_008156, NM_011406, NM_008149, NM_001009935, NM_021455
BP	GO:0006813~potassium ion transport	0.00394831	NM_022887, NM_001038607, NM_019789, NM_080465, NM_201531, NM_018731, NM_008121, NM_001252656, NM_001252655, NM_172805, NM_021275, NM_133690, NM_008426, NM_010598, NM_008429, NM_178405, NM_010597, NM_001252654, NM_001081142, NM_008422, NM_175462, NM_010600, NM_008421, NM_001111331, NM_010601, NM_010608, NM_007724, NM_032397, NM_146037, NM_007472, NM_001145403, NM_053195, NM_001271628, NR_028499, N…
BP	GO:0071277~cellular response to calcium ion	0.00438499	NM_010591, NM_010592, NM_010600, NM_001038607, NM_009622, NM_010104, NM_009524, NM_001256224, NM_013885, NM_001146183, NM_139150, NM_001033713, NM_054053, NM_001136057, NM_001267711, NM_133914, NM_001267710, NM_001081175, NM_008156, NM_009947, NM_001039103, NM_138301, NM_007908
BP	GO:0002009~morphogenesis of an epithelium	0.00459294	NM_175473, NM_001136082, NM_008267, NM_009524, NM_001256224, NM_001164080, NM_001164081, NM_009502, NM_009257, NM_023663, NM_001205270, NM_172798, NM_008010, NM_008514, NM_001163216, NM_001163217, NM_011536, NM_001163215
BP	GO:0034765~regulation of ion transmembrane transport	0.00518967	NM_134142, NM_007384, NM_001038607, NM_019789, NM_013885, NM_007578, NM_172469, NM_001252059, NM_201531, NM_001252656, NM_001252655, NM_172805, NM_001014761, NM_001083616, NM_018852, NM_021275, NM_008426, NM_010598, NM_008429, NM_010597, NM_001252654, NM_001077499, NM_001081142, NM_008422, NM_028752, NM_010600, NM_011323, NM_008421, NM_001042489, NM_001111331, NM_007583, NM_010601, NM_145853, NM_…
BP	GO:0042327~positive regulation of phosphorylation	0.00538161	NM_133700, NM_153505, NM_011580, NM_031174, NM_010570, NM_010113, NM_010345, NM_008397, NM_001177629, NM_133249, NM_011881, NM_007447
BP	GO:0030900~forebrain development	0.00586187	NM_001113209, NM_001163453, NM_001163451, NM_001163450, NM_009827, NM_007554, NM_153588, NM_001253905, NM_001253904, NM_009218, NM_008716, NM_022987, NM_015802, NM_001025597, NM_009893, NM_027426, NM_007467, NM_001005866, NM_009271, NM_013931, NM_001025395, NM_008306, NM_001194940, NM_001194941, NM_001003953, NM_009409, NM_001163448, NM_001163447, NM_001163449, NM_009530, NM_001205270, NM_0011132…
BP	GO:0048514~blood vessel morphogenesis	0.00591955	NM_010228, NM_001079908, NM_011580, NM_001079909, NM_010206, NM_010104, NM_001025257, NM_010431, NM_008238, NM_153588, NM_008878, NM_001110267, NM_009505, NM_001110268, NM_001025250, NM_001122667, NM_001110266, NM_019506, NM_009697, NM_009931
BP	GO:0034504~protein localization to nucleus	0.00591955	NM_011448, NM_010091, NM_011086, NM_001002011, NM_019390, NM_176996, NM_007554, NM_001110100, NM_016812, NM_001005510, NM_010570, NM_001111102, NM_013850, NM_007742, NM_001033324
BP	GO:0048843~negative regulation of axon extension involved in axon guidance	0.00617586	NM_013660, NM_013661, NM_011348, NM_001126047, NM_009524, NM_001256224, NM_009522, NM_011349, NM_008883, NM_011350, NM_001113481, NM_001130456, NM_013662
BP	GO:0034446~substrate adhesion-dependent cell spreading	0.00624911	NM_001025395, NM_016780, NM_008996, NM_178702, NM_018873, NM_010683, NM_172924, NM_173182, NM_153795, NM_174850, NM_001081171, NM_001001309, NM_009271, NM_010576
BP	GO:0043507~positive regulation of JUN kinase activity	0.00624911	NM_001163453, NM_001163451, NM_001163450, NM_009524, NM_001256224, NM_033509, NM_008361, NM_001039701, NM_009733, NM_022721, NM_031167, NM_022012, NM_001159598, NM_001159562, NM_013931, NM_009399, NM_013710, NM_001159538, NM_010104, NM_001163448, NM_001042659, NM_001163447, NM_013693, NM_001163449, NM_001081292
BP	GO:0007173~epidermal growth factor receptor signaling pathway	0.00641309	NM_001025395, NM_001109992, NM_001198839, NM_010415, NM_009954, NM_010113, NM_007619, NM_011202, NM_011448, NM_007568, NM_031199, NM_007400, NM_009615, NM_001136104, NM_009595, NM_009271, NM_001033238, NM_001081133
BP	GO:0006810~transport	0.00748187	NM_001080774, NM_001080775, NM_019789, NM_001163590, NM_026730, NM_001163591, NM_001166503, NM_019799, NM_027448, NM_001134791, NM_028873, NM_001166501, NM_134038, NM_001111111, NM_001081097, NM_001008702, NM_007724, NM_198710, NM_007455, NM_028981, NM_001081320, NM_001168643, NM_016745, NM_001168645, NM_001168644, NM_001081084, NM_001168646, NM_026614, NM_001163337, NM_001163336, NM_184088, NM_0…
BP	GO:0030705~cytoskeleton-dependent intracellular transport	0.00770703	NM_008440, NM_008441, NM_001110315, NM_207682, NM_001081177, NM_008449, NM_001097621, NM_153103, NM_001081133
BP	GO:0032869~cellular response to insulin stimulus	0.00773055	NM_009204, NM_007415, NM_184088, NM_001205314, NM_177330, NM_009480, NM_001205313, NM_145491, NM_001077495, NM_008149, NM_009271, NM_007908, NM_001025395, NM_013672, NM_007955, NM_011671, NM_001081014, NM_009652, NM_010570, NM_008916, NM_011796, NM_001134391, NM_001165894, NM_001081212, NM_001267711, NM_001267710, NM_031159, NM_172146, NM_008156, NM_009283
BP	GO:0042472~inner ear morphogenesis	0.00797655	NM_001079908, NM_001079909, NR_045556, NM_009524, NM_001256224, NM_009522, NM_031163, NM_010658, NM_134157, NM_010862, NM_011040, NM_023370, NM_013518, NM_001252635, NM_001081142, NM_001113515, NM_010206, NM_001039546, NM_176847, NM_001103171, NM_001081417, NM_001256082, NM_001256083, NM_009886, NM_008663, NM_007729, NM_182698, NM_001001309, NM_146260, NM_001256081
BP	GO:0071467~cellular response to pH	0.00900086	NM_175493, NM_010301, NM_028752, NM_009597, NM_008156, NM_001042489
BP	GO:0043931~ossification involved in bone maturation	0.00900086	NM_013660, NM_016802, NM_183221, NM_009109, NM_172775
BP	GO:2000347~positive regulation of hepatocyte proliferation	0.00900086	NM_207653, NM_001110252, NM_001080118, NM_134027, NM_001166402, NM_008281, NM_009522, NM_009397
BP	GO:0090630~activation of GTPase activity	0.00925174	NM_022887, NM_001166643, NM_198664, NM_001166642, NM_009524, NM_001256224, NM_023668, NM_134023, NM_138681, NM_198647, NM_001081499, NM_001112714, NM_001003719, NM_133910, NM_001113364, NM_028854, NM_019994, NM_001113362, NM_194334, NM_001033960, NM_146121, NM_019636, NM_178650, NM_001033348, NM_144522, NM_134089, NM_172443
BP	GO:0008219~cell death	0.00934127	NM_010442, NM_013492, NM_001252542, NM_001252541, NM_007578, NM_001252059, NM_001242419, NM_001252060, NM_009733, NM_001252061, NM_001081292, NM_022012, NM_178682, NM_001159598, NM_001174107, NM_007983, NM_010128, NM_001082476, NM_008940
BP	GO:0031338~regulation of vesicle fusion	0.00934127	NM_001113364, NM_028854, NM_001113362, NM_194334, NM_198664, NM_134023, NM_198647, NM_146121, NM_001033960, NM_001081499, NM_019636, NM_178650, NM_144522, NM_133910, NM_172443
BP	GO:0008104~protein localization	0.0100513	NM_001199137, NM_001145958, NM_001199136, NM_001163453, NM_008383, NM_001163451, NR_037908, NM_001163450, NM_008449, NM_011962, NM_010788, NM_178655, NM_176930, NM_175325, NM_028018, NM_001146031, NM_133788, NM_013931, NM_008305, NM_001130000, NM_172668, NM_172564, NM_001129999, NM_001035533, NM_001163448, NM_001163447, NM_001035532, NM_001163449, NM_028074, NM_010350, NM_182694, NM_172122, NM_00…
BP	GO:0001764~neuron migration	0.0101689	NM_007928, NM_009827, NM_001004177, NM_080437, NM_001253887, NM_001253886, NM_001253885, NM_023668, NM_008553, NM_153588, NM_001080814, NM_001080389, NM_001080388, NM_019446, NM_001190912, NM_017392, NM_001164186, NM_175325, NM_010025, NM_001081160, NM_009685, NM_175260, NM_177129, NM_198702, NM_009409, NM_010280, NM_001205204, NM_001110224, NM_001110223, NM_007495, NM_001110222, NM_001042752, NM…
BP	GO:0070208~protein heterotrimerization	0.01054	NM_010301, NM_011717, NM_019959, NM_001204129, NM_028331, NM_026763, NM_212438, NM_007743, NR_033525, NM_007742, NM_009933, NM_001204130
BP	GO:0043113~receptor clustering	0.0105613	NM_010227, NM_007864, NM_011807, NM_015823, NM_172668, NM_001170746, NM_001037127, NM_007578, NM_001252059, NM_010944, NM_001037128, NM_001037129, NM_010091, NM_001109752, NM_001037130, NM_001252060, NM_001252061, NM_001170745, NM_001165996, NM_021604, NM_010576
BP	GO:0019933~cAMP-mediated signaling	0.0112396	NM_021332, NM_138305, NM_009623, NM_009624, NM_053271, NM_001159537, NM_013571, NM_001159536, NM_019688, NM_009622, NM_001204166, NM_001204165, NM_001256383, NM_011448, NM_011995, NM_001256382, NM_199011, NM_001110796
BP	GO:0019217~regulation of fatty acid metabolic process	0.0112572	NM_011480, NM_010121, NM_001001144, NM_001103162, NM_173395, NM_011144, NM_001113418, NM_153501
BP	GO:1903364~positive regulation of cellular protein catabolic process	0.0112572	NM_001190466, NM_001159963, NM_010833, NM_175179, NM_001166402, NM_001104617, NM_009041, NM_009397
BP	GO:0008344~adult locomotory behavior	0.011324	NM_022887, NR_045556, NM_009124, NM_146112, NM_008119, NM_207667, NM_013622, NM_010788, NM_001110212, NM_001098225, NM_013624, NM_144926, NM_172618, NM_177357, NM_026876, NM_178405, NM_023370, NM_001252635, NM_001077499, NM_001199305, NM_001252566, NM_011323, NM_007878, NM_001007221, NM_001007220, NM_001252567, NM_027060, NM_021286
BP	GO:0051044~positive regulation of membrane protein ectodomain proteolysis	0.0113624	NM_030880, NM_007403, NM_008156, NM_028733, NM_011610, NM_013693, NM_008361, NM_177740
BP	GO:0048813~dendrite morphogenesis	0.0115684	NM_016713, NM_001045959, NM_172668, NM_001081378, NM_001004177, NM_001085492, NM_007578, NM_001110224, NM_001252059, NM_001110223, NM_001110222, NM_001033713, NM_001045964, NM_001190466, NM_010091, NM_001252060, NM_031174, NM_001252061, NM_176893, NM_017392, NM_019582, NM_001136104, NM_009595, NM_010025
BP	GO:0001755~neural crest cell migration	0.013603	NM_013660, NM_013661, NM_011348, NM_001080780, NM_175306, NM_011349, NM_010431, NM_011437, NM_009050, NM_010154, NM_001126047, NM_176996, NM_001161797, NM_001081171, NM_011350, NM_001113481, NM_013662, NM_001130456
BP	GO:0071526~semaphorin-plexin signaling pathway	0.0139948	NM_010227, NM_013660, NM_013661, NM_011348, NM_001126047, NM_008881, NM_008882, NM_008883, NM_011350, NM_001113481, NM_172775, NM_001130456, NM_013662
BP	GO:0007257~activation of JUN kinase activity	0.0139948	NM_011944, NM_001163453, NM_001102400, NM_001163451, NM_001163450, NM_009524, NM_001042557, NM_001256224, NM_001025430, NM_139234, NM_001199203, NM_009733, NM_001199205, NM_001199204, NM_022012, NM_139232, NM_139233, NM_001159598, NM_009006, NM_013931, NM_001164172, NM_027569, NM_001008702, NM_001163448, NM_011201, NM_001163447, NM_001163449, NM_001037905, NM_012016, NM_023118, NM_001025429, NM_0…
BP	GO:0007254~JNK cascade	0.0139948	NM_001164172, NM_011944, NM_001163643, NM_001163453, NM_001163451, NM_001163450, NM_001042557, NM_009524, NM_001256224, NM_001163448, NM_207667, NM_001163447, NM_001163449, NM_013693, NM_001081567, NM_019459, NM_022012, NM_010851, NM_009582, NM_009158, NM_029926, NM_013931
BP	GO:0030199~collagen fibril organization	0.0141141	NM_008606, NM_015734, NM_009926, NM_011962, NM_007743, NM_007742, NM_181277, NM_008878, NM_007737, NM_031163, NM_007729, NM_009930, NM_001113515
BP	GO:0007229~integrin-mediated signaling pathway	0.0145686	NM_016780, NM_009954, NM_001164785, NM_001098225, NM_016802, NM_001037722, NM_153795, NM_001110778, NM_009615, NM_007401, NM_009614, NM_009271, NM_010576, NM_001113514, NM_001025395, NM_001109992, NM_001198839, NM_010208, NM_007403, NM_010084, NM_009613, NM_008397, NM_011202, NM_177431, NM_001007221, NM_001007220, NM_175506, NM_133721, NM_001081171, NM_001001309, NM_009930
BP	GO:0006897~endocytosis	0.0146599	NM_001159591, NM_009305, NM_010766, NM_194341, NM_001252658, NM_178220, NM_001271599, NM_001252659, NM_008998, NM_028733, NM_001045528, NM_001177650, NM_026267, NM_026769, NM_172668, NM_008996, NM_001008702, NM_178365, NM_001037905, NM_134002, NM_016788, NM_023118, NM_177231, NM_177461, NM_001040106, NM_013825, NM_177762, NM_001115009, NM_001102400, NM_029094, NM_177158, NM_008720, NM_080557, NM_…
BP	GO:0001701~in utero embryonic development	0.0155312	NM_008092, NM_008809, NM_001163282, NM_001079908, NM_001163453, NM_001079909, NM_144800, NM_001163451, NM_001081378, NM_001163450, NM_001197322, NM_001197321, NM_011962, NM_007488, NM_001025257, NM_001001984, NM_153588, NM_001253905, NM_007924, NM_001253904, NM_010928, NM_011437, NM_001025250, NM_001159598, NM_013630, NM_134135, NM_007395, NM_175260, NM_011652, NM_053202, NM_010206, NM_008957, NM…
BP	GO:0042787~protein ubiquitination involved in ubiquitin-dependent protein catabolic process	0.0155575	NM_001170643, NM_177614, NM_015735, NM_026097, NM_175300, NM_010418, NM_001001883, NM_172655, NM_029438, NM_007619, NM_181421, NM_011787, NM_001164571, NM_025389, NM_001164570, NM_178065, NM_172618, NM_001007465, NM_001038627, NM_011247, NR_027505, NM_001171026, NM_030564, NM_001081348, NM_025991, NM_021500, NM_145361, NM_146042, NM_207272, NM_177312, NM_172448, NM_030251, NM_027060, NM_001164569…
BP	GO:0048839~inner ear development	0.0160317	NM_010195, NM_008809, NR_045556, NM_008551, NM_031163, NM_010386, NM_023370, NM_001252635, NM_001190313, NM_001113515, NM_001033260, NM_001109992, NM_001001892, NM_001039546, NM_011202, NM_001205270, NM_001190343, NM_001256082, NM_054053, NM_001256083, NM_001146268, NM_146014, NM_008663, NM_001190344, NM_008010, NM_008622, NM_001163216, NM_001163217, NM_008888, NM_001256081, NM_001163215, NM_1456…
BP	GO:0032456~endocytic recycling	0.0160628	NM_133838, NM_001162869, NM_001162868, NM_001159725, NM_181347, NM_080557, NM_021433, NM_153140, NM_177461, NM_008998, NM_001195633, NM_001166501, NM_174850
BP	GO:0046854~phosphatidylinositol phosphorylation	0.0160628	NM_145501, NM_008384, NM_013785, NM_029094, NM_001164049, NM_008840, NM_001164050, NM_001082483, NM_001031814, NM_001164052, NM_001164051, NM_001033213, NM_001077495, NM_001029837
BP	GO:0035023~regulation of Rho protein signal transduction	0.0160639	NM_001033272, NM_028027, NM_198604, NM_027144, NM_009500, NM_139234, NM_001003912, NM_015802, NM_138752, NM_177357, NM_139232, NM_139233, NM_026146, NM_001004156, NM_001194940, NM_013710, NM_001194941, NM_001159538, NM_001111314, NM_177782, NM_001166413, NM_001122998, NM_001081302, NM_029332, NM_001081116, NM_001083912
BP	GO:0007416~synapse assembly	0.0166964	NM_001113373, NM_198702, NM_007567, NM_001039546, NM_007578, NM_001252059, NM_001081370, NM_010322, NM_010788, NM_011995, NM_031174, NM_001252060, NM_001252061, NM_001190912, NM_021423, NM_001252074, NM_021604, NM_001110796
BP	GO:0045494~photoreceptor cell maintenance	0.0170974	NM_001145958, NM_021408, NM_172460, NR_045556, NM_145598, NM_146246, NM_176847, NM_032393, NM_001173506, NM_054053, NM_172122, NM_027448, NM_028721, NM_175325, NM_023370, NM_001252635, NM_178914
BP	GO:0072015~glomerular visceral epithelial cell development	0.0171305	NM_010928, NM_013723, NM_015823, NM_019459, NM_001170745, NM_007554, NM_001170746, NM_172410
BP	GO:0045820~negative regulation of glycolytic process	0.0171305	NM_009824, NM_133662, NM_019395, NM_213660, NM_177289, NM_001163430, NM_001109873, NM_213659, NM_019758, NM_011486, NM_181586
BP	GO:0060213~positive regulation of nuclear-transcribed mRNA poly(A) tail shortening	0.0171305	NM_178078, NM_009427, NM_198022, NM_177124, NM_144925, NM_153164, NM_144812, NM_198300, NM_001205226
BP	GO:0050680~negative regulation of epithelial cell proliferation	0.0172259	NM_144800, NM_001102400, NM_007554, NM_009524, NM_001256224, NM_008281, NM_199196, NM_019791, NM_001110252, NM_144848, NM_001077424, NM_011145, NM_001163018, NM_008957, NM_001008702, NM_001146180, NM_008086, NM_019732, NM_001205270, NM_001037905, NM_011448, NM_010157, NM_023118, NM_008010, NM_207707, NM_009029, NM_008514, NM_001163216, NM_001163217, NM_001163215
BP	GO:0007160~cell-matrix adhesion	0.0182615	NM_022887, NM_177863, NM_001198811, NM_010196, NM_010468, NM_016780, NM_177129, NM_001111059, NM_172463, NM_139310, NM_007403, NM_080457, NM_008397, NM_007731, NM_177839, NM_016919, NM_133654, NM_016802, NM_001111048, NM_001001309, NM_009930, NM_010576
BP	GO:0007018~microtubule-based movement	0.0182615	NM_010631, NM_010630, NM_008440, NM_008441, NM_207682, NM_028547, NM_008449, NM_001102615, NM_028964, NM_177222, NM_010617, NM_010616, NM_153103, NM_010623, NM_001110315, NM_001145831, NM_001081177, NM_001145832, NM_173762, NM_001190978, NM_001081330, NM_001097621, NM_001013380, NM_001081133
BP	GO:0090263~positive regulation of canonical Wnt signaling pathway	0.0184346	NM_010195, NM_001025395, NM_175179, NM_009522, NM_007742, NM_009520, NM_001205270, NM_010091, NM_009527, NM_008689, NM_026505, NM_177056, NM_146191, NM_008010, NM_175130, NM_008514, NM_013518, NM_001163216, NM_001163217, NM_023371, NM_009271, NM_001163215
BP	GO:0048266~behavioral response to pain	0.0189646	NM_011582, NM_001013365, NM_001252060, NM_011580, NM_001252061, NM_147776, NM_019789, NM_018852, NM_001111331, NM_007578, NM_001252059, NM_178656
BP	GO:0007595~lactation	0.0198251	NM_001080118, NM_001198833, NM_007584, NM_001198831, NM_001025257, NM_010431, NM_001253905, NM_001253904, NM_009471, NM_009505, NM_001110267, NM_001110268, NM_010121, NM_001025250, NM_134027, NM_010154, NM_011723, NM_001163480, NM_177357, NM_001110266, NM_172146, NM_023525, NM_011424, NM_172962
BP	GO:0050919~negative chemotaxis	0.020457	NM_016780, NM_013660, NM_011348, NM_001126047, NM_016802, NM_009524, NM_001256224, NM_011349, NM_008883, NM_011350, NM_001113481
BP	GO:0001503~ossification	0.0205453	NM_007554, NM_021384, NM_007737, NM_031163, NM_134157, NM_001271599, NM_010121, NM_176996, NM_019972, NM_011606, NM_183426, NM_009399, NM_001113515, NM_013672, NM_009926, NM_011199, NM_010163, NM_019732, NM_133249, NM_007731, NM_011448, NM_007729, NM_001083935, NM_008156, NM_001083936, NM_009285
BP	GO:0043552~positive regulation of phosphatidylinositol 3-kinase activity	0.0210212	NM_010228, NM_001025395, NM_145857, NM_008809, NM_007939, NM_010208, NM_010570, NM_009500, NM_001205270, NM_001146268, NM_010154, NM_008010, NM_001163216, NM_001163217, NM_009271, NM_001163215
BP	GO:0032092~positive regulation of protein binding	0.0211039	NM_207624, NM_007554, NM_009971, NM_001128606, NM_007680, NM_009524, NM_001128607, NM_001256224, NM_009522, NM_011787, NM_001146351, NM_001190466, NM_178220, NM_010121, NM_001113416, NM_026505, NM_177231, NM_013630, NM_008494, NM_001136104, NM_009595, NM_021604, NM_183428
BP	GO:0003401~axis elongation	0.021234	NM_175168, NM_053097, NM_009524, NM_001256224, NM_008514
BP	GO:0045670~regulation of osteoclast differentiation	0.0220138	NM_001113198, NM_027464, NM_007953, NM_008601, NM_007403, NM_008010, NM_001163216, NM_001163217, NM_013693, NM_010731, NM_001178049, NM_001163215, NM_001205270
BP	GO:0030326~embryonic limb morphogenesis	0.0226242	NM_175473, NM_001079908, NM_001079909, NM_172668, NM_010206, NM_007554, NM_008957, NM_148948, NM_009524, NM_001256224, NM_008121, NM_183355, NM_010928, NM_009527, NM_001271628, NM_172798, NM_001160400, NM_008514, NM_013518, NM_001033324, NM_011536
BP	GO:0009612~response to mechanical stimulus	0.0226242	NM_008092, NM_001159569, NM_011580, NM_007384, NM_001159568, NM_007695, NM_001159567, NM_001159570, NM_001205314, NM_010825, NM_001205313, NM_016802, NM_177357, NM_008610, NM_001009935, NM_009271, NM_001025395, NM_010591, NM_010592, NM_023719, NM_008957, NM_001136072, NM_009930, NM_172301, NM_009283
BP	GO:0001843~neural tube closure	0.0229106	NM_022887, NM_015756, NM_007554, NM_009524, NM_001256224, NM_175306, NM_001170785, NM_001001984, NM_001170786, NM_033509, NM_001128151, NM_022987, NM_015802, NM_001126047, NM_175325, NM_001077595, NM_001077596, NM_001194940, NM_011176, NM_001194941, NM_175168, NM_008957, NM_009499, NM_009886, NM_172308, NM_134089, NM_008514, NM_001161797, NM_001042503, NM_177740
BP	GO:0071456~cellular response to hypoxia	0.0234068	NM_013763, NM_009204, NM_001025257, NM_013622, NM_010431, NM_001112798, NM_011491, NM_011514, NM_001025250, NM_001002011, NM_011145, NM_017474, NM_009271, NM_021395, NM_001025395, NM_010442, NM_019390, NM_009652, NM_007403, NM_010104, NM_001271353, NM_178224, NM_010608, NM_001165894, NM_009505, NM_001110267, NM_001110268, NM_007472, NM_010137, NM_001110266, NM_001111102, NM_011406, NM_009285, NM_…
BP	GO:0002376~immune system process	0.0238578	NM_001142681, NM_145226, NM_011965, NM_001169153, NM_010767, NM_010766, NM_007572, NM_007574, NM_027835, NM_011126, NM_018851, NM_001164050, NM_001190830, NM_001164052, NM_001164051, NM_010386, NM_027920, NM_001159393, NM_009006, NM_001097617, NM_001166372, NM_001159396, NM_027381, NM_057171, NM_009271, NM_145857, NM_001025395, NM_010775, NM_010208, NM_001001892, NM_001164049, NM_010734, NM_00969…
BP	GO:0030097~hemopoiesis	0.0242021	NM_134141, NM_008809, NM_001037859, NM_001111059, NM_001081001, NM_011339, NM_013729, NM_026375, NM_001040400, NM_009522, NM_178357, NM_019732, NM_008238, NM_028639, NM_001146268, NM_009578, NM_001025597, NM_133654, NM_001190912, NM_010137, NM_009765, NM_008507, NM_001033324, NM_009163
BP	GO:0048565~digestive tract development	0.0244358	NM_201637, NM_176996, NM_148948, NM_145136, NM_133733, NM_183221, NM_013630, NM_013729, NM_009029, NM_008397, NM_009930, NM_172301
BP	GO:0051497~negative regulation of stress fiber assembly	0.0245749	NM_001194940, NM_001194941, NM_027180, NM_008916, NM_001252442, NM_009707, NM_177548, NM_153412, NM_178754, NM_198096, NM_015802, NM_172872, NM_007901, NM_001081276, NM_001040112, NM_001040111, NM_029709
BP	GO:0048484~enteric nervous system development	0.024724	NM_011437, NM_009050, NM_001080780, NM_001097621, NM_001161797, NM_175306, NM_008553, NM_008888
BP	GO:0007166~cell surface receptor signaling pathway	0.0254177	NM_009845, NM_080437, NM_008727, NM_011019, NM_001113394, NM_007619, NM_001113393, NM_001113392, NM_022721, NM_001164050, NM_001164052, NM_001164051, NM_146420, NM_001099332, NM_009850, NM_007395, NM_021332, NM_011199, NM_009314, NM_008639, NM_010104, NM_001042659, NM_001164049, NM_011610, NM_009886, NM_177366, NM_175681, NM_001167906, NM_001083935, NM_001083936, NM_009842, NM_177469, NM_00100417…
BP	GO:0035987~endodermal cell differentiation	0.0256402	NM_007738, NM_008609, NM_007729, NM_013729, NM_008610, NM_008484, NM_009933, NM_009932, NM_010576
BP	GO:0015758~glucose transport	0.0256402	NM_009204, NM_009652, NM_011505, NM_010104, NM_009535, NM_019810, NM_178934, NM_008386, NM_001205132, NM_001205133, NM_001165894, NM_133254
BP	GO:0030032~lamellipodium assembly	0.0257584	NM_001033272, NM_001002929, NM_010590, NM_001164662, NM_001164661, NM_011363, NM_009502, NM_009500, NM_198649, NM_139234, NM_001164491, NM_001081459, NM_007901, NM_139232, NM_139233, NM_011370
BP	GO:0021587~cerebellum morphogenesis	0.0257585	NM_008086, NM_008514, NM_009595, NM_001136104, NM_001271353, NM_178224, NM_010322, NM_144855
BP	GO:0086036~regulation of cardiac muscle cell membrane potential	0.0257585	NM_009722, NM_001110140, NM_133221, NR_027838, NM_011406, NM_021604, NM_001112798, NM_178655, NM_001177595, NM_001034168, NM_001177594
BP	GO:0060113~inner ear receptor cell differentiation	0.0257585	NM_001256082, NM_001256083, NM_021408, NM_008663, NM_007554, NM_008010, NM_176847, NM_001163216, NM_001163217, NM_001256081, NM_001163215, NM_001205270
BP	GO:0010977~negative regulation of neuron projection development	0.0258899	NM_001102400, NM_001271501, NM_133836, NM_001271500, NM_009522, NM_024226, NM_008696, NM_153569, NM_181404, NR_073192, NR_073191, NM_016802, NM_001252202, NM_001252200, NM_009615, NM_001252201, NM_010227, NM_139001, NM_008358, NM_001008702, NM_001001892, NM_001037905, NM_001271499, NM_023118, NM_001271498, NM_010758, NM_001025067, NM_001271497, NM_009822, NM_001111026, NM_177740, NM_001111027
BP	GO:0043547~positive regulation of GTPase activity	0.026765	NM_015812, NM_013660, NM_001166643, NM_001039086, NM_198664, NM_001166642, NM_001039087, NM_027180, NM_009524, NM_001256224, NM_023668, NM_001165934, NM_181347, NM_138681, NM_009707, NM_029878, NM_011267, NM_198096, NM_178754, NM_177357, NM_007901, NM_001134465, NM_172866, NM_001040112, NM_001040111, NM_001166501, NM_023371, NM_011880, NM_001199003, NM_026380, NM_138719, NM_019688, NM_008397, NM_…
BP	GO:0046330~positive regulation of JNK cascade	0.0273085	NM_145857, NM_016713, NM_009826, NM_001045959, NM_001037955, NM_009524, NM_001256224, NM_013693, NM_008361, NM_001045964, NM_008878, NM_001161432, NM_001163774, NM_009733, NM_175540, NM_001081292, NM_009527, NM_022012, NM_010851, NM_176893, NM_001159598, NM_009006, NM_010721, NM_001163775
BP	GO:0034976~response to endoplasmic reticulum stress	0.0284813	NM_011582, NM_177614, NM_011580, NM_020270, NM_011491, NM_028085, NM_010121, NM_178661, NM_145407, NM_001077495, NM_001171026, NM_021395, NM_001110140, NM_027804, NM_001168371, NM_029572, NM_011201, NM_001199025, NM_001199024, NM_001168373, NM_001199023, NM_001168372, NM_009722, NM_012016, NM_016915, NM_027959, NR_027838, NM_022022
BP	GO:0051216~cartilage development	0.0294382	NM_007554, NM_009524, NM_007740, NM_001256224, NM_010458, NM_010431, NM_031163, NM_001079869, NM_178661, NM_001113515, NM_007953, NM_010468, NM_009926, NM_148948, NM_010104, NM_001205270, NM_011448, NM_011546, NM_009527, NM_007729, NM_008010, NM_001163216, NM_001163217, NM_001033324, NM_010731, NM_001163215
BP	GO:0030534~adult behavior	0.0301886	NM_001034115, NM_001113373, NM_021423, NM_001252074, NM_001013753, NM_175325, NM_001077514, NM_001039198, NM_026876, NM_001077515, NM_001081370, NM_007439, NM_009618
BP	GO:0006811~ion transport	0.030416	NM_183022, NM_001185020, NM_019789, NM_001185021, NM_013885, NM_172469, NM_001112798, NM_001178012, NM_001178013, NM_172805, NM_133241, NM_001014761, NM_001166503, NM_018852, NM_017474, NM_001081142, NM_001081097, NM_001033286, NM_138655, NM_001042489, NM_133221, NM_001164797, NM_001242349, NM_011396, NM_145853, NM_178642, NM_019701, NM_007724, NM_021600, NM_028981, NM_009597, NM_019582, NM_01674…
BP	GO:0043087~regulation of GTPase activity	0.030877	NM_022887, NM_001166603, NM_001166604, NM_001166064, NM_008881, NM_008883, NM_009707, NM_207246, NM_009500, NM_175752, NM_178754, NM_001166493, NM_133914, NM_138750, NM_029716, NM_001252464, NM_001252465, NM_001039103, NM_028544, NM_001252463, NM_010590, NM_178047, NM_001111314, NM_144522, NM_001113246, NM_009041, NM_001104617, NM_021604, NM_019988
BP	GO:0007420~brain development	0.0315865	NM_001079908, NM_001079909, NM_080285, NM_001177753, NM_001177752, NM_001081001, NM_001177755, NM_001177754, NM_001177757, NM_001177756, NM_007488, NM_001177758, NM_133232, NM_007439, NM_030187, NM_010025, NM_057171, NM_145602, NM_007523, NM_175260, NM_001109992, NM_010206, NM_008957, NM_016701, NM_001110224, NM_001110223, NM_001110222, NM_011202, NM_001081212, NM_001033242, NM_009647, NM_0010013…
BP	GO:0035108~limb morphogenesis	0.0316717	NM_007523, NM_008957, NM_009524, NM_001256224, NM_023066, NM_001177856, NM_001177849, NM_031163, NM_001081259, NM_172798, NM_001160400, NM_008514, NM_011536, NM_001113515
BP	GO:0030036~actin cytoskeleton organization	0.031739	NM_177710, NM_080285, NM_144800, NM_015756, NM_172464, NM_009954, NM_001195025, NM_001159321, NM_175306, NM_133955, NM_153588, NM_172802, NM_198649, NM_198411, NM_007791, NM_028778, NM_133355, NM_026102, NM_015802, NM_001113416, NM_011724, NM_145491, NM_016802, NM_178893, NM_183428, NM_001077595, NM_175260, NM_010227, NM_001077596, NM_001194940, NM_001198839, NM_001194941, NM_009499, NM_001146180…
BP	GO:0007613~memory	0.0328957	NM_001113373, NM_008119, NM_010788, NM_010944, NM_001081370, NM_008361, NM_001039701, NM_008285, NM_001037130, NM_031167, NM_177357, NM_029274, NM_001159562, NM_001165996, NM_013850, NM_009891, NM_021332, NM_001037127, NM_001199025, NM_001199024, NM_001199023, NM_010200, NM_001037128, NM_001037129, NM_001252642, NM_001252643, NM_016915, NM_021423, NM_009597, NM_001004062, NM_001001309, NM_008940
BP	GO:0007417~central nervous system development	0.0335958	NM_007395, NM_177129, NM_027195, NM_019389, NM_007789, NM_007488, NM_001025245, NM_009713, NM_001081417, NM_007447, NM_031163, NM_001159344, NM_011448, NM_009886, NM_001081249, NM_011546, NM_198170, NM_009893, NM_176996, NM_001134474, NM_011040, NM_176930, NM_001033324, NM_001113515, NM_001146031
BP	GO:0045184~establishment of protein localization	0.0338272	NM_010227, NM_133942, NM_021408, NM_007864, NM_001252442, NM_054053, NM_153412, NM_001109752, NM_009578, NM_001025597, NM_173762, NM_009041, NM_001104617, NM_028018, NM_001001309, NM_175358
BP	GO:0071625~vocalization behavior	0.0341778	NM_001034115, NM_001109752, NM_028021, NM_007864, NM_001271540, NM_001113373, NM_021423, NM_001252074, NM_001271538, NM_001081370
BP	GO:0030949~positive regulation of vascular endothelial growth factor receptor signaling pathway	0.0341778	NM_009505, NM_001110267, NM_010228, NM_001110268, NM_001025250, NM_007554, NM_001110266, NM_010345, NM_013518, NM_001177629, NM_001025257, NM_010431
BP	GO:0050982~detection of mechanical stimulus	0.0341778	NM_001037298, NM_011105, NM_172834, NM_013630, NM_177192, NM_181422
BP	GO:0017156~calcium ion regulated exocytosis	0.0341778	NM_053271, NM_019688, NM_001114116, NM_007578, NM_001204166, NM_008914, NM_001252059, NM_001204165, NM_016663, NM_001256383, NM_001252060, NM_001252061, NM_001256382, NM_144529, NM_001122640
BP	GO:0032793~positive regulation of CREB transcription factor activity	0.0341778	NM_001253889, NM_001253888, NM_001025257, NM_001110267, NM_009505, NM_177343, NM_001110268, NM_001025432, NM_001025250, NM_001083616, NM_028981, NM_001110266, NM_001004062, NM_027673
BP	GO:0061053~somite development	0.0341778	NM_176996, NM_008957, NM_009234, NM_009524, NM_001256224, NM_011247, NM_172288
BP	GO:0050731~positive regulation of peptidyl-tyrosine phosphorylation	0.0345093	NM_011582, NM_133838, NM_016780, NM_013660, NM_010415, NM_009971, NM_010113, NM_001025257, NM_010944, NM_001037130, NM_001025250, NM_001165996, NM_001252464, NM_001252465, NM_001252463, NM_009271, NM_001013365, NM_001025395, NM_008501, NM_145857, NM_172668, NM_139001, NM_001037127, NM_009535, NM_001205132, NM_001205133, NM_001037128, NM_001205270, NM_001037129, NM_009505, NM_001110267, NM_0011102…
BP	GO:0001501~skeletal system development	0.0347651	NM_007387, NM_007554, NM_007789, NM_019389, NM_001037764, NM_007743, NM_007742, NM_007737, NM_008121, NM_031163, NM_001081249, NM_010121, NM_009893, NM_011606, NR_002870, NM_001113515, NM_010301, NM_011199, NM_009926, NM_010104, NM_009234, NM_001081417, NM_011448, NM_009021, NM_001134474, NM_001271628, NM_001083935, NM_001083936, NM_009930, NM_001033324
BP	GO:0033157~regulation of intracellular protein transport	0.0381371	NM_008879, NM_172628, NM_001247984, NM_023668, NM_011201
BP	GO:0035509~negative regulation of myosin-light-chain-phosphatase activity	0.0381371	NM_153505, NM_001159774, NM_201245, NM_010546, NM_013693, NM_012027
BP	GO:0045842~positive regulation of mitotic metaphase/anaphase transition	0.0381371	NM_153808, NM_025389, NM_173762, NM_001252685, NM_009029, NM_001252684, NM_001038230
BP	GO:0048858~cell projection morphogenesis	0.0381371	NM_001174054, NM_016780, NM_001174053, NM_133721, NM_016701, NM_007595, NM_001113514
BP	GO:0043549~regulation of kinase activity	0.0381371	NM_173189, NM_029084, NM_001077398, NM_001033207
BP	GO:0016337~single organismal cell-cell adhesion	0.038157	NM_001039086, NM_001039087, NM_008729, NM_153179, NM_133654, NM_176930, NM_013630, NM_029467, NM_009271, NM_010576, NM_001252460, NM_001146031, NM_001025395, NM_001111059, NM_007403, NM_001122680, NM_001205204, NM_008397, NM_001177887, NM_007495, NM_007731, NM_027893, NM_011448, NM_054053, NM_011856, NM_054050, NM_133769, NM_001252459, NM_021424, NM_134089, NM_008514, NM_028078, NM_007962
BP	GO:0080111~DNA demethylation	0.0383169	NM_011561, NM_027384, NM_031159, NM_172552, NM_001040400, NM_183138, NM_001134391, NM_001253857
BP	GO:0071340~skeletal muscle acetylcholine-gated channel clustering	0.0383169	NM_010091, NM_001037130, NM_172668, NM_001165996, NM_001037127, NM_021604, NM_010944, NM_001037128, NM_001037129, NM_009023
BP	GO:0030316~osteoclast differentiation	0.0386037	NM_001113198, NM_001037859, NM_053202, NM_008601, NM_001197322, NM_001169153, NM_011638, NM_001197321, NM_013693, NM_016791, NM_001164109, NM_145634, NM_183426, NM_001178049, NM_009399
BP	GO:0030511~positive regulation of transforming growth factor beta receptor signaling pathway	0.0389785	NM_001037905, NM_001081454, NM_011580, NM_009733, NM_001102400, NM_023118, NM_011046, NM_001008702, NM_145136, NM_001159598, NM_009615, NM_001001309, NM_009365
BP	GO:0001947~heart looping	0.0410346	NM_008092, NM_009324, NM_172460, NM_009524, NM_001256224, NM_009522, NM_001001984, NM_010431, NM_033509, NM_001146350, NM_010928, NM_001007472, NM_176996, NM_175430, NM_028721, NM_177282, NM_008514
BP	GO:0042391~regulation of membrane potential	0.0415414	NM_001081194, NM_007384, NM_015730, NM_001038607, NM_007578, NM_001252059, NM_001256383, NM_172805, NM_011724, NM_001160211, NM_001256382, NM_001160212, NM_175130, NM_001081097, NM_001037298, NM_010600, NM_053271, NM_007583, NM_010601, NM_001242349, NM_178642, NM_028408, NM_007724, NM_021600, NM_001252060, NM_001252061, NM_010350, NM_009597, NM_001044308, NM_007868
BP	GO:0051591~response to cAMP	0.0422613	NM_008985, NM_010591, NM_010592, NM_001099297, NM_007742, NM_145569, NM_133249, NM_008386, NM_001205314, NM_011480, NM_153141, NM_001205313, NM_021412, NM_001077495, NM_001164197, NM_021531, NM_009283
BP	GO:0008286~insulin receptor signaling pathway	0.0422613	NM_001164663, NM_001198839, NM_009652, NM_009954, NM_010570, NM_010345, NM_011201, NM_001081212, NM_001165894, NM_011480, NM_145491, NM_011505, NM_001077495, NM_008156, NM_001177629, NM_010571
BP	GO:0030073~insulin secretion	0.0443808	NM_021332, NM_008985, NM_053271, NM_009827, NM_019688, NM_010570, NM_001204166, NM_001204165, NM_001039701, NM_001256383, NM_011995, NM_031167, NM_001256382, NM_016977, NM_001164528, NM_001159562, NM_001110796
BP	GO:0006950~response to stress	0.0443808	NM_011944, NM_001164172, NM_021332, NM_016713, NM_001045959, NM_001042557, NM_008551, NM_008914, NM_008696, NM_007439, NM_001045964, NM_001163774, NM_011102, NM_001031814, NM_176893, NM_001252202, NM_001252200, NM_001252201, NM_001163775
BP	GO:1900153~positive regulation of nuclear-transcribed mRNA catabolic process, deadenylation-dependent decay	0.0455855	NM_178078, NM_009427, NM_198022, NM_177124, NM_144925, NM_153164, NM_144812, NM_198300, NM_001205226
BP	GO:0006956~complement activation	0.0455855	NM_001003893, NM_173864, NM_144938, NM_011413, NM_010767, NM_009778, NM_001097617, NM_009780
BP	GO:0060997~dendritic spine morphogenesis	0.0455855	NM_001034115, NM_010091, NM_001109752, NM_007864, NM_009527, NM_021423, NM_008729
BP	GO:0055085~transmembrane transport	0.0460888	NM_009204, NM_001081048, NM_007578, NM_001252059, NM_001112798, NM_001178012, NM_001178013, NM_172805, NM_001166503, NM_001083616, NM_018852, NM_177200, NM_134038, NM_134135, NM_001029842, NM_001081142, NM_001033286, NM_172499, NM_008991, NM_001177576, NM_001135150, NM_022030, NM_053198, NM_133221, NM_001042489, NM_194333, NM_019810, NM_053197, NM_011396, NM_145853, NM_021022, NM_001081259, NM_00…
BP	GO:0043525~positive regulation of neuron apoptotic process	0.0476311	NM_011944, NM_015733, NM_001042557, NM_008553, NM_010944, NM_008361, NM_001037130, NM_016802, NM_022012, NM_001165996, NM_023371, NM_001164172, NM_010591, NM_009811, NM_001037127, NM_013693, NM_001037128, NM_001037129, NM_001205270, NM_012019, NM_008706, NM_008010, NM_001163216, NM_021604, NM_001163217, NM_009023, NM_001163215
BP	GO:0048593~camera-type eye morphogenesis	0.0478902	NM_009505, NM_001110267, NM_001110268, NM_007472, NM_001025250, NM_007554, NM_001110266, NM_021424, NM_199473, NM_134089, NM_001025257, NM_010431, NM_172441
BP	GO:0009416~response to light stimulus	0.0478902	NM_010592, NM_001242380, NM_001242381, NM_001242382, NM_001242383, NM_007922, NM_010957, NM_001081567, NM_053194, NM_033552, NM_009158, NM_001077514, NM_001077515, NM_001242379, NM_001242378, NM_011881
BP	GO:0061098~positive regulation of protein tyrosine kinase activity	0.0479852	NM_018873, NM_001037859, NM_207624, NM_010113, NM_009522, NM_011201, NM_021604
BP	GO:0045780~positive regulation of bone resorption	0.0479852	NM_016780, NM_133721, NM_007403, NM_016977, NM_011638, NM_008514, NM_133249, NM_001113514
BP	GO:0070507~regulation of microtubule cytoskeleton organization	0.0479852	NM_001128171, NM_001128170, NM_027171, NM_001128169, NM_001252442, NM_009522, NM_177548, NM_173369, NM_153412, NM_001163749, NM_016802, NM_001081276, NM_021604, NM_029709
BP	GO:0031532~actin cytoskeleton reorganization	0.0482851	NM_011832, NM_010227, NM_016713, NM_028534, NM_001045959, NM_175168, NM_022321, NM_009827, NM_011796, NM_011201, NM_001162500, NM_001045964, NM_016802, NM_007901, NM_176893, NM_174850, NM_001033342
BP	GO:0010595~positive regulation of endothelial cell migration	0.0488515	NM_016780, NM_011580, NM_001198839, NM_053202, NM_001166643, NM_007554, NM_001166642, NM_001197322, NM_009954, NM_001197321, NM_009524, NM_001256224, NM_138681, NM_001025257, NM_009505, NM_001110267, NM_001110268, NM_001025250, NM_009527, NM_001110266, NM_008156, NM_010197
BP	GO:0007264~small GTPase mediated signal transduction	0.0496286	NM_173413, NM_145530, NM_001024616, NM_172803, NM_133955, NM_177030, NM_009500, NM_080726, NM_016802, NM_001080925, NM_008998, NM_009275, NM_178119, NM_145999, NM_001128308, NM_001033158, NM_001128307, NM_031874, NM_153082, NM_172395, NM_008996, NM_019688, NM_173781, NM_001204166, NM_133223, NM_001204165, NM_001002786, NM_153413, NM_153514, NM_146191, NM_026967, NM_001005508, NM_019968, NM_001037…

## Sheet: mmu-miR-125b-5p GO
Category	Term	P-Value	Genes
MF	GO:0005515~protein binding	8.29739e-12	NM_001080774, NM_013584, NM_001080775, NM_007864, NM_027452, NM_139227, NM_007439, NM_019654, NM_027835, NM_001109752, NM_011437, NM_176930, NR_027505, NM_013594, NM_001114116, NM_001007221, NM_001134391, NM_001007220, NM_001081417, NM_011448, NM_001111314, NM_028980, NM_007455, NM_016745, NM_007868, NM_177614, NM_016780, NM_001163337, NM_001163336, NM_144823, NM_007461, NM_001081454, NM_030880, …
MF	GO:0005201~extracellular matrix structural constituent	3.495e-08	NM_015734, NM_027770, NM_009926, NM_181395, NM_007789, NM_007743, NM_053185, NM_007742, NM_031163, NM_007737, NM_016919, NM_001081249, NM_010683, NM_007734, NM_007729, NM_007735, NM_001134474, NM_009932, NM_009930, NM_025685, NM_001113515
MF	GO:0046872~metal ion binding	1.53988e-07	NM_001166603, NM_026097, NM_001166604, NM_025350, NM_001252583, NM_019789, NM_001252582, NM_001164311, NM_016663, NM_027835, NM_139234, NM_001080389, NM_001080388, NM_139232, NM_130449, NM_139233, NM_001166402, NM_026876, NM_001097617, NR_027505, NM_001081335, NM_013594, NM_001198811, NM_001220499, NM_001247984, NM_148946, NM_001114116, NM_001110831, NM_013694, NM_001134391, NM_145483, NM_007729,…
MF	GO:0005524~ATP binding	4.26969e-07	NM_001174054, NM_201519, NM_001080774, NM_001080775, NM_001174053, NM_001164314, NM_031884, NM_009703, NM_013683, NM_007439, NM_027835, NM_001164704, NM_001080389, NM_001080388, NM_009582, NM_054085, NM_001033668, NM_001214911, NM_001081335, NM_011652, NM_031386, NM_153556, NM_011299, NM_001081417, NM_013686, NM_145475, NM_177922, NM_001110315, NM_009595, NM_001081322, NM_016745, NM_009015, NM_02…
MF	GO:0008270~zinc ion binding	4.73853e-06	NM_026097, NM_025350, NM_054078, NM_027835, NM_001166402, NR_027505, NM_001081335, NM_013594, NM_001220499, NM_153762, NM_001110831, NM_013694, NM_001134391, NM_177312, NM_013920, NM_008486, NM_007868, NM_026869, NM_001029912, NM_031395, NM_001100451, NM_001163430, NM_176850, NM_009424, NM_001145954, NM_001145952, NM_001164571, NM_138653, NM_001164570, NM_011419, NM_001168537, NM_011985, NM_00100…
MF	GO:0000981~RNA polymerase II transcription factor activity, sequence-specific DNA binding	1.69303e-05	NM_001081470, NM_133665, NM_018807, NM_007488, NM_010431, NM_030693, NM_001033713, NM_001081144, NM_011437, NM_175558, NM_019935, NM_173406, NM_001081469, NM_001081468, NM_018789, NM_001080748, NM_001081467, NM_001080749, NM_001136073, NM_001081466, NM_001080746, NM_001081465, NM_001080747, NM_001081464, NM_008238, NM_001168277, NM_001081463, NM_001081462, NM_001113210, NM_011448, NM_001244936, N…
MF	GO:0005085~guanyl-nucleotide exchange factor activity	5.2718e-05	NM_013789, NM_028027, NM_177030, NM_009500, NM_139234, NM_001112699, NM_139232, NM_139233, NM_001166501, NM_001033258, NM_001128308, NM_013710, NM_001128307, NM_001081014, NM_019688, NM_001204166, NM_001204165, NR_037617, NM_001111314, NM_053194, NM_001166413, NM_001122998, NM_029332, NM_001081116, NM_008488, NM_001112700, NM_001130150, NM_001039086, NM_001039087, NM_184088, NM_177158, NM_181347,…
MF	GO:0048407~platelet-derived growth factor binding	6.34473e-05	NM_031163, NM_008809, NM_015734, NM_001146268, NM_007743, NM_007742, NM_009933, NM_009930, NM_001113515, NM_001033313
MF	GO:0004672~protein kinase activity	9.20191e-05	NM_001174054, NM_201519, NM_007928, NM_001174053, NM_001185020, NM_001185021, NM_009703, NM_001195229, NM_007439, NM_001045964, NM_023663, NM_001080389, NM_001080388, NM_001159774, NM_009582, NM_011652, NM_010206, NM_031386, NM_010208, NM_009652, NM_013871, NM_011299, NM_011448, NM_177922, NM_172161, NM_001081292, NM_001136104, NM_009595, NM_021606, NM_001033342, NM_021485, NM_001085371, NM_00108…
MF	GO:0000166~nucleotide binding	0.000240837	NM_001174054, NM_201519, NM_001080774, NM_001080775, NM_001174053, NM_001164314, NM_031884, NM_009703, NM_001195674, NM_024200, NM_007439, NM_013683, NM_027835, NM_001080389, NM_001080388, NM_009582, NM_008998, NM_001081335, NM_001033158, NM_008996, NM_031386, NM_011299, NM_001081417, NM_007724, NM_013686, NM_145475, NM_177922, NM_001110315, NM_009595, NM_016745, NM_011851, NM_009015, NM_021485, …
MF	GO:0004713~protein tyrosine kinase activity	0.000241963	NM_011944, NM_008809, NM_001079908, NM_001079909, NM_172516, NM_010113, NM_001042557, NM_028004, NM_008746, NM_007439, NM_172924, NM_001256432, NM_001190830, NM_172962, NM_001164172, NM_010228, NM_011832, NM_011207, NM_019392, NM_001037859, NM_011652, NM_010206, NM_007939, NM_001198833, NM_010208, NM_009652, NM_007584, NR_030763, NM_009535, NM_001198831, NM_001205132, NM_001205133, NM_010141, NM_…
MF	GO:0019901~protein kinase binding	0.000357207	NM_001174054, NM_026097, NM_007864, NM_207623, NM_001174053, NM_008383, NM_001185020, NM_001185021, NM_001128169, NM_133852, NM_001033713, NM_001109752, NM_001159774, NM_009582, NM_001080968, NM_001128171, NM_001128170, NM_001113364, NM_011652, NM_001113362, NM_031386, NM_010208, NM_009652, NM_022030, NM_001077705, NM_001129999, NM_001081212, NM_019706, NM_021606, NM_177217, NM_008983, NM_013763,…
MF	GO:0003677~DNA binding	0.000374965	NM_001252583, NM_177733, NM_019789, NM_001252582, NM_054078, NM_027835, NM_011437, NM_001025597, NM_001160251, NM_001166402, NM_144901, NM_001081092, NM_011650, NM_198652, NM_013594, NM_054068, NM_018789, NM_013694, NM_009986, NM_001081417, NM_011448, NM_001085416, NR_045615, NM_001085415, NM_013685, NM_001025589, NR_045611, NM_001164441, NM_013920, NM_009015, NM_011548, NM_177710, NM_009324, NM_…
MF	GO:0016740~transferase activity	0.00093996	NM_001174054, NM_201519, NM_028576, NM_029935, NM_001174053, NM_009703, NM_001081204, NM_007439, NM_001080389, NM_001080388, NM_009710, NM_009582, NM_001038627, NM_054085, NM_026876, NM_001024468, NM_011299, NM_018788, NM_145475, NM_177922, NM_009591, NM_009595, NM_021485, NM_029438, NM_144825, NM_080463, NM_027853, NM_007463, NM_138651, NM_177005, NM_001166207, NM_011881, NM_197993, NM_008306, N…
MF	GO:0004674~protein serine/threonine kinase activity	0.00175542	NM_001159591, NM_001174054, NM_201519, NM_016713, NM_007928, NM_001174053, NM_001185020, NM_172516, NM_001185021, NM_009703, NM_001195229, NM_023663, NM_001045964, NM_001080389, NM_001159631, NM_001080388, NM_010121, NM_001159774, NM_144847, NM_009582, NM_001126045, NM_054085, NM_001252202, NM_001252200, NM_001252201, NM_178873, NM_001164172, NM_007395, NM_011652, NM_009652, NM_023815, NM_013871,…
MF	GO:0005096~GTPase activator activity	0.00214475	NM_001205336, NM_015812, NM_001166603, NM_001166604, NM_028534, NM_027180, NM_009707, NM_207246, NM_175752, NM_001177710, NM_001112714, NM_001170567, NM_029878, NM_153505, NM_178220, NM_133914, NM_001003719, NM_001159598, NM_133910, NM_001177709, NM_178119, NM_001113364, NM_019994, NM_001113362, NM_138719, NM_194334, NM_145760, NM_053194, NM_001033348, NM_177231, NM_001122998, NM_144529, NM_00848…
MF	GO:0017124~SH3 domain binding	0.00215556	NM_001034115, NM_080285, NM_001113373, NM_015733, NM_009954, NM_178635, NM_001136088, NM_007619, NM_009707, NM_001081370, NM_178754, NM_001037722, NM_007400, NM_009616, NM_175557, NM_009614, NM_008979, NM_001033238, NM_001198839, NM_007878, NM_001077705, NM_001164678, NM_001164677, NM_001167861, NM_001167860, NM_011893, NM_013545, NM_001163396, NM_021423, NM_001252083, NM_030729, NM_001145858, NM…
MF	GO:0000977~RNA polymerase II regulatory region sequence-specific DNA binding	0.00234964	NM_133665, NM_009107, NR_030731, NM_001171616, NM_001033713, NM_030693, NM_001171615, NM_008578, NM_001025597, NM_010127, NM_001168321, NM_001159731, NM_144789, NM_009636, NM_001045484, NM_011305, NM_009986, NM_016791, NM_008689, NR_033136, NM_008888, NM_001163632, NM_198644, NM_009122, NM_001113345, NM_001113346, NM_145596, NM_001163630, NM_001163631, NM_001145888, NM_010800, NM_011514, NM_02298…
MF	GO:0003682~chromatin binding	0.00240467	NR_001461, NM_001253887, NM_008904, NM_001253886, NM_001253885, NM_011131, NM_139227, NR_027710, NR_030731, NM_199196, NM_001033713, NM_011437, NM_144787, NM_013594, NM_053202, NM_054068, NM_009986, NM_011448, NM_013685, NM_008689, NM_011548, NM_026869, NM_009824, NM_001163632, NM_001080118, NM_201637, NM_001163430, NM_001163630, NM_001163631, NM_001099628, NM_011600, NM_001081166, NM_001164147, …
MF	GO:0000980~RNA polymerase II distal enhancer sequence-specific DNA binding	0.00289942	NM_001252518, NM_019673, NM_013729, NM_001109661, NM_008578, NM_011437, NM_001025597, NM_023144, NM_001164109, NM_001164147, NM_007772, NM_001164148, NM_001164149, NM_010591, NM_001045484, NM_011355, NM_019689, NM_145979, NM_031878, NM_001164151, NM_016791, NM_001164150, NM_009578, NM_001164152, NM_001164153, NM_008689, NM_011548, NM_001033324
MF	GO:0016301~kinase activity	0.00364297	NM_001174054, NM_201519, NM_001163453, NM_007928, NM_001174053, NM_001163451, NM_001185020, NM_001163450, NM_001038699, NM_001185021, NM_009703, NM_001195229, NM_007439, NM_001045964, NM_023663, NM_001080389, NM_001080388, NM_001159774, NM_009582, NM_054085, NM_199011, NM_017476, NM_145501, NM_010206, NM_010208, NM_009652, NM_013871, NM_011299, NM_145475, NM_177922, NM_001081292, NM_001136104, NM…
MF	GO:0003700~transcription factor activity, sequence-specific DNA binding	0.00431542	NM_177681, NM_177733, NM_175006, NM_001004190, NM_001171616, NM_001171615, NM_001033713, NM_001081144, NM_008578, NM_011437, NM_001079869, NM_001025597, NM_001160251, NM_010678, NM_001081092, NM_175558, NM_001038695, NM_144789, NM_178733, NM_010465, NM_010468, NM_053202, NM_029805, NM_018789, NM_145483, NM_011448, NM_001122992, NM_013685, NM_008689, NR_045611, NM_001033481, NM_008687, NM_013920, …
MF	GO:0005216~ion channel activity	0.0050081	NM_007384, NM_015730, NM_001038607, NM_010250, NM_007578, NM_001252059, NM_001039347, NM_011706, NM_018852, NM_175130, NM_010596, NM_001081142, NM_138301, NM_008422, NM_028752, NM_010600, NM_008421, NM_001042489, NM_010601, NM_010608, NM_019701, NM_007724, NM_021600, NM_001252060, NM_010350, NM_001252061, NR_028499, NM_009597, NM_019582, NM_001253683, NM_009109, NM_001081134, NM_008418, NM_153417…
MF	GO:0008013~beta-catenin binding	0.00520791	NM_008983, NM_201637, NM_175179, NM_008982, NM_009868, NM_023449, NM_018789, NM_008729, NM_023055, NM_030256, NM_001190466, NM_011448, NM_010091, NM_178029, NM_009733, NM_001135657, NM_001159598, NM_001253683, NM_021390, NM_023371, NM_172441
MF	GO:0004571~mannosyl-oligosaccharide 1,2-alpha-mannosidase activity	0.00574498	NM_001029983, NM_001029889, NM_008548, NM_138677, NM_207237
MF	GO:0044212~transcription regulatory region DNA binding	0.0057826	NM_027180, NM_010437, NM_007575, NM_001271467, NM_001271468, NM_012047, NM_001243760, NM_030693, NM_001243761, NM_011437, NM_178220, NM_001025597, NM_001160251, NM_001168321, NM_021531, NM_010249, NM_001271470, NM_054068, NM_001136073, NM_172622, NM_011305, NM_016707, NM_001048168, NM_013693, NM_011448, NM_010258, NM_008689, NM_177231, NR_045611, NM_207669, NM_001099328, NR_033136, NM_008692, NM_…
MF	GO:0003779~actin binding	0.00639346	NM_001199137, NM_198625, NM_001080774, NM_001199136, NM_001080775, NM_015756, NM_001001980, NM_001040682, NM_001039364, NM_009502, NM_172802, NM_153588, NM_139234, NM_010862, NM_011724, NM_139232, NM_001005510, NM_139233, NM_001206367, NM_001256122, NM_001206369, NM_013813, NM_011370, NM_001206368, NM_001045528, NM_146189, NM_001077595, NM_175260, NM_001077596, NM_172564, NM_021500, NM_022321, NM…
MF	GO:0005516~calmodulin binding	0.00718914	NM_001174054, NM_001080774, NM_001080775, NM_018801, NM_001174053, NM_008800, NM_007578, NM_001252059, NM_001112798, NM_001163749, NM_009636, NM_175260, NM_011652, NM_148946, NM_173068, NM_173067, NM_008914, NM_007724, NM_001252060, NM_001252061, NM_016915, NM_009109, NM_011406, NM_009623, NM_001038607, NM_009622, NM_028004, NM_008551, NM_007595, NM_008712, NM_175130, NM_029653, NM_145621, NM_001…
MF	GO:0001784~phosphotyrosine binding	0.00766501	NM_007387, NM_011207, NM_013545, NM_010208, NM_001077705, NM_010345, NM_007619, NM_001177629, NM_001033238
MF	GO:0005158~insulin receptor binding	0.00796224	NM_080557, NM_172708, NM_010570, NM_010345, NM_011201, NM_001177629, NM_010571, NM_008386, NM_010070, NM_010071, NM_001081212
MF	GO:0005089~Rho guanyl-nucleotide exchange factor activity	0.00825464	NM_001130150, NM_028027, NM_198604, NM_009500, NM_139234, NM_001003912, NM_138752, NM_139232, NM_139233, NM_001130152, NM_001130151, NM_001130153, NM_001128308, NM_013710, NM_001128307, NM_134074, NM_001159538, NM_001081039, NM_001111314, NM_001033329, NM_177782, NM_001166413, NM_001122998, NM_001081302, NM_029332, NM_001081116, NM_001083912, NM_008488
MF	GO:0004714~transmembrane receptor protein tyrosine kinase activity	0.00827049	NM_011832, NM_010228, NM_008809, NM_001037859, NM_019392, NM_001079908, NM_001079909, NM_010206, NM_007939, NM_001198833, NM_008746, NM_007584, NM_001198831, NM_010141, NM_007439, NM_001205270, NM_001146268, NM_001256432, NM_008010, NM_172962, NM_001163216, NM_001163217, NM_001163215
MF	GO:0004854~xanthine dehydrogenase activity	0.00950461	NM_011723, NM_001008419, NM_023631, NM_009676
MF	GO:0005261~cation channel activity	0.0116169	NM_001037298, NM_007384, NM_010350, NM_011706, NM_001081165, NM_013630, NM_009597, NM_001044308, NM_153417, NM_138301
MF	GO:0000978~RNA polymerase II core promoter proximal region sequence-specific DNA binding	0.0128363	NM_133665, NM_019789, NM_001197322, NM_001197321, NM_013729, NM_007488, NM_001033713, NM_008578, NM_011437, NM_001160251, NM_001159393, NM_001159396, NM_019935, NM_053202, NM_011355, NM_001045484, NM_019689, NM_198960, NM_031878, NM_001136073, NM_016707, NM_001048168, NM_016791, NM_001081417, NM_001113210, NM_001085416, NM_001122992, NM_001085415, NM_013685, NR_045611, NM_008687, NM_011548, NM_00…
MF	GO:0008237~metallopeptidase activity	0.0139875	NM_025350, NM_021306, NM_001085376, NM_153176, NM_001098225, NM_023149, NM_011985, NM_001037722, NM_001110778, NM_008610, NM_007400, NM_009616, NM_007401, NM_017474, NM_009614, NM_001009546, NM_009618, NM_016878, NM_175314, NM_007403, NM_010084, NM_009613, NM_001110831, NM_001007221, NM_177431, NM_001007220, NM_027960, NM_130887, NM_172126, NM_172125, NM_175506, NM_001205343, NM_008486
MF	GO:0003774~motor activity	0.0149524	NM_175260, NM_001080774, NM_026599, NM_001080775, NM_001039546, NM_001198867, NM_001103171, NM_008659, NM_001198866, NM_032394, NM_001256082, NM_001256083, NM_010862, NM_133365, NM_008663, NM_010855, NM_182698, NM_001081322, NM_007835, NM_028901, NM_001033533, NM_025975, NM_023371, NM_001013380, NM_001256081
MF	GO:0042802~identical protein binding	0.015203	NM_007532, NM_009305, NM_007439, NM_011437, NM_172747, NM_147776, NM_001097617, NM_001177650, NM_198652, NM_007523, NM_009656, NM_011652, NM_010206, NM_009652, NM_001024468, NM_001247984, NM_018789, NM_178224, NM_013693, NM_008062, NM_013685, NM_008689, NR_045611, NM_009029, NM_009160, NM_001081084, NM_016780, NM_173864, NM_007743, NM_007742, NM_009424, NM_021792, NM_001038700, NM_009733, NM_0100…
MF	GO:0016160~amylase activity	0.0175481	NM_001171003, NM_001160150, NM_001160151, NM_001160152
MF	GO:0051537~2 iron, 2 sulfur cluster binding	0.0176743	NM_134141, NM_011723, NM_001008419, NM_023631, NM_025710, NM_023374, NM_007998, NM_009676
MF	GO:0046332~SMAD binding	0.0185309	NM_007737, NM_007395, NM_007415, NM_009733, NM_009427, NM_015823, NM_001170745, NM_001159598, NM_001013025, NM_001170746, NM_172121, NM_007743, NM_019732, NM_009930, NM_001033713
MF	GO:0030169~low-density lipoprotein particle binding	0.0196994	NM_001252658, NM_138672, NM_011580, NM_130449, NM_001252659, NM_008280, NM_016741, NM_001205082, NM_010700
MF	GO:0042803~protein homodimerization activity	0.0198536	NM_001174054, NM_001174053, NM_010173, NM_172552, NM_013729, NM_172469, NM_013683, NM_016663, NM_011924, NM_001164704, NM_011729, NM_001159774, NM_011723, NM_009582, NM_007525, NM_007523, NM_080450, NM_172668, NM_053202, NM_010206, NM_001114116, NM_001242349, NM_178224, NM_008062, NM_178642, NM_198161, NM_013685, NM_172161, NM_008689, NR_045611, NM_011548, NM_001081084, NM_022027, NM_007554, NM_0…
MF	GO:0003714~transcription corepressor activity	0.0198918	NM_009824, NM_001042438, NM_001163430, NM_019572, NM_012047, NM_146131, NM_177263, NM_001160251, NM_011600, NM_001083967, NM_029510, NM_001204281, NM_001168321, NM_001204280, NM_001242934, NM_009636, NM_011599, NM_181586, NM_001252401, NM_173406, NM_177289, NM_001109873, NM_054048, NM_008739, NM_016707, NM_001168277, NM_010895, NM_001204276, NM_001204277, NM_019743, NM_009427, NM_001204278, NM_01…
MF	GO:0005244~voltage-gated ion channel activity	0.0201328	NM_134142, NM_001038607, NM_019789, NM_013885, NM_007578, NM_001252059, NM_172469, NM_001039347, NM_001252656, NM_001252655, NM_001014761, NM_018852, NM_175130, NM_010598, NM_010597, NM_010596, NM_001252654, NM_001081142, NM_008422, NM_028752, NM_010600, NM_008421, NM_001111331, NM_001042489, NM_010601, NM_019701, NM_001252060, NM_001252061, NM_019582, NM_008418, NM_001081134, NM_008417
MF	GO:0043565~sequence-specific DNA binding	0.0202367	NM_019789, NM_008904, NM_013729, NM_028782, NR_027710, NM_199196, NM_001033713, NM_001079869, NM_001160251, NM_001025597, NM_175557, NM_173384, NM_011650, NM_010465, NM_010468, NM_053202, NM_054068, NM_018789, NM_009986, NM_024166, NM_011448, NM_008689, NM_001033481, NM_013920, NM_011548, NM_001251833, NM_001163632, NM_027007, NM_009324, NM_008267, NM_008266, NM_008261, NM_010458, NM_176850, NM_0…
MF	GO:0016817~hydrolase activity, acting on acid anhydrides	0.0210018	NM_201637, NM_001164477, NM_177224, NM_173368, NM_001081417, NM_027835
MF	GO:0001077~transcriptional activator activity, RNA polymerase II core promoter proximal region sequence-specific binding	0.021117	NM_133665, NM_013729, NM_018807, NM_007488, NM_010431, NM_013889, NM_001033713, NM_008578, NM_001159393, NM_001159396, NM_198960, NM_019689, NM_001045484, NM_011355, NM_001136073, NM_001048168, NM_016791, NM_001113210, NM_011448, NM_001122992, NM_001085416, NM_013685, NM_001085415, NM_010137, NM_008687, NM_011548, NM_008888, NM_008692, NM_001113209, NM_198644, NM_008261, NM_139150, NM_213659, NM_…
MF	GO:0044325~ion channel binding	0.0222825	NM_001038607, NM_019789, NM_023168, NM_009868, NM_001112798, NM_178655, NM_178656, NM_001256383, NM_001039347, NM_001252656, NM_178220, NM_001252655, NM_008712, NM_001256382, NM_013630, NM_010598, NM_010597, NM_001252654, NM_007523, NM_010600, NM_001199272, NM_053271, NM_008421, NM_053187, NM_001111331, NM_009535, NM_001205132, NM_001205133, NM_010200, NM_029726, NM_177231, NM_011406, NM_021604, …
MF	GO:0003777~microtubule motor activity	0.0234406	NM_010630, NM_008440, NM_029091, NM_001102615, NM_028964, NM_010617, NM_010616, NM_010623, NM_001110315, NM_133365, NM_001081177, NM_001190978, NM_175325, NM_001033668, NM_001097621, NM_001013380, NM_001081133
MF	GO:0005044~scavenger receptor activity	0.0235493	NM_001164311, NM_010766, NM_001044380, NM_007769, NM_053083, NM_008902, NM_138672, NM_173008, NM_009690, NM_001160366, NM_028903, NM_013586, NM_001168693
MF	GO:0008022~protein C-terminus binding	0.0265188	NM_001080774, NM_007864, NM_001080775, NM_008383, NM_001081001, NM_019789, NM_007575, NM_172469, NM_001243760, NM_001081370, NM_001243761, NM_001109752, NM_178922, NM_001159598, NM_010820, NM_001010833, NM_001164172, NM_001081363, NM_001199272, NM_028730, NM_053187, NM_001129999, NM_013685, NM_001003908, NM_001081152, NM_177217, NM_001034115, NM_011944, NM_011807, NM_009623, NM_001113373, NM_0091…
MF	GO:0005249~voltage-gated potassium channel activity	0.0266426	NM_008422, NM_175462, NM_010600, NM_008421, NM_001038607, NM_010601, NM_007724, NM_001039347, NM_001252656, NM_001145403, NM_001252655, NM_010598, NM_010597, NM_001081134, NM_008418, NM_010596, NM_001252654, NM_008417, NM_001081142
MF	GO:0002039~p53 binding	0.0266426	NM_030564, NM_026097, NM_201637, NM_013735, NM_001110100, NM_023815, NM_001012518, NM_145830, NM_008746, NM_025869, NM_001109687, NM_001109686, NM_012047, NM_172545, NM_001164571, NM_001164570, NM_009733, NM_001007465, NM_016812, NM_001159598, NM_001164569, NM_013807, NM_013866
MF	GO:0008134~transcription factor binding	0.0278458	NM_027180, NM_177733, NM_001253887, NM_172552, NM_008904, NM_001253886, NM_001253885, NM_012047, NR_027710, NM_010431, NM_011437, NM_178220, NM_001081092, NM_001168321, NM_009685, NM_001081363, NM_018789, NM_001136073, NM_020004, NM_172622, NM_011305, NM_001048168, NM_016791, NM_024166, NM_010258, NM_028932, NM_177231, NM_010137, NM_011066, NM_009029, NM_011548, NM_008692, NM_001038010, NM_007415…
MF	GO:0004222~metalloendopeptidase activity	0.0283373	NM_021306, NM_001085376, NM_153176, NM_001098225, NM_011985, NM_001037722, NM_001110778, NM_007400, NM_008610, NM_009616, NM_007401, NM_009614, NM_009619, NM_009618, NM_175314, NM_007403, NM_010084, NM_009613, NM_177431, NM_001007221, NM_001007220, NM_130887, NM_172126, NM_172125, NM_175506, NM_001205343
MF	GO:0016903~oxidoreductase activity, acting on the aldehyde or oxo group of donors	0.0300772	NM_011723, NM_001008419, NM_023631
MF	GO:0002020~protease binding	0.0323676	NM_177614, NM_026097, NM_016780, NM_001081001, NM_028004, NM_008386, NM_008362, NM_001164571, NM_008878, NM_001252658, NM_001164570, NM_001081454, NM_001007465, NM_001166402, NM_001252659, NM_011609, NM_001171026, NM_009397, NM_010700, NM_008305, NM_011652, NM_001123382, NM_010775, NM_011046, NM_001025245, NM_013693, NM_027528, NM_009287, NM_028623, NM_001164569, NM_009765, NM_009109
MF	GO:0071889~14-3-3 protein binding	0.0324378	NM_010600, NM_001038607, NM_009652, NM_019572, NM_198647, NM_001165894, NM_001081212, NM_001204276, NM_001204277, NM_001204278, NM_001204279, NM_009591, NM_001081177, NM_001204275, NM_001204281, NR_033223, NM_001204280
MF	GO:0032794~GTPase activating protein binding	0.0324656	NM_022887, NM_019676, NR_073186, NM_138719, NM_009652, NM_023371, NM_001165894, NM_172775
MF	GO:0033613~activating transcription factor binding	0.0390527	NM_010591, NM_133665, NM_178367, NM_007575, NM_019572, NM_001243760, NM_001033713, NM_001243761, NM_001204276, NM_001204277, NM_001204278, NM_001204279, NM_001204275, NM_001204281, NM_199011, NM_001204280
MF	GO:1990841~promoter-specific chromatin binding	0.040405	NM_001199433, NM_026137, NM_145830, NM_008904, NM_018789, NR_027710, NM_001081417
MF	GO:0005509~calcium ion binding	0.041179	NM_001199137, NM_001199136, NM_053133, NM_172463, NM_019789, NM_053136, NM_010113, NM_053137, NM_001112798, NM_016663, NM_138672, NM_010069, NM_001206367, NM_183368, NM_183221, NM_001206369, NM_001097617, NM_023370, NM_001206368, NM_022723, NM_001110796, NM_011652, NM_172668, NM_001271472, NM_001271473, NM_001247984, NM_001163525, NM_001114116, NM_008914, NM_001077694, NM_001163660, NM_001163526,…
MF	GO:0008168~methyltransferase activity	0.0414132	NM_134141, NM_028576, NM_030208, NM_001199433, NM_022884, NM_146177, NM_001012518, NM_001109687, NM_001143956, NM_001109686, NM_207522, NM_001080817, NM_027266, NM_027853, NM_153141, NM_011514, NM_026876, NM_001038695, NM_025964, NM_001033276, NM_021531, NM_001081383, NM_001004147, NM_172687, NM_054089, NM_145830, NM_024261, NM_008739, NM_172545, NM_144918, NM_001115018
MF	GO:0005251~delayed rectifier potassium channel activity	0.0425355	NM_008422, NM_010600, NM_008421, NM_001038607, NM_010596, NM_008418, NM_001081134, NM_008417, NM_001081142
MF	GO:0043425~bHLH transcription factor binding	0.0464646	NM_013672, NM_011772, NM_001164151, NM_001164150, NM_009480, NM_011448, NM_001164152, NM_013685, NM_001164153, NM_001081292, NM_001083967, NM_001164147, NM_001164148, NM_001164149, NM_011548
MF	GO:0005154~epidermal growth factor receptor binding	0.0493324	NM_080557, NM_007950, NM_016788, NM_010113, NM_001110147, NM_144528, NM_009535, NR_027505, NM_001205132, NM_001205133, NM_009500, NM_019654
MF	GO:0035035~histone acetyltransferase binding	0.0493324	NM_013672, NM_001038642, NM_010137, NM_001253887, NM_001253886, NM_001253885, NM_001081045, NM_010431, NM_011808, NM_010731, NM_001033713, NM_009685
MF	GO:0016849~phosphorus-oxygen lyase activity	0.0494195	NM_138305, NM_009623, NM_009624, NM_001159537, NM_009622, NM_001159536, NM_001007576, NM_008727
CC	GO:0005737~cytoplasm	1.31294e-18	NM_001080774, NM_007864, NM_001080775, NM_139227, NM_019654, NM_027835, NM_001080389, NM_001111324, NM_139234, NM_001109752, NM_001080388, NM_011437, NM_001166503, NM_139232, NM_139233, NM_001134791, NR_027505, NM_001166501, NM_001111111, NM_198652, NM_013594, NM_001110831, NM_028974, NM_001134391, NM_001195681, NM_001111314, NM_028980, NM_007868, NM_001122640, NM_010196, NM_148917, NM_016780, NM…
CC	GO:0005581~collagen trimer	1.22894e-16	NM_015734, NM_001204129, NM_001102607, NM_028866, NM_007741, NM_199473, NM_010766, NM_007743, NM_007742, NM_007572, NM_007574, NM_007737, NM_031163, NM_007738, NM_007734, NM_007735, NM_028266, NM_130449, NM_029838, NM_001244952, NM_025685, NM_001113515, NM_027770, NM_019959, NM_001109991, NM_153393, NM_026763, NM_009928, NM_009929, NM_010775, NM_009926, NM_001243008, NM_001243009, NM_030233, NM_0…
CC	GO:0016020~membrane	2.00596e-11	NM_001080774, NM_007864, NM_013584, NM_001080775, NM_010173, NM_027452, NM_001163590, NM_007439, NM_026730, NM_001080389, NM_001161432, NM_001109752, NM_001080388, NM_001163591, NM_001166503, NM_173182, NM_130449, NM_176930, NM_001134791, NM_198650, NM_001220499, NM_148946, NM_001114116, NM_001007221, NM_001007220, NM_001111314, NM_007455, NM_001033537, NM_016745, NM_007868, NM_001122640, NM_0135…
CC	GO:0005634~nucleus	5.16897e-07	NM_001080774, NM_001080775, NM_001109759, NM_001195674, NM_001081633, NM_139227, NM_027835, NM_001080389, NM_001111324, NM_008578, NM_001080388, NM_001081436, NM_011437, NM_001033528, NM_001166503, NR_027505, NM_198652, NM_013594, NM_001110831, NM_001134391, NM_028299, NM_001081417, NM_011448, NM_001081420, NM_007868, NM_025852, NM_016780, NM_148917, NM_198644, NM_001081652, NM_144823, NM_021792,…
CC	GO:0005578~proteinaceous extracellular matrix	4.79965e-06	NM_133664, NM_199473, NM_007769, NM_013624, NM_031163, NM_177839, NM_001081249, NM_147776, NM_028266, NM_025685, NM_001198811, NM_177863, NM_027793, NM_025684, NM_001109991, NM_026763, NM_175314, NM_016696, NM_139310, NM_010930, NM_001243008, NM_001243009, NM_007732, NM_178790, NM_130887, NM_011719, NM_175506, NM_007729, NM_008483, NM_008484, NM_009160, NM_009933, NM_001122603, NM_015734, NM_0075…
CC	GO:0005856~cytoskeleton	7.63988e-06	NM_001174054, NM_001199137, NM_001199136, NM_001174053, NM_153545, NM_139227, NM_001111324, NM_139234, NM_001080389, NM_001080388, NM_001163749, NM_139232, NM_026493, NM_139233, NM_172743, NM_001206367, NM_027740, NM_001206369, NM_013813, NM_001206368, NM_146189, NM_001080968, NM_001077595, NM_001077596, NM_022321, NM_001247984, NM_001129999, NM_181073, NM_011796, NM_013686, NM_001110315, NM_0095…
CC	GO:0005654~nucleoplasm	3.63528e-05	NM_001080774, NM_001080775, NM_153545, NM_054078, NM_027353, NM_139227, NM_011437, NM_172747, NM_001160251, NM_138675, NM_001081092, NM_028873, NM_001111111, NM_027030, NM_023374, NM_031878, NM_011299, NM_018789, NM_001110831, NM_009986, NM_011448, NM_001025589, NM_134046, NM_009015, NM_011548, NM_009824, NM_201637, NM_001163430, NM_176850, NM_025475, NM_001042514, NM_030880, NM_001042513, NM_001…
CC	GO:0005604~basement membrane	3.67053e-05	NM_175473, NM_015734, NM_133664, NM_172840, NM_199473, NM_031163, NM_007738, NM_007734, NM_147776, NM_007735, NM_001113515, NM_001024720, NM_008305, NM_001198811, NM_177863, NM_001109991, NM_009928, NM_009929, NM_053185, NM_007732, NM_130887, NM_010683, NM_008483, NM_008484, NM_009842, NM_001205343, NM_001081171, NM_009932, NM_021604
CC	GO:0042995~cell projection	4.13665e-05	NM_001199137, NM_001199136, NM_001080774, NM_001163453, NM_013723, NM_001080775, NM_007864, NM_172460, NM_008383, NM_001163451, NM_001163450, NM_001253887, NM_001253886, NM_001253885, NM_001128169, NM_172802, NM_133955, NM_001112798, NM_001045964, NM_139234, NM_001109752, NM_178220, NM_010862, NM_001190912, NM_139232, NM_018852, NM_139233, NM_176930, NM_008998, NM_027740, NM_001128171, NM_0011281…
CC	GO:0030054~cell junction	0.000144769	NM_007864, NM_027452, NM_009305, NM_008909, NM_009502, NM_133955, NM_001045964, NM_029878, NM_001109752, NM_010069, NM_001163749, NM_011724, NM_172743, NM_013813, NM_001110796, NM_001081141, NM_001077595, NM_001077596, NM_026599, NM_145501, NM_080450, NM_015823, NM_172564, NM_022321, NM_010930, NM_001247984, NM_022030, NM_001163525, NM_007732, NM_007731, NM_001163526, NM_011995, NM_021600, NM_011…
CC	GO:0044224~juxtaparanode region of axon	0.000174314	NM_001109752, NM_007864, NM_001252656, NM_011807, NM_177129, NM_001252655, NM_013813, NM_010598, NM_010597, NM_001252654, NM_008417
CC	GO:0097458~neuron part	0.000498862	NM_001039167, NM_172987, NM_001039168, NM_011600, NM_007680, NM_009986, NM_001079883, NM_001146351
CC	GO:0014069~postsynaptic density	0.00078431	NM_001199137, NM_001174054, NM_001199136, NM_016713, NM_007864, NM_001174053, NM_008729, NM_001081370, NM_001177710, NM_001045964, NM_001109752, NM_001252656, NM_025451, NM_001143834, NM_178220, NM_001252655, NM_001126047, NM_001159598, NM_010820, NM_001177709, NM_013813, NM_001252654, NM_001111015, NM_001110796, NM_172668, NM_015823, NM_001199272, NM_008957, NM_007567, NM_053187, NM_145760, NM_0…
CC	GO:0005829~cytosol	0.00103523	NM_001174054, NM_026097, NM_001080774, NM_001080775, NM_001174053, NM_019789, NM_001112796, NM_009703, NM_019791, NM_009582, NM_001038627, NM_001206367, NM_001206369, NR_027505, NM_001166501, NM_001206368, NM_023371, NM_001113364, NM_001113362, NM_008996, NM_001024468, NM_001247984, NM_001077705, NM_011796, NM_018789, NM_008850, NM_008062, NM_001081212, NM_023217, NM_001111314, NM_001082483, NM_0…
CC	GO:0033017~sarcoplasmic reticulum membrane	0.001334	NM_001174054, NM_134142, NM_001174053, NM_001110140, NM_001163337, NM_001163336, NM_023066, NM_007595, NM_027528, NM_001177849, NM_009722, NM_009287, NM_008712, NM_009710, NM_001005510, NR_027838, NM_009109, NM_016745
CC	GO:0015629~actin cytoskeleton	0.00139956	NM_001199137, NM_019695, NM_001199136, NM_009643, NM_080285, NM_001081307, NM_009954, NM_177158, NM_009707, NM_009502, NM_133363, NM_172802, NM_001047436, NM_007924, NM_001047435, NM_139234, NM_178754, NM_008879, NM_172924, NM_010127, NM_139232, NM_139233, NM_001206367, NM_178893, NM_001206369, NM_029653, NM_001206368, NM_183428, NM_194268, NM_175260, NM_001109975, NM_026599, NM_010899, NM_001198…
CC	GO:0043025~neuronal cell body	0.00157267	NM_001253887, NM_008904, NM_001253886, NM_001253885, NM_008281, NR_027710, NM_133852, NM_001038627, NM_008998, NM_001080968, NM_001110796, NM_145501, NM_001252566, NM_172668, NM_008996, NM_010930, NM_148946, NM_133223, NM_133947, NM_001252567, NM_008684, NM_011995, NM_001110315, NM_019582, NM_010876, NM_008983, NM_011807, NM_001113373, NM_008119, NM_029438, NM_024226, NM_001110252, NM_001042514, …
CC	GO:0030673~axolemma	0.00202705	NM_009630, NM_008422, NM_001163453, NM_010600, NM_001163451, NM_001163450, NM_008421, NM_001038607, NM_001163448, NM_001163447, NM_001163449, NM_031158, NM_001077514, NM_001077515, NM_013813, NM_001110783, NM_013931
CC	GO:0005813~centrosome	0.00231173	NM_177681, NM_019695, NM_008383, NM_030207, NM_011965, NM_153545, NM_001081001, NM_030000, NM_178635, NM_001128169, NM_013885, NM_023668, NM_001195229, NM_153179, NM_030693, NM_001001295, NM_001163749, NM_001164606, NM_026493, NM_001045524, NM_172743, NM_172519, NM_027740, NM_023370, NM_028018, NM_001128171, NM_001128170, NM_029779, NM_001162869, NM_001081363, NM_001162868, NM_001129999, NM_00103…
CC	GO:0045202~synapse	0.00292564	NM_007864, NM_027452, NM_009305, NM_001253887, NM_001253886, NM_001253885, NM_001177710, NM_001045964, NM_001109752, NM_010069, NM_176930, NM_001177709, NM_023370, NM_001110796, NM_001081141, NM_145501, NM_015823, NM_022030, NM_007731, NM_021600, NM_011995, NM_008483, NM_009597, NM_001077514, NM_001077515, NM_007868, NM_021604, NM_001164662, NM_020270, NM_011807, NM_001164661, NR_045556, NM_00111…
CC	GO:0031234~extrinsic component of cytoplasmic side of plasma membrane	0.00343203	NM_007864, NM_021284, NM_010087, NM_001128169, NM_173369, NM_001109752, NM_001112699, NM_001252656, NM_001252655, NM_001190830, NM_010598, NM_010597, NM_001252654, NM_001128171, NM_001128170, NM_207650, NM_001110140, NM_010208, NM_009535, NM_001163548, NM_001205132, NM_001205133, NM_009722, NM_016788, NR_027838, NM_001110147, NM_001136104, NM_010589, NM_009595, NM_009109, NM_001033208, NM_011180,…
CC	GO:0043005~neuron projection	0.00387912	NM_007387, NM_001163453, NM_007384, NM_001163451, NM_001163450, NM_009305, NM_008729, NM_013622, NM_001081370, NM_015816, NM_001252656, NM_025451, NM_001143834, NM_001252655, NM_010069, NM_010820, NM_009891, NM_011370, NM_001252654, NM_023371, NM_001081142, NM_001081141, NM_001110796, NM_175260, NM_145501, NM_008440, NM_177129, NM_015823, NM_013492, NM_022030, NM_007567, NM_152220, NM_133223, NM_…
CC	GO:0016529~sarcoplasmic reticulum	0.00539867	NM_001174054, NM_134142, NM_011580, NM_001110140, NM_001174053, NM_001163337, NM_001163336, NM_023066, NM_007595, NM_001177849, NM_009722, NM_009287, NM_031158, NM_029726, NM_011723, NM_009710, NM_008712, NM_001005510, NR_027838, NM_009109, NM_001110783, NM_016745
CC	GO:0043234~protein complex	0.00557191	NM_015812, NM_008383, NM_001081001, NM_009305, NM_001253887, NM_001253886, NM_178635, NM_001253885, NM_009502, NM_133852, NM_007439, NM_019791, NM_001025597, NM_001206367, NM_001166370, NM_001206369, NM_001206368, NM_026306, NM_001080968, NM_001172136, NM_145501, NM_013492, NM_015823, NM_009652, NM_031878, NM_001129999, NM_001035533, NM_080457, NM_172456, NM_008914, NM_001035532, NM_001081212, NM…
CC	GO:0005635~nuclear envelope	0.00599127	NM_172843, NM_007415, NM_008511, NM_134122, NM_008720, NM_023668, NM_024226, NM_001198867, NM_001198866, NM_010722, NM_001002011, NM_001005510, NM_133690, NM_007835, NM_028018, NM_013854, NM_153577, NM_019392, NM_001081363, NM_013469, NM_019390, NM_018815, NM_001079686, NM_001081035, NM_019396, NM_172268, NM_177460, NM_182694, NM_019765, NM_172448, NM_001111102, NM_007983, NM_022027
CC	GO:0005819~spindle	0.00744754	NM_011805, NM_001177323, NM_198604, NM_027181, NM_001128169, NM_023668, NM_001198867, NM_001198866, NM_173369, NM_175551, NM_027985, NM_026493, NM_007896, NM_007835, NM_177852, NM_009097, NM_001128171, NM_001128170, NM_175260, NM_013469, NM_001081363, NM_021500, NM_009652, NM_001079686, NM_011299, NM_001165894, NM_001003908, NM_009029, NM_181854, NM_019942, NM_022027, NM_177293
CC	GO:0000792~heterochromatin	0.00767173	NM_013594, NM_001199433, NM_001025378, NM_009530, NM_010788, NM_007623, NM_013686, NM_011514, NM_018774, NM_008765, NM_001195130, NM_001271526, NM_021390, NM_001195083
CC	GO:0031410~cytoplasmic vesicle	0.00829044	NM_026097, NM_001080774, NM_001163453, NM_001080775, NM_001163451, NM_001163450, NM_009305, NM_001112796, NM_013885, NM_001080813, NM_016663, NM_029423, NR_073192, NM_178220, NR_073191, NM_010069, NM_019799, NM_027920, NM_028018, NM_001166501, NM_001177650, NM_145501, NM_013492, NM_010206, NM_001081014, NM_022030, NM_173781, NM_001146183, NM_001114116, NM_001077694, NM_007455, NM_182694, NM_00916…
CC	GO:0048471~perinuclear region of cytoplasm	0.00916525	NM_008383, NM_001253887, NM_001112796, NM_001253886, NM_001128169, NM_013885, NM_001253885, NM_001170567, NM_001206367, NM_001206369, NM_001206368, NM_001110796, NM_001128171, NM_001128170, NM_013492, NM_015823, NM_010206, NM_001163525, NM_001129999, NM_133223, NM_001163526, NM_011995, NM_011117, NM_026393, NM_182694, NM_009591, NM_144524, NM_029332, NM_177217, NM_022027, NM_133838, NM_001164662,…
CC	GO:0048786~presynaptic active zone	0.0093128	NM_009630, NM_053271, NM_001113373, NM_009305, NM_022030, NM_007567, NM_182993, NM_001081370, NM_001256383, NM_011995, NM_001256382, NM_001081413, NM_021468, NM_001110796
CC	GO:0016363~nuclear matrix	0.00980773	NM_001252518, NM_001163632, NM_009122, NM_009124, NM_001101502, NM_026375, NM_013885, NM_139227, NM_001163630, NM_001163631, NM_028806, NM_023144, NM_001002011, NM_027946, NM_017476, NM_001007154, NM_001110508, NM_001199305, NM_013594, NM_001081363, NM_019390, NM_021500, NM_001177791, NM_001177790, NM_010957, NM_133947, NM_018878, NM_001177789, NM_001111102, NM_023525, NM_009822, NM_001111026, NM…
CC	GO:0005605~basal lamina	0.00995447	NM_008305, NM_027793, NM_010683, NM_007735, NM_008483, NM_001081171, NM_021604
CC	GO:0043235~receptor complex	0.0100701	NM_001079908, NM_013584, NM_016780, NM_001079909, NM_001033161, NM_010113, NM_031884, NM_008727, NM_008746, NM_001164311, NM_001146350, NM_001252658, NM_011703, NM_001252659, NM_011609, NM_172962, NM_016894, NM_010700, NM_011832, NM_010228, NM_007395, NM_010206, NM_001198833, NM_011199, NM_008639, NM_007584, NM_001198831, NM_011305, NM_026180, NM_053083, NM_001083935, NM_008514, NM_001083936, NM_…
CC	GO:0005847~mRNA cleavage and polyadenylation specificity factor complex	0.0105004	NM_197993, NM_001164173, NM_028866, NM_053193, NM_029794, NM_172121, NM_031249, NM_026682, NM_001164532
CC	GO:0031526~brush border membrane	0.0112606	NM_001040692, NM_001113373, NM_011731, NM_011199, NM_029094, NM_001136087, NM_019810, NM_011396, NM_001081370, NM_133254, NM_007472, NM_007473, NM_026660, NM_011402, NM_001083935, NM_011989, NM_001168643, NM_001083936, NM_001168645, NM_153417, NM_001168644, NM_001081084, NM_001168646
CC	GO:0005768~endosome	0.0116724	NM_026097, NM_145530, NM_178635, NM_001080813, NM_145516, NM_016663, NM_029423, NM_177208, NM_027920, NM_172945, NM_008998, NM_001134791, NM_145501, NM_013710, NM_015823, NM_008996, NM_001146183, NM_001114116, NM_001077694, NM_007455, NM_001081084, NM_178746, NM_029955, NM_133838, NM_020270, NM_009827, NM_008720, NM_025572, NM_001025156, NM_021882, NM_001164571, NM_001164570, NM_030880, NM_001110…
CC	GO:0008076~voltage-gated potassium channel complex	0.0142451	NM_008422, NM_175462, NM_007864, NM_011807, NM_177129, NM_010600, NM_008421, NM_001038607, NM_019789, NM_001111331, NM_001109752, NM_001039347, NM_001252656, NM_001252655, NM_001145403, NM_010598, NM_010597, NM_001081134, NM_001252654, NM_008418, NM_010596, NM_008417, NM_001081142
CC	GO:0097470~ribbon synapse	0.0142494	NM_009722, NM_011995, NM_001110140, NM_007567, NR_027838, NM_152220, NM_001081413, NM_021468, NM_001110796
CC	GO:0005667~transcription factor complex	0.0165169	NM_177733, NM_010437, NM_007488, NM_010431, NM_001033713, NM_009480, NM_030693, NM_008578, NM_001025597, NM_001045484, NM_011355, NM_001136073, NM_172622, NM_001048168, NM_016791, NM_007496, NM_011448, NM_010258, NM_013685, NM_010137, NM_025910, NR_033136, NM_013920, NM_009029, NM_011548, NM_008692, NM_009324, NM_007415, NM_009361, NM_019869, NM_008267, NM_001077398, NM_008261, NM_010658, NM_0102…
CC	GO:0005587~collagen type IV trimer	0.017267	NM_007734, NM_007735, NM_053185, NM_009932
CC	GO:0005905~clathrin-coated pit	0.0181591	NM_026267, NM_172814, NM_011345, NM_011638, NM_001039546, NM_001038700, NM_001177649, NM_001252658, NM_001177648, NM_178220, NM_001271599, NM_175550, NM_016788, NM_177231, NM_001003908, NM_001252659, NM_019972, NM_001110147, NM_001177650, NM_001081084, NM_010700
CC	GO:0005874~microtubule	0.0187643	NM_001199137, NM_001199136, NM_010630, NM_015756, NM_001128169, NM_013882, NM_023668, NM_133852, NM_001112798, NM_028921, NM_029878, NM_001252656, NM_001163749, NM_001252655, NM_026493, NM_001252654, NM_025975, NM_001080968, NM_001077595, NM_001128171, NM_001077596, NM_001128170, NM_008440, NM_001146046, NM_001146047, NM_027192, NM_148946, NM_010200, NM_010623, NM_145616, NM_013686, NM_001110315,…
CC	GO:0030424~axon	0.0198585	NM_016713, NM_019789, NM_023668, NM_007439, NM_001045964, NM_001252656, NM_001252655, NM_001190912, NM_009582, NM_001038627, NM_176930, NM_009891, NM_009947, NM_001045528, NM_001252654, NM_001110796, NM_175260, NM_008440, NM_177129, NM_010930, NM_019688, NM_007567, NM_001146183, NM_001204166, NM_001007221, NM_011305, NM_001204165, NM_001007220, NM_011610, NM_010200, NM_011995, NM_001110315, NM_01…
CC	GO:0016324~apical plasma membrane	0.019877	NM_008809, NM_013723, NM_015756, NM_172516, NM_031884, NM_008281, NM_001081370, NM_013624, NM_153179, NM_026730, NM_019799, NM_010820, NM_008998, NM_001009546, NM_001077595, NM_139142, NM_001077596, NM_139310, NM_011199, NM_019688, NM_175316, NM_080457, NM_152220, NM_001242349, NM_001204166, NM_019810, NM_001164203, NM_011396, NM_001204165, NM_178642, NM_011117, NM_010833, NM_011503, NM_011402, N…
CC	GO:0030018~Z disc	0.0290325	NM_028049, NM_001081307, NM_028004, NM_023485, NM_009502, NM_133363, NM_001112798, NM_178655, NM_026346, NM_010043, NM_008712, NM_001005510, NM_028901, NM_001109975, NM_011652, NM_008914, NM_027528, NM_177642, NM_031158, NM_009109, NM_001110783, NM_001033208, NM_011406, NM_007868, NM_001034168
CC	GO:0005588~collagen type V trimer	0.029738	NM_007737, NM_015734, NM_016919
CC	GO:0030666~endocytic vesicle membrane	0.029738	NM_176996, NM_028903, NM_001081084
CC	GO:0042383~sarcolemma	0.0332443	NM_009643, NM_010087, NM_023485, NM_201389, NM_201388, NM_009502, NM_001112798, NM_178655, NM_201393, NM_201394, NM_201391, NM_001039347, NM_201392, NM_010043, NM_008712, NM_201390, NM_001163542, NM_207650, NM_001163540, NM_001243008, NM_001243009, NM_001163549, NM_001164203, NM_001077694, NM_021469, NM_011117, NM_007472, NM_031158, NM_201385, NM_201386, NM_201387, NM_001003908, NM_172951, NM_009…
CC	GO:0032993~protein-DNA complex	0.0353858	NM_008692, NM_013672, NM_001080118, NM_001163018, NM_019789, NM_145979, NM_001111331, NM_199196, NM_001048168, NM_010157, NM_009578, NM_001025597, NM_134027, NM_207707
CC	GO:0005871~kinesin complex	0.037785	NM_010630, NM_008440, NM_029091, NM_001102615, NM_023668, NM_010617, NM_010616, NM_010623, NM_001110315, NM_001081177, NM_001190978, NM_001097621, NM_001081133
CC	GO:0016459~myosin complex	0.037785	NM_001080774, NM_175260, NM_001080775, NM_026599, NM_001039546, NM_008659, NM_001103171, NM_032394, NM_001256082, NM_001256083, NM_010862, NM_008663, NM_010855, NM_182698, NM_001081322, NM_001033533, NM_138313, NM_001256081
CC	GO:0005938~cell cortex	0.0393752	NM_022887, NM_001199137, NM_019695, NM_010196, NM_001199136, NM_080285, NM_009424, NM_001047436, NM_001047435, NM_001111324, NM_001038700, NM_177263, NM_009733, NM_001080743, NM_001159598, NM_001002896, NM_001177650, NM_001024720, NM_001033260, NM_175260, NM_007878, NM_011796, NM_133947, NM_001177649, NM_001256082, NM_001177648, NM_001256083, NM_001033329, NM_008663, NM_009109, NM_001111048, NM_0…
CC	GO:0005887~integral component of plasma membrane	0.0425241	NM_026907, NM_021306, NM_001025381, NM_009845, NM_053137, NM_001025313, NM_008281, NM_013622, NM_008285, NM_001112798, NM_007439, NM_011924, NM_138672, NM_001161432, NM_018852, NM_019799, NM_134038, NM_001130456, NM_001081141, NM_198650, NM_010101, NM_145501, NM_021500, NM_178798, NM_031872, NM_011199, NM_148946, NM_001042489, NM_011396, NM_013693, NM_008684, NM_019701, NM_007724, NM_198711, NM_1…
CC	GO:0005794~Golgi apparatus	0.0433266	NM_001199137, NM_001199136, NM_028576, NM_001163453, NM_029935, NM_010173, NM_001163451, NM_001163450, NM_019789, NM_001112796, NM_001163590, NM_001163591, NM_001166503, NM_144901, NM_001134791, NM_001080968, NM_001113364, NM_001113362, NM_008996, NM_009986, NM_013686, NM_007455, NM_001033537, NM_001081323, NM_001081084, NM_009824, NM_008720, NM_007742, NM_021792, NM_021882, NM_025475, NM_0010814…
CC	GO:0035097~histone methyltransferase complex	0.0453508	NM_001081383, NM_178029, NM_021878, NM_001242558, NM_001205044, NM_008739, NM_019825, NM_001205043, NM_018878, NM_001033276
CC	GO:0030672~synaptic vesicle membrane	0.0459507	NM_145501, NM_020270, NM_133206, NM_018801, NM_009305, NM_022030, NM_182993, NM_173068, NM_173067, NM_001168622, NM_010069, NM_001126047, NM_001111015, NM_011522, NM_172271
CC	GO:0005902~microvillus	0.0463874	NM_007508, NM_001080774, NM_001080775, NM_198604, NM_013885, NM_001039546, NM_008280, NM_008659, NM_032394, NM_007620, NM_001256082, NM_001256083, NM_028085, NM_010833, NM_008663, NM_001081177, NM_011989, NM_017474, NM_001256081
CC	GO:0005815~microtubule organizing center	0.047591	NM_001174054, NM_029054, NM_001174053, NM_008511, NM_023668, NM_007595, NM_010616, NM_001159631, NM_009734, NM_153140, NM_001160214, NM_026493, NM_027949, NM_011247, NM_173189, NM_001162869, NM_001162868, NM_001039376, NM_009535, NM_001164678, NM_001199025, NM_001205132, NM_146121, NM_001033960, NM_001164677, NM_001205133, NM_001199024, NM_207204, NM_008062, NM_001199023, NM_001110163, NM_013686,…
BP	GO:0006351~transcription, DNA-templated	1.64244e-07	NM_001252583, NM_177733, NM_019789, NM_001252582, NM_139227, NM_001081436, NM_008578, NM_011437, NM_013594, NM_001081417, NM_011448, NM_013685, NM_011548, NM_001251833, NM_027007, NM_198644, NM_001101502, NM_176850, NM_176958, NM_025866, NM_001003953, NM_001100449, NM_148924, NM_130860, NM_001172095, NM_011561, NM_016974, NM_025454, NM_173735, NM_001097623, NM_016766, NM_207707, NM_001081304, NM_…
BP	GO:0007155~cell adhesion	4.61988e-06	NM_013723, NM_009845, NM_009502, NM_138672, NM_001111324, NM_001190912, NM_176930, NM_183221, NM_023370, NM_172944, NM_146189, NM_133847, NM_001198811, NM_177863, NM_001101510, NM_207298, NM_022321, NM_021500, NM_010930, NM_080457, NM_007731, NM_008684, NM_008483, NM_008484, NM_001136104, NM_009595, NM_017464, NM_008983, NM_016780, NR_045556, NM_001004177, NM_001145954, NM_001170787, NM_001145952…
BP	GO:0045944~positive regulation of transcription from RNA polymerase II promoter	7.49244e-05	NM_001253887, NM_001253886, NM_001253885, NM_139227, NM_008578, NM_011437, NM_001025597, NM_001081092, NM_023371, NM_018789, NM_013693, NM_001081417, NM_011448, NM_001085416, NM_001085415, NM_013685, NM_001025589, NM_001039537, NM_011548, NM_201637, NM_031252, NM_009424, NM_008878, NM_001038642, NM_008712, NM_001083967, NM_001013741, NM_001013609, NM_011771, NM_001161722, NM_001100449, NM_011772,…
BP	GO:0006355~regulation of transcription, DNA-templated	8.93814e-05	NM_001252583, NM_177733, NM_019789, NM_001252582, NM_139227, NM_008578, NM_001081436, NM_011437, NM_144901, NM_013594, NM_145483, NM_001081417, NM_011448, NM_013685, NM_011548, NM_007868, NM_001033530, NM_198644, NM_001101502, NM_176850, NM_176958, NM_025866, NM_001003953, NM_001100449, NM_130860, NM_001172095, NM_011561, NM_016974, NM_025454, NM_173735, NM_001097623, NM_016766, NM_207707, NM_001…
BP	GO:0006468~protein phosphorylation	0.000114636	NM_001174054, NM_201519, NM_007928, NM_001174053, NM_001185020, NM_001185021, NM_009703, NM_001195229, NM_007439, NM_001045964, NM_023663, NM_001080389, NM_001080388, NM_001159774, NM_009582, NM_054085, NM_010206, NM_031386, NM_010208, NM_009652, NM_013871, NM_011299, NM_008914, NM_177922, NM_172161, NM_001081292, NM_001136104, NM_009595, NM_021606, NM_001033342, NM_021485, NM_001085371, NM_00108…
BP	GO:0016569~covalent chromatin modification	0.000241748	NM_001253887, NM_172552, NM_001253886, NM_001253885, NM_054078, NM_001109687, NM_001081045, NM_001109686, NM_001001984, NM_199196, NM_027384, NM_001025597, NM_001045523, NM_001168321, NM_001005866, NM_001038695, NM_021531, NM_009685, NM_144787, NM_001033430, NM_001163018, NM_031878, NM_001040400, NM_183138, NM_177224, NM_008739, NM_007623, NM_001253857, NM_001081417, NM_144937, NM_016812, NM_0090…
BP	GO:0045893~positive regulation of transcription, DNA-templated	0.000465845	NM_001081001, NM_010113, NM_001253887, NM_008904, NM_001253886, NM_001253885, NM_012047, NR_027710, NM_001033713, NM_019791, NM_011437, NM_001160251, NM_001025597, NM_001081092, NM_001038695, NM_053202, NM_018789, NM_013693, NM_011448, NM_013685, NM_008689, NM_001033481, NM_008687, NM_013920, NM_001081152, NM_011548, NM_001080118, NM_201637, NM_007554, NM_008261, NM_007742, NM_176850, NM_009733, …
BP	GO:0006810~transport	0.000573378	NM_001080774, NM_001080775, NM_009305, NM_019789, NM_031884, NM_001112796, NM_025710, NM_172469, NM_001163590, NM_001112798, NM_013683, NM_026730, NM_029423, NM_177208, NM_001163591, NM_001014761, NM_001166503, NM_019799, NM_008998, NM_177200, NM_028873, NM_001134791, NM_001166501, NM_134038, NM_001111111, NM_023374, NM_198650, NM_008996, NM_178798, NM_138655, NM_148946, NM_001242349, NM_009986, …
BP	GO:0045820~negative regulation of glycolytic process	0.000696293	NM_009824, NM_019395, NM_213660, NM_177289, NM_001163430, NM_008904, NM_001109873, NM_213659, NM_019758, NR_027710, NM_011486, NM_181586, NM_177003
BP	GO:0010923~negative regulation of phosphatase activity	0.000701704	NM_027556, NM_027171, NM_011807, NM_030207, NM_001185020, NM_198703, NM_001040086, NM_001185021, NM_001199083, NM_027353, NM_183154, NM_001199084, NM_007924, NM_183141, NM_001163749, NM_153407, NM_001045528, NM_001005420, NM_001033258, NM_001101535
BP	GO:0016477~cell migration	0.000726232	NM_008983, NM_008809, NM_015734, NM_011580, NM_013723, NM_016780, NM_001242411, NM_009954, NM_023668, NM_172802, NM_009500, NM_181066, NM_172724, NM_177839, NM_008879, NM_172747, NM_183225, NM_172924, NM_001190830, NM_007901, NM_001083587, NM_173182, NM_008610, NM_010228, NM_010899, NM_001198839, NM_011176, NM_008996, NM_001247984, NM_001205204, NM_001136073, NM_007495, NM_030235, NM_001081037, N…
BP	GO:0007275~multicellular organism development	0.00099298	NM_007928, NM_013729, NM_175006, NM_023668, NM_024200, NM_001171616, NM_001171615, NM_001033713, NM_001045964, NM_001161432, NM_001080389, NM_001080388, NM_001079869, NM_001025597, NM_054085, NM_027924, NM_146188, NM_001130456, NM_001077595, NM_010465, NM_001077596, NM_001198811, NM_177863, NM_010468, NM_001044718, NM_172668, NM_009652, NM_010084, NM_054068, NM_018789, NM_001242349, NM_175485, NM…
BP	GO:0000122~negative regulation of transcription from RNA polymerase II promoter	0.00100403	NM_009644, NM_019789, NM_144790, NM_172552, NM_199196, NM_001033713, NM_001079869, NM_001025597, NM_001160251, NM_001168321, NM_009636, NM_013594, NM_025684, NM_053202, NM_010206, NM_173406, NM_009986, NM_013693, NM_001168277, NM_011448, NM_013685, NM_177922, NM_008689, NR_045611, NM_008687, NM_009029, NM_011548, NM_010731, NM_009824, NM_001163632, NM_009324, NM_001080118, NM_201637, NM_007554, N…
BP	GO:0001525~angiogenesis	0.00106408	NM_001079908, NM_001079909, NM_001164314, NM_010113, NM_199473, NM_013885, NM_010431, NM_009500, NM_001164805, NM_023061, NM_015801, NM_001079869, NM_010121, NM_001037722, NM_176930, NM_016894, NM_028544, NM_001109991, NM_010206, NM_010930, NM_007403, NM_010137, NM_011710, NM_008486, NM_019676, NM_001080118, NM_011348, NM_007554, NM_008267, NM_153800, NM_001164488, NM_010458, NM_024226, NM_080463…
BP	GO:0030335~positive regulation of cell migration	0.00113929	NM_001080774, NM_008809, NM_001080775, NM_013723, NM_011580, NM_009954, NM_023061, NM_008105, NM_001126047, NM_001005510, NM_027924, NM_001113481, NM_001130456, NM_001109991, NM_010208, NM_010570, NM_001081212, NM_026825, NM_134087, NM_177710, NM_016780, NM_011348, NM_007554, NM_001101502, NM_001033409, NM_008746, NM_011349, NM_007742, NM_133219, NM_001081454, NM_001038642, NM_007901, NM_153795, …
BP	GO:0016571~histone methylation	0.00121589	NM_001163632, NM_001081383, NM_001004147, NM_146177, NM_009122, NM_001163018, NM_145830, NM_001012518, NM_001109687, NM_008739, NM_001109686, NM_010788, NM_199196, NM_172545, NM_001163630, NM_001163631, NM_153141, NM_001115018, NM_021531
BP	GO:0016310~phosphorylation	0.00131302	NM_001174054, NM_201519, NM_007928, NM_001174053, NM_001185020, NM_001038699, NM_001185021, NM_009703, NM_001195229, NM_001024917, NM_007439, NM_001045964, NM_023663, NM_001080389, NM_001080388, NM_001159774, NM_009582, NM_054085, NM_199011, NM_145501, NM_010206, NM_010208, NM_009652, NM_013871, NM_011299, NM_145475, NM_177922, NM_001081292, NM_001136104, NM_009595, NM_021606, NM_001033342, NM_02…
BP	GO:0046777~protein autophosphorylation	0.00134212	NM_001159591, NM_001174054, NM_008809, NM_001079908, NM_016713, NM_007928, NM_001079909, NM_001174053, NM_001185020, NM_001185021, NM_007439, NM_001045964, NM_001080389, NM_001080388, NM_001159631, NM_010121, NM_001190830, NM_009582, NM_007395, NM_010206, NM_010208, NM_001199083, NM_001199084, NM_134002, NM_177922, NM_172161, NM_021606, NM_001163216, NM_001163217, NM_001163215, NM_008551, NM_0087…
BP	GO:0030154~cell differentiation	0.00219069	NM_001174054, NM_007928, NM_001174053, NM_025719, NM_031374, NM_013729, NM_023668, NM_001171616, NM_016663, NM_001171615, NM_001033713, NM_001161432, NM_001080389, NM_001080388, NM_011437, NM_001160251, NM_001038627, NM_001038695, NM_001130456, NM_001044718, NM_172668, NM_010208, NM_001077705, NM_010084, NM_172661, NM_018789, NM_001146183, NM_001114116, NM_001199044, NM_013694, NM_001163660, NM_0…
BP	GO:0007605~sensory perception of sound	0.00220854	NM_001079908, NM_001079909, NM_007384, NR_045556, NM_023449, NM_008281, NM_007742, NM_001170787, NM_013624, NM_032393, NM_001173506, NM_031163, NM_001110252, NM_009733, NM_010862, NM_008125, NM_001159598, NM_023370, NM_001252635, NM_001081142, NM_001113515, NM_080450, NM_010206, NM_139310, NM_172834, NM_009926, NM_001039546, NM_176847, NM_023055, NM_001103171, NM_001025245, NM_001081417, NM_00125…
BP	GO:0042327~positive regulation of phosphorylation	0.00277953	NM_133700, NM_007950, NM_011580, NM_153505, NM_031174, NM_010570, NM_010113, NM_010345, NM_001177629, NM_133249, NM_011881
BP	GO:0048661~positive regulation of smooth muscle cell proliferation	0.00341976	NM_008809, NM_010591, NM_011580, NM_016780, NM_010442, NM_053202, NM_007554, NM_009652, NM_001197322, NM_001197321, NM_008904, NM_009424, NM_010431, NR_027710, NM_013693, NM_001165894, NM_008878, NM_007950, NM_001146268, NM_007901, NM_009281, NM_027924, NM_029926
BP	GO:0006897~endocytosis	0.00416095	NM_001159591, NM_001115009, NM_029094, NM_009305, NM_177158, NM_010766, NM_008720, NM_194341, NM_080557, NM_001038700, NM_001252658, NM_175367, NM_178220, NM_030880, NM_001271599, NM_001252659, NM_172277, NM_019972, NM_008998, NM_028903, NM_001045528, NM_028733, NM_001177650, NM_010700, NM_026267, NM_026769, NM_172668, NM_172814, NM_008996, NM_001159725, NM_011638, NM_001190385, NM_001039546, NM_…
BP	GO:0035556~intracellular signal transduction	0.00442343	NM_001166603, NM_201519, NM_008809, NM_015812, NM_001166604, NM_016713, NM_007928, NM_021306, NM_001130693, NM_001185020, NM_172516, NM_011363, NM_001185021, NM_008727, NM_009703, NM_080444, NM_146246, NM_010070, NM_009500, NM_175752, NM_019654, NM_001045964, NM_001080389, NM_001170567, NM_001080388, NM_144847, NM_133914, NM_001190830, NM_001126045, NM_001252202, NM_001252200, NM_199011, NM_00125…
BP	GO:0001503~ossification	0.00470469	NM_013672, NM_007554, NM_011199, NM_009926, NM_010163, NM_133249, NM_019732, NM_009424, NM_007731, NM_031163, NM_011448, NM_007737, NM_010121, NM_001271599, NM_007729, NM_176996, NM_001083935, NM_019972, NM_011606, NM_001083936, NM_009285, NM_183426, NM_001113515, NM_009399
BP	GO:0006974~cellular response to DNA damage stimulus	0.00538868	NM_001252518, NM_207623, NM_001081001, NM_031374, NM_001253887, NM_172552, NM_178635, NM_001253886, NM_001195674, NM_001253885, NM_001044371, NM_007619, NM_019551, NM_181066, NM_001081436, NM_027877, NM_011729, NM_029420, NM_029835, NM_178309, NM_001114609, NM_007525, NM_001010833, NM_009685, NM_030215, NM_009652, NM_024261, NM_001136073, NM_028299, NM_030253, NM_019706, NM_144937, NM_012012, NM_…
BP	GO:0019933~cAMP-mediated signaling	0.00561816	NM_138305, NM_009623, NM_009624, NM_053271, NM_001159537, NM_013571, NM_001159536, NM_019688, NM_009622, NM_001204166, NM_001204165, NM_001256383, NM_011448, NM_011995, NM_001256382, NM_199011, NM_001110796
BP	GO:0003007~heart morphogenesis	0.00574879	NM_015734, NM_009324, NM_011652, NM_008957, NM_028004, NM_011305, NM_153588, NM_001112798, NM_001081417, NM_031163, NM_010149, NM_011724, NM_176996, NM_001122667, NM_007729, NM_010094, NM_183221, NM_011406, NM_001113515
BP	GO:0038063~collagen-activated tyrosine kinase receptor signaling pathway	0.00595995	NM_007734, NM_001198833, NM_007584, NM_007742, NM_053185, NM_001198831, NM_172962, NM_009932
BP	GO:0043113~receptor clustering	0.00655475	NM_007864, NM_011807, NM_015823, NM_172668, NM_001170746, NM_007578, NM_001252059, NM_010091, NM_001109752, NM_001252060, NM_001033329, NM_001252061, NM_001170745, NM_172708, NM_021604
BP	GO:0002062~chondrocyte differentiation	0.00683963	NM_008305, NM_001113209, NM_001079908, NM_001079909, NM_010206, NM_007554, NM_133665, NM_011199, NM_010930, NM_009926, NM_019732, NM_031163, NM_011448, NM_001113210, NM_009527, NM_008687, NM_001083935, NM_001083936, NM_001113515
BP	GO:0008285~negative regulation of cell proliferation	0.00688712	NM_001040682, NM_023066, NM_012047, NM_030693, NM_011724, NM_001163415, NM_001159393, NM_178309, NM_001159396, NM_001013365, NM_008501, NM_007523, NM_007955, NM_015823, NM_008957, NM_011199, NM_011299, NM_018789, NM_011305, NM_013693, NM_011448, NM_001113210, NR_028261, NM_011896, NM_001039537, NM_008687, NR_033136, NM_001083935, NM_009029, NM_053244, NM_001083936, NM_001163216, NM_011154, NM_001…
BP	GO:0034504~protein localization to nucleus	0.00849554	NM_011448, NM_010091, NM_001002011, NM_019390, NM_176996, NM_001110100, NM_007554, NM_016812, NM_001005510, NM_010570, NM_001111102, NM_007742, NM_001033324
BP	GO:0009115~xanthine catabolic process	0.00977982	NM_011723, NM_001008419, NM_023631, NM_009676
BP	GO:0086036~regulation of cardiac muscle cell membrane potential	0.00984362	NM_009722, NM_001110140, NM_029726, NR_027838, NM_011406, NM_021604, NM_001112798, NM_178655, NM_001034168
BP	GO:0030155~regulation of cell adhesion	0.0100221	NM_007939, NM_008982, NM_153176, NM_146120, NM_011448, NM_001112699, NM_007901, NM_001135657, NM_013630, NM_001206367, NM_007983, NM_001206369, NM_001136104, NM_009595, NM_011180, NM_001206368, NM_001081171, NM_001112700
BP	GO:0071456~cellular response to hypoxia	0.0101727	NM_013763, NM_008904, NM_013622, NR_027710, NM_010431, NM_001112798, NM_011514, NM_001002011, NM_017474, NM_177003, NM_021395, NM_010442, NM_019390, NM_009652, NM_007403, NM_001271353, NM_178224, NM_010608, NM_001165894, NM_007472, NM_010258, NM_010137, NM_001111102, NM_011406, NM_031250, NM_009285, NM_144855
BP	GO:0048008~platelet-derived growth factor receptor signaling pathway	0.010297	NM_008809, NM_016780, NM_001198839, NM_023719, NM_001039086, NM_001039087, NM_009954, NM_008982, NM_001033313, NM_001146268, NM_054050, NM_001135657, NM_001136104, NM_009595, NM_027924, NM_001009935, NM_009163
BP	GO:0070208~protein heterotrimerization	0.0107396	NM_010301, NM_011717, NM_001204129, NM_019959, NM_026763, NM_212438, NM_007743, NR_033525, NM_007742, NM_009933, NM_001204130
BP	GO:0009190~cyclic nucleotide biosynthetic process	0.0107396	NM_138305, NM_009623, NM_009624, NM_001159537, NM_009622, NM_001159536, NM_001007576, NM_008727, NM_173386
BP	GO:0017156~calcium ion regulated exocytosis	0.0112215	NM_053271, NM_019688, NM_007578, NM_001114116, NM_001204166, NM_008914, NM_001252059, NM_001204165, NM_016663, NM_001256383, NM_001252060, NM_001252061, NM_001256382, NM_144529, NM_001122640
BP	GO:0006816~calcium ion transport	0.0115813	NM_001174054, NM_001174053, NR_045556, NM_015730, NM_001163337, NM_001163336, NM_007578, NM_001252059, NM_007595, NM_001112798, NM_138653, NM_011706, NM_001164109, NM_013630, NM_175130, NM_023370, NM_017474, NM_001252635, NM_016894, NM_138301, NM_198037, NM_001110140, NM_148946, NM_016791, NM_009722, NM_001252060, NM_009287, NM_001252061, NM_053195, NM_009597, NR_027838, NM_019582, NM_001253683, …
BP	GO:0009416~response to light stimulus	0.0121177	NM_001242380, NM_001242381, NM_001242382, NM_001242383, NM_010957, NM_001081567, NM_053194, NM_033552, NM_009158, NM_009591, NM_001077514, NM_001077515, NR_033223, NM_001242379, NM_001242378, NM_011881, NM_007998
BP	GO:0032456~endocytic recycling	0.0121177	NM_080557, NM_133838, NM_001162869, NM_153140, NM_001162868, NM_021433, NM_177461, NM_001159725, NM_008998, NM_181347, NM_001166501, NM_174850
BP	GO:0050808~synapse organization	0.012371	NM_022887, NM_001190466, NM_178005, NM_010091, NM_172668, NM_009527, NM_011348, NM_008483, NM_008729, NM_023371
BP	GO:0006813~potassium ion transport	0.0124834	NM_022887, NM_001038607, NM_019789, NM_018731, NM_001039347, NM_001252656, NM_001252655, NM_133690, NM_010598, NM_010597, NM_010596, NM_001252654, NM_001081142, NM_175462, NM_008422, NM_010600, NM_008421, NM_001111331, NM_010601, NM_010608, NM_007724, NM_032397, NM_007472, NM_001145403, NM_053195, NR_028499, NM_008418, NM_001081134, NM_008417
BP	GO:0042127~regulation of cell proliferation	0.0128816	NM_001079908, NM_001079909, NM_001081001, NM_010431, NM_007439, NM_030693, NR_027505, NM_023371, NM_010206, NM_023719, NM_008957, NM_010208, NM_198960, NM_013693, NM_011610, NM_001134391, NM_011448, NM_007632, NM_016788, NM_031159, NR_028499, NM_025910, NR_033136, NM_008964, NM_001136104, NM_009595, NM_144528, NM_001199433, NM_019676, NM_001038607, NM_011609, NM_008021, NM_001009935, NM_009399, N…
BP	GO:0009749~response to glucose	0.0145577	NM_011580, NM_007426, NM_023719, NM_009811, NM_001162415, NM_008261, NM_008826, NM_008119, NM_001112798, NM_001081212, NM_011480, NM_001168521, NM_007734, NM_172795, NM_001164528, NM_011406, NM_031250, NM_001009935, NM_144907
BP	GO:0030198~extracellular matrix organization	0.0146165	NM_172460, NM_001253887, NM_001253886, NM_001253885, NM_147776, NM_025685, NM_009685, NM_008305, NM_001014424, NM_025684, NM_001109991, NM_026763, NM_009929, NM_001014422, NM_001014423, NM_181395, NM_053185, NM_177431, NM_009257, NM_178790, NM_013693, NM_011448, NM_016919, NM_010683, NM_008483, NM_028721, NM_008484, NM_009932, NM_001081171, NM_001014399
BP	GO:0030534~adult behavior	0.0147404	NM_001034115, NM_001113373, NM_021423, NM_001013753, NM_001077514, NM_175325, NM_001039198, NM_026876, NM_001077515, NM_001081370, NM_007439, NM_009618
BP	GO:0080111~DNA demethylation	0.0150593	NM_011561, NM_027384, NM_031159, NM_172552, NM_001040400, NM_183138, NM_001134391, NM_001253857
BP	GO:0051044~positive regulation of membrane protein ectodomain proteolysis	0.0154031	NM_030880, NM_007403, NM_028733, NM_011610, NM_013693, NM_008361, NM_177740
BP	GO:0060997~dendritic spine morphogenesis	0.0154031	NM_001034115, NM_010091, NM_001109752, NM_007864, NM_009527, NM_021423, NM_008729
BP	GO:0007169~transmembrane receptor protein tyrosine kinase signaling pathway	0.0154866	NM_008809, NM_008746, NM_010070, NM_010071, NM_007439, NM_001146351, NM_001256432, NM_001190830, NM_172962, NM_011832, NM_010228, NM_001037859, NM_007426, NM_007939, NM_001198833, NM_010208, NM_007680, NM_007584, NM_010280, NM_009535, NM_001198831, NM_001205132, NM_001205133, NM_010141, NM_001146268, NM_016788, NM_001110147, NM_010589
BP	GO:0030097~hemopoiesis	0.0161141	NM_134141, NM_008809, NM_001037859, NM_198644, NM_007426, NM_001081001, NM_013729, NM_026375, NM_001040400, NM_019732, NM_008238, NM_028639, NM_001145888, NM_001146268, NM_009578, NM_001025597, NM_001190912, NM_010137, NM_009765, NM_001033324, NM_009163
BP	GO:0008104~protein localization	0.0162798	NM_001199137, NM_001199136, NM_001163453, NM_008383, NM_001163451, NM_001163450, NM_010788, NM_178655, NM_176930, NM_175325, NM_028018, NM_001146031, NM_013931, NM_001130000, NM_008305, NM_172668, NM_172564, NM_001129999, NM_001163448, NM_001035533, NM_001163447, NM_001163449, NM_001035532, NM_028074, NM_010350, NM_182694, NM_001097621, NM_177217, NM_001034168, NM_009649
BP	GO:0007399~nervous system development	0.016546	NM_001174054, NM_001166603, NM_001166604, NM_001174053, NM_175300, NM_133665, NM_001081633, NM_001039364, NM_023668, NM_153176, NM_001171616, NM_175752, NM_007439, NM_001171615, NM_001033713, NM_001014761, NM_001126047, NM_144847, NM_011370, NM_001177650, NM_001113481, NM_001130456, NM_001033430, NM_015823, NM_009652, NM_016701, NM_020004, NM_001042752, NM_010200, NM_010141, NM_008684, NM_0011113…
BP	GO:0048266~behavioral response to pain	0.0179083	NM_001013365, NM_001252060, NM_011580, NM_001252061, NM_147776, NM_019789, NM_018852, NM_001111331, NM_007578, NM_001252059, NM_178656
BP	GO:0033157~regulation of intracellular protein transport	0.0180411	NM_008879, NM_172628, NM_001247984, NM_023668, NM_011201
BP	GO:1903140~regulation of establishment of endothelial barrier	0.0180411	NM_001159774, NM_011609, NM_010546, NM_013693, NM_008361
BP	GO:0031175~neuron projection development	0.018198	NM_008983, NM_001079908, NM_001163453, NM_001079909, NM_001163451, NM_001163450, NM_023668, NM_001040682, NM_010788, NM_153588, NM_053155, NM_001163749, NM_001159774, NM_013931, NM_175260, NM_027171, NM_177129, NM_010206, NM_007939, NM_201352, NM_152220, NM_001163448, NM_133223, NM_019732, NM_001163447, NM_001163449, NM_010683, NM_001122667, NM_177461, NM_008483, NM_009029, NM_177647, NM_010546, …
BP	GO:0001764~neuron migration	0.0183226	NM_007928, NM_009827, NM_080437, NM_001004177, NM_001253887, NM_001253886, NM_008746, NM_001253885, NM_023668, NM_153588, NM_001080389, NM_001080388, NM_001190912, NM_017392, NM_175325, NM_001081160, NM_009685, NM_175260, NM_177129, NM_010280, NM_001205204, NM_007495, NM_001042752, NM_010200, NM_008684, NM_010157, NM_009886, NM_001122667, NM_001080390, NM_207707, NM_173437, NM_009697, NM_008888
BP	GO:0035987~endodermal cell differentiation	0.0186039	NM_007738, NM_010258, NM_007729, NM_013729, NM_008610, NM_008484, NM_009933, NM_009932
BP	GO:0035418~protein localization to synapse	0.0205085	NM_001034115, NM_001109752, NM_011995, NM_007864, NM_007384, NM_019459, NM_007567, NM_001110796
BP	GO:0007601~visual perception	0.0206402	NM_023727, NM_001177900, NM_145840, NM_146246, NM_007742, NM_031163, NM_001168515, NM_001002896, NM_001113515, NM_011881, NM_054068, NM_030017, NM_001256082, NM_053077, NM_001256083, NM_023879, NM_019454, NM_008663, NM_007729, NM_010137, NM_008483, NM_001033242, NM_001007576, NM_019582, NM_001033175, NM_001081304, NM_053245, NM_001110337, NM_001256081
BP	GO:0001952~regulation of cell-matrix adhesion	0.0217301	NM_194268, NM_022887, NM_016713, NM_001045959, NM_001198833, NM_029094, NM_176893, NM_007584, NM_001198831, NM_172962, NM_001045964
BP	GO:1903364~positive regulation of cellular protein catabolic process	0.0217301	NM_001190466, NM_001159963, NM_010833, NM_175179, NM_001166402, NM_009397
BP	GO:0007254~JNK cascade	0.0217795	NM_011944, NM_001164172, NM_001163643, NM_001163453, NM_001163451, NM_001163450, NM_001042557, NM_001163448, NM_001163447, NM_009424, NM_013693, NM_001163449, NM_001081567, NM_019459, NM_022012, NM_009582, NM_009158, NM_029926, NM_013931
BP	GO:0002376~immune system process	0.0218029	NM_001161730, NM_001142681, NM_011965, NM_010767, NM_010766, NM_007572, NM_013683, NM_007574, NM_027835, NM_001190830, NM_027920, NM_010386, NM_001159393, NM_001097617, NM_001159396, NM_027381, NM_173386, NM_010775, NM_010208, NM_010734, NM_009690, NM_198100, NR_045611, NM_144938, NM_012012, NM_009160, NM_001033207, NM_025817, NM_023684, NM_010196, NM_013459, NM_008511, NM_173864, NM_001033308, N…
BP	GO:0007417~central nervous system development	0.0218631	NM_007395, NM_177129, NM_027195, NM_007789, NM_007488, NM_001025245, NM_001081417, NM_009713, NM_031163, NM_001159344, NM_011448, NM_009886, NM_001081249, NM_198170, NM_176996, NM_001134474, NM_009573, NM_176930, NM_001033324, NM_001113515, NM_001146031
BP	GO:2000463~positive regulation of excitatory postsynaptic potential	0.0226203	NM_001034115, NM_001256383, NM_010091, NM_001109752, NM_007864, NM_009527, NM_053271, NM_007878, NM_021423, NM_007804, NM_001256382
BP	GO:0001892~embryonic placenta development	0.0226203	NM_013672, NM_001080118, NM_134027, NM_010137, NM_013630, NM_001161722, NM_011406, NM_176850, NM_010431, NM_001112798
BP	GO:0006378~mRNA polyadenylation	0.0226203	NM_197993, NM_001164173, NM_145542, NM_053193, NM_172555, NM_029794, NM_172121, NM_031249, NM_026682, NM_019402, NM_001164532
BP	GO:0031018~endocrine pancreas development	0.0238435	NM_194268, NM_007523, NM_013492, NM_008119, NM_008261, NM_008386, NM_001171616, NM_001171615, NM_011448, NM_008665, NM_010121, NM_001171680, NM_013920
BP	GO:0045892~negative regulation of transcription, DNA-templated	0.0240427	NM_177681, NM_198663, NM_009644, NM_019789, NM_012047, NM_019791, NM_011437, NM_001160251, NM_001025597, NM_001168321, NM_053202, NM_013693, NM_011448, NM_001081292, NM_008689, NM_009029, NM_011119, NM_010731, NM_013586, NM_027022, NM_008983, NM_009824, NM_009324, NM_201637, NM_007554, NM_001163430, NM_001101502, NM_009424, NM_146131, NM_007950, NM_011600, NM_029510, NM_001204281, NM_001204280, N…
BP	GO:0034765~regulation of ion transmembrane transport	0.0241252	NM_134142, NM_007384, NM_001038607, NM_019789, NM_013885, NM_007578, NM_001252059, NM_172469, NM_001039347, NM_001252656, NM_001252655, NM_001014761, NM_018852, NM_010598, NM_010597, NM_010596, NM_001252654, NM_001081142, NM_008422, NM_028752, NM_010600, NM_008421, NM_001111331, NM_001042489, NM_010601, NM_019701, NM_001252060, NM_001252061, NM_019582, NM_008418, NM_001081134, NM_008417
BP	GO:0006950~response to stress	0.0257155	NM_001164172, NM_011944, NM_016713, NM_001045959, NM_001042557, NM_008551, NM_008914, NM_008696, NM_007439, NM_001045964, NM_011102, NM_001031814, NM_176893, NM_001252202, NM_001252200, NM_001252201, NM_031250
BP	GO:0048514~blood vessel morphogenesis	0.0257155	NM_008878, NM_010228, NM_001079908, NM_011580, NM_001079909, NM_007426, NM_010206, NM_001122667, NM_009697, NM_010431, NM_153588, NM_008238
BP	GO:0030316~osteoclast differentiation	0.0271972	NM_001037859, NM_053202, NM_001164109, NM_001197322, NM_001197321, NM_011638, NM_009424, NM_016791, NM_183426, NM_013693, NM_009399
BP	GO:0006811~ion transport	0.0277699	NM_183022, NM_001185020, NM_019789, NM_001185021, NM_013885, NM_172469, NM_001112798, NM_001014761, NM_001166503, NM_018852, NM_017474, NM_001081142, NM_198650, NM_138655, NM_148946, NM_001042489, NM_001242349, NM_011396, NM_178642, NM_007724, NM_019701, NM_021600, NM_009597, NM_019582, NM_016745, NM_001163337, NM_001252531, NM_001163336, NM_001252530, NM_133254, NM_138653, NM_011706, NM_00108116…
BP	GO:0035023~regulation of Rho protein signal transduction	0.0280749	NM_013710, NM_001130150, NM_028027, NM_001159538, NM_198604, NM_009500, NM_139234, NM_001111314, NM_001003912, NM_001033329, NM_138752, NM_177782, NM_001166413, NM_139232, NM_139233, NM_001122998, NM_001081302, NM_029332, NM_001130152, NM_001081116, NM_001083912, NM_001130151, NM_008488, NM_001130153
BP	GO:0007420~brain development	0.0282105	NM_001079908, NM_001080118, NM_001079909, NM_080285, NM_001177753, NM_201637, NM_001177752, NM_001081001, NM_001177755, NM_001177754, NM_001177757, NM_001177756, NM_182993, NM_007488, NM_001177758, NM_133232, NM_176850, NM_010788, NM_138647, NM_007439, NM_010149, NM_007901, NM_001195006, NM_010597, NM_145602, NM_172271, NM_008305, NM_175260, NM_007523, NM_010206, NM_008957, NM_016701, NM_010608, …
BP	GO:0055085~transmembrane transport	0.0284756	NM_001161730, NM_007578, NM_001252059, NM_013683, NM_001112798, NM_021435, NM_001166503, NM_018852, NM_177200, NM_134038, NM_001029842, NM_001081142, NM_198650, NM_172499, NM_001135150, NM_001177576, NM_022030, NM_053198, NM_148946, NM_001042489, NM_194333, NM_019810, NM_011396, NM_007724, NM_019701, NM_001252060, NM_001252061, NM_053195, NM_019582, NM_009109, NM_011406, NM_153417, NM_029054, NM_…
BP	GO:0001955~blood vessel maturation	0.0291353	NM_007901, NM_008610, NM_030886, NM_009868
BP	GO:0001501~skeletal system development	0.0291928	NM_007387, NM_010301, NM_007554, NM_011199, NM_009926, NM_007789, NM_007743, NM_007742, NM_001081417, NM_031163, NM_011448, NM_007737, NM_010121, NM_001081249, NM_001134474, NM_009573, NM_001083935, NM_011606, NR_002870, NM_001083936, NM_009930, NM_001033324, NM_001113515
BP	GO:0048015~phosphatidylinositol-mediated signaling	0.0301208	NM_008809, NM_001037859, NM_010600, NM_001038607, NM_029094, NM_010570, NM_146120, NM_001081212, NM_178656, NM_001146268, NM_001206367, NM_001206369, NM_001206368, NM_010844
BP	GO:0006874~cellular calcium ion homeostasis	0.0304979	NM_016780, NM_001163337, NM_029094, NM_001163336, NM_175650, NM_178655, NM_153179, NM_001112798, NM_001110140, NM_011199, NM_022030, NM_148946, NM_009722, NM_177344, NM_009287, NM_029726, NM_053195, NM_001083935, NM_019582, NR_027838, NM_009109, NM_001083936, NM_011406, NM_016745, NM_009285, NM_001034168
BP	GO:0006211~5-methylcytosine catabolic process	0.0306661	NM_027384, NM_001040400, NM_183138, NM_001253857
BP	GO:0007160~cell-matrix adhesion	0.0310318	NM_022887, NM_177863, NM_001198811, NM_010196, NM_016780, NM_010468, NM_177129, NM_172463, NM_139310, NM_007403, NM_080457, NM_007731, NM_177839, NM_016919, NM_177822, NM_001111048, NM_009930
BP	GO:0048813~dendrite morphogenesis	0.0317824	NM_016713, NM_172668, NM_001045959, NM_001004177, NM_007578, NM_001252059, NM_001033713, NM_001045964, NM_010091, NM_001190466, NM_001252060, NM_031174, NM_001252061, NM_176893, NM_017392, NM_019582, NM_001136104, NM_009595
BP	GO:0001958~endochondral ossification	0.0323642	NM_031163, NM_008305, NM_133665, NM_007554, NM_007431, NM_007742, NM_001271353, NM_178224, NM_007731, NM_144855, NM_001113515
BP	GO:0030900~forebrain development	0.0330366	NM_001113209, NM_001163453, NM_001163451, NM_009827, NM_007554, NM_001163450, NM_008904, NR_027710, NM_153588, NM_009218, NM_022987, NM_001025597, NM_027426, NM_001005866, NM_013931, NM_008306, NM_001003953, NM_001163448, NM_001163447, NM_001163449, NM_009530, NM_001205270, NM_001113210, NM_009578, NM_001122667, NM_008687, NM_008010, NM_008514, NM_009697, NM_001163216, NM_001163217, NM_001163215
BP	GO:0043623~cellular protein complex assembly	0.0337389	NM_010196, NM_009733, NM_028085, NM_001159598, NM_001039376, NM_028782, NM_001111048, NM_007868, NM_001110163
BP	GO:0006281~DNA repair	0.0341167	NM_001252518, NM_207623, NM_001081001, NM_172552, NM_031374, NM_178635, NM_001044371, NM_019551, NM_001081436, NM_027877, NM_011729, NM_029420, NM_029835, NM_178309, NM_007525, NM_001114609, NM_001010833, NM_030215, NM_028354, NM_019706, NM_030253, NM_144937, NM_012012, NM_009015, NM_015735, NM_007415, NM_001136081, NM_182990, NM_015730, NM_019673, NM_010418, NM_144825, NM_172725, NM_023144, NM_1…
BP	GO:0008219~cell death	0.0350173	NM_010442, NM_013492, NM_007578, NM_001252059, NM_001242419, NM_009733, NM_001252060, NM_001252061, NM_001081292, NM_022012, NM_178682, NM_001159598, NM_001174107, NM_007983
BP	GO:0042472~inner ear morphogenesis	0.0352568	NM_001079908, NM_001079909, NM_010206, NR_045556, NM_001039546, NM_176847, NM_001103171, NM_001081417, NM_031163, NM_010658, NM_001256082, NM_001256083, NM_009886, NM_010862, NM_007729, NM_008663, NM_009573, NM_023370, NM_182698, NM_001252635, NM_146260, NM_001081142, NM_001113515, NM_001256081
BP	GO:0050680~negative regulation of epithelial cell proliferation	0.0352568	NM_007554, NM_008957, NM_001163018, NM_008281, NM_019732, NM_026701, NM_199196, NM_001205270, NM_010157, NM_011448, NM_019791, NM_001110252, NM_144848, NM_001077424, NM_008010, NM_207707, NM_009029, NM_008514, NM_001163216, NM_001163217, NM_001163215
BP	GO:0042787~protein ubiquitination involved in ubiquitin-dependent protein catabolic process	0.0395114	NM_001170643, NM_177614, NM_015735, NM_026097, NM_175300, NM_010418, NM_001001883, NM_172655, NM_029438, NM_007619, NM_181421, NM_001164571, NM_001164570, NM_172618, NM_001007465, NM_001038627, NM_011247, NR_027505, NM_001171026, NM_030564, NM_001081348, NM_021500, NM_025991, NM_145361, NM_025707, NM_146042, NM_177312, NM_023049, NM_172448, NM_027060, NM_001164569, NM_144528
BP	GO:0022407~regulation of cell-cell adhesion	0.0397453	NM_016713, NM_013723, NM_001045959, NM_176893, NM_007403, NM_001004177, NM_017392, NM_010141, NM_001045964
BP	GO:0043491~protein kinase B signaling	0.0404244	NM_011448, NM_019392, NM_009652, NM_010570, NM_013807, NM_013693, NM_008361, NM_144907, NM_001165894, NM_021485
BP	GO:0002009~morphogenesis of an epithelium	0.040754	NM_175473, NM_008267, NM_008010, NM_008514, NM_001163216, NM_009502, NM_009257, NM_001163217, NM_023663, NM_001205270, NM_001163215
BP	GO:0007173~epidermal growth factor receptor signaling pathway	0.0413882	NM_011448, NM_007950, NM_001198839, NM_009954, NM_010113, NM_007400, NM_009595, NM_001136104, NM_007619, NM_001033238, NM_019654, NM_001081133
BP	GO:0007416~synapse assembly	0.0413882	NM_001113373, NM_007567, NM_001039546, NM_007578, NM_001252059, NM_001081370, NM_010788, NM_011995, NM_031174, NM_001252060, NM_001252061, NM_001190912, NM_021423, NM_021604, NM_001110796
BP	GO:0060992~response to fungicide	0.0430405	NM_175283, NM_001012518, NM_145830, NM_001109687, NM_001109686, NM_010431, NM_172545
BP	GO:0031123~RNA 3'-end processing	0.0430405	NM_001031772, NM_145833, NM_153538, NM_172555
BP	GO:0010863~positive regulation of phospholipase C activity	0.0430405	NM_010228, NM_008809, NM_001079908, NM_001146268, NM_001079909, NM_010206, NM_009595, NM_001136104
BP	GO:0001843~neural tube closure	0.0446799	NM_001077595, NM_022887, NM_001038010, NM_001077596, NM_011176, NM_007554, NM_008957, NM_015756, NM_009424, NM_020004, NM_001001984, NM_001128151, NM_009886, NM_022987, NM_001126047, NM_175325, NM_008514, NM_021390, NM_001042503, NM_177740
BP	GO:0030199~collagen fibril organization	0.046359	NM_008878, NM_031163, NM_007737, NM_015734, NM_007729, NM_009926, NM_007743, NM_007742, NM_009930, NM_001113515
BP	GO:0007154~cell communication	0.046359	NM_175473, NM_153086, NM_177863, NM_001198811, NM_019454, NM_008124, NM_080450, NM_008125, NM_148946, NM_011406, NM_001112798
BP	GO:0051592~response to calcium ion	0.0489295	NM_145542, NM_010196, NM_019676, NM_011652, NM_011580, NM_013469, NM_023719, NM_028004, NM_001114116, NM_022415, NM_001134391, NM_016663, NM_031159, NM_026969, NM_009591, NM_019998, NM_001111048, NR_033223, NM_001009935

## Sheet: mmu-miR-199a-5p GO
Category	Term	P-Value	Genes
MF	GO:0046872~metal ion binding	1.53166e-10	NM_025350, NM_177730, NM_173030, NM_001037665, NM_001205241, NM_027732, NM_001037764, NM_144807, NM_019655, NM_016663, NM_001164598, NM_001081431, NM_001111320, NM_173180, NM_010066, NM_144900, NM_001080964, NM_019797, NM_010165, NM_181564, NM_021491, NM_148948, NM_001247984, NM_010497, NM_001114116, NM_001076554, NM_027341, NM_001081088, NM_146095, NM_134189, NM_008585, NM_008580, NM_001081320, …
MF	GO:0005515~protein binding	1.45671e-07	NM_001083334, NM_001080774, NM_001080775, NM_025874, NM_148934, NM_019655, NM_013681, NM_139227, NM_007439, NM_016663, NM_013674, NM_010066, NM_007442, NM_001252580, NM_011431, NM_144900, NM_001110131, NM_015797, NM_001110132, NM_019506, NM_001080968, NM_007873, NM_010180, NM_148948, NM_001247984, NM_028975, NM_001114116, NM_001076554, NM_025481, NM_173169, NM_001164087, NM_001164086, NM_00111131…
MF	GO:0005509~calcium ion binding	7.8896e-07	NM_001199137, NM_001199136, NM_009794, NM_172463, NM_010473, NM_011925, NM_053138, NM_033590, NM_001080814, NM_016663, NM_001112798, NM_033584, NM_001160253, NM_172804, NM_001160252, NM_175556, NM_023224, NM_138673, NR_033241, NM_001163288, NM_181564, NM_022723, NM_001081286, NM_001113356, NM_001161844, NM_001008706, NM_011652, NM_010180, NM_007873, NM_053147, NM_001271472, NM_009788, NM_00127147…
MF	GO:0004553~hydrolase activity, hydrolyzing O-glycosyl compounds	2.43116e-06	NM_007696, NM_027288, NM_001142681, NM_007695, NM_010764, NM_008550, NM_008060, NM_008064, NM_172903, NM_172692, NM_023186, NM_001159324, NM_026522, NM_013823, NM_028836, NM_008325, NM_028803
MF	GO:0005524~ATP binding	3.111e-06	NM_001080774, NM_001080775, NM_001253889, NM_011666, NM_001253888, NM_029031, NM_001195025, NM_013681, NM_008860, NM_007439, NM_008576, NM_174846, NM_009582, NM_011860, NM_144900, NM_001081336, NM_029735, NM_011652, NM_009838, NM_009316, NM_031386, NM_198655, NM_148948, NM_016860, NM_011299, NM_009457, NM_173169, NM_018794, NM_001195298, NM_001110315, NM_001168270, NM_019786, NM_008580, NM_009595…
MF	GO:0003779~actin binding	1.90038e-05	NM_001199137, NM_001080774, NM_001199136, NM_001080775, NM_001252253, NM_030205, NM_001006664, NM_001252251, NM_001252252, NM_011465, NM_023063, NM_027884, NM_007930, NM_001042534, NM_001081242, NM_145124, NM_001252250, NM_011370, NM_010578, NM_008634, NM_019472, NM_001166651, NM_030218, NM_025785, NM_001164171, NM_001081368, NM_146001, NM_001247984, NM_001079686, NM_001076554, NM_172496, NM_0011…
MF	GO:0030276~clathrin binding	0.000135963	NM_145554, NM_181546, NM_007873, NM_018801, NM_018804, NM_146001, NM_145450, NM_001114116, NM_173068, NM_173067, NM_016663, NM_172804, NM_009428, NM_013838, NM_001252341, NM_001252342, NM_145070, NM_181529, NM_009306
MF	GO:0005518~collagen binding	0.000158918	NM_001014424, NM_001159543, NM_021408, NM_139001, NM_001198833, NM_001014422, NM_001014423, NM_010074, NM_007584, NM_001198831, NM_178790, NM_032393, NM_001173506, NM_009390, NM_018882, NM_022563, NM_011708, NM_028973, NM_013565, NM_172962, NM_010578, NM_019657, NM_009677, NM_001198894, NM_016769
MF	GO:0016798~hydrolase activity, acting on glycosyl bonds	0.000441325	NM_007490, NM_027288, NM_010763, NM_010764, NM_008550, NM_008060, NM_019915, NM_008064, NM_172903, NM_020619, NM_172692, NM_023186, NM_001159324, NM_030728, NM_013823, NM_028836, NR_033804, NM_008325, NM_172865, NM_011421
MF	GO:0005216~ion channel activity	0.000525285	NM_022413, NM_027454, NM_015730, NM_001130030, NM_009602, NM_016984, NM_008071, NM_152923, NM_001112739, NM_001039347, NM_019931, NM_080553, NM_013838, NM_008172, NM_133241, NM_001163691, NM_001038701, NM_011887, NM_021415, NM_008422, NM_177866, NM_173212, NM_008421, NM_009134, NM_011326, NR_046161, NM_010601, NM_011930, NM_183179, NM_007724, NM_021600, NM_007579, NM_009428, NM_001042528, NM_0012…
MF	GO:0005543~phospholipid binding	0.00068208	NM_181546, NM_001080774, NM_001080775, NM_010173, NM_001037136, NM_173444, NM_172804, NM_001252341, NM_001252342, NM_172882, NM_178119, NM_008634, NM_146001, NM_032610, NM_008851, NM_008850, NM_008659, NM_172739, NM_001199234, NM_011256, NM_001199236, NM_177782, NM_001199235, NM_145070, NM_001099634, NM_009306, NM_001146022
MF	GO:0030507~spectrin binding	0.00117196	NM_013458, NM_001271858, NM_001271859, NM_001271860, NM_013511, NM_170730, NM_013530, NM_170690, NM_146005, NM_001271861, NM_001199265, NM_019472, NM_032610, NM_170728, NM_001076554, NM_170729, NM_001081360, NM_001256082, NM_001256083, NM_001199234, NM_001199236, NM_031158, NM_008663, NM_009670, NM_001199235, NM_001177668, NM_170687, NM_001177667, NM_001110783, NM_001271857, NM_170689, NM_0012560…
MF	GO:0019901~protein kinase binding	0.00122409	NM_008809, NM_010431, NM_133852, NM_008860, NM_009480, NM_001081282, NM_001253806, NM_001253805, NM_024414, NM_009582, NM_144900, NM_026977, NM_011169, NM_028261, NM_010578, NM_001080968, NM_009271, NM_001025395, NM_011652, NM_001164171, NM_139001, NM_031386, NM_008892, NR_027859, NM_001039079, NM_022420, NM_001077696, NM_001253807, NM_010838, NM_001168270, NM_008580, NM_001195774, NM_011740, NM_…
MF	GO:0000166~nucleotide binding	0.00184672	NM_001017427, NM_001080774, NM_001080775, NM_011666, NM_001253889, NM_001253888, NM_029031, NM_001195025, NM_008860, NM_007439, NM_011866, NM_008576, NM_174846, NM_009582, NM_008999, NM_011860, NM_011431, NM_144900, NM_029735, NM_009838, NM_031874, NM_009316, NM_031386, NM_198655, NM_148948, NM_016860, NM_011299, NM_009457, NM_173169, NM_001039530, NM_007724, NM_018794, NM_001077410, NM_001110315…
MF	GO:0016787~hydrolase activity	0.00337282	NM_177730, NM_025350, NM_010173, NM_010074, NM_019655, NM_026497, NM_011866, NM_008576, NM_173180, NM_029420, NM_001252580, NM_144900, NM_001160043, NM_010165, NM_001190401, NM_001113356, NM_021491, NM_022325, NM_148948, NM_025341, NM_008060, NM_011796, NM_009982, NM_001077696, NM_008064, NM_148940, NM_023217, NM_001039536, NM_028984, NM_013823, NM_008585, NM_009598, NM_016744, NM_028093, NM_0111…
MF	GO:0042805~actinin binding	0.00396475	NM_008935, NM_011652, NM_028004, NM_009428, NM_013838, NM_008689, NM_001163578, NM_001163577, NM_001163585, NM_001163584, NM_019809, NM_001163581, NM_019808, NM_001163583, NM_001163582
MF	GO:0008061~chitin binding	0.00396475	NM_007696, NM_023186, NM_001142681, NM_007695, NM_026522, NM_178887, NM_028836
MF	GO:0008237~metallopeptidase activity	0.00418958	NM_023328, NM_207624, NM_025350, NM_029682, NM_152944, NM_011846, NM_027926, NM_009390, NM_173180, NM_029981, NM_175939, NM_019775, NM_001110778, NM_007402, NR_033241, NM_001009546, NM_144537, NM_009755, NM_032540, NM_175314, NM_009613, NM_028431, NM_001085549, NM_019724, NM_008820, NM_001024139, NM_001001322, NM_008585, NM_009598
MF	GO:0019905~syntaxin binding	0.00446255	NM_181546, NM_018801, NM_018804, NM_001044720, NM_019632, NM_133852, NM_016663, NM_172804, NM_001252341, NM_001252342, NM_021041, NM_021042, NM_181529, NM_009946, NM_009295, NM_001080968, NM_001081413, NM_011511, NM_007873, NM_001114116, NM_173068, NM_001076554, NM_173067, NM_001113569, NM_001177668, NM_001177667, NM_009306, NM_139061, NM_021468
MF	GO:0042826~histone deacetylase binding	0.00477888	NM_001170537, NM_001199433, NM_001081376, NM_001199431, NM_001199432, NM_030220, NM_178654, NM_010412, NM_010431, NM_009480, NM_199198, NM_001037098, NM_011266, NM_008578, NM_177262, NM_025282, NM_001271386, NM_010066, NR_028448, NM_001080964, NR_028447, NR_028449, NM_001080769, NM_001045484, NM_001271768, NM_001077696, NM_146386, NM_001037756, NM_001025589, NM_145136, NM_001199593, NM_029216, NM…
MF	GO:0005355~glucose transmembrane transporter activity	0.00495049	NM_019741, NM_009204, NM_001102414, NM_001102415, NM_001001489, NM_001113385, NM_145559, NM_130451, NM_178934, NM_001012363, NR_033628
MF	GO:0035612~AP-2 adaptor complex binding	0.00555714	NM_145554, NM_178220, NM_177231, NM_146001, NM_001038701, NM_001100395, NM_031875, NM_008071
MF	GO:0004674~protein serine/threonine kinase activity	0.00602824	NM_009793, NM_199152, NM_001253889, NM_001253888, NM_001195025, NM_027539, NM_008860, NM_021302, NM_023663, NM_028778, NM_001270494, NM_009582, NM_001195500, NM_032418, NM_001252202, NM_001033254, NM_001252200, NM_001252201, NM_029361, NM_178873, NM_011495, NM_001198785, NM_001081109, NM_011652, NM_001198787, NM_001201364, NM_001190490, NM_009316, NM_001190491, NM_175441, NM_198655, NM_001166654,…
MF	GO:0046982~protein heterodimerization activity	0.00615065	NM_008055, NM_001083334, NM_009794, NM_011666, NM_001197322, NM_001197321, NM_028643, NM_009602, NM_011465, NM_153589, NM_010431, NM_016663, NM_009480, NM_172804, NM_001252341, NM_001252342, NM_007442, NM_001195265, NM_022723, NM_010578, NM_007527, NM_178890, NM_053202, NM_011498, NM_001164171, NM_001271472, NM_008892, NM_001271473, NM_146001, NM_001114116, NM_146100, NM_001076554, NM_011305, NM_…
MF	GO:0003824~catalytic activity	0.00713253	NM_172294, NM_001252555, NM_007532, NM_001122594, NM_026447, NM_153543, NM_010764, NM_013681, NM_172903, NM_001252556, NM_010247, NM_011866, NM_001159324, NM_173180, NM_010066, NM_027406, NM_144784, NM_175460, NM_001111015, NM_001009546, NM_029735, NM_001161742, NM_001161743, NM_001161744, NM_001161745, NM_001024468, NM_025341, NM_008060, NM_001190448, NM_008064, NM_001081361, NM_009512, NM_02361…
MF	GO:0035035~histone acetyltransferase binding	0.00732528	NM_001166643, NM_001166642, NM_175770, NM_001253887, NM_001253886, NM_001253885, NM_138681, NM_001081045, NM_010431, NM_146386, NM_001038642, NM_001201413, NM_001201414, NM_001201415, NM_145136, NM_001201416, NM_019797, NM_011808, NM_009686, NM_009685
MF	GO:0030506~ankyrin binding	0.00848121	NM_011652, NM_001199234, NM_199152, NM_001199236, NM_001199235, NM_021375, NM_032610, NM_011269, NM_028004, NM_144900, NM_011406, NM_001171512, NM_001112798
MF	GO:0004568~chitinase activity	0.00861168	NM_007696, NM_023186, NM_001142681, NM_007695, NM_026522, NM_028836
MF	GO:0050839~cell adhesion molecule binding	0.00955317	NM_001025395, NM_001109992, NM_207651, NM_001159724, NM_178687, NM_001122680, NM_030683, NM_011202, NM_019465, NM_027893, NM_011855, NM_001205234, NM_011856, NM_001205235, NM_001033364, NM_001110274, NM_020253, NM_010578, NM_008404, NM_009271, NM_010593
MF	GO:0004012~phospholipid-translocating ATPase activity	0.0107297	NM_015731, NM_001001798, NM_001081182, NM_029570, NM_001038999, NM_009727, NM_177195, NM_001037863
MF	GO:0032403~protein complex binding	0.0120829	NR_001461, NM_001083334, NR_002847, NM_001205241, NM_001253887, NM_001253886, NM_001253885, NM_007575, NM_001243760, NM_133852, NM_010431, NM_001243761, NM_001170567, NM_016909, NM_001253806, NM_001253805, NM_001042534, NM_133241, NM_027406, NM_011370, NM_013634, NM_010578, NM_001080968, NM_007527, NM_008634, NM_009271, NM_009685, NM_001025395, NM_010180, NM_028730, NM_001076554, NM_031875, NM_01…
MF	GO:0051020~GTPase binding	0.0121624	NM_001083334, NM_016703, NM_181595, NM_008879, NM_010312, NM_013530, NM_001247984, NM_011143, NM_029735, NM_009668
MF	GO:0051015~actin filament binding	0.0134726	NM_001083334, NM_001080774, NM_013458, NM_001080775, NM_001164662, NM_001164661, NM_001271858, NM_001271859, NM_028004, NM_021883, NM_023063, NM_178593, NM_139130, NM_177612, NM_001025106, NM_001271860, NM_008879, NM_001081242, NM_001038846, NM_139128, NM_011370, NM_139129, NM_001271861, NM_009668, NM_019472, NM_001164376, NM_011652, NM_146001, NM_001247984, NM_001079686, NM_008659, NM_001256082,…
MF	GO:0016301~kinase activity	0.0142399	NM_009793, NM_001253889, NM_001253888, NM_029031, NM_001195025, NM_027539, NM_007439, NM_008860, NM_023663, NM_021302, NM_028778, NM_174846, NM_009582, NM_009271, NM_011495, NM_001025395, NM_025729, NM_001190490, NM_009316, NM_001190491, NM_198655, NM_001039079, NM_011299, NM_173169, NR_052009, NM_008580, NM_019786, NM_009595, NM_001136104, NM_001171512, NR_045576, NM_013767, NM_139300, NM_001162…
MF	GO:0016874~ligase activity	0.014503	NM_001038993, NM_001166375, NM_011666, NM_001252480, NM_031172, NM_001161782, NM_175201, NM_023224, NM_145124, NM_010727, NM_175388, NM_153408, NM_027920, NM_001166372, NM_029735, NM_001161844, NM_018812, NM_145377, NM_021501, NM_053009, NM_001159519, NM_009457, NM_001165949, NM_025481, NM_009512, NM_027341, NM_145617, NR_073442, NM_001045533, NM_022022, NR_045522, NM_146135, NM_198608, NM_001256…
MF	GO:0004842~ubiquitin-protein transferase activity	0.0157312	NM_001038993, NM_001166375, NM_001252480, NM_031172, NM_001161782, NM_026024, NM_175201, NM_145124, NM_023224, NM_010727, NM_027920, NM_001166372, NM_015797, NM_177771, NM_001161844, NM_001166651, NM_025785, NM_172833, NM_053009, NM_009457, NM_025481, NM_027341, NM_001033634, NM_145617, NR_073442, NM_010870, NM_001045533, NM_010871, NR_045522, NM_175174, NM_021545, NM_010193, NM_001271347, NM_001…
MF	GO:0003777~microtubule motor activity	0.0165985	NR_045528, NM_010630, NM_008440, NM_030238, NM_001161665, NM_008448, NM_008444, NM_008445, NM_001034878, NM_010060, NM_010626, NM_001110315, NM_001195298, NM_133365, NM_001097621, NM_008451
MF	GO:0008270~zinc ion binding	0.0170431	NM_177278, NM_001038993, NM_207624, NM_025350, NM_001166375, NM_001205241, NM_001037764, NM_001161782, NM_027926, NM_175201, NM_001081146, NM_173180, NM_145124, NM_023224, NM_010066, NM_010727, NM_027920, NM_133754, NR_033241, NM_001166372, NM_019797, NM_001161844, NM_025729, NM_021501, NM_001253752, NM_138755, NM_009788, NM_001253753, NM_001271479, NM_001271476, NM_001271477, NM_183037, NM_02734…
MF	GO:0017124~SH3 domain binding	0.0172611	NM_001190984, NM_001038609, NM_011743, NM_001190985, NM_015733, NM_001136088, NM_010230, NM_011317, NM_080288, NM_001164433, NM_023224, NM_009515, NM_001252580, NM_001252614, NM_016893, NM_001252615, NM_001252616, NM_001161844, NM_021295, NM_001122739, NM_153413, NM_019729, NM_001081088, NM_010838, NM_011893, NM_145070, NR_045554, NM_001145858, NM_001145859, NM_138315, NM_011237, NM_010567, NM_00…
MF	GO:0003700~transcription factor activity, sequence-specific DNA binding	0.0180009	NM_177278, NM_001037665, NM_027732, NM_001037764, NM_008578, NM_013674, NM_001081431, NM_007442, NM_001033355, NM_173387, NM_172941, NM_178733, NM_183033, NM_053202, NM_138944, NM_029805, NM_172562, NM_001167944, NM_172738, NM_001168276, NM_009021, NM_008589, NM_146095, NM_001033536, NM_008689, NM_001033481, NM_013922, NM_009824, NM_009324, NM_010452, NM_001044700, NM_001007568, NM_177619, NM_008…
MF	GO:0004559~alpha-mannosidase activity	0.018972	NM_010764, NM_008550, NM_172865, NM_172903
MF	GO:0016740~transferase activity	0.0192486	NM_153540, NM_173030, NM_001253889, NM_001205241, NM_001253888, NM_029031, NM_001081204, NM_144807, NM_001195025, NM_008860, NM_007439, NM_146211, NM_174846, NM_010066, NM_009582, NM_029947, NM_001270791, NM_009316, NM_198655, NM_001024468, NM_011299, NM_025481, NM_173169, NM_001039530, NM_001081089, NM_134189, NM_019786, NM_008580, NM_029330, NM_009595, NM_010191, NM_021888, NM_177619, NM_173866…
MF	GO:0008017~microtubule binding	0.0201907	NM_001199137, NM_030228, NM_001199136, NM_010630, NM_001038609, NM_001161665, NM_001163319, NM_008448, NM_019769, NM_148934, NM_010230, NM_133852, NM_032393, NM_001173506, NM_019718, NM_172963, NM_001205331, NM_001080968, NM_008634, NM_008440, NM_008444, NM_001190408, NM_008445, NM_007603, NM_177222, NM_018855, NM_010626, NM_001081360, NM_178394, NM_001110315, NM_010838, NM_001114098, NM_019765, …
MF	GO:0044325~ion channel binding	0.0202172	NM_008925, NM_010473, NM_001044720, NM_001112798, NM_152923, NM_001112739, NM_138585, NM_019931, NM_001039347, NM_178220, NM_170730, NM_021041, NM_170690, NM_021042, NM_011694, NM_146005, NM_009775, NM_198111, NM_009271, NM_011511, NM_008424, NM_001025395, NM_029930, NM_008421, NM_009134, NM_170728, NM_170729, NM_181595, NM_009670, NM_177231, NM_170687, NM_011406, NM_001081170, NM_170689, NM_0012…
MF	GO:0005516~calmodulin binding	0.0203606	NM_013458, NM_001080774, NM_001080775, NM_009793, NM_022413, NM_018801, NM_199152, NM_001271858, NM_139300, NM_001271859, NM_028004, NM_001112798, NM_152923, NM_178378, NM_001271860, NM_001199676, NM_001252341, NM_001252342, NM_178907, NM_199446, NM_001081413, NM_001271861, NM_019472, NM_011652, NM_001164171, NM_001159582, NM_001160319, NM_173068, NM_001076554, NM_173067, NM_008659, NM_001081360,…
MF	GO:0004386~helicase activity	0.0207359	NM_029056, NM_001081345, NM_001081376, NM_027156, NM_198033, NM_148948, NM_007842, NM_146235, NM_177224, NM_009530, NM_008565, NM_008566, NM_010247, NM_198298, NM_026574, NM_026003, NM_178380, NM_011416, NM_029216, NM_144831, NM_198942, NM_001163759, NM_134059
MF	GO:0004672~protein kinase activity	0.0243406	NM_008809, NM_009793, NM_199152, NM_001253889, NM_001253888, NM_001195025, NM_027539, NM_008860, NM_007439, NM_021302, NM_023663, NM_028778, NM_001195500, NM_009582, NM_032418, NM_001252202, NM_001033254, NM_001252200, NM_001252201, NM_029361, NM_009271, NM_001198785, NM_011495, NM_001081109, NM_001025395, NM_001198787, NM_011652, NM_001190490, NM_031386, NM_009316, NM_001190491, NM_198655, NM_17…
MF	GO:0051879~Hsp90 protein binding	0.0243599	NM_001038609, NM_009469, NM_001168371, NM_010431, NM_001003817, NM_001168373, NM_001081475, NM_001168372, NM_008719, NM_010838, NM_145407, NM_008173, NM_016777
MF	GO:0004222~metalloendopeptidase activity	0.0253606	NM_152944, NM_175314, NM_001081020, NM_009613, NM_011846, NM_001085549, NM_028431, NM_009390, NM_173180, NM_029981, NM_019724, NM_175939, NM_001001322, NM_001024139, NM_008585, NM_001110778, NM_007402, NM_001081127, NR_033241, NM_032540, NM_009755
MF	GO:0050750~low-density lipoprotein particle receptor binding	0.028244	NM_145554, NM_001081088, NM_001190984, NM_001252341, NM_001190985, NM_021295, NM_001252342, NM_009306, NM_023055, NM_007768
MF	GO:0051011~microtubule minus-end binding	0.0283625	NM_001163319, NM_198031, NM_133755, NM_001081360
MF	GO:0030215~semaphorin receptor binding	0.0344199	NM_001163489, NM_013660, NM_199239, NM_199238, NM_172537, NM_001243072, NM_001243073, NM_001163491, NM_001163490, NM_013659, NM_009152, NM_199240, NM_199241, NM_013658, NM_011350
MF	GO:0030971~receptor tyrosine kinase binding	0.0352833	NM_001161844, NM_001109992, NM_019521, NM_001024539, NM_011813, NM_011202, NM_008173, NM_023224, NM_001110330, NM_199022, NM_011245, NM_008976, NM_001110328, NM_001110329, NM_207705
MF	GO:0098641~cadherin binding involved in cell-cell adhesion	0.039634	NM_001077184, NM_001113486, NM_001113487, NM_001006664, NM_001113488, NM_023063, NM_012010, NM_133852, NM_019464, NM_001033759, NM_001253806, NM_025824, NM_001253805, NM_001042534, NM_001111320, NM_001252580, NM_001033254, NM_010578, NM_001080968, NM_009271, NM_029802, NM_001025395, NM_010497, NM_026221, NM_001076554, NM_001253807, NM_001170433, NM_001111312, NM_001145854, NM_001177668, NM_010139…
MF	GO:0008233~peptidase activity	0.0396644	NM_023328, NM_019461, NM_025350, NM_207624, NM_009794, NM_152944, NM_010074, NM_008281, NM_027926, NM_173180, NM_029981, NM_001252580, NM_028066, NR_033241, NM_001009546, NM_001190401, NM_001113356, NM_009755, NM_022325, NM_172833, NM_001168371, NM_011796, NM_009982, NM_001168373, NM_148940, NM_001168372, NM_023217, NM_001085549, NM_028431, NM_008820, NM_001033481, NM_008585, NM_009598, NM_001159…
MF	GO:0001968~fibronectin binding	0.0402572	NM_010180, NM_028973, NM_013565, NM_031380, NM_010578, NM_019657, NM_008402
MF	GO:0005262~calcium channel activity	0.0415814	NM_022413, NM_009784, NM_177866, NM_001130030, NM_181544, NM_029686, NM_001110844, NR_046161, NM_001110843, NM_021494, NM_016984, NM_007579, NM_009428, NM_080553, NM_013838, NM_053195, NM_001042528, NM_001163691, NM_001253682, NM_001253683, NM_021415, NM_153417
MF	GO:0042803~protein homodimerization activity	0.0461881	NM_008055, NM_001252555, NM_010173, NM_027732, NM_010074, NM_016663, NM_001037098, NM_001252556, NM_172804, NM_001111320, NM_009582, NM_144784, NM_001081336, NM_175344, NM_007527, NM_021408, NM_011498, NM_053202, NM_010497, NM_146001, NM_001114116, NM_026672, NM_011855, NM_001164087, NM_011856, NM_001164086, NM_001111312, NM_026218, NM_001114098, NR_073442, NM_001253813, NM_008689, NM_008580, NM_…
MF	GO:0005096~GTPase activator activity	0.0471994	NM_001033479, NM_001039223, NM_001008232, NM_198604, NM_207223, NM_001037136, NM_025445, NM_001163493, NM_001170567, NM_173018, NM_178220, NM_172133, NM_024196, NM_001040112, NM_178119, NM_001163847, NM_001163848, NM_016703, NM_026380, NM_021493, NM_173186, NM_194334, NM_172525, NM_001163849, NM_146258, NM_183172, NM_172739, NM_001163850, NM_001013441, NM_001163851, NM_178650, NM_018771, NM_00103…
MF	GO:0004714~transmembrane receptor protein tyrosine kinase activity	0.0486245	NM_008809, NM_001198833, NM_010513, NM_007584, NM_007937, NM_001198831, NM_001003817, NM_007439, NM_001146268, NM_010153, NM_001256432, NM_022563, NM_010139, NM_172962
CC	GO:0016020~membrane	1.49114e-16	NM_001083334, NM_001080774, NM_001080775, NM_025872, NM_027454, NM_010173, NM_001163319, NM_144807, NM_001134384, NM_019655, NM_144801, NM_001163590, NM_007439, NM_001109751, NM_001163591, NM_008576, NM_027840, NM_173180, NM_001110274, NM_028973, NM_011431, NM_007873, NM_028975, NM_001114116, NM_001076554, NM_025481, NM_148940, NM_001164087, NM_001111314, NM_001164086, NM_134189, NM_008585, NM_02…
CC	GO:0005737~cytoplasm	1.15419e-06	NM_001083334, NM_001080774, NM_001146107, NM_001080775, NM_001163319, NM_025874, NM_001037764, NM_025494, NM_148934, NM_001134384, NM_019655, NM_139227, NM_008576, NM_027840, NM_001111320, NM_028973, NM_011431, NM_010165, NM_198652, NM_007873, NM_198655, NM_148948, NM_001007222, NM_001076554, NM_025481, NM_173169, NM_148940, NM_001164087, NM_001164086, NM_001111314, NM_001111312, NM_001033538, NM…
CC	GO:0016324~apical plasma membrane	2.24637e-06	NM_008809, NM_008430, NM_013723, NM_008767, NM_010074, NM_008281, NM_001042760, NM_008860, NM_013624, NM_153179, NM_001081143, NM_133241, NM_001110274, NM_028064, NM_144900, NM_013850, NM_145423, NM_001009546, NM_015760, NM_021408, NM_139001, NR_045518, NM_011199, NR_045517, NM_001039079, NM_030683, NM_001253892, NM_019741, NM_001036684, NM_001081088, NM_001114098, NM_022563, NM_009701, NM_013822…
CC	GO:0005856~cytoskeleton	1.70926e-05	NM_001199137, NM_001199136, NM_001163319, NM_148934, NM_173038, NM_139227, NM_001024602, NM_019797, NM_172887, NM_001080968, NM_146186, NM_001190408, NM_001247984, NM_016860, NM_011796, NM_001076554, NM_173169, NM_027999, NM_172739, NM_011855, NM_001110315, NM_001033538, NM_009595, NM_001081323, NM_007868, NR_045528, NM_008448, NM_021883, NM_177612, NM_008879, NM_008714, NM_011889, NM_176959, NM_…
CC	GO:0000139~Golgi membrane	6.66774e-05	NM_145985, NM_173030, NM_010173, NM_025872, NM_010763, NM_009642, NM_030205, NM_013884, NM_144807, NM_025445, NM_172903, NM_001160209, NM_019464, NM_001160208, NM_011828, NM_008105, NM_173442, NM_199055, NM_010242, NM_001038999, NM_029792, NM_013850, NM_144902, NM_025505, NM_001163186, NM_001029889, NM_001163187, NM_021491, NM_016703, NM_001163184, NM_001163185, NM_021494, NM_010937, NM_172692, N…
CC	GO:0019005~SCF ubiquitin ligase complex	0.000159197	NM_178890, NM_001146107, NM_001081490, NM_145534, NM_025785, NM_001271347, NM_001271348, NM_001271349, NM_001034860, NM_133694, NM_023605, NM_001007222, NM_207238, NM_001163702, NM_025287, NM_001025431, NM_176959, NM_134015, NM_007634, NM_001177694, NM_015797, NM_173439, NM_175206
CC	GO:0005887~integral component of plasma membrane	0.000463069	NM_009204, NM_199239, NM_001077184, NM_199238, NM_007439, NM_001112798, NM_008576, NM_001110274, NM_138673, NM_199240, NM_144900, NM_199241, NM_001081318, NM_022320, NM_011199, NM_001085409, NM_001253892, NM_007724, NM_011855, NM_011856, NM_175490, NM_009700, NM_009701, NM_013823, NM_009842, NM_009207, NM_134256, NM_181047, NM_145963, NM_019925, NM_001199016, NM_178687, NM_001199015, NM_008881, N…
CC	GO:0005794~Golgi apparatus	0.000752449	NM_001199137, NM_001199136, NM_145985, NM_177730, NM_009794, NM_173030, NM_010173, NM_025872, NM_029933, NM_001166375, NM_009642, NM_010074, NM_013884, NM_144807, NM_001163590, NM_133852, NM_001160253, NM_001163591, NM_008105, NM_001160252, NM_009580, NM_146105, NM_212486, NM_008202, NM_001077709, NM_001252580, NM_001252614, NM_031380, NM_144900, NR_033241, NM_001166372, NM_001038999, NM_144902, …
CC	GO:0035097~histone methyltransferase complex	0.00128355	NM_029947, NM_030240, NR_038163, NM_001271386, NM_013768, NM_009483, NM_008739, NM_018878, NM_001033276
CC	GO:0045121~membrane raft	0.00146181	NM_009204, NM_172294, NM_001080774, NM_013723, NM_001077184, NM_001080775, NM_009794, NM_022964, NM_001252253, NM_001252251, NM_001252252, NM_019981, NM_010074, NM_016984, NM_177236, NM_008860, NM_001017362, NM_133241, NM_023224, NM_001252250, NM_144900, NM_010578, NM_001161844, NM_001039079, NM_022420, NM_007831, NM_025481, NM_001036684, NM_001081088, NM_001195774, NM_007868, NM_001198894, NM_01…
CC	GO:0005622~intracellular	0.00147447	NM_001037665, NM_153774, NM_008860, NM_001110309, NM_028973, NM_147153, NM_001252580, NM_008999, NM_009316, NM_031874, NM_198655, NM_011199, NM_181074, NM_011299, NM_011796, NM_008851, NM_008850, NM_172738, NM_172739, NM_001168276, NR_027618, NM_001122820, NM_013922, NM_023363, NM_019781, NM_009824, NM_001007568, NM_001024474, NM_145450, NM_012026, NM_007743, NM_019632, NM_138653, NM_001165995, N…
CC	GO:0005802~trans-Golgi network	0.00226275	NM_153118, NM_015731, NM_001142681, NM_030205, NM_008749, NM_146133, NM_009727, NM_175025, NM_010265, NM_009682, NM_173442, NM_177208, NM_146105, NM_026522, NR_028585, NM_001165995, NM_001038999, NM_028758, NM_001040112, NM_175460, NM_016676, NM_001165991, NM_207022, NM_001165992, NM_001114665, NM_029771, NM_173048, NM_001253831, NM_007567, NM_001253834, NM_001163662, NM_021494, NM_001252067, NM_…
CC	GO:0005578~proteinaceous extracellular matrix	0.00447543	NM_030209, NM_001037865, NM_013624, NM_007925, NM_031163, NM_177839, NM_009580, NM_029981, NM_011578, NR_033241, NM_173385, NM_001252653, NM_001111016, NM_009755, NM_010180, NM_007899, NM_175314, NM_001146217, NM_178790, NM_008744, NM_011718, NM_008484, NM_139298, NM_175272, NM_022315, NM_001102607, NM_001081020, NM_007741, NM_172927, NM_022316, NM_007743, NM_011846, NM_011708, NM_007735, NM_0010…
CC	GO:0043235~receptor complex	0.00649576	NM_011082, NM_010513, NM_181544, NM_008716, NM_080553, NM_008714, NM_011578, NM_172962, NM_010704, NM_010578, NM_008404, NM_146146, NM_001122899, NM_001198833, NM_031873, NM_011199, NM_007584, NM_001198831, NM_011305, NM_001003817, NM_054053, NM_001081088, NM_008867, NM_010153, NM_001083935, NM_013565, NM_001083936, NM_144548, NM_016769
CC	GO:0042383~sarcolemma	0.00699128	NM_009204, NM_001077184, NM_009768, NM_001044720, NM_001112798, NM_019931, NM_001039347, NM_170730, NM_021041, NM_001163691, NM_170690, NM_021042, NM_146005, NM_144900, NM_021415, NM_198111, NM_010578, NM_011511, NM_170728, NM_170729, NM_001003685, NM_175013, NM_008874, NM_019741, NM_011892, NM_010684, NM_009700, NM_031158, NM_009670, NM_170687, NM_011406, NM_001110783, NM_007868, NM_170689, NM_1…
CC	GO:0032580~Golgi cisterna membrane	0.00731163	NM_001177367, NM_008749, NM_146133, NM_133852, NM_175025, NM_001177366, NM_030165, NM_010242, NM_001252614, NM_001040112, NM_026430, NM_001080968, NM_016893, NM_001252615, NM_001252616, NM_001252505, NM_001252506, NM_001253831, NM_001253834, NM_008851, NM_001163662, NM_145933, NM_019704, NM_001177669, NM_013524, NM_033134, NR_045554
CC	GO:0009925~basal plasma membrane	0.00947204	NM_145554, NM_001080774, NM_001080775, NM_207624, NM_018824, NM_133977, NM_170728, NM_170729, NM_008659, NM_001003817, NM_009512, NM_009700, NM_009701, NM_170730, NM_009670, NM_170690, NM_146005, NM_170687, NM_009598, NM_170689, NM_170688
CC	GO:0005764~lysosome	0.00991485	NM_007387, NM_008809, NM_001164366, NM_027288, NM_009794, NM_207624, NM_018801, NM_001166375, NM_018804, NM_001142681, NM_001252480, NM_010764, NM_172615, NM_020011, NM_001170567, NM_172416, NM_133241, NM_001159324, NM_170690, NM_147153, NM_027920, NM_146005, NM_001166372, NM_009271, NM_028223, NM_010389, NM_001200038, NM_022325, NM_001025395, NM_001172561, NM_009982, NM_031248, NM_173068, NM_170…
CC	GO:0033268~node of Ranvier	0.0099422	NM_001083334, NM_177129, NM_032610, NM_170728, NM_170729, NM_152923, NM_001199234, NM_001199236, NM_001199235, NM_170730, NM_009670, NM_170690, NM_146005, NM_170687, NM_009668, NM_170689, NM_170688, NM_010017
CC	GO:0005604~basement membrane	0.0100988	NM_008305, NM_010180, NM_021408, NM_001146217, NM_022315, NM_133977, NM_001037865, NM_022316, NM_031163, NM_008744, NM_010681, NM_007735, NM_008484, NM_001111049, NM_009842, NM_010578, NM_001081171, NM_001111050, NM_010017, NM_001024720
CC	GO:0070062~extracellular exosome	0.0104769	NM_008055, NM_009204, NM_001080774, NM_001077184, NM_001080775, NM_001163319, NM_172463, NM_001012477, NM_153543, NM_010074, NM_025494, NM_018799, NM_024206, NM_008860, NM_007439, NM_008576, NM_001111320, NM_001042534, NM_023224, NM_028973, NM_008999, NM_144900, NM_019506, NM_001113356, NM_001161844, NM_022325, NM_011652, NM_010180, NM_009838, NM_021493, NM_025729, NM_031874, NM_031386, NM_011199…
CC	GO:0014731~spectrin-associated cytoskeleton	0.0110261	NM_021375, NM_011465, NM_170728, NM_170729, NM_031158, NM_170730, NM_009670, NM_170690, NM_146005, NM_170687, NM_001110783, NM_170689, NM_170688
CC	GO:0043005~neuron projection	0.0111591	NM_007387, NM_001164366, NM_001252253, NM_018804, NM_027454, NM_001252251, NM_001252252, NM_001252341, NM_001191008, NM_001252342, NM_013530, NM_170690, NM_146005, NM_001252250, NM_001205331, NM_011370, NM_001171001, NM_001171000, NM_009271, NM_001081141, NM_019472, NM_001025395, NM_008440, NM_177129, NM_173212, NM_009788, NM_007567, NM_170728, NM_170729, NM_009987, NM_001081567, NM_016708, NM_01…
CC	GO:0016323~basolateral plasma membrane	0.0111869	NM_009800, NM_001112798, NM_016984, NM_178220, NM_008576, NM_133241, NM_170690, NM_146005, NM_144900, NM_146146, NM_001122899, NM_011199, NM_031875, NM_170728, NM_170729, NM_007663, NM_001253892, NM_009700, NM_177231, NM_001083935, NM_001083936, NM_011406, NM_001252627, NM_001252628, NM_139305, NM_009207, NM_080420, NM_018824, NM_022880, NM_001199113, NM_001199114, NM_001199115, NM_001199116, NM_…
CC	GO:0045211~postsynaptic membrane	0.0117118	NM_007698, NM_027454, NM_015730, NM_001253887, NM_001253886, NM_009602, NM_001253885, NM_008071, NM_010942, NM_011699, NM_178220, NM_008172, NM_001112697, NM_013659, NM_019626, NM_170730, NM_011983, NM_170690, NM_001038701, NM_146005, NM_011350, NM_001081104, NM_009685, NM_001081141, NM_001109975, NM_029771, NM_173212, NM_198618, NM_001079686, NM_170728, NM_170729, NM_001003817, NM_001164087, NM_…
CC	GO:0005913~cell-cell adherens junction	0.0120395	NM_001077184, NM_001113486, NM_001113487, NM_001006664, NM_001113488, NM_023063, NM_012010, NM_133852, NM_019465, NM_019464, NM_001033759, NM_001253806, NM_025824, NM_001253805, NM_001042534, NM_001111320, NM_001252580, NM_001033254, NM_010578, NM_001080968, NM_009271, NM_029802, NM_001025395, NM_010497, NM_001122680, NM_026221, NM_001076554, NM_001029988, NM_175013, NM_001253807, NM_027893, NM_0…
CC	GO:0005874~microtubule	0.0129129	NM_001199137, NM_010630, NM_001083334, NM_001199136, NM_001113486, NM_001081191, NM_001113487, NM_001163319, NM_001113488, NM_148934, NM_027539, NM_133852, NM_001112798, NM_001024602, NM_001195500, NM_001205331, NM_133755, NM_001080968, NM_008634, NM_008440, NM_009838, NM_008444, NM_008445, NM_018855, NM_001081360, NM_027999, NM_001163042, NM_001110315, NM_010838, NM_001195298, NM_133365, NM_0114…
CC	GO:0005783~endoplasmic reticulum	0.0138963	NM_153540, NM_145985, NM_009794, NM_010173, NM_025872, NM_009642, NM_010074, NM_013884, NM_001081204, NM_024206, NM_133660, NM_001037863, NM_146211, NM_001171002, NM_133241, NM_212486, NM_008202, NM_001077709, NM_024289, NM_146006, NM_144900, NM_009275, NM_001038999, NM_001171001, NM_001171000, NM_007527, NM_133943, NM_001029889, NM_022325, NM_019500, NM_022324, NM_001190490, NM_001190491, NM_134…
CC	GO:0045202~synapse	0.0145392	NM_027454, NM_001253887, NM_001253886, NM_001253885, NM_013681, NM_146005, NM_001081141, NM_007873, NM_021408, NM_173212, NM_009788, NM_170728, NM_031875, NM_170729, NM_172737, NM_001164087, NM_011856, NM_021600, NM_001164086, NM_199022, NM_009306, NM_007868, NM_001164662, NM_001164661, NM_008071, NM_019626, NM_170730, NM_011983, NM_001038701, NM_011889, NM_198214, NM_177814, NM_029771, NM_018766…
CC	GO:0019898~extrinsic component of membrane	0.0156679	NM_010898, NM_001252253, NM_001006664, NM_001252251, NM_001252252, NM_007567, NM_001003815, NM_173444, NM_178394, NM_177184, NM_013511, NM_013510, NM_013512, NM_172882, NM_001252250, NM_029654, NM_009661, NM_181529, NM_019788, NM_134082, NM_001146022, NM_001199265
CC	GO:0030175~filopodium	0.0160175	NM_019472, NM_013723, NM_030238, NM_010898, NM_001252253, NM_001252251, NM_001247984, NM_001252252, NM_007768, NM_001122739, NM_011856, NM_008879, NM_181595, NM_001252250, NM_010578, NM_007868, NM_001081286, NM_134082, NM_010567, NM_010017
CC	GO:0030139~endocytic vesicle	0.0201253	NM_172381, NM_001159543, NM_010630, NM_008448, NM_019491, NM_010074, NM_133977, NM_001099276, NM_001081088, NM_001195298, NM_018771, NM_001252494, NM_001252496, NM_175258
CC	GO:0043025~neuronal cell body	0.0201721	NM_001039167, NM_001164366, NM_001039168, NM_018801, NM_001253887, NM_001253886, NM_001253885, NM_008281, NM_133852, NM_011866, NM_007930, NM_010066, NM_009946, NM_001080968, NM_008634, NM_009685, NM_019472, NM_019996, NM_021408, NM_008440, NM_177129, NM_009788, NM_198618, NM_008445, NM_007567, NM_173068, NM_001190448, NM_173067, NM_001042752, NM_172496, NM_001036684, NM_001164087, NM_008684, NM_…
CC	GO:0098793~presynapse	0.0202437	NM_007873, NM_018804, NM_146001, NM_007567, NM_001114116, NM_031875, NM_012000, NM_016663, NM_011699, NM_007579, NM_024414, NM_001042528, NM_001100395, NM_181529, NM_001081413, NM_021468
CC	GO:0030055~cell-substrate junction	0.0217549	NM_007868, NM_175013, NM_027884
CC	GO:0032421~stereocilium bundle	0.0222016	NM_001080774, NM_001080775, NM_021408, NM_026571, NM_023055, NM_008659, NM_172621
CC	GO:0030133~transport vesicle	0.0225697	NM_030209, NM_007696, NM_001164366, NM_031874, NM_011082, NM_029097, NM_145353, NM_001253831, NM_019769, NM_001253834, NM_175025, NM_024435, NM_146105, NM_008792, NM_019788
CC	GO:0009986~cell surface	0.0231418	NM_009204, NM_008055, NM_010074, NM_013884, NM_008281, NM_146005, NM_022723, NM_175344, NR_045518, NM_001271472, NR_045517, NM_001271473, NM_022420, NM_177725, NM_170728, NM_170729, NM_008402, NM_008684, NM_026395, NM_001253813, NM_080459, NM_001166273, NM_008489, NM_007868, NM_001159543, NM_009913, NM_013605, NM_178687, NM_133977, NM_013749, NM_007942, NM_152923, NM_001112739, NM_009417, NM_0011…
CC	GO:0030018~Z disc	0.0232272	NM_001083334, NM_199152, NM_001081307, NM_010473, NM_028004, NM_001112798, NM_170730, NM_170690, NM_146005, NM_009668, NM_175206, NM_010593, NM_008424, NM_001109975, NM_011652, NM_001164171, NM_170728, NM_001076554, NM_170729, NM_175013, NM_013522, NM_177642, NM_031158, NM_009670, NM_001177668, NM_170687, NM_001177667, NM_010856, NM_011406, NM_001110783, NM_019809, NM_001171512, NM_007868, NM_019…
CC	GO:0032154~cleavage furrow	0.0251587	NM_011495, NM_010898, NM_001252253, NM_139300, NM_001252251, NM_198604, NM_001252252, NM_019491, NM_178654, NM_023063, NM_008851, NM_173169, NM_177262, NM_001199593, NM_001252250, NM_001113545, NR_045576, NM_001024720
CC	GO:0032009~early phagosome	0.0270106	NM_001198977, NM_018801, NM_018804, NM_011518, NM_173068, NM_173067, NM_001081413, NM_021468
CC	GO:0016327~apicolateral plasma membrane	0.0321089	NM_001081146, NM_001114098, NM_001134459, NM_144848, NM_172963, NM_001134460, NM_001134461, NM_011245, NM_009378, NM_010593
CC	GO:0005925~focal adhesion	0.0369733	NM_008809, NM_001077184, NM_009794, NM_010074, NM_011925, NM_023063, NM_027884, NM_001253806, NM_001253805, NM_001081242, NM_175414, NM_133754, NM_011370, NM_010578, NM_015760, NM_001081286, NM_030218, NM_139001, NM_001247984, NM_026221, NM_008402, NM_175013, NM_001253807, NM_001253892, NM_001170433, NM_022563, NM_001033538, NM_010139, NM_001163256, NM_001113545, NM_009842, NM_011032, NM_00111105…
CC	GO:0032809~neuronal cell body membrane	0.0372637	NM_001036684, NM_026380, NM_001112739, NM_009723, NM_008422, NM_008421, NM_010560, NM_010559, NM_009987
CC	GO:0044666~MLL3/4 complex	0.0379165	NM_030240, NM_009483, NM_018878, NM_001033276
CC	GO:0031410~cytoplasmic vesicle	0.0381314	NM_001080774, NM_001080775, NM_145985, NM_001166375, NM_009642, NM_025494, NM_024206, NM_016663, NM_001039676, NM_178220, NM_133241, NM_146105, NM_008999, NM_027920, NM_001038999, NM_001166372, NM_146001, NM_001114116, NM_031875, NM_009595, NM_001136104, NM_009306, NM_001122820, NM_001271857, NR_045522, NM_001033343, NM_001164035, NM_001271858, NR_045523, NM_001271859, NM_001164034, NM_029505, NM…
CC	GO:0031528~microvillus membrane	0.0386415	NM_008935, NM_013723, NM_001033364, NM_001163578, NM_001163577, NM_011402, NM_001163585, NM_001163584, NM_001163581, NM_008402, NM_001163583, NM_139305, NM_001163582
CC	GO:0005640~nuclear outer membrane	0.0386415	NM_080553, NM_001190490, NM_001190491, NM_032418, NM_001079686, NM_001081035, NM_198111, NM_001003685
CC	GO:1990696~USH2 complex	0.0409858	NM_054053, NM_021408, NM_001195265
CC	GO:0002141~stereocilia ankle link	0.0409858	NM_054053, NM_021408, NM_001195265
CC	GO:0030054~cell junction	0.0491523	NM_027454, NM_010074, NM_013681, NM_008860, NM_178928, NM_146005, NM_133754, NM_181564, NM_001081286, NM_001081141, NM_019500, NM_026599, NM_173212, NM_001247984, NM_001039079, NM_170728, NM_031875, NM_001029988, NM_170729, NM_008402, NM_026005, NM_175013, NM_001164087, NM_011856, NM_026666, NM_001164086, NM_021600, NM_001033538, NM_199022, NM_001163256, NM_009306, NM_007868, NM_001043322, NM_001…
BP	GO:0055085~transmembrane transport	1.38366e-05	NM_009204, NM_174870, NM_001199284, NM_001130030, NM_008767, NM_177870, NM_001044720, NM_001042760, NM_016984, NM_001112798, NM_008576, NM_172883, NM_001163691, NM_008202, NM_028064, NM_001077709, NM_145423, NM_173388, NM_177866, NM_178696, NM_023712, NM_183179, NM_008063, NM_019741, NM_001081259, NM_001177622, NM_007724, NM_001177621, NM_053195, NM_001081113, NM_011406, NM_153512, NM_153417, NM_…
BP	GO:0006811~ion transport	2.71535e-05	NM_027454, NM_008767, NM_177870, NM_025494, NM_001081205, NM_198167, NM_001112798, NM_133241, NM_008202, NM_001077709, NM_144900, NM_175344, NM_028223, NM_177866, NM_009784, NM_001081318, NM_173212, NM_001164799, NM_001164798, NM_001164797, NM_183179, NM_001085409, NM_001253892, NM_007724, NM_021600, NM_018794, NM_001253813, NM_001271857, NM_009207, NM_001163531, NM_001163532, NM_001271858, NM_00…
BP	GO:0006351~transcription, DNA-templated	0.000204807	NM_001037665, NM_001205241, NM_001253887, NM_027732, NM_024203, NM_001253886, NM_001253885, NM_019655, NM_012047, NM_139227, NM_146202, NM_008578, NM_013674, NM_001164598, NM_001081431, NM_001110309, NM_013915, NM_010066, NM_007442, NM_001080964, NM_031380, NM_010165, NM_001110131, NM_019797, NM_001110132, NM_145996, NM_029947, NM_053008, NM_009316, NM_001253752, NM_138944, NM_138755, NM_00125375…
BP	GO:0007155~cell adhesion	0.000255888	NM_172294, NM_013723, NM_001160149, NM_030596, NM_080437, NM_011925, NM_010074, NM_001037865, NM_001080814, NM_020486, NM_001109751, NM_176807, NM_001081242, NM_138673, NM_133754, NM_017378, NM_181564, NM_010578, NM_009271, NM_009073, NM_001025395, NM_001164376, NM_177129, NM_001161746, NM_001122680, NM_001029988, NM_009987, NM_008402, NM_001042752, NM_007663, NM_175013, NM_001122739, NM_027893, …
BP	GO:0045892~negative regulation of transcription, DNA-templated	0.00045669	NM_031377, NM_009644, NM_011666, NM_001205241, NM_008668, NM_001145930, NM_013883, NM_012047, NM_001037098, NM_199198, NM_013915, NM_010066, NR_028448, NR_028447, NR_028449, NM_009271, NM_001025395, NM_029947, NM_053202, NM_011498, NM_021501, NM_001077696, NM_172739, NM_001085418, NM_146095, NM_008689, NM_019781, NM_009824, NM_009324, NM_001271347, NM_001271348, NM_152895, NM_001271349, NM_146131…
BP	GO:0050910~detection of mechanical stimulus involved in sensory perception of sound	0.000543235	NM_054053, NM_001036684, NM_009723, NM_001110252, NM_080459, NM_026571, NM_009194, NM_001195265, NM_008281, NM_001081104
BP	GO:0006810~transport	0.0008594	NM_009204, NM_001080774, NM_001080775, NM_145985, NM_025872, NM_027454, NM_025494, NM_001081205, NM_153774, NM_001163590, NM_024206, NM_001112798, NM_177208, NM_001163591, NM_008576, NM_027840, NM_172883, NM_147153, NM_008202, NM_008999, NM_001077709, NM_144900, NM_144902, NM_173212, NM_031874, NR_045519, NM_008851, NM_178696, NM_008850, NM_001085409, NM_001253892, NM_007724, NM_018794, NM_009700…
BP	GO:0007605~sensory perception of sound	0.00095443	NM_008055, NM_145223, NM_175272, NM_009602, NM_008281, NM_008071, NM_013624, NM_032393, NM_031163, NM_001173506, NM_001110252, NM_009875, NM_026571, NM_011983, NM_001038701, NM_001100395, NM_001111016, NM_021408, NM_138944, NM_032610, NM_001033419, NM_031875, NM_023055, NM_172621, NM_054053, NM_001256082, NM_001164087, NM_001036684, NM_001256083, NM_001164086, NM_009723, NM_001199234, NM_00119923…
BP	GO:0007411~axon guidance	0.00128599	NR_027651, NM_001253887, NM_001253886, NM_001253885, NM_001109751, NM_170690, NM_146005, NM_009271, NM_009686, NM_009685, NM_001025395, NM_001081109, NM_177129, NM_138944, NM_007831, NM_170728, NM_170729, NM_001042752, NM_172739, NM_008744, NM_008684, NM_011856, NM_008742, NM_001164035, NM_001161665, NM_001164034, NM_008448, NM_001113204, NR_003633, NM_170730, NM_027426, NM_009152, NM_011350, NM_…
BP	GO:0007040~lysosome organization	0.00162282	NM_007387, NM_001039115, NM_001242363, NM_027992, NM_008064, NM_012000, NM_175448, NM_028940, NM_001256082, NM_001256083, NM_001159324, NM_008663, NM_001004164, NM_008325, NM_001256081
BP	GO:0000226~microtubule cytoskeleton organization	0.00166277	NM_001195499, NM_001038609, NM_001161371, NM_001163319, NM_001161370, NM_027539, NM_139227, NM_001195496, NM_008860, NM_001195497, NM_032393, NM_001195498, NM_001173506, NM_001270494, NM_001037248, NM_001195500, NM_133755, NM_198031, NM_008634, NM_001201364, NM_177129, NM_001039079, NM_207204, NM_001081360, NM_001161369, NM_010838, NM_001034904, NM_001029936, NM_009280, NM_009677
BP	GO:0090314~positive regulation of protein targeting to membrane	0.00173018	NM_001080774, NM_001080775, NM_029930, NM_019769, NM_025562, NM_170728, NM_170729, NM_008659, NM_001003817, NM_178719, NM_001114098, NM_170730, NM_009670, NM_030728, NM_170690, NM_172963, NM_146005, NM_170687, NM_001163243, NM_170689, NM_170688
BP	GO:0006814~sodium ion transport	0.00268925	NM_001166456, NM_001166458, NM_001130030, NM_018824, NM_177870, NM_182993, NM_001164800, NM_009724, NM_001112798, NM_001009950, NM_027052, NM_024249, NM_009194, NM_144900, NM_011887, NM_145423, NM_177866, NM_001004148, NM_001164799, NM_001164798, NM_001033289, NM_011326, NM_009134, NM_001177622, NM_001177621, NM_053195, NM_011402, NM_134086, NM_011406, NM_001081060, NM_145551, NM_001205321
BP	GO:0006355~regulation of transcription, DNA-templated	0.00359574	NM_001037665, NM_001205241, NM_001253887, NM_027732, NM_024203, NM_001253886, NM_001253885, NM_001145930, NM_012047, NM_019655, NM_139227, NM_146202, NM_008578, NM_013674, NM_001164598, NM_001110309, NM_013915, NM_010066, NM_007442, NM_001080964, NM_031380, NM_010165, NM_001110131, NM_019797, NM_001110132, NM_001190401, NM_145996, NM_029947, NM_053008, NM_009316, NM_138944, NM_001253752, NM_13875…
BP	GO:0070588~calcium ion transmembrane transport	0.00403724	NM_022413, NM_001130030, NM_001110844, NM_001110843, NM_016984, NM_001112798, NM_175025, NM_080553, NM_013838, NM_001163691, NM_021415, NM_175344, NM_177866, NM_009784, NM_019521, NM_001253831, NM_001253834, NR_046161, NM_008402, NM_001036684, NM_009723, NM_007579, NM_009428, NM_001253813, NM_001042528, NM_053195, NM_001253682, NM_001253683, NM_011406, NM_153417
BP	GO:0060976~coronary vasculature development	0.00403826	NM_012018, NM_001081088, NM_001162906, NM_152944, NM_009547, NM_030000, NM_019919, NM_001081020, NM_011578, NM_026376, NM_010626
BP	GO:0060088~auditory receptor cell stereocilium organization	0.00537873	NM_001256082, NM_001036684, NM_001256083, NM_009723, NM_080459, NM_008663, NM_026571, NM_001195265, NM_001256081, NM_172621
BP	GO:0060444~branching involved in mammary gland duct morphogenesis	0.00537873	NM_001113529, NM_001025395, NM_152895, NM_001198833, NM_009194, NM_010139, NM_007584, NM_007778, NM_001198831, NM_172962, NM_009271
BP	GO:0001764~neuron migration	0.0058944	NM_153540, NM_001170537, NM_001038609, NM_001012477, NM_001004177, NM_080437, NM_001253887, NM_001253886, NM_001253885, NM_001080814, NM_025282, NM_017392, NM_009152, NM_007527, NM_009686, NM_009685, NM_177129, NM_019521, NM_198702, NM_007831, NM_001243072, NM_001042752, NM_001243073, NM_008684, NM_008744, NM_009886, NM_010838, NM_001201413, NM_001201414, NM_001201415, NM_001201416, NM_013565, NM…
BP	GO:0042787~protein ubiquitination involved in ubiquitin-dependent protein catabolic process	0.00679115	NM_001146107, NM_145534, NM_001110017, NM_010418, NM_133975, NM_001024142, NM_001161782, NM_025287, NM_001025431, NM_001122780, NM_023224, NM_010727, NM_029652, NM_001159578, NM_001159579, NM_001161844, NM_178890, NM_175136, NM_021523, NM_001160319, NM_001159580, NM_001034860, NM_001007222, NM_025481, NM_053084, NM_027341, NR_073442, NM_001177694, NM_022022, NM_173439, NM_054093
BP	GO:0031643~positive regulation of myelination	0.00748963	NM_145555, NM_181047, NM_001033481, NM_148948, NM_133977, NM_001168498, NM_145155, NM_001243306, NM_001168500, NM_001243305, NM_010017
BP	GO:0006032~chitin catabolic process	0.00818736	NM_007696, NM_023186, NM_001142681, NM_007695, NM_026522, NM_028836
BP	GO:0003341~cilium movement	0.00975213	NM_030238, NM_133365, NM_001004177, NM_017392, NM_028492, NM_172916, NM_026648, NM_010060, NM_018855, NM_001034878
BP	GO:0007399~nervous system development	0.00982717	NM_001080819, NM_199239, NM_145534, NM_199238, NM_001081376, NM_013884, NM_007439, NM_001109751, NM_001163491, NM_001163490, NM_007930, NM_008999, NM_199240, NM_199241, NM_011370, NM_009946, NM_001111016, NM_007527, NM_008634, NM_001081109, NM_029947, NM_011352, NM_007831, NM_001077696, NM_146100, NM_001042752, NM_008684, NM_001111314, NM_001077354, NM_008742, NM_029216, NM_011404, NM_001166273, …
BP	GO:0016310~phosphorylation	0.0100507	NM_009793, NM_001253889, NM_001253888, NM_029031, NM_001195025, NM_027539, NM_007439, NM_008860, NM_023663, NM_021302, NM_028778, NM_174846, NM_009582, NM_009271, NM_011495, NM_001025395, NM_001190490, NM_009316, NM_001190491, NM_198655, NM_001039079, NM_011299, NM_173169, NR_052009, NM_008580, NM_019786, NM_009595, NM_001136104, NM_001171512, NR_045576, NM_013767, NM_139300, NM_001162540, NM_178…
BP	GO:0030198~extracellular matrix organization	0.0107868	NM_001253702, NM_153091, NR_045578, NM_001253703, NM_030209, NM_022315, NM_001253887, NM_001253886, NM_022316, NM_001253885, NM_007925, NM_029981, NM_016907, NM_009686, NM_009685, NM_008305, NM_001014424, NM_007428, NM_026184, NM_010180, NM_001146217, NM_001014422, NM_001014423, NM_178790, NM_010681, NM_001201413, NM_001201414, NM_001201415, NM_001201416, NM_028721, NM_008484, NM_019657, NM_00108…
BP	GO:0006974~cellular response to DNA damage stimulus	0.0120115	NM_001253887, NM_001253886, NM_001253885, NM_181066, NM_146055, NM_010247, NM_026024, NM_029420, NM_175388, NM_001122989, NM_010165, NM_001160043, NM_015797, NM_007527, NM_009685, NM_027290, NM_009457, NM_011307, NM_028984, NM_001029856, NR_045527, NM_001004363, NM_019570, NR_045526, NM_010418, NM_015733, NM_133975, NM_011849, NM_001162999, NM_007691, NM_144825, NM_001136085, NM_172724, NM_172587…
BP	GO:0070509~calcium ion import	0.0126586	NM_022413, NM_001081059, NR_046161, NM_016984, NM_001112798, NM_007579, NM_001042528, NM_001163691, NM_001253682, NM_001253683, NM_001044308, NM_011406, NM_021415
BP	GO:0006491~N-glycan processing	0.0126586	NM_001029889, NM_145926, NM_008925, NM_010763, NM_008060, NM_001252614, NR_045554, NM_016893, NM_001252615, NM_172903, NM_001252616
BP	GO:0045956~positive regulation of calcium ion-dependent exocytosis	0.0133075	NM_007873, NM_018801, NM_001252341, NM_001252342, NM_001113569, NM_001163691, NM_001044308, NM_009306, NM_173068, NM_021415, NM_173067, NM_009295
BP	GO:0007250~activation of NF-kappaB-inducing kinase activity	0.0133075	NM_007428, NM_172688, NM_009316, NM_172833, NM_053009, NM_007695, NM_177371
BP	GO:0001958~endochondral ossification	0.0136349	NM_031163, NM_008305, NM_001170537, NM_177730, NM_025282, NM_019724, NM_001122895, NM_007431, NM_008668, NM_010567, NM_001122739
BP	GO:0005975~carbohydrate metabolic process	0.0141586	NM_145926, NM_007696, NM_027288, NM_028121, NM_001142681, NM_007695, NM_010764, NM_008550, NM_029031, NM_001081204, NM_172903, NM_010271, NM_001171003, NM_199055, NM_001159324, NM_026522, NM_199446, NM_029792, NM_021391, NM_008325, NM_028803, NM_173371, NM_026086, NM_008060, NM_008064, NM_175013, NM_023186, NM_023850, NM_013823, NM_028836, NM_172935
BP	GO:0098609~cell-cell adhesion	0.0152619	NR_045528, NM_011740, NM_001077184, NM_009768, NM_001012477, NM_001006664, NM_023063, NM_012010, NM_133852, NM_007599, NM_001033759, NM_001253806, NM_025824, NM_001253805, NM_013510, NM_001111320, NM_001042534, NM_001162943, NM_001252580, NM_001033254, NM_016676, NM_001080968, NM_008451, NM_029802, NM_031997, NM_001271415, NM_198702, NM_010497, NM_026221, NM_001003815, NM_023055, NM_001253807, NM…
BP	GO:0006813~potassium ion transport	0.0155685	NM_008430, NM_001163531, NM_001163532, NM_145963, NM_001044720, NM_009724, NM_152923, NM_001112739, NM_011390, NM_019931, NM_001039347, NM_009875, NM_021041, NM_009194, NM_021042, NM_144900, NM_011511, NM_028223, NM_008424, NM_008422, NM_008421, NM_010601, NM_183179, NM_007724, NM_053195, NM_153512, NM_001081134
BP	GO:0007229~integrin-mediated signaling pathway	0.0157222	NM_001025395, NM_001109992, NM_001198977, NM_011352, NM_009613, NM_011202, NM_008402, NM_172739, NM_011518, NM_153795, NM_001110778, NM_013565, NR_045554, NM_001252614, NM_001081127, NM_008405, NM_010578, NM_001081171, NM_008404, NM_009930, NM_009271, NM_001252615, NM_016893, NM_001252616
BP	GO:0006468~protein phosphorylation	0.0161606	NM_009793, NM_001253889, NM_001253888, NM_001195025, NM_027539, NM_007439, NM_008860, NM_023663, NM_021302, NM_028778, NM_174846, NM_009582, NM_009271, NM_011495, NM_001025395, NM_001190490, NM_009316, NM_031386, NM_001190491, NM_198655, NM_001039079, NM_011299, NM_173169, NM_001097977, NM_008580, NM_019786, NM_009595, NM_001136104, NM_001171512, NR_045576, NM_013767, NM_139300, NM_001162540, NM_…
BP	GO:0035269~protein O-linked mannosylation	0.0167319	NM_153540, NM_001166633, NM_010687, NM_172670, NM_178629, NM_175383
BP	GO:0016477~cell migration	0.0172825	NM_008809, NM_013723, NM_001008232, NM_080288, NM_008860, NM_181066, NM_172724, NM_177839, NM_008879, NM_172924, NM_001162943, NM_001083587, NM_001252614, NM_010578, NM_001081286, NM_009271, NM_001252615, NM_016893, NM_010593, NM_001252616, NM_001025395, NM_011176, NM_021406, NM_172049, NM_001039079, NM_001247984, NM_008402, NM_172739, NM_001146268, NM_018882, NM_010139, NR_045554, NM_001136104, …
BP	GO:0007166~cell surface receptor signaling pathway	0.0177021	NM_008055, NM_139270, NM_001004177, NM_080437, NM_145928, NM_145132, NM_011925, NM_021349, NM_011317, NM_001113204, NM_008860, NM_023224, NM_178907, NM_175414, NM_017392, NM_011518, NM_010186, NM_001161844, NM_007428, NM_026743, NM_001198977, NM_011199, NM_198702, NM_175284, NM_001039079, NM_001003817, NM_001003685, NM_016708, NM_054053, NM_009886, NM_018882, NM_001081445, NM_183180, NM_001083935…
BP	GO:0033135~regulation of peptidyl-serine phosphorylation	0.0182515	NM_001199234, NM_030168, NM_001199236, NM_001199235, NM_010473, NM_032610, NM_008739
BP	GO:0007018~microtubule-based movement	0.0182764	NR_045528, NM_010630, NM_001039179, NM_008440, NM_030238, NM_001161665, NM_008448, NM_008444, NM_008445, NM_177222, NM_010626, NM_001110315, NM_001195298, NM_133365, NM_001097621, NM_008451
BP	GO:0043542~endothelial cell migration	0.0190911	NM_001159543, NM_018771, NM_146258, NM_010074, NM_026376, NM_018878, NM_008402, NM_008404, NM_001163493
BP	GO:0031175~neuron projection development	0.0197924	NM_010513, NM_009469, NM_001134460, NM_001134461, NM_001113204, NM_001109751, NM_001081146, NM_016966, NM_011143, NM_001205331, NM_172887, NM_010578, NM_011245, NM_001163847, NM_001163848, NM_029103, NM_177129, NM_011352, NM_173186, NM_001163849, NM_181074, NM_001081360, NM_001163850, NM_001163851, NM_181595, NM_145617, NM_001134459, NM_001081445, NM_019788, NM_022022, NM_173004, NM_001163852, NM…
BP	GO:0008152~metabolic process	0.0205186	NM_172294, NM_001252555, NM_007386, NM_007532, NM_027288, NM_010763, NM_008097, NM_010764, NM_153543, NM_172903, NM_001252556, NM_010247, NM_011866, NM_001159324, NM_010066, NM_027406, NM_144784, NM_022033, NM_001009546, NM_029735, NM_001161742, NM_001161743, NM_001161744, NM_001161745, NM_001024468, NM_008060, NM_008064, NM_009512, NM_026672, NM_001159361, NM_172692, NM_001081089, NM_001012306, …
BP	GO:0001568~blood vessel development	0.0206082	NM_008055, NM_001170537, NM_007428, NM_008809, NM_001172561, NM_203280, NM_020011, NM_007743, NM_008402, NM_010431, NM_001081259, NM_010681, NM_001146268, NM_025282, NM_010139, NM_011578, NM_009930
BP	GO:0034613~cellular protein localization	0.0206513	NM_001039143, NM_013767, NM_001039079, NM_032610, NM_028975, NM_031248, NM_018855, NM_008860, NM_030108, NM_028127, NM_001199234, NM_001199236, NM_001199235, NM_011860, NM_001081174, NM_009595, NM_001136104, NM_007868
BP	GO:0030010~establishment of cell polarity	0.0215557	NM_001081146, NM_001201364, NM_001034904, NM_001134459, NM_001270494, NM_010513, NM_001161665, NM_001037248, NM_001039079, NM_177387, NM_001134460, NM_001134461, NM_008860
BP	GO:0003279~cardiac septum development	0.0215802	NM_012018, NM_001162906, NM_009547, NM_030000, NM_001081020, NM_026376, NM_010626
BP	GO:0072092~ureteric bud invasion	0.0219323	NM_001161665, NM_010230, NM_021390, NM_001043322
BP	GO:0019677~NAD catabolic process	0.0219323	NM_007490, NM_026497, NM_019915, NR_033804
BP	GO:0009448~gamma-aminobutyric acid metabolic process	0.0219323	NM_016966, NM_172961, NM_172532
BP	GO:0032467~positive regulation of cytokinesis	0.0227164	NM_008106, NM_018771, NM_001191008, NM_178717, NM_010513, NM_031873, NM_008444, NM_178654, NM_011425
BP	GO:0048675~axon extension	0.023017	NM_010838, NM_001164662, NM_001038609, NM_001164661, NM_138944, NM_011352, NM_009469, NM_011370, NM_010578, NM_008634
BP	GO:0018105~peptidyl-serine phosphorylation	0.0242965	NM_001195499, NM_009793, NM_013767, NM_009469, NM_001162540, NM_178654, NM_027539, NM_001195496, NM_007942, NM_008860, NM_001195497, NM_021302, NM_001195498, NM_177262, NM_030168, NM_009582, NM_001195500, NM_178907, NM_011518, NM_032418, NM_009271, NM_001025395, NM_001081109, NM_001163643, NM_001198977, NM_019521, NM_001190490, NM_001190491, NM_001039079, NM_011299, NM_021420, NM_001199593, NM_01…
BP	GO:0002244~hematopoietic progenitor cell differentiation	0.0243998	NM_021491, NM_027770, NM_001014981, NM_198644, NM_133698, NM_152944, NM_021349, NM_001146296, NM_144801, NM_019655, NM_001038587, NM_207243, NM_139065, NM_001145888, NM_001081290, NM_026238, NM_001127382, NM_031380, NM_177213, NM_172826, NM_178446
BP	GO:0007409~axonogenesis	0.0250982	NM_001038609, NM_010513, NM_009469, NM_001163491, NM_177839, NM_001163490, NM_170730, NM_170690, NM_008714, NM_146005, NM_013658, NM_016676, NM_008634, NM_001163489, NM_001109992, NM_177129, NM_138944, NM_032610, NM_181074, NM_172492, NM_170728, NM_011202, NM_170729, NM_008850, NM_008744, NM_001199234, NM_010838, NM_001199236, NM_001199235, NM_009670, NM_001172207, NM_170687, NM_170689, NM_170688
BP	GO:0006486~protein glycosylation	0.0255852	NM_015737, NM_173030, NM_001177367, NM_001081204, NM_133852, NM_001177366, NM_010265, NM_033149, NM_008105, NM_133933, NM_173442, NM_010242, NM_029792, NM_001080968, NM_022324, NM_001252505, NM_001252506, NM_178629, NM_173739, NM_175383, NM_145933, NM_001122993, NM_019704, NM_134189, NM_013524, NM_001136484
BP	GO:0071805~potassium ion transmembrane transport	0.0255969	NM_008424, NM_008430, NM_008422, NM_001163531, NM_001163532, NM_008421, NM_001033289, NM_001044720, NM_008281, NM_010601, NM_183179, NM_152923, NM_001112739, NM_001110252, NM_001039347, NM_019931, NM_021041, NM_021042, NM_153512, NM_001081134, NM_001081060, NM_011511, NM_028223
BP	GO:0006906~vesicle fusion	0.0257601	NM_181546, NM_026343, NM_007873, NM_018804, NM_001114116, NM_016663, NM_172804, NM_001252341, NM_001252342, NM_181529, NM_198214, NM_009306, NM_019788
BP	GO:0035556~intracellular signal transduction	0.0259239	NM_008809, NM_027141, NM_009793, NM_022964, NM_001161371, NM_001253889, NM_001253888, NM_001161370, NM_001195025, NM_027539, NM_008860, NM_027884, NM_021302, NM_001170567, NM_028778, NM_175556, NM_001195500, NM_001252202, NM_011578, NM_080435, NM_001252200, NM_001252201, NM_029361, NM_001081336, NM_009271, NM_001025395, NM_139001, NM_198655, NM_172525, NM_001039079, NM_011299, NM_001097977, NM_19…
BP	GO:0071526~semaphorin-plexin signaling pathway	0.026496	NM_001163489, NM_199239, NM_013660, NM_199238, NM_172537, NM_008881, NM_026376, NM_001243072, NM_001243073, NM_001163491, NM_001163490, NM_013659, NM_009152, NM_199240, NM_199241, NM_013658, NM_011350
BP	GO:0015914~phospholipid transport	0.026496	NM_001199227, NM_015731, NM_001001798, NM_001081182, NM_024289, NM_001038999, NM_008851, NM_008850, NM_009727, NM_177195, NM_001037863
BP	GO:0030517~negative regulation of axon extension	0.0267382	NM_001198785, NM_008744, NM_007377, NM_001198787, NM_027426, NM_001166654, NM_009152, NM_001243072, NM_011350, NM_001243073
BP	GO:0015670~carbon dioxide transport	0.0273119	NM_178396, NM_009700, NM_009701, NM_011269
BP	GO:0048102~autophagic cell death	0.0273119	NM_007387, NM_010684, NM_009875, NM_019464
BP	GO:0051963~regulation of synapse assembly	0.0273119	NM_001170537, NM_181595, NM_025282, NM_009602, NM_019809, NM_019808
BP	GO:0014003~oligodendrocyte development	0.02745	NM_029947, NM_001033481, NR_028448, NM_009234, NM_001127356, NR_028447, NR_028449, NM_145155, NM_199198, NM_001111277
BP	GO:0001578~microtubule bundle formation	0.02745	NM_030228, NM_001114098, NM_019765, NM_001190408, NM_007603, NM_172963, NM_019769, NM_144560, NM_173437, NM_008634
BP	GO:0006508~proteolysis	0.0277636	NM_023328, NM_019461, NM_207624, NM_025350, NM_009794, NM_152944, NM_010074, NM_008281, NM_027926, NM_173180, NM_175939, NM_023224, NM_001252580, NM_007402, NM_028066, NM_173749, NR_033241, NM_001009546, NM_001190401, NM_001113356, NM_009755, NM_001161844, NM_022325, NM_172833, NM_175314, NM_001168371, NM_011796, NM_009982, NM_009613, NM_001168373, NM_148940, NM_001168372, NM_023217, NM_001085549…
BP	GO:0006865~amino acid transport	0.0283199	NM_001166456, NM_021291, NM_001166458, NM_001164799, NM_001164798, NM_001199016, NM_001199015, NM_201353, NM_001164800, NM_001009950, NM_027052, NM_024249, NM_011404, NM_145384, NM_134086, NM_178746
BP	GO:0016569~covalent chromatin modification	0.0286043	NM_001080819, NM_177278, NM_001081376, NM_019460, NM_001205241, NM_001253887, NM_001253886, NM_001253885, NM_010435, NM_009483, NM_001081045, NM_199198, NM_010066, NM_172705, NR_028448, NR_028447, NM_010165, NR_028449, NM_009685, NM_138755, NM_178803, NM_001077696, NM_008739, NM_177224, NM_011307, NM_026666, NM_029216, NM_001199433, NM_028716, NM_001199431, NM_152895, NM_001005605, NM_013768, NM_…
BP	GO:0007169~transmembrane receptor protein tyrosine kinase signaling pathway	0.0287254	NM_008809, NM_001164035, NM_001198977, NM_139001, NM_010513, NM_001198833, NM_001164034, NM_001024539, NM_007584, NM_007778, NM_007937, NM_001198831, NM_001003817, NM_007439, NM_001113529, NM_001146268, NM_008742, NM_010153, NM_001256432, NM_022563, NM_011518, NM_199022, NM_010139, NM_172962
BP	GO:0007156~homophilic cell adhesion via plasma membrane adhesion molecules	0.0292744	NM_001024478, NM_030596, NM_001004177, NM_080437, NM_178687, NM_053138, NM_033590, NM_001080814, NM_019465, NM_033584, NM_001162943, NM_017392, NM_181564, NM_017378, NM_001081286, NM_053147, NM_001159724, NM_001122680, NM_001029988, NM_007663, NM_027893, NM_001081270, NM_009886, NM_001033364, NM_054072, NM_001252627, NM_001252628
BP	GO:0030705~cytoskeleton-dependent intracellular transport	0.029366	NM_019472, NM_008440, NM_001110315, NM_001161665, NM_008444, NM_001097621
BP	GO:0007179~transforming growth factor beta receptor signaling pathway	0.030466	NM_001025395, NM_172688, NM_009316, NM_019919, NM_007743, NM_025481, NM_008105, NM_144547, NM_011578, NR_045554, NM_001252614, NM_001040112, NM_010578, NM_009930, NM_009271, NM_016769, NM_001252615, NM_016893, NM_001252616
BP	GO:0051480~regulation of cytosolic calcium ion concentration	0.0306819	NM_198962, NM_001036684, NM_009723, NM_029771, NM_009428, NM_010473, NM_009788, NM_001253682, NM_001253683, NM_181401, NR_046161, NM_016984
BP	GO:0045954~positive regulation of natural killer cell mediated cytotoxicity	0.0326186	NM_010684, NM_001113563, NM_001159724, NM_178687, NM_011489, NM_019465, NM_009677
BP	GO:0030335~positive regulation of cell migration	0.0341993	NM_008809, NM_001164035, NM_001080774, NM_013723, NM_013660, NM_001080775, NM_139300, NM_001012477, NM_010513, NM_001164034, NM_009727, NM_001163491, NM_001161782, NM_001163490, NM_008105, NM_008576, NM_001038642, NM_013659, NM_153795, NM_008714, NM_028973, NM_001038999, NM_013658, NM_010578, NM_011350, NM_011808, NM_001163489, NM_029771, NM_011352, NM_007778, NM_053084, NM_008402, NM_008659, NM_…
BP	GO:0006418~tRNA aminoacylation for protein translation	0.0352897	NM_181406, NM_175439, NM_023637, NM_175137, NM_001083887, NM_001168270, NM_172644, NM_133794, NM_029735, NM_172272
BP	GO:0006909~phagocytosis	0.0364606	NM_018801, NM_019521, NM_001122899, NM_178626, NM_173068, NM_173067, NM_080288, NM_001256082, NM_001256083, NM_008663, NM_013850, NM_009595, NM_001136104, NM_010704, NM_008404, NM_207705, NM_001256081, NM_146146
BP	GO:0042113~B cell activation	0.0379216	NM_022964, NM_172833, NM_015730, NM_001271386, NM_009602, NM_007641, NM_001077696, NM_010412, NM_020044
BP	GO:0031340~positive regulation of vesicle fusion	0.0383289	NM_007873, NM_001252341, NM_001252342, NM_008448, NM_001114116, NM_009306, NM_016663
BP	GO:0016567~protein ubiquitination	0.0392434	NM_001038993, NM_027141, NM_001166375, NM_001252480, NM_001242616, NM_001242615, NM_031172, NM_001161782, NM_175201, NM_178220, NM_007930, NM_001122780, NM_145124, NM_023224, NM_175388, NM_153408, NM_027920, NM_001166372, NM_013634, NM_175206, NM_001161844, NM_001166651, NM_025785, NM_145377, NM_020000, NM_153167, NM_001199009, NM_173719, NM_027341, NR_073442, NM_177231, NM_022022, NR_045522, NM_…
BP	GO:0006816~calcium ion transport	0.0411713	NM_022413, NM_015730, NM_001130030, NM_181544, NM_009602, NM_001110844, NM_001110843, NM_016984, NM_001112798, NM_175025, NM_138653, NM_080553, NM_013838, NM_001163691, NM_021415, NM_177866, NM_009784, NM_001253831, NM_001253834, NM_001081059, NR_046161, NM_001036684, NM_009723, NM_007579, NM_009428, NM_053195, NM_001042528, NM_001253682, NM_001044308, NM_001253683, NM_011406, NM_153417
BP	GO:0033159~negative regulation of protein import into nucleus, translocation	0.0413096	NM_019521, NM_001163576, NM_008261, NM_001163575
BP	GO:0008217~regulation of blood pressure	0.0436127	NM_007428, NM_207624, NM_001164171, NM_009642, NM_007743, NM_031192, NM_198166, NM_001112798, NM_007902, NM_007579, NM_001042528, NM_009598, NM_144900, NM_010856, NM_011406
BP	GO:0006694~steroid biosynthetic process	0.0436127	NM_133943, NM_001161742, NM_001161743, NM_001161744, NM_010191, NM_001161745, NM_001205227, NM_001012306, NM_013821, NM_153193, NM_146006, NM_009775, NM_008291, NM_019657, NM_029787, NM_177216
BP	GO:0007595~lactation	0.0459534	NM_001080118, NM_001198833, NM_022880, NM_007584, NM_011489, NM_001199113, NM_001198831, NM_001199114, NM_010431, NM_001199115, NM_001003685, NM_001199116, NM_001036684, NM_009723, NM_001113563, NM_134027, NM_008704, NM_011169, NM_172962, NM_013634
BP	GO:0060045~positive regulation of cardiac muscle cell proliferation	0.0466282	NM_001170537, NM_009324, NM_011766, NM_025282, NM_001081445, NM_008714, NM_011578, NM_001113204

## Sheet: mmu-miR-292a-5p GO
Category	Term	P-Value	Genes
MF	GO:0000166~nucleotide binding	1.11419e-07	NM_025695, NM_025717, NM_029037, NM_009793, NM_010488, NM_001159672, NM_001038698, NM_198167, NM_030554, NM_008860, NM_009708, NM_183029, NM_001009818, NM_177305, NM_023538, NM_009032, NM_011530, NM_008855, NM_026409, NM_212486, NM_009275, NM_008302, NM_033074, NM_001038999, NM_001080969, NM_011226, NM_013818, NM_001033294, NM_001083321, NM_001164272, NM_008997, NM_001039079, NM_177078, NM_001083…
MF	GO:0005524~ATP binding	2.60857e-06	NM_025695, NM_029037, NM_009793, NM_008860, NM_023538, NM_028776, NM_011530, NM_008855, NM_026409, NM_008302, NM_033074, NM_001038999, NM_001080969, NM_001033294, NM_001083321, NM_011652, NM_001039079, NM_177078, NM_001083320, NM_010872, NM_054070, NM_001167746, NM_001267711, NM_011714, NM_001267710, NM_019586, NM_001168270, NM_009592, NM_176940, NM_011852, NM_133741, NM_001085371, NM_001085370, …
MF	GO:0005516~calmodulin binding	3.65149e-05	NM_027711, NM_013458, NM_009793, NM_001271858, NM_001271859, NM_022410, NM_028004, NM_080465, NM_177652, NM_001177657, NM_175130, NM_001177656, NM_008169, NM_023868, NM_009636, NM_007908, NM_175260, NM_011652, NM_001164171, NM_178440, NM_001076554, NM_001115076, NM_144817, NM_010569, NM_007724, NM_018883, NM_001267711, NM_001267710, NM_001099635, NM_001177668, NM_001177667, NM_009109, NM_010856, …
MF	GO:0016831~carboxy-lyase activity	0.000102054	NM_007444, NM_028994, NM_016672, NM_176831, NM_008078, NM_001190448, NM_009665, NM_144942, NM_009471
MF	GO:0008092~cytoskeletal protein binding	0.000265831	NM_144791, NM_001006664, NM_201389, NM_133833, NM_201388, NM_134448, NM_009871, NM_201393, NM_201394, NM_013511, NM_201391, NM_030880, NM_013510, NM_201392, NM_013512, NM_011861, NM_028733, NM_201390, NM_001199265, NM_001163542, NM_011207, NM_001163540, NM_001160019, NM_001163549, NM_178365, NM_001160018, NM_001003815, NM_001164203, NM_011117, NM_201385, NM_028459, NM_201386, NM_201387, NM_146243
MF	GO:0016740~transferase activity	0.000351366	NM_007532, NM_029037, NM_009793, NM_001166065, NM_015819, NM_172554, NM_025731, NM_001163514, NM_207281, NM_001163515, NM_001080817, NM_008860, NM_009177, NM_023538, NM_030051, NM_008855, NM_001080969, NM_029947, NM_001039079, NM_001024468, NM_177078, NM_013873, NM_025481, NM_001267711, NM_001267710, NM_019586, NM_011714, NM_009591, NM_001170978, NM_007519, NM_133741, NM_001085371, NM_001085370, …
MF	GO:0046872~metal ion binding	0.00190277	NM_025717, NM_175175, NM_001127330, NM_001161628, NM_001034907, NM_008860, NM_146202, NM_007446, NM_001164598, NM_001110276, NM_008855, NM_001110275, NM_146185, NM_010166, NM_023370, NM_019797, NM_001080969, NM_029946, NM_145997, NM_029947, NM_031387, NM_009834, NM_001076554, NM_001098231, NM_001098230, NM_054070, NM_011541, NM_172731, NM_198101, NM_009209, NM_001251833, NM_013586, NM_015784, NM_…
MF	GO:0003779~actin binding	0.00214481	NM_172464, NM_001006664, NM_011465, NM_027884, NM_008733, NM_013675, NM_001081242, NM_001042534, NM_001005510, NM_175260, NM_001164171, NM_198059, NM_001079686, NM_021503, NM_001076554, NM_001164203, NM_011117, NM_146243, NM_001177668, NM_001177667, NM_001271857, NM_022027, NM_013458, NM_001271858, NM_001271859, NM_001008231, NM_022410, NM_201389, NM_133833, NM_201388, NM_134448, NM_153153, NM_20…
MF	GO:0016874~ligase activity	0.00295139	NM_001130868, NM_172015, NM_001100451, NM_001001883, NM_133975, NM_001164337, NM_011319, NM_001110196, NM_001256097, NM_053092, NM_011746, NM_023644, NM_182999, NM_019712, NM_001110198, NM_009546, NM_001110197, NM_033074, NM_011690, NM_001163263, NM_021523, NM_001100591, NM_172606, NM_001167964, NM_001015099, NM_001252445, NM_001167963, NM_053167, NM_011811, NM_025481, NM_001110202, NM_028774, NM…
MF	GO:0051015~actin filament binding	0.00319954	NM_027711, NM_007688, NM_175260, NM_013458, NM_011652, NM_001271858, NM_001271859, NM_022410, NM_028004, NM_001079686, NM_153153, NM_013675, NM_001081242, NM_001005510, NM_001099635, NM_011286, NM_146243, NM_001271857, NM_009668, NM_022027
MF	GO:0019899~enzyme binding	0.00366505	NM_001081695, NM_010489, NM_001127330, NM_198023, NM_019571, NM_010708, NM_010515, NM_028004, NM_007594, NM_175933, NM_011101, NM_001159301, NM_001271599, NM_001177657, NM_010697, NM_008714, NM_011103, NM_019972, NM_011146, NM_001177656, NM_008169, NM_023868, NM_011652, NM_028841, NM_009630, NM_016672, NM_010592, NM_178189, NM_178622, NM_008995, NM_172606, NM_001079686, NM_009433, NM_019448, NM_1…
MF	GO:0004697~protein kinase C activity	0.00412037	NM_011102, NM_011101, NM_008855, NM_001039079, NM_011103, NM_008860
MF	GO:0004842~ubiquitin-protein transferase activity	0.00500273	NM_001001883, NM_133975, NM_001126182, NM_172721, NM_001164337, NM_001110196, NM_029436, NM_182999, NM_009395, NM_027968, NM_019712, NM_001110198, NM_009546, NM_001110197, NM_001159392, NM_177755, NM_024288, NM_175244, NM_019668, NM_001163263, NM_021523, NM_001081348, NM_015822, NM_001100591, NM_028202, NM_172606, NM_001167964, NM_001015099, NM_001252445, NM_001167963, NM_053167, NM_025481, NM_00…
MF	GO:0016301~kinase activity	0.00538932	NM_009793, NM_029037, NM_001001983, NM_008860, NM_027874, NM_023538, NM_008855, NM_023058, NM_001145827, NM_028733, NM_178873, NM_019834, NM_001081109, NM_009739, NM_001039079, NM_177078, NM_010141, NM_001267711, NM_001267710, NM_011714, NM_001077359, NM_001077360, NM_133741, NM_001085371, NM_009974, NM_001085370, NM_011948, NM_008925, NM_172821, NM_172928, NM_010353, NM_011102, NM_009871, NM_011…
MF	GO:0005219~ryanodine-sensitive calcium-release channel activity	0.0062143	NM_177652, NM_009109, NM_023868
MF	GO:0005262~calcium channel activity	0.0062636	NM_009784, NM_001039104, NM_172834, NM_001110846, NM_001110845, NM_001033382, NM_001110844, NM_001110843, NM_177652, NM_001177657, NM_001163691, NM_175130, NM_009109, NM_001177656, NM_021415, NM_023868, NM_008169, NM_134252
MF	GO:0005509~calcium ion binding	0.00637342	NM_001033453, NM_001161628, NM_011465, NM_130878, NM_007446, NM_001110276, NM_028500, NM_001177657, NM_001080926, NM_001105246, NM_001110275, NM_001105245, NM_001177656, NM_023370, NM_017378, NM_001081286, NM_023868, NM_029946, NM_001252563, NM_011652, NM_001162869, NM_001162868, NM_013592, NM_001040086, NM_001099297, NM_184053, NM_001076554, NM_001029988, NM_001098231, NM_001098230, NM_009886, N…
MF	GO:0005515~protein binding	0.00704734	NR_001461, NM_001127330, NM_201518, NM_001040131, NM_009847, NM_001253887, NM_001253886, NM_001253885, NM_008860, NM_009708, NM_001110276, NM_011530, NM_138675, NM_008855, NM_001038625, NM_080448, NM_001110275, NM_010166, NM_011861, NM_023370, NM_008302, NM_016845, NM_008478, NM_175164, NM_145997, NM_001127340, NM_001083321, NM_029947, NM_011652, NM_031387, NM_008997, NM_009834, NM_009009, NM_138…
MF	GO:0045499~chemorepellent activity	0.0072288	NM_001190187, NM_201518, NM_001190188, NM_013661, NM_013659, NM_009152, NM_001243072, NM_001243073, NM_010141, NM_008734
MF	GO:0016887~ATPase activity	0.0116553	NM_030730, NM_133673, NM_030238, NM_001164171, NM_007379, NM_022410, NM_023141, NM_153103, NM_001099628, NM_001167746, NM_011530, NM_019536, NM_026987, NM_133365, NM_009592, NM_011416, NM_001099633, NM_010856, NM_007435
MF	GO:0048763~calcium-induced calcium release activity	0.0120477	NM_177652, NM_009109, NM_023868
MF	GO:0030507~spectrin binding	0.0130715	NM_013458, NM_008985, NM_013511, NM_001271858, NM_001271859, NM_001177668, NM_001177667, NM_001076554, NM_001271857, NM_001115076, NM_001034168, NM_001199265
MF	GO:0004725~protein tyrosine phosphatase activity	0.0141757	NM_011207, NM_008985, NM_021330, NM_133215, NM_001110239, NM_001037955, NM_177081, NM_210071, NM_009860, NM_211357, NM_176933, NM_010166, NM_013642, NM_134068, NM_011215
MF	GO:0004672~protein kinase activity	0.0141914	NM_001085371, NM_001085370, NM_009974, NM_029037, NM_009793, NM_080788, NM_198628, NM_011948, NM_172821, NM_028004, NM_172928, NM_010353, NM_008860, NM_011102, NM_027874, NM_011101, NM_009870, NM_007463, NM_028776, NM_001164572, NM_008855, NM_023058, NM_139059, NM_011103, NM_010143, NM_001145827, NM_013830, NM_009097, NM_010228, NM_001081109, NM_011652, NM_009739, NM_001039079, NM_177078, NM_1814…
MF	GO:0098641~cadherin binding involved in cell-cell adhesion	0.019682	NM_001085450, NM_001040131, NM_001085453, NM_001006664, NM_009847, NM_022410, NM_146112, NM_201389, NM_201388, NM_001110212, NM_001001983, NM_007615, NM_201393, NM_027874, NM_201394, NM_201391, NM_001033759, NM_025824, NM_201392, NM_013510, NM_001042534, NM_001081260, NM_139059, NM_009546, NM_013507, NM_008302, NM_010026, NM_201390, NM_001163542, NM_029802, NM_001163540, NM_031997, NM_144552, NM_…
MF	GO:0008168~methyltransferase activity	0.0241967	NM_001081695, NM_029947, NM_172687, NM_001165941, NM_010792, NM_001081049, NM_019448, NM_028950, NM_025447, NM_001165943, NM_133991, NM_207281, NM_001080817, NM_030016, NM_001040398, NM_028262, NM_026796, NM_001033276
MF	GO:0004674~protein serine/threonine kinase activity	0.0259384	NM_001085371, NM_001085370, NM_009974, NM_009793, NM_080788, NM_198628, NM_011948, NM_172821, NM_028004, NM_172928, NM_010353, NM_008860, NM_011102, NM_027874, NM_011101, NM_009870, NM_007463, NM_001164572, NM_008855, NM_023058, NM_139059, NM_011103, NM_001145827, NM_013830, NM_178873, NM_009097, NM_007908, NM_001081109, NM_011652, NM_009739, NM_001039079, NM_177078, NM_144817, NM_018883, NM_0012…
MF	GO:0003682~chromatin binding	0.0273313	NR_001461, NM_001038010, NM_001127330, NM_001080118, NM_001253887, NM_001253886, NM_001081049, NM_001253885, NM_011385, NM_001113573, NM_029231, NM_182999, NM_001099628, NM_025545, NM_210071, NM_008855, NM_001113574, NM_010697, NM_008714, NM_011416, NM_011146, NM_010166, NM_080433, NM_013634, NM_009685, NM_001163263, NM_007790, NM_145997, NM_029947, NM_033325, NM_138944, NM_009009, NM_001122896, …
MF	GO:0005200~structural constituent of cytoskeleton	0.0274529	NM_001006664, NM_028004, NM_201389, NM_201388, NM_201393, NM_201394, NM_013511, NM_013675, NM_201391, NM_013510, NM_201392, NM_001081242, NM_013512, NM_010867, NM_201390, NM_001199265, NM_001163542, NM_011652, NM_001163540, NM_001003815, NM_001163549, NM_001164203, NM_011117, NM_201385, NM_201386, NM_146243, NM_201387, NM_001083934
MF	GO:0016829~lyase activity	0.0277606	NM_016672, NM_176831, NM_007405, NM_008078, NM_028464, NM_001190448, NM_020042, NM_008222, NM_009471, NM_008131, NM_007444, NM_028994, NM_026038, NM_009665, NM_144942
MF	GO:0005085~guanyl-nucleotide exchange factor activity	0.029138	NM_001033420, NM_133674, NM_001081030, NM_019867, NM_177566, NM_026082, NM_001135559, NM_001085495, NM_172415, NM_001111314, NM_028627, NM_019588, NM_001110276, NM_172731, NM_001110275, NM_010587, NM_001112723, NM_001112722, NM_001170561, NM_028029
MF	GO:0003774~motor activity	0.0293571	NM_175260, NM_030238, NM_001167746, NM_001164171, NM_133365, NM_001099635, NM_178440, NM_022410, NM_010856, NM_028901
MF	GO:0004812~aminoacyl-tRNA ligase activity	0.0327801	NM_001130868, NM_172015, NM_001204979, NM_011319, NM_033074, NM_053092, NM_011811, NM_011690
MF	GO:0000146~microfilament motor activity	0.0351946	NM_175260, NM_001164171, NM_001099635, NM_022410, NM_010856
MF	GO:0070577~lysine-acetylated histone binding	0.0351946	NM_001099628, NM_011714, NM_001113574, NM_001081049, NM_023336, NM_001113573
MF	GO:0042802~identical protein binding	0.0353647	NM_007532, NM_001127330, NM_176831, NM_172464, NM_181848, NM_001081049, NM_172554, NM_001025257, NM_019747, NM_001025250, NM_009684, NM_010867, NM_001080969, NM_001177650, NM_023868, NM_008478, NM_011652, NM_001164171, NM_001024468, NM_025481, NM_007393, NM_009505, NM_008131, NM_009691, NM_001037906, NM_016787, NM_001170978, NM_001083934, NM_139297, NM_172821, NM_010515, NM_028004, NM_001042558, …
MF	GO:0003713~transcription coactivator activity	0.0401117	NM_145997, NM_001038010, NM_009361, NM_001080118, NM_010592, NM_001014996, NM_001161853, NM_199079, NM_198169, NM_020004, NM_001040187, NM_182999, NM_025507, NM_028262, NM_134027, NM_001038625, NM_011418, NM_026000, NM_019797, NM_021372, NM_013634, NM_199080, NM_001163263
MF	GO:0030170~pyridoxal phosphate binding	0.0407453	NM_007532, NM_016672, NM_172134, NM_008078, NM_001024468, NM_001170978, NM_172961, NM_001190448, NM_011479, NM_144942
MF	GO:0000989~transcription factor activity, transcription factor binding	0.0413061	NM_001127261, NM_008667, NM_001127263, NM_001127265, NM_010697, NM_019739
MF	GO:0051020~GTPase binding	0.0430617	NM_018748, NM_008985, NM_172015, NM_001164337, NM_009668
MF	GO:0030331~estrogen receptor binding	0.0472101	NM_016976, NM_001127330, NM_001080118, NM_134027, NM_011146, NM_010921, NM_019797, NM_199079, NM_001114333, NM_001040187, NM_013634, NM_199080
MF	GO:0043394~proteoglycan binding	0.0497041	NM_016919, NM_007798, NM_010917
CC	GO:0005737~cytoplasm	4.29812e-12	NM_010489, NM_001127330, NM_010488, NM_001040131, NM_153543, NM_013675, NM_001164598, NM_001042534, NM_010166, NM_008302, NM_019797, NM_001080969, NM_175164, NM_001083321, NM_001076554, NM_025481, NR_028367, NM_001083320, NM_181279, NM_001111314, NM_007723, NM_001267711, NM_001267710, NM_176940, NM_146193, NM_016742, NM_015784, NM_027711, NM_001080794, NM_001080795, NM_177619, NM_001080796, NM_17…
CC	GO:0005654~nucleoplasm	3.39822e-08	NM_001127330, NM_011868, NM_001042534, NM_138675, NM_008202, NM_176933, NM_001077709, NM_010166, NM_019797, NM_001083321, NM_009009, NM_028487, NM_001083320, NM_026499, NM_001077410, NM_011541, NM_001122963, NM_010178, NM_001198809, NM_009327, NM_173863, NM_177619, NM_030880, NM_026472, NM_011418, NM_008715, NM_008714, NM_011416, NM_011040, NM_013553, NM_134437, NM_001109748, NM_001039515, NM_026…
CC	GO:0005634~nucleus	1.08098e-06	NM_001127330, NM_010488, NM_001039723, NM_001145930, NM_001164598, NM_001042534, NM_176933, NM_010166, NM_019797, NM_016845, NM_001127340, NM_001083321, NM_138944, NM_025483, NM_025481, NR_028367, NM_001083320, NM_181279, NM_011541, NM_010178, NM_007869, NM_001198809, NM_001251833, NM_027007, NM_025852, NM_080788, NM_177619, NM_173863, NM_011419, NM_007463, NM_001164572, NM_011418, NM_011416, NM_…
CC	GO:0005856~cytoskeleton	1.3317e-05	NM_010488, NM_001038698, NM_001006664, NM_009847, NM_001085495, NM_183029, NM_001009818, NM_013675, NM_026023, NM_019797, NM_001177650, NM_010867, NM_001190406, NM_175164, NM_001008550, NM_001076554, NM_001042715, NM_025725, NM_177081, NM_011117, NM_001167746, NM_001162979, NM_172731, NM_001177668, NM_001177667, NM_172260, NM_001271857, NM_022027, NM_001271858, NM_001271859, NM_133833, NM_010353,…
CC	GO:0030018~Z disc	3.44518e-05	NM_028004, NM_080465, NM_133833, NM_134448, NM_177652, NM_001005510, NM_013461, NM_028901, NM_023868, NM_009668, NM_007688, NM_001271760, NM_001271761, NM_011652, NM_001164171, NM_177078, NM_021503, NM_001076554, NM_020606, NM_001177668, NM_001271759, NM_001177667, NM_010856, NM_009109, NM_175276, NM_001034168
CC	GO:0042995~cell projection	0.000168688	NM_001253887, NM_009847, NM_001253886, NM_001253885, NM_001085495, NM_001009818, NM_177305, NM_028776, NM_001110276, NM_172150, NM_001110275, NM_011861, NM_010865, NM_008478, NM_009685, NM_175260, NM_001083321, NM_133674, NM_001029850, NM_007405, NM_172834, NM_178365, NM_001042715, NM_028774, NM_001083320, NM_008131, NM_198103, NM_001111314, NM_028627, NM_198106, NM_001167746, NM_133365, NM_17273…
CC	GO:0048471~perinuclear region of cytoplasm	0.000496127	NM_010489, NM_001127330, NM_009847, NM_181848, NM_001253887, NM_001253886, NM_001253885, NM_001085495, NM_008860, NM_027874, NM_009032, NM_001271599, NM_001002011, NM_011861, NM_175244, NM_001081286, NM_009685, NM_001081109, NM_009834, NM_001039079, NM_001079686, NM_177078, NM_178365, NM_001164203, NM_172620, NM_010569, NM_011117, NM_172696, NM_001012305, NM_019707, NM_009591, NM_001037906, NM_01…
CC	GO:0031965~nuclear membrane	0.00117094	NM_026375, NM_001256097, NM_030696, NM_207228, NM_001243742, NM_146170, NM_001243741, NM_009870, NM_001271599, NM_009734, NM_001002011, NM_178778, NM_001005510, NM_019972, NM_013461, NM_172410, NM_001271760, NM_001271761, NM_133673, NM_001079686, NM_007935, NM_001083342, NM_028774, NM_019434, NM_009579, NM_001256085, NM_001256086, NM_001099637, NM_001256087, NM_001271759, NM_027497, NM_007869, NM…
CC	GO:0016020~membrane	0.00172078	NM_010489, NM_175175, NM_010488, NM_025352, NM_001040131, NM_148933, NM_001039723, NM_013675, NM_001110276, NM_011530, NM_001110275, NM_007718, NM_008202, NM_008302, NM_008478, NM_153550, NM_001083321, NM_010084, NM_001076554, NM_177725, NM_025481, NM_001083320, NM_007724, NM_013687, NM_001111314, NM_007723, NM_001134399, NM_001159553, NM_007869, NM_026866, NM_001081324, NM_134252, NM_013586, NM_…
CC	GO:0005815~microtubule organizing center	0.00383003	NM_173189, NM_001162869, NM_007379, NM_001162868, NM_008997, NM_001039079, NM_001085495, NM_207204, NM_008860, NM_025725, NM_026573, NM_026023, NM_009734, NM_153140, NM_018861, NM_172260, NM_019797, NM_028815, NM_026964
CC	GO:0019005~SCF ubiquitin ligase complex	0.00483982	NM_145534, NM_015822, NM_001025431, NM_201646, NM_133758, NM_019712, NM_172721, NM_146193, NM_001017525, NM_177249, NM_001145900, NM_207273, NM_028709
CC	GO:0005813~centrosome	0.00673245	NM_001014996, NR_045556, NM_030229, NM_026073, NM_011385, NM_008697, NM_001081429, NM_010353, NM_001081453, NM_027874, NM_210071, NM_153140, NM_009734, NM_008855, NM_001164606, NM_172150, NM_139059, NM_010166, NM_023370, NM_028901, NM_001252635, NM_028805, NM_001025576, NM_010404, NM_001162869, NM_029779, NM_001162868, NM_030238, NM_001008550, NM_033560, NM_177981, NM_146019, NM_001162979, NM_028…
CC	GO:0030054~cell junction	0.00814659	NM_201518, NM_172554, NM_001085495, NM_011829, NM_008860, NM_001009818, NM_001110276, NM_001081242, NM_001177657, NM_001110275, NM_008427, NM_011861, NM_001177656, NM_017378, NM_001081286, NM_175164, NM_133674, NM_001083321, NM_001029850, NM_008997, NM_001039079, NM_022030, NM_001142965, NM_178365, NM_001164203, NM_001029988, NM_001083320, NM_011117, NM_027490, NM_172771, NM_172696, NM_172260, NM…
CC	GO:0005925~focal adhesion	0.00912831	NM_201518, NM_172823, NM_022410, NM_010515, NM_201389, NM_133833, NM_201388, NM_134448, NM_001001983, NM_153153, NM_027884, NM_023061, NM_201393, NM_018873, NM_201394, NM_201391, NM_013511, NM_201392, NM_001081242, NM_001005510, NM_144862, NM_009077, NM_201390, NM_001081286, NM_008478, NM_001199265, NM_019834, NM_001163542, NM_010228, NM_175164, NM_008305, NM_001163540, NM_001163549, NM_007602, N…
CC	GO:1990393~3M complex	0.011129	NM_172721, NM_001101535, NM_178884
CC	GO:0030315~T-tubule	0.0127203	NM_001271760, NM_001271761, NM_009784, NM_001267593, NM_001110846, NM_010603, NM_001110845, NM_080465, NM_001110844, NM_001110843, NM_009579, NM_001271759, NM_013461, NM_009109, NM_009668, NM_001034168
CC	GO:0005916~fascia adherens	0.0178667	NM_008733, NM_001081242, NM_198059, NM_023842, NM_001177668, NM_001177667, NM_001076554
CC	GO:0031674~I band	0.0201855	NM_007688, NM_011652, NM_028202, NM_028004, NM_009109, NM_009668
CC	GO:0005635~nuclear envelope	0.0239635	NM_133185, NM_133673, NM_010488, NM_144791, NM_001038698, NM_001039079, NM_001160019, NM_001079686, NM_133833, NM_001160018, NM_134448, NM_008860, NM_001163397, NM_001163399, NM_001002011, NM_001005510, NM_001037906, NM_016787, NM_172410, NM_023868, NM_009668, NM_022027, NM_001008238
CC	GO:0008021~synaptic vesicle	0.0246357	NM_010404, NM_008985, NM_016672, NM_008997, NM_022030, NM_010934, NM_001190448, NM_053167, NM_177981, NM_019488, NM_001110202, NM_172771, NM_001177657, NM_011286, NM_001177656, NM_008169, NM_009668
CC	GO:0005913~cell-cell adherens junction	0.0255373	NM_001085450, NM_001040131, NM_001085453, NM_001006664, NM_009847, NM_022410, NM_146112, NM_201389, NM_201388, NM_001110212, NM_001001983, NM_007615, NM_201393, NM_027874, NM_201394, NM_201391, NM_001033759, NM_025824, NM_201392, NM_013510, NM_001042534, NM_001081260, NM_139059, NM_009546, NM_013507, NM_008302, NM_010026, NM_201390, NM_001163542, NM_029802, NM_001163540, NM_031997, NM_144552, NM_…
CC	GO:0043231~intracellular membrane-bounded organelle	0.0265549	NM_001127330, NM_201518, NM_172554, NM_008860, NM_011868, NM_018748, NM_023538, NM_001271599, NM_011530, NM_001038999, NM_009754, NM_001171001, NM_001110300, NM_001171000, NM_001033294, NM_001162869, NM_001162868, NM_024450, NM_001039079, NM_027195, NM_184053, NM_001076554, NM_028487, NM_028774, NM_007496, NM_008131, NM_027490, NM_001122963, NM_001177668, NM_018887, NM_016787, NM_001177667, NM_00…
CC	GO:0005829~cytosol	0.0276512	NM_010489, NM_007532, NM_145534, NM_001127330, NM_010488, NM_001038698, NM_009847, NM_001085495, NM_013624, NM_008860, NM_007444, NM_001110276, NM_008855, NM_212486, NM_001110275, NM_133753, NM_011861, NM_008302, NM_019797, NM_001171001, NM_001171000, NM_013818, NM_007522, NM_015822, NM_031387, NM_013493, NM_001024468, NM_001039079, NM_008995, NM_177078, NM_010934, NM_025481, NM_177081, NM_001111…
CC	GO:0030016~myofibril	0.0310331	NM_001040026, NM_008733, NM_011652, NM_001164171, NM_198059, NM_001099635, NM_001005510, NM_028004, NM_010856
CC	GO:0005730~nucleolus	0.0319258	NM_025717, NM_009793, NM_009847, NM_025391, NM_025447, NM_007487, NM_011462, NM_001013817, NM_029231, NM_025545, NM_010579, NM_009032, NM_001042534, NM_025644, NM_001159392, NM_009077, NM_013634, NM_001163263, NM_145600, NM_001033294, NM_145997, NM_011615, NM_001199105, NM_146043, NM_001040187, NR_028367, NM_007496, NM_144835, NM_021897, NM_011541, NM_001025444, NM_026464, NM_001045481, NM_008328…
CC	GO:0015629~actin cytoskeleton	0.0347896	NM_007688, NM_175260, NM_020006, NM_001163346, NM_022410, NM_021503, NM_133833, NM_030696, NM_134448, NM_198167, NM_020606, NM_153153, NM_018873, NM_013511, NM_008715, NM_011286, NM_133727, NM_033074, NM_001038654, NM_001038653, NM_001199265
CC	GO:0043005~neuron projection	0.0357308	NM_201518, NM_001146707, NM_011647, NM_146130, NM_207228, NM_178780, NM_011102, NM_018873, NM_027874, NM_011101, NM_001110276, NM_011986, NM_011286, NM_139059, NM_001110275, NM_011861, NM_172961, NM_021414, NM_001171001, NM_001114333, NM_001171000, NM_023868, NM_001081142, NM_175260, NM_010404, NM_022030, NM_178365, NM_177981, NM_181413, NM_144817, NM_016976, NM_008131, NM_001127261, NM_001127263…
CC	GO:0016023~cytoplasmic, membrane-bounded vesicle	0.0368815	NM_010489, NM_010404, NM_013458, NM_007379, NM_001271858, NM_008997, NM_001271859, NM_181848, NM_133833, NM_177981, NM_001085495, NM_134448, NM_001038700, NM_001177649, NM_001177648, NM_001271599, NM_028459, NM_019972, NM_009767, NM_001177650, NM_001271857, NM_010865
CC	GO:0031252~cell leading edge	0.037164	NM_028459, NM_010697, NM_022410, NM_001040106, NM_001039079, NM_009847, NM_177762, NM_001081286, NM_008860
CC	GO:0042383~sarcolemma	0.0372254	NM_080465, NM_133833, NM_201389, NM_201388, NM_134448, NM_201393, NM_201394, NM_177652, NM_201391, NM_201392, NM_001163691, NM_007798, NM_021415, NM_201390, NM_023868, NM_001163542, NM_207650, NM_001163540, NM_007405, NM_001163549, NM_001164203, NM_011117, NM_201385, NM_201386, NM_201387, NM_009109, NM_001034168
CC	GO:0009925~basal plasma membrane	0.0373428	NM_001163542, NM_001163540, NM_001252530, NM_201389, NM_201388, NM_001163549, NM_001164203, NM_011397, NM_001003817, NM_176912, NM_201393, NM_201394, NM_011117, NM_201391, NM_201392, NM_201385, NM_201386, NM_201387, NM_001146005, NM_201390, NM_001081142
CC	GO:0005790~smooth endoplasmic reticulum	0.0379313	NM_177049, NM_177652, NM_080465, NM_009109, NM_023868
CC	GO:0030424~axon	0.0416055	NM_008078, NM_001040131, NM_011465, NM_029436, NM_008697, NM_001009818, NM_009871, NM_001081453, NM_018873, NM_011101, NM_001080926, NM_009152, NM_013507, NM_001114333, NM_028805, NM_008478, NM_009668, NM_175260, NM_207650, NM_009630, NM_016672, NM_009134, NM_177078, NM_010934, NM_001243072, NM_026082, NM_001190448, NM_001243073, NM_028774, NM_007393, NM_016976, NM_001256085, NM_001256086, NM_001…
CC	GO:0030314~junctional membrane complex	0.0461409	NM_177049, NM_177652, NM_009109
CC	GO:0030863~cortical cytoskeleton	0.046903	NM_013675, NM_022410, NM_001177668, NM_011465, NM_001177667, NM_001076554, NM_007393
BP	GO:0016569~covalent chromatin modification	0.000270586	NM_019460, NM_198023, NM_152895, NM_177619, NM_199028, NM_001253887, NM_001253886, NM_001081049, NM_001253885, NM_001161853, NM_011462, NM_001113573, NM_178782, NM_010353, NM_173368, NM_182999, NM_001040398, NM_210071, NM_011419, NM_028262, NM_008855, NM_001195003, NM_011418, NM_001113574, NM_026796, NM_010166, NM_001195004, NM_001033276, NM_009685, NM_001163263, NM_145997, NM_033325, NM_178622, …
BP	GO:0042787~protein ubiquitination involved in ubiquitin-dependent protein catabolic process	0.000466238	NM_001081348, NM_021523, NM_145534, NM_201646, NM_001001883, NM_133975, NM_001110196, NM_001017525, NM_001145900, NM_025481, NM_207273, NM_028709, NM_011483, NM_001025431, NM_019712, NM_001110198, NM_009546, NM_001110197, NM_146193, NM_026518, NM_024288, NM_144528, NM_175244
BP	GO:0045747~positive regulation of Notch signaling pathway	0.00134437	NM_001127261, NM_213660, NM_028841, NM_001127263, NM_001127265, NM_019571, NM_013822, NM_001040106, NM_008714, NM_213659, NM_177762, NM_011486, NM_016678
BP	GO:0006351~transcription, DNA-templated	0.00308445	NM_001127330, NM_001161628, NM_001253887, NM_001253886, NM_001253885, NM_001033496, NM_007920, NM_010921, NM_198169, NM_001113573, NM_007674, NM_029885, NM_029231, NM_001042727, NM_001080817, NM_146202, NM_001164598, NM_001038625, NM_138675, NM_008855, NM_001113574, NM_010166, NM_019797, NM_009636, NM_145997, NM_029946, NM_029947, NM_138944, NM_013493, NM_172563, NM_028487, NM_010938, NM_011714, …
BP	GO:0048013~ephrin receptor signaling pathway	0.00330976	NM_009871, NM_001111314, NM_001110276, NM_001177657, NM_028459, NM_019867, NM_001110275, NM_010143, NM_010587, NM_001177656, NM_008169, NM_010141, NM_181413
BP	GO:0016310~phosphorylation	0.00424204	NM_009793, NM_029037, NM_001001983, NM_008860, NM_027874, NM_023538, NM_008855, NM_023058, NM_001145827, NM_178873, NM_001081109, NM_009739, NM_001039079, NM_177078, NM_010141, NM_001267711, NM_001267710, NM_011714, NM_133741, NM_001085371, NM_009974, NM_001085370, NM_011948, NM_172821, NM_172928, NM_213659, NM_010353, NM_011486, NM_011102, NM_011101, NM_213660, NM_009870, NM_001166597, NM_007463…
BP	GO:0048739~cardiac muscle fiber development	0.00462999	NM_009505, NM_011652, NM_001164171, NM_001025250, NM_028004, NM_010856, NM_028901, NM_001025257
BP	GO:0035773~insulin secretion involved in cellular response to glucose stimulus	0.00462999	NM_008985, NM_009032, NM_008997, NM_011215
BP	GO:0006355~regulation of transcription, DNA-templated	0.00589187	NM_001127330, NM_001161628, NM_001253887, NM_001253886, NM_001253885, NM_001145930, NM_001113573, NM_029885, NM_146202, NM_001164598, NM_001113574, NM_008855, NM_138675, NM_001038625, NM_146185, NM_010166, NM_019797, NM_029946, NM_145997, NM_029947, NM_138944, NM_028487, NM_011541, NM_001122963, NM_010178, NM_001198809, NM_023907, NM_009327, NM_152895, NM_173863, NM_177619, NM_011980, NM_011418, …
BP	GO:0055085~transmembrane transport	0.00598552	NM_172510, NM_001039104, NM_145947, NM_030696, NM_019488, NM_145447, NM_177652, NM_011530, NM_001163691, NM_175518, NM_008202, NM_001077709, NM_175130, NM_016871, NM_021415, NM_023868, NM_001081142, NM_001033286, NM_022030, NM_009134, NM_011397, NM_001109748, NM_007724, NM_009579, NM_198106, NM_007723, NM_001012305, NM_009592, NM_175194, NM_020277, NM_001038654, NM_009109, NM_001038653, NM_007435…
BP	GO:0046627~negative regulation of insulin receptor signaling pathway	0.00653621	NM_011101, NM_008855, NM_011647, NM_001039079, NM_011103, NM_001081112, NM_001130479, NM_008860
BP	GO:0035024~negative regulation of Rho protein signal transduction	0.00666366	NM_001271760, NM_001271761, NM_027823, NM_009395, NM_178778, NM_001271759, NM_013461, NM_001159392, NM_010865
BP	GO:0051289~protein homotetramerization	0.00692672	NM_133904, NM_007724, NM_001127261, NM_177652, NM_001127263, NM_018851, NM_001127265, NM_173863, NM_001267593, NM_010603, NM_001080969, NM_007383, NM_001139520, NM_134252
BP	GO:0051693~actin filament capping	0.00825879	NM_013675, NM_001042534, NM_022410, NM_001177668, NM_011465, NM_001177667, NM_001076554
BP	GO:0043161~proteasome-mediated ubiquitin-dependent protein catabolic process	0.00924673	NM_015822, NM_145534, NM_201646, NM_009847, NM_001017525, NM_053167, NM_001145900, NM_207273, NM_028709, NM_028774, NM_001110202, NM_001256085, NM_001025431, NM_009395, NM_001256086, NM_001256087, NM_019712, NM_001159392, NM_146193, NM_024288, NM_144528, NM_175244, NM_019668
BP	GO:0002040~sprouting angiogenesis	0.00983762	NM_009505, NM_010228, NM_033325, NM_001025250, NM_019707, NM_008714, NM_001025257, NM_020606
BP	GO:0015937~coenzyme A biosynthetic process	0.0122949	NM_176831, NM_026551, NM_001114339, NM_023792, NM_172990
BP	GO:0001881~receptor recycling	0.0122949	NM_001081109, NM_025620, NM_008997, NM_001085495
BP	GO:0006281~DNA repair	0.0128193	NM_026156, NM_025695, NM_133975, NM_031374, NM_001161853, NM_025545, NM_210071, NM_011418, NM_133758, NM_019712, NM_010166, NM_152825, NM_001081101, NM_019668, NM_001013577, NM_007790, NM_021523, NM_023431, NM_013752, NM_001008550, NM_009009, NM_181410, NM_177249, NM_181279, NM_018736, NM_211357, NM_144541, NM_001025444, NM_144912, NM_012012, NM_181280, NM_177625, NM_181281, NM_181282
BP	GO:0043407~negative regulation of MAP kinase activity	0.0135734	NM_010489, NM_170758, NM_011898, NM_011647, NM_011103, NM_013541, NM_013642
BP	GO:0048511~rhythmic process	0.0155205	NM_145997, NM_015822, NM_001127330, NM_152895, NM_172563, NM_009834, NM_001081049, NM_011102, NM_009871, NM_027874, NM_001177657, NM_173735, NM_009591, NM_139059, NM_011146, NM_001177656, NR_033223, NM_008169
BP	GO:0060402~calcium ion transport into cytosol	0.0158377	NM_001271760, NM_001271761, NM_009784, NM_001039104, NM_001271759, NM_001110846, NM_013461, NM_001110845, NM_001110844, NM_001110843, NM_023868
BP	GO:0046323~glucose import	0.0158377	NM_009327, NM_001271599, NM_011647, NM_019972, NM_019488
BP	GO:0006874~cellular calcium ion homeostasis	0.0172199	NM_022030, NM_009579, NM_177652, NM_011101, NM_001177657, NM_008855, NM_001130479, NM_001177656, NM_009109, NM_023868, NM_008169, NM_134252, NM_001034168
BP	GO:0001738~morphogenesis of a polarized epithelium	0.0194487	NM_001127261, NM_001127263, NM_001085450, NM_001127265, NM_001085453, NM_001081171, NM_001085448, NM_007615
BP	GO:0035556~intracellular signal transduction	0.0194625	NM_009793, NM_021306, NM_011948, NM_172928, NM_001024539, NM_001085495, NM_010353, NM_008860, NM_027884, NM_011102, NM_011101, NM_001166597, NM_001164572, NM_001110276, NM_008855, NM_053182, NM_001110275, NM_011103, NM_009097, NM_138306, NM_133674, NM_007405, NM_001039079, NM_001195031, NM_138657, NM_008734, NM_001190187, NM_001190188, NM_019588, NM_178683, NM_198101, NM_010587, NM_013642, NM_001…
BP	GO:0051899~membrane depolarization	0.019912	NM_007724, NM_009630, NM_007723, NM_001039079, NM_001081049, NM_008860
BP	GO:0006418~tRNA aminoacylation for protein translation	0.0239774	NM_001130868, NM_172015, NM_001168270, NM_001204979, NM_011319, NM_033074, NM_133794, NM_053092, NM_011690
BP	GO:0006470~protein dephosphorylation	0.026359	NM_001033453, NM_011207, NM_008985, NM_021330, NM_133215, NM_001110239, NM_146012, NM_001037955, NM_001098231, NM_001098230, NM_177081, NM_210071, NM_009860, NM_211357, NM_176933, NM_010166, NM_013642, NM_001113470, NM_134068, NM_011215
BP	GO:0009416~response to light stimulus	0.0264554	NM_001127330, NM_010592, NM_009591, NM_001081049, NM_011146, NM_013642, NR_033223
BP	GO:0001890~placenta development	0.0270024	NM_001081695, NM_001127330, NM_009327, NM_011948, NM_001252532, NM_011146, NM_019448, NM_008302, NM_145438, NM_007674
BP	GO:0008286~insulin receptor signaling pathway	0.0294493	NM_001164663, NM_011743, NM_010124, NM_001039079, NM_019739, NM_138657, NM_019488, NM_008860
BP	GO:2001235~positive regulation of apoptotic signaling pathway	0.0327251	NM_001127261, NM_009630, NM_001127263, NM_001127265, NM_021897, NM_011103, NM_001199105, NM_001042558, NM_010921, NM_009684
BP	GO:0031032~actomyosin structure organization	0.0341446	NM_175260, NM_013511, NM_013510, NM_013512, NM_001006664, NM_022410, NM_001003815, NM_001199265
BP	GO:0006457~protein folding	0.0350727	NM_001166368, NM_001252445, NM_027351, NM_178780, NM_026023, NM_028500, NM_027374, NM_028955, NM_008302, NM_007869, NM_025950, NM_029782, NM_029148, NM_008020, NM_016742
BP	GO:0007512~adult heart development	0.0351522	NM_001271760, NM_175260, NM_001271761, NM_011652, NM_001164171, NM_001271759, NM_028004, NM_013461, NM_010856
BP	GO:0046034~ATP metabolic process	0.0360285	NM_028779, NM_007522, NM_134157, NM_001164171, NM_001099635, NM_007647, NM_010856, NM_001026214
BP	GO:0009791~post-embryonic development	0.038367	NM_001110013, NM_153287, NM_001100591, NM_207680, NM_152895, NM_001252532, NM_010515, NM_207681, NM_146112, NM_001081049, NM_199079, NM_001040187, NM_001110212, NM_010569, NM_001033332, NM_009754, NM_145438, NM_199080
BP	GO:0034720~histone H3-K4 demethylation	0.0384027	NM_145997, NM_011419, NM_152895
BP	GO:0048841~regulation of axon extension involved in axon guidance	0.0384027	NM_009152, NM_175750, NM_008881, NM_001243072, NM_001243073
BP	GO:0045893~positive regulation of transcription, DNA-templated	0.0407589	NM_001127330, NM_009793, NM_011764, NM_001253887, NM_001253886, NM_001081049, NM_001253885, NM_007920, NM_010921, NM_028262, NM_001038625, NM_019797, NM_080433, NM_013634, NM_009685, NM_001163263, NM_145997, NM_013493, NM_001199105, NM_019739, NM_001040187, NM_028487, NM_028774, NM_007496, NM_001033481, NM_011541, NM_021897, NM_001122963, NM_007960, NM_023907, NM_009361, NM_009327, NM_001080118, …
BP	GO:0006468~protein phosphorylation	0.0407589	NM_001085371, NM_001085370, NM_009974, NM_029037, NM_009793, NM_198628, NM_011948, NM_172821, NM_172928, NM_010353, NM_008860, NM_009871, NM_011102, NM_027874, NM_009177, NM_011101, NM_009870, NM_007463, NM_028776, NM_001164572, NM_008855, NM_023058, NM_139059, NM_011103, NM_010143, NM_001145827, NM_013830, NM_009097, NM_007908, NM_010228, NM_001081109, NM_009739, NM_001039079, NM_177078, NM_0010…
BP	GO:0030048~actin filament-based movement	0.0412568	NM_175260, NM_001164171, NM_022410, NM_001253887, NM_001253886, NM_001253885, NM_010856, NM_009685
BP	GO:0097009~energy homeostasis	0.0412568	NM_028779, NM_133904, NM_213660, NM_173863, NM_213659, NM_011486
BP	GO:0030224~monocyte differentiation	0.0412568	NM_009505, NM_001127330, NM_001080118, NM_001025250, NM_134027, NM_022410, NM_011146, NM_001025257, NM_013634
BP	GO:0031000~response to caffeine	0.0412568	NM_009630, NM_001127330, NM_011146, NM_009109, NM_023868
BP	GO:0035278~miRNA mediated inhibition of translation	0.0412568	NM_213660, NM_009032, NM_010579, NM_144925, NM_213659, NM_011486
BP	GO:0001824~blastocyst development	0.043	NM_026156, NM_009327, NM_011418, NM_016787, NM_001015099, NM_001167964, NM_001161853, NM_001167963, NM_001008238
BP	GO:0031100~organ regeneration	0.0438448	NM_009870, NM_001127330, NM_001080118, NM_134027, NM_008714, NM_010515, NM_013541, NM_007519, NM_011146, NM_013634
BP	GO:0007264~small GTPase mediated signal transduction	0.0472605	NM_001042499, NM_001033420, NM_001080794, NM_001080795, NM_001080796, NM_001080797, NM_026073, NM_007487, NM_007485, NM_030554, NM_009708, NM_177305, NM_001110276, NM_001110275, NM_001082553, NM_009275, NM_011226, NM_001081105, NM_008997, NM_026082, NM_001135559, NM_011816, NM_001002786, NM_001039515, NM_019588, NM_010587
BP	GO:0007413~axonal fasciculation	0.0478564	NM_009871, NM_010143, NM_009152, NM_001243072, NM_080433, NM_001243073
BP	GO:0030162~regulation of proteolysis	0.0478668	NM_145534, NM_001025431, NM_201646, NM_146193, NM_001017525, NM_001145900, NM_207273, NM_028709
BP	GO:0018026~peptidyl-lysine monomethylation	0.0496602	NM_028262, NM_001081049, NM_026796
BP	GO:0033572~transferrin transport	0.0496602	NM_001081109, NM_025620, NM_008997
BP	GO:0071313~cellular response to caffeine	0.0496602	NM_177652, NM_009109, NM_023868
BP	GO:0035148~tube formation	0.0496602	NM_009505, NM_001025250, NM_207680, NM_008714, NM_207681, NM_001025257, NM_009754

## Sheet: mmu-miR-376b-3p GO
Category	Term	P-Value	Genes
MF	GO:0016301~kinase activity	0.000637213	NM_001085370, NM_001159509, NM_009793, NM_146145, NM_199152, NM_198004, NM_009612, NM_001081362, NM_153805, NM_001048060, NM_001159510, NM_007463, NM_022563, NM_172891, NM_001206391, NM_008795, NM_001206392, NM_001171512, NM_001033245, NM_001206390, NM_011862, NM_011863
MF	GO:0004672~protein kinase activity	0.000951085	NM_001085370, NM_175445, NM_011652, NM_009793, NM_146145, NM_199152, NM_028004, NM_009612, NM_153805, NM_007463, NM_022563, NM_001007576, NM_172891, NM_008795, NM_001171512
MF	GO:0017137~Rab GTPase binding	0.00196524	NM_001254731, NM_001162965, NM_172718, NM_009671, NM_001111304, NM_011286, NM_175180, NM_027758, NM_001081499
MF	GO:0005524~ATP binding	0.00262444	NM_001085370, NM_009793, NM_199152, NM_198004, NM_028004, NM_153805, NM_007463, NM_008795, NM_008771, NM_011863, NM_011652, NM_146145, NM_009612, NM_001048060, NM_024241, NM_007638, NM_022563, NM_146097, NR_033744, NM_001168270, NM_001007576, NM_133794, NM_001206391, NM_172891, NM_011876, NM_001206392, NM_001171512, NM_177214, NM_001033245, NM_001206390
MF	GO:0016740~transferase activity	0.00458205	NM_001085370, NM_001166633, NM_009793, NM_146145, NM_199152, NM_198004, NM_020026, NM_018763, NM_172670, NM_009612, NM_153805, NM_001048060, NM_138679, NM_026526, NM_007463, NM_022563, NM_026120, NM_172891, NM_001206391, NM_008795, NM_007548, NM_001206392, NM_001171512, NM_001033245, NM_001206390, NM_007838, NM_011863
MF	GO:0005546~phosphatidylinositol-4,5-bisphosphate binding	0.0081636	NM_011286, NM_001177846, NM_054096, NM_013473, NM_001177847, NM_001177845, NM_011876
MF	GO:0000166~nucleotide binding	0.0193566	NM_001085370, NM_009793, NM_199152, NM_198004, NM_153805, NM_178719, NM_007463, NM_173383, NM_008795, NM_011863, NM_172813, NM_146145, NM_009612, NM_001253759, NM_001048060, NM_024241, NM_007638, NM_022563, NM_146097, NR_033744, NM_027889, NM_001007576, NM_001206391, NM_172891, NM_001206392, NM_001171512, NM_177214, NM_001206390, NM_001033245, NM_026130
MF	GO:0005509~calcium ion binding	0.0201565	NM_011652, NM_021280, NM_019789, NM_008512, NM_028004, NM_001111331, NM_001081499, NM_172690, NM_172152, NM_011286, NM_001111304, NM_020252, NM_013473, NM_027758, NM_177284
MF	GO:0005261~cation channel activity	0.0258963	NM_008170, NM_001039104, NM_008771
MF	GO:0042802~identical protein binding	0.0259831	NM_178719, NM_001159509, NM_011652, NM_007638, NM_026203, NM_028004, NM_010175, NM_153105, NM_177214, NM_177879, NM_001159510, NM_011862, NM_019464
MF	GO:0005216~ion channel activity	0.0283578	NM_008170, NM_016886, NM_001039104, NM_153512, NM_008771
MF	GO:0004713~protein tyrosine kinase activity	0.0489052	NM_011652, NM_146145, NM_022563, NM_028004, NM_172891
CC	GO:0016020~membrane	0.00601717	NM_175454, NM_175106, NM_001141971, NM_016886, NM_001001738, NM_001199284, NM_019789, NM_001199283, NM_027478, NM_176835, NM_177879, NM_019464, NM_015800, NM_001162965, NM_172152, NM_019459, NM_015799, NM_175180, NM_008771, NM_011862, NM_177284, NM_173388, NM_146145, NM_139310, NM_022321, NM_018763, NM_009612, NM_153105, NM_001253759, NM_001159510, NM_175493, NM_011892, NM_007827, NM_020259, NM_0…
CC	GO:0012505~endomembrane system	0.00623797	NM_001254731, NM_026891, NM_001162965, NM_172718, NM_146145, NM_001111304, NM_027758, NM_001081499
CC	GO:0043234~protein complex	0.00720288	NM_175445, NM_016886, NM_019464, NM_024241, NM_019459, NM_011286, NM_020252, NM_010175, NM_001206391, NM_001206392, NM_008771, NM_001206390, NM_001033245, NM_007838, NM_177284
CC	GO:0005622~intracellular	0.0133995	NM_011753, NM_001033157, NM_021280, NM_146145, NM_001177832, NM_133780, NM_001201330, NM_001162939, NM_172458, NM_026531, NM_001081499, NM_031192, NM_153805, NM_001254731, NM_001162965, NM_172718, NM_019459, NM_146077, NM_001111304, NM_011286, NM_027889, NM_011876, NM_027758, NM_026130
CC	GO:0030054~cell junction	0.0171807	NM_198029, NM_001141971, NM_016886, NM_022321, NM_027478, NM_153105, NM_001162500, NM_177879, NM_138679, NM_008170, NM_026203, NM_011286, NM_020252, NM_177284
CC	GO:0001739~sex chromatin	0.0378438	NM_009545, NM_001163308, NM_009066, NM_001163307
CC	GO:0005925~focal adhesion	0.0401931	NM_001170433, NM_198029, NM_001159509, NM_146145, NM_022321, NM_022563, NM_008512, NM_026221, NM_001162500, NM_001159510, NM_011862
CC	GO:0005794~Golgi apparatus	0.0416414	NM_001166633, NM_175454, NM_001141971, NM_027478, NM_019789, NM_020026, NM_001111331, NM_018763, NM_172670, NM_001081362, NM_019464, NM_001254731, NM_138679, NM_001162965, NM_146062, NM_172718, NM_172117, NM_001083114, NM_011286, NM_175363, NM_175180
CC	GO:0033263~CORVET complex	0.0440114	NM_027889, NM_001013025
CC	GO:0030139~endocytic vesicle	0.0485339	NM_027889, NM_001177846, NM_054096, NM_020252, NM_001177847, NM_001177845, NM_177284
BP	GO:0006886~intracellular protein transport	0.000188946	NM_001254731, NM_175454, NM_001162965, NM_172718, NM_001111304, NM_011286, NM_019789, NM_027889, NM_001013025, NM_001111331, NM_027758, NM_001081499, NM_026130
BP	GO:0034058~endosomal vesicle fusion	0.0016015	NM_009671, NM_027889, NM_001013025
BP	GO:0016310~phosphorylation	0.0030639	NM_001085370, NM_009793, NM_146145, NM_199152, NM_198004, NM_009612, NM_001048060, NM_153805, NM_007463, NM_022563, NM_172891, NM_001206391, NM_008795, NM_001206392, NM_001171512, NM_001033245, NM_001206390, NM_011863
BP	GO:0001701~in utero embryonic development	0.0165199	NM_001085370, NM_028602, NM_011652, NM_007463, NM_021280, NM_009545, NM_001163308, NM_028004, NM_001163307, NM_009612, NM_007548
BP	GO:0006468~protein phosphorylation	0.016898	NM_001085370, NM_009793, NM_007463, NM_146145, NM_199152, NM_022563, NM_001007576, NM_172891, NM_008795, NM_009612, NM_001171512, NM_153805
BP	GO:0031338~regulation of vesicle fusion	0.0261763	NM_001254731, NM_001162965, NM_172718, NM_001111304, NM_027758, NM_001081499
BP	GO:0007169~transmembrane receptor protein tyrosine kinase signaling pathway	0.0308266	NM_146145, NM_022563, NM_026203, NM_172891
BP	GO:0002003~angiotensin maturation	0.0401317	NM_031193, NM_031192

## Sheet: mmu-miR-455-5p GO
Category	Term	P-Value	Genes
MF	GO:0042605~peptide antigen binding	7.84265e-12	NM_010390, NM_010380, NM_010394, NM_001267808, NM_001143689, NM_001115075, NM_023124, NM_001201460, NM_008204, NM_001198560, NM_010395, NM_010397, NM_207648, NM_010398, NR_046286, NM_013819, NM_008199
MF	GO:0030881~beta-2-microglobulin binding	1.57363e-05	NM_010390, NM_010380, NM_010394, NM_001198560, NM_207648, NM_010398, NM_001143689
MF	GO:0046977~TAP binding	3.48217e-05	NM_010390, NM_010380, NM_010394, NM_001198560, NM_207648, NM_001143689
MF	GO:0032896~palmitoyl-CoA 9-desaturase activity	7.86096e-05	NM_009127, NM_009128, NM_024450, NM_183216
MF	GO:0046872~metal ion binding	0.000124337	NM_011663, NM_025718, NM_177681, NM_175178, NR_027395, NM_021307, NM_011661, NR_027396, NM_172467, NM_008052, NM_019648, NM_001110276, NM_008855, NM_001081149, NM_001166402, NM_001012765, NM_011539, NM_001164268, NM_001081335, NM_019792, NM_001080809, NM_026421, NM_025683, NM_001008550, NM_010085, NM_001163662, NM_001167949, NM_172734, NM_146095, NM_008586, NM_172870, NM_144873, NM_029216, NM_001…
MF	GO:0016717~oxidoreductase activity, acting on paired donors, with oxidation of a pair of donors resulting in the reduction of molecular oxygen to two molecules of water	0.000192541	NM_009127, NM_009128, NM_024450, NM_183216
MF	GO:0005524~ATP binding	0.000235547	NM_001130868, NM_026157, NM_001164366, NM_178259, NM_001081376, NM_019698, NR_037691, NR_037690, NM_013681, NM_001001983, NM_027350, NM_010862, NM_008855, NM_013852, NM_178309, NM_175460, NM_001012765, NM_173447, NM_001164268, NM_001081335, NM_001164172, NM_001080706, NM_011161, NM_001080809, NM_011652, NM_153554, NM_011956, NM_010208, NM_016700, NM_008444, NM_001162864, NM_008813, NM_027808, NM_…
MF	GO:0004768~stearoyl-CoA 9-desaturase activity	0.000377288	NM_009127, NM_009128, NM_024450, NM_183216
MF	GO:0042608~T cell receptor binding	0.000437127	NM_010390, NM_010380, NM_010394, NM_001198560, NM_207648, NM_001143689
MF	GO:0008270~zinc ion binding	0.000907076	NM_008092, NR_027395, NR_027396, NM_001081376, NM_029979, NM_030731, NM_008052, NM_001024618, NM_008855, NM_033604, NM_001081149, NM_001166402, NM_001162465, NM_001114140, NM_027306, NM_001081335, NM_008813, NM_146042, NM_146095, NM_008586, NM_177461, NM_172870, NM_144873, NM_029216, NM_181853, NM_019787, NM_172120, NM_001170643, NM_134064, NR_027869, NM_001081020, NM_001163470, NM_001109902, NM_…
MF	GO:0005102~receptor binding	0.000968642	NM_010390, NM_010394, NM_028041, NM_001033128, NM_001143689, NM_023124, NM_024414, NM_008204, NM_008678, NM_153399, NR_046286, NM_013819, NM_008199, NM_010380, NM_008501, NM_001267808, NM_001115075, NM_001077695, NM_001201460, NM_008480, NM_001039537, NM_001025067, NM_010395, NM_001198560, NM_009804, NM_207648, NM_010397, NM_010398
MF	GO:0000166~nucleotide binding	0.00159626	NM_011663, NM_001110827, NM_001110828, NM_027350, NM_010862, NM_008855, NM_181070, NM_001012765, NM_001164268, NM_001081335, NM_001080809, NM_153554, NM_010208, NM_001110830, NM_001167949, NM_172734, NM_029216, NM_001110829, NM_175171, NM_001081008, NM_213616, NM_013742, NM_001024474, NM_198022, NM_172481, NM_028041, NM_001271447, NM_001271448, NM_001271449, NM_144825, NM_053092, NM_029385, NM_00…
MF	GO:0016740~transferase activity	0.0043088	NM_001252555, NM_026157, NM_019698, NM_133182, NM_001001983, NM_001252556, NM_001177968, NM_001177967, NM_008855, NM_001029990, NM_001081149, NM_011373, NM_175460, NM_021439, NM_173447, NM_001029895, NM_001164268, NM_001164172, NM_011161, NM_139144, NM_153554, NM_175313, NM_010208, NM_001033191, NM_016700, NM_001162864, NM_028428, NM_027808, NM_008679, NM_133905, NM_022565, NM_172734, NM_009269, …
MF	GO:0030165~PDZ domain binding	0.00444468	NM_001177556, NM_001177557, NM_213616, NM_080795, NM_053204, NM_025278, NM_001077695, NM_001177558, NM_001177559, NM_001167949, NM_001190913, NM_001190914, NM_001190911, NM_001190912, NM_008678, NM_007708, NM_001177560, NM_001164733, NM_026324, NM_001004367, NM_009806
MF	GO:0005509~calcium ion binding	0.00540899	NM_013703, NM_016685, NM_001085374, NM_029686, NM_028004, NM_201243, NM_008749, NM_007767, NM_007766, NM_001080814, NM_019923, NM_172259, NM_001110276, NM_010740, NM_198117, NM_001003672, NM_001003671, NM_001253719, NM_001040088, NM_001080809, NM_009814, NM_001040087, NM_011652, NM_009960, NM_009961, NM_008813, NM_178673, NM_001163662, NM_001029988, NM_022999, NM_138661, NM_138663, NM_138662, NM_…
MF	GO:0030331~estrogen receptor binding	0.00601471	NM_178220, NM_001077638, NM_177231, NM_008678, NM_133182, NM_028041, NM_008679, NM_001114333, NM_001077695
MF	GO:0004672~protein kinase activity	0.0109985	NM_011944, NM_010513, NM_008745, NR_037691, NM_001042557, NM_028004, NR_037690, NM_001168296, NM_144825, NM_175638, NM_011101, NM_001161849, NM_008855, NM_173447, NM_001164268, NM_001164172, NM_011161, NM_011652, NM_016700, NM_010208, NM_001162864, NM_198176, NM_172734, NM_133926, NM_008702, NM_148413, NM_001146084, NM_007708, NM_001007576, NM_175171, NM_009806
MF	GO:0005516~calmodulin binding	0.011301	NM_011935, NM_011652, NM_001243792, NM_213616, NM_013758, NM_028004, NM_001110224, NM_001110223, NM_001110222, NM_080466, NM_001167949, NM_001164099, NM_007725, NM_001048167, NM_133926, NM_148413, NM_029300, NM_010025, NM_001164100, NM_001164101, NM_009806
MF	GO:0004674~protein serine/threonine kinase activity	0.013827	NM_011944, NM_028004, NM_001042557, NR_037691, NR_037690, NM_144825, NM_175638, NM_011101, NM_001161849, NM_008855, NM_001164268, NM_001164172, NM_011161, NM_011652, NM_016700, NM_001162864, NM_027808, NM_172734, NM_133926, NM_008702, NM_148413, NM_007708, NM_175171, NM_009806, NM_001081008
MF	GO:0008233~peptidase activity	0.0144146	NM_172823, NM_001167910, NM_001081020, NM_008281, NM_019648, NM_001110252, NM_031187, NM_183225, NM_001003918, NM_001166402, NR_033521, NM_008610, NM_009397, NM_001081268, NM_001190401, NM_015775, NM_007876, NM_012034, NM_027088, NM_010085, NM_026674, NM_009809, NM_001122685, NM_001001322, NM_001033481, NM_008586, NM_019709, NM_153099
MF	GO:0005089~Rho guanyl-nucleotide exchange factor activity	0.015389	NM_001033272, NM_001110276, NM_001163815, NM_133962, NM_001159942, NM_011691, NM_001163816, NM_001033253, NM_001164268, NM_053072
MF	GO:0004652~polynucleotide adenylyltransferase activity	0.0185781	NM_026157, NM_133905, NM_001169131, NM_198600
MF	GO:0004222~metalloendopeptidase activity	0.0193091	NM_001079931, NM_001025240, NM_145745, NM_172823, NM_001001322, NM_008586, NM_001081020, NM_008610, NM_010085
MF	GO:0008066~glutamate receptor activity	0.0234602	NM_173372, NM_001114333, NM_001081097
MF	GO:0080025~phosphatidylinositol-3,5-bisphosphate binding	0.0237027	NM_013750, NM_001164366, NM_177364, NM_029097, NM_144920
MF	GO:0005515~protein binding	0.0249316	NR_001461, NM_001110827, NM_001110828, NM_013584, NM_011661, NM_029931, NM_025874, NM_001025312, NM_013681, NM_008052, NM_019648, NM_001190913, NM_001190914, NM_001110276, NM_001190911, NM_008855, NM_001190912, NM_001166402, NM_001012765, NM_001081097, NM_177306, NM_001025307, NM_011652, NM_182716, NM_001110830, NM_001081215, NM_001077695, NM_001166414, NM_146095, NM_008480, NM_009701, NM_019787,…
MF	GO:0017137~Rab GTPase binding	0.0269587	NM_001040088, NM_001040087, NM_033217, NM_009671, NM_194334, NM_177461, NM_030081, NM_001166437, NM_145952, NM_053204, NM_172478
MF	GO:0005085~guanyl-nucleotide exchange factor activity	0.027146	NM_001033272, NM_028369, NM_001081014, NM_001163815, NM_184088, NM_133962, NM_153413, NM_001110276, NM_011691, NM_001163816, NM_013867, NM_001164268, NM_053072
MF	GO:0008235~metalloexopeptidase activity	0.0288036	NM_019648, NM_007876, NM_029385
MF	GO:0016301~kinase activity	0.0296629	NM_011944, NM_010513, NM_019698, NM_008745, NM_001042557, NM_001168296, NM_144825, NM_175308, NM_001001983, NM_175638, NM_001033874, NM_011101, NM_001161849, NM_008855, NM_173447, NM_001164268, NM_001164172, NM_011161, NM_153554, NM_016700, NM_010208, NM_001162864, NM_027808, NM_172734, NM_133926, NM_028410, NM_148413, NM_008702, NM_007708, NM_175171, NM_009806, NM_001081008
MF	GO:0010314~phosphatidylinositol-5-phosphate binding	0.0345797	NM_013750, NM_177364, NM_144920
MF	GO:0008026~ATP-dependent helicase activity	0.0397	NM_001081376, NM_029216, NM_001013026, NM_178309, NM_173368
MF	GO:0005044~scavenger receptor activity	0.0412011	NM_175533, NM_001001979, NM_001128145, NM_008813, NM_001128146, NM_013586, NM_015775
MF	GO:0042277~peptide binding	0.0414165	NM_010390, NM_010380, NM_139144, NM_010394, NM_001198560, NM_010918, NM_207648, NM_001143689
MF	GO:0003779~actin binding	0.0443437	NM_001163542, NM_001005748, NM_001109975, NM_001163540, NM_001081368, NM_013758, NM_178633, NM_001163549, NM_030047, NM_001164203, NM_001081397, NM_001103171, NM_177340, NM_001024618, NM_053106, NM_001164099, NM_007725, NM_172734, NM_010862, NM_199465, NM_148413, NM_198419, NM_001005740, NM_153399, NM_001083919, NM_001164100, NM_001164101
MF	GO:0061630~ubiquitin protein ligase activity	0.0462098	NM_001170643, NM_175136, NM_134064, NM_001146025, NR_027395, NM_001146026, NR_027396, NM_001146027, NM_001271728, NM_001271726, NM_146042, NM_001271727, NM_009461, NM_033604, NM_011276, NM_018880, NM_001271725, NM_144873, NM_026275, NM_030706, NM_145400
CC	GO:0042612~MHC class I protein complex	2.38674e-09	NM_010390, NM_010380, NM_023124, NM_001201460, NM_010394, NM_001267808, NM_001198560, NM_207648, NM_010398, NM_001143689
CC	GO:0016020~membrane	6.93261e-07	NM_013584, NM_011661, NM_145840, NM_001077687, NM_001077688, NM_001204916, NM_019790, NM_001164099, NM_001190913, NM_026209, NM_001001979, NM_001190914, NM_001110276, NM_001190911, NM_001190912, NM_008855, NM_181070, NM_015799, NM_001012765, NM_013819, NM_198862, NM_011539, NM_001081097, NM_019792, NM_001025307, NM_013591, NM_153554, NM_146999, NM_182716, NM_010085, NM_178696, NM_175483, NM_00772…
CC	GO:0071556~integral component of lumenal side of endoplasmic reticulum membrane	0.000519572	NM_010380, NM_023124, NM_001201460, NM_010394, NM_001198560, NM_010398
CC	GO:0005886~plasma membrane	0.000671092	NM_013584, NR_037865, NM_001077687, NM_146865, NM_001077688, NM_013681, NM_001204916, NM_019648, NM_001164099, NM_001190913, NM_001001979, NM_001190914, NM_001190911, NM_001110276, NM_001190912, NM_008204, NM_008855, NM_181070, NM_015799, NM_198862, NM_001012765, NM_001081097, NM_001025307, NM_146997, NM_013591, NM_146999, NM_182716, NM_138661, NM_138663, NM_009701, NM_138662, NM_172870, NM_00858…
CC	GO:0005797~Golgi medial cisterna	0.000868718	NM_010390, NM_010380, NM_010394, NM_001198560, NM_207648, NM_001143689
CC	GO:0070971~endoplasmic reticulum exit site	0.00135677	NM_010390, NM_010380, NM_010394, NM_001198560, NM_207648, NM_001143689
CC	GO:0032398~MHC class Ib protein complex	0.00204976	NM_001201460, NM_010398, NM_013819
CC	GO:0005783~endoplasmic reticulum	0.00417856	NM_010390, NM_175178, NM_010394, NM_030695, NM_001077687, NM_001077688, NM_007766, NM_001177968, NM_001177967, NR_030782, NM_011539, NM_019792, NM_001029889, NM_008898, NM_207633, NM_175313, NM_018815, NM_024450, NM_146234, NM_026674, NM_009269, NM_009701, NM_001122685, NM_001033481, NM_054072, NM_019709, NM_009804, NM_019787, NM_001001309, NM_019783, NM_009127, NM_009128, NM_001167910, NM_009120…
CC	GO:0030424~axon	0.00474682	NM_001113208, NM_010513, NM_008745, NM_001168296, NM_019923, NM_207215, NM_011101, NM_011701, NM_001190913, NM_001190914, NM_001190911, NM_001190912, NM_001114333, NM_173447, NM_026324, NM_001081097, NM_001109975, NM_001160317, NM_001160316, NM_001160318, NM_016700, NM_008444, NM_182716, NM_009134, NM_008396, NM_001099298, NM_177340, NM_010279, NM_001077514, NM_010586, NM_001077515, NM_001205321
CC	GO:0042734~presynaptic membrane	0.0142637	NM_001025307, NM_024414, NM_173372, NM_001077514, NM_001077515, NM_011502, NM_001114333, NM_198862, NM_009806
CC	GO:0045211~postsynaptic membrane	0.0154349	NM_001109975, NM_203491, NM_001199272, NM_173372, NM_001252525, NM_001252526, NM_008745, NM_053187, NM_008071, NM_177340, NM_007755, NM_010656, NM_178220, NM_177231, NM_001038701, NM_153399, NM_001114333, NM_198862, NM_001081097
CC	GO:0009986~cell surface	0.0164107	NM_010390, NM_146173, NM_013703, NM_033217, NM_010394, NM_001177320, NM_008745, NM_008281, NM_001143689, NM_001110252, NM_172117, NM_008204, NM_010740, NM_198862, NM_010576, NM_011197, NM_010380, NM_031998, NM_011616, NM_008421, NM_008813, NM_008396, NM_001177319, NM_001201460, NM_001198560, NM_001077514, NM_001161420, NM_001077515, NM_207648, NM_010398, NM_009209, NM_001001309
CC	GO:0043005~neuron projection	0.0167316	NM_001164366, NM_213616, NM_033217, NM_029097, NM_010513, NM_053090, NM_080466, NM_011101, NM_011701, NM_001161849, NM_001110276, NM_010025, NM_001114333, NM_001164268, NM_001025307, NM_139144, NM_001252525, NM_001252526, NM_001110224, NM_001110223, NM_001099298, NM_001110222, NM_001167949, NM_007755, NM_001025067, NM_001077514, NM_001077515, NM_011502, NM_009209
CC	GO:0005737~cytoplasm	0.0179134	NM_001110827, NM_001110828, NR_027395, NM_025718, NR_027396, NR_037865, NM_011661, NM_025874, NM_001025312, NM_008052, NM_001004436, NM_027350, NM_019648, NM_001164099, NM_008855, NM_001166402, NM_015799, NM_198862, NM_001081335, NM_001190406, NM_153554, NM_153555, NM_001110830, NM_001081215, NM_001077695, NM_175483, NM_172734, NM_172870, NM_001039537, NM_001033150, NM_001081323, NM_001110829, NM…
CC	GO:0009897~external side of plasma membrane	0.0220957	NM_010380, NM_001271450, NM_033217, NM_011616, NM_001271451, NM_001271447, NM_001271448, NM_001271449, NM_009856, NM_008396, NM_007758, NM_145951, NM_023061, NM_175533, NM_001201460, NM_010279, NM_011708, NM_018729, NM_001128145, NM_001128146, NM_015799, NM_013819, NM_010576
CC	GO:0005654~nucleoplasm	0.0253428	NM_001110827, NR_027395, NM_177681, NM_001110828, NR_027396, NR_037865, NM_001004436, NM_001164099, NM_178220, NM_023671, NM_001029990, NM_001081149, NM_008678, NM_029738, NM_133755, NM_001080706, NM_028014, NM_001110830, NM_008679, NM_001077695, NR_027414, NM_001033201, NM_144873, NM_001110829, NM_011445, NM_001081008, NM_134064, NM_001085374, NM_001039081, NM_029385, NM_001081397, NM_153399, NM…
CC	GO:0008305~integrin complex	0.0273297	NM_008396, NM_001001309, NM_010576, NM_176922
CC	GO:0016021~integral component of membrane	0.0321017	NM_011661, NM_013584, NR_037865, NM_028866, NM_145840, NM_146865, NM_001077687, NM_001077688, NM_019790, NM_001190913, NM_026209, NM_001001979, NM_001190914, NM_001190911, NM_001190912, NM_008204, NM_015799, NM_001012765, NM_198862, NM_013819, NM_011539, NM_001081097, NM_019792, NM_001025307, NM_001101510, NM_013591, NM_146997, NM_177000, NM_146999, NM_182716, NM_010085, NM_178696, NM_001025208, …
CC	GO:0030670~phagocytic vesicle membrane	0.035047	NM_010380, NM_023124, NM_001201460, NM_010394, NM_001198560, NM_010398
CC	GO:0042995~cell projection	0.0383088	NM_001033272, NM_213616, NM_001081022, NM_001168296, NM_178633, NM_011701, NM_001190913, NM_178220, NM_001190914, NM_010862, NM_001001979, NM_001110276, NM_001190911, NM_001190912, NM_029738, NM_010025, NM_001012765, NM_026324, NM_173447, NM_031998, NM_001109975, NM_011616, NM_001199272, NM_011956, NM_173372, NM_008444, NM_010208, NM_007876, NM_053187, NM_001110224, NM_008396, NM_001110223, NM_00…
CC	GO:0031201~SNARE complex	0.039975	NM_001164562, NM_080557, NM_001025307, NM_024414, NM_011502, NM_013681, NM_178677
CC	GO:0005856~cytoskeleton	0.0439964	NM_001025312, NM_178633, NM_011462, NM_001164099, NM_023671, NM_010862, NM_199465, NM_133755, NM_023472, NM_009751, NM_011056, NM_001164268, NM_176976, NM_001190406, NM_011956, NM_001081368, NM_001008550, NM_010208, NM_008444, NM_001164203, NM_001103171, NM_053106, NM_007725, NM_172734, NM_001048167, NM_133365, NM_001081323, NM_030228, NM_001081022, NM_011701, NM_198031, NM_153399, NM_001271389, …
CC	GO:0016459~myosin complex	0.0480679	NM_172259, NM_010862, NM_001166210, NM_148413, NM_001103171, NM_001081397
BP	GO:0002474~antigen processing and presentation of peptide antigen via MHC class I	1.26472e-13	NM_010390, NM_010380, NM_010394, NM_001267808, NM_001143689, NM_001115075, NM_023124, NM_001201460, NM_008204, NM_001198560, NM_010395, NM_010397, NM_207648, NM_010398, NR_046286, NM_013819, NM_008199
BP	GO:0007156~homophilic cell adhesion via plasma membrane adhesion molecules	5.92256e-06	NM_009960, NM_009961, NM_201243, NM_001029988, NM_007767, NM_001080814, NM_007766, NM_138661, NM_001190913, NM_001190914, NM_138663, NM_001190911, NM_138662, NM_001190912, NM_054072, NM_009959, NM_198117, NM_009957, NM_026324, NM_001003672, NM_001003671
BP	GO:1903966~monounsaturated fatty acid biosynthetic process	6.93299e-05	NM_009127, NM_009128, NM_024450, NM_183216
BP	GO:0006636~unsaturated fatty acid biosynthetic process	0.00049771	NM_009127, NM_009128, NM_024450, NM_029001, NM_183216
BP	GO:0001916~positive regulation of T cell mediated cytotoxicity	0.00130097	NM_010380, NM_008352, NM_001201460, NM_010398, NM_013819
BP	GO:0042759~long-chain fatty acid biosynthetic process	0.0013202	NM_009127, NM_009128, NM_024450, NM_183216
BP	GO:0002476~antigen processing and presentation of endogenous peptide antigen via MHC class Ib	0.00200458	NM_001201460, NM_010398, NM_013819
BP	GO:2000566~positive regulation of CD8-positive, alpha-beta T cell proliferation	0.00393982	NM_018729, NM_010398, NM_008979
BP	GO:0016567~protein ubiquitination	0.00712721	NM_001170643, NM_134064, NR_027395, NR_027396, NM_178633, NM_030731, NM_008052, NM_207215, NM_178220, NM_033604, NM_001271725, NM_001166402, NM_009397, NM_145400, NM_001081335, NM_175136, NM_001146025, NM_001146026, NM_177267, NM_001146027, NM_001081667, NM_153555, NM_001271728, NM_001271726, NM_146042, NM_001271727, NM_011276, NM_177231, NM_018880, NM_144873, NM_030706
BP	GO:0002479~antigen processing and presentation of exogenous peptide antigen via MHC class I, TAP-dependent	0.00733681	NM_010380, NM_023124, NM_001201460, NM_010394, NM_001198560, NM_010398
BP	GO:0018105~peptidyl-serine phosphorylation	0.00820953	NM_016700, NM_001162864, NM_001110224, NM_001110223, NM_001110222, NM_011101, NM_001161849, NM_172734, NM_008855, NM_148413, NM_010025, NM_175171, NM_001081008
BP	GO:0007155~cell adhesion	0.00868385	NM_001113208, NM_172823, NM_016685, NM_001168296, NM_001080814, NM_176922, NM_023061, NM_011101, NM_001190913, NM_001190914, NM_001001979, NM_001190911, NM_001190912, NM_011708, NM_010740, NM_198862, NM_173447, NM_026324, NM_010576, NM_001160317, NM_001160316, NM_013591, NM_001101510, NM_001160318, NM_182716, NM_008396, NM_001029988, NM_138661, NM_138662, NM_008480, NM_001001309
BP	GO:0006468~protein phosphorylation	0.00913538	NM_011944, NM_010513, NM_008745, NR_037691, NM_001042557, NR_037690, NM_001168296, NM_144825, NM_175638, NM_011101, NM_001161849, NM_008855, NM_173447, NM_001164268, NM_001164172, NM_011161, NM_016700, NM_010208, NM_001162864, NM_027808, NM_172734, NM_133926, NM_008480, NM_008702, NM_148413, NM_007708, NM_001007576, NM_175171, NM_009806, NM_001081008
BP	GO:0007229~integrin-mediated signaling pathway	0.0108994	NM_145745, NM_013591, NM_001163815, NM_010208, NM_011691, NM_001163816, NM_008396, NM_001001309, NM_010576, NM_176922
BP	GO:0032729~positive regulation of interferon-gamma production	0.0112598	NM_010508, NM_008352, NM_011616, NM_001201460, NM_011056, NM_013819
BP	GO:0070542~response to fatty acid	0.012547	NM_009127, NM_009128, NM_009804, NM_011539
BP	GO:0045785~positive regulation of cell adhesion	0.0152117	NM_011101, NM_001025307, NM_008352, NM_008317, NM_001163815, NM_011691, NM_001163816, NM_011502, NM_008396
BP	GO:0035023~regulation of Rho protein signal transduction	0.0152808	NM_001033272, NM_001110276, NM_001163815, NM_133962, NM_001159942, NM_011691, NM_001163816, NM_001033253, NM_001164268, NM_053072
BP	GO:0016579~protein deubiquitination	0.0162014	NM_183225, NM_001003918, NM_001033173, NM_001166402, NM_027088, NM_027614, NM_009397, NM_001190401
BP	GO:0010216~maintenance of DNA methylation	0.0171533	NR_001461, NM_001003918, NM_144873
BP	GO:0016310~phosphorylation	0.0188251	NM_011944, NM_010513, NM_019698, NM_008745, NM_001042557, NM_001168296, NM_144825, NM_001001983, NM_175638, NM_001033874, NM_011101, NM_001161849, NM_008855, NM_173447, NM_001164268, NM_001164172, NM_011161, NM_153554, NM_016700, NM_010208, NM_001162864, NM_027808, NM_172734, NM_133926, NM_008702, NM_148413, NM_007708, NM_175171, NM_009806, NM_001081008
BP	GO:0006886~intracellular protein transport	0.0191418	NM_001040088, NM_001025307, NM_001040087, NM_033217, NM_194334, NM_001252544, NM_001252543, NM_145952, NM_001166437, NM_001252545, NM_008244, NM_009120, NM_175483, NM_172478, NM_001159328, NM_024414, NM_011502, NM_019787, NM_172120, NM_009806
BP	GO:0006511~ubiquitin-dependent protein catabolic process	0.0198976	NM_183225, NM_001003918, NM_011276, NM_001033173, NM_144873, NM_027088, NM_009461, NM_001190401, NM_001081335, NM_145400
BP	GO:0007216~G-protein coupled glutamate receptor signaling pathway	0.021677	NM_173372, NM_001114333, NM_001081097
BP	GO:0014075~response to amine	0.021677	NM_001080809, NM_001001322, NM_008396
BP	GO:0034058~endosomal vesicle fusion	0.021677	NM_009671, NM_030081, NM_172120
BP	GO:0060041~retina development in camera-type eye	0.0225376	NM_008501, NM_133905, NM_146095, NM_173372, NM_008480, NM_001039537, NM_008745, NM_134126, NM_001043354
BP	GO:0018107~peptidyl-threonine phosphorylation	0.02537	NM_011101, NM_016700, NM_148413, NM_008702, NM_001081008
BP	GO:0048813~dendrite morphogenesis	0.02537	NM_001110827, NM_013703, NM_001110828, NM_016700, NM_001110830, NM_001110224, NM_001110223, NM_001110222, NM_175387, NM_001048167, NM_001161420, NM_010025, NM_001110829, NM_053104
BP	GO:0071044~histone mRNA catabolic process	0.0266339	NM_026157, NM_133905, NM_011916
BP	GO:0032880~regulation of protein localization	0.0288627	NM_001161849, NM_001033348, NM_133926, NM_016700, NM_001033150, NM_207215
BP	GO:0021785~branchiomotor neuron axon guidance	0.0319982	NM_175750, NM_011349, NM_207215
BP	GO:0016070~RNA metabolic process	0.0319982	NM_001033201, NM_028041, NM_027187
BP	GO:0010507~negative regulation of autophagy	0.0324992	NM_008092, NM_029723, NM_001166402, NM_009397, NM_008979
BP	GO:0035556~intracellular signal transduction	0.0351246	NM_001033272, NM_172842, NM_001163815, NR_037691, NR_037690, NM_175638, NM_001161849, NM_011101, NM_001110276, NM_008855, NM_011691, NM_010025, NM_001012765, NM_001164268, NM_011161, NM_001110224, NM_001110223, NM_001110222, NM_172734, NM_001159649, NM_008702, NM_007708, NM_001007576, NM_001163816, NM_175171
BP	GO:0021952~central nervous system projection neuron axonogenesis	0.0377456	NM_001168296, NM_010025, NM_001110224, NM_001110223, NM_001110222, NM_173447, NM_207215
BP	GO:0007399~nervous system development	0.0394236	NM_033217, NM_001081376, NM_175272, NM_016874, NM_008745, NM_175750, NM_001168296, NM_001110224, NM_001099298, NM_001110223, NM_001110222, NM_001081156, NM_133926, NM_010279, NM_007708, NM_029216, NM_001077514, NM_001077515, NM_010025, NM_001111016, NM_173447, NM_001001309, NM_001003672, NM_001164268
BP	GO:0021766~hippocampus development	0.0419349	NM_015753, NM_133905, NM_213616, NM_001190913, NM_001190914, NM_001190911, NM_001190912, NM_001033128, NM_010025, NM_001110224, NM_001110223, NM_001110222, NM_026324, NM_001167949
BP	GO:0097194~execution phase of apoptosis	0.0438523	NM_175178, NM_001128151, NM_144825
BP	GO:0006633~fatty acid biosynthetic process	0.0440507	NM_009127, NM_009128, NM_024450, NM_029001, NM_011539, NM_183216
BP	GO:0033138~positive regulation of peptidyl-serine phosphorylation	0.0440507	NM_008501, NM_213616, NM_178220, NM_133926, NM_177231, NM_001039537, NM_008745, NM_013867, NM_001167949
BP	GO:0006874~cellular calcium ion homeostasis	0.0469772	NM_001164366, NM_001128094, NM_011101, NM_213616, NM_138585, NM_001128096, NM_029097, NM_008855, NM_010422, NM_001167949

## Sheet: mmu-miR-467a-3p GO
Category	Term	P-Value	Genes
MF	GO:0003700~transcription factor activity, sequence-specific DNA binding	8.40958e-05	NM_019969, NM_001162919, NM_001252481, NM_001177464, NM_001200023, NM_001012311, NM_172728, NM_010657, NM_001038642, NM_009565, NM_178750, NM_001162920, NM_008899, NM_011808, NM_011753, NM_183033, NM_010899, NM_007520, NM_009334, NM_172563, NM_023755, NM_001164226, NM_011770, NM_001136073, NM_194263, NM_207255, NM_001110350, NM_011378, NM_008542, NM_010938, NM_183355, NM_001122992, NM_001110351, …
MF	GO:0003677~DNA binding	0.000261449	NM_001252481, NM_008904, NR_027710, NM_144842, NM_008899, NM_175446, NM_001031772, NM_011753, NM_007520, NM_183033, NM_001253752, NM_172563, NM_139146, NM_023755, NM_178267, NM_001253753, NM_001044383, NM_212468, NM_054068, NM_001136073, NM_001077267, NM_001110350, NM_207255, NM_001077266, NM_008542, NM_001077265, NM_010938, NM_007496, NM_001122992, NM_001110351, NM_008037, NM_172699, NM_145713, …
MF	GO:0001077~transcriptional activator activity, RNA polymerase II core promoter proximal region sequence-specific binding	0.000426534	NM_019969, NM_010899, NM_009334, NM_001252481, NM_172563, NM_139146, NM_001164226, NM_001136073, NM_194263, NM_010938, NM_183355, NM_001122992, NM_172728, NM_011382, NM_009565, NM_010754, NM_008899, NM_020273
MF	GO:0003682~chromatin binding	0.000534163	NR_001461, NM_001174078, NM_001252585, NM_001174079, NM_001252481, NM_001252584, NM_008904, NR_027710, NM_138679, NM_011551, NM_027230, NM_011417, NM_177047, NM_010899, NM_009334, NM_139146, NM_212468, NM_001044383, NM_054068, NM_001077267, NM_001136073, NM_001077266, NM_001110350, NM_011378, NM_008542, NM_001077265, NM_001110351, NM_198423, NM_011527, NM_008037, NM_010754, NM_007516
MF	GO:0000978~RNA polymerase II core promoter proximal region sequence-specific DNA binding	0.000700063	NM_019969, NM_010899, NM_001174078, NM_001174079, NM_001252481, NM_139146, NM_001164226, NM_194263, NM_001136073, NM_008542, NM_010938, NM_183355, NM_001122992, NM_011382, NM_011417, NM_009565, NM_008037, NM_010754, NM_008899, NM_020273, NM_026110, NM_010731
MF	GO:0043565~sequence-specific DNA binding	0.00305881	NM_001162919, NM_008098, NM_008904, NR_027710, NM_001012311, NM_172728, NM_010657, NM_001038642, NM_008899, NM_001162920, NM_011808, NM_010899, NM_007520, NM_009334, NM_172563, NM_139146, NM_023755, NM_054068, NM_001136073, NM_207255, NM_207533, NM_007496, NM_183355, NM_011382, NM_008037, NM_172699
MF	GO:0005515~protein binding	0.0124787	NR_001461, NM_026114, NM_173413, NM_013483, NM_008904, NM_001109757, NR_027710, NM_001003717, NM_022721, NM_001159351, NM_001110276, NM_080448, NM_010498, NM_001190856, NM_001039074, NM_001190854, NM_007520, NM_001190855, NM_175489, NM_001039072, NM_001039073, NM_001039071, NM_019645, NM_009505, NM_001110267, NM_175213, NM_001110268, NM_020259, NM_001122992, NM_133748, NM_011918, NM_001110266, NM…
MF	GO:0046872~metal ion binding	0.0132762	NM_177137, NM_001252481, NM_145226, NM_027187, NM_172467, NM_023066, NM_001109757, NM_027188, NM_001005341, NM_001199785, NM_028365, NM_001110276, NM_178779, NM_009546, NM_172943, NM_144842, NM_026450, NM_001031772, NM_001190856, NM_175446, NM_010498, NM_007395, NM_011753, NM_001190854, NM_001039074, NM_183033, NM_025729, NM_001190855, NM_001253752, NM_178267, NM_001253753, NM_001039072, NM_20725…
MF	GO:0000981~RNA polymerase II transcription factor activity, sequence-specific DNA binding	0.022073	NM_019969, NM_010899, NM_011527, NM_001253752, NM_001038642, NM_009334, NM_010916, NM_001253753, NM_172699, NM_144842, NM_001136073, NM_011808
MF	GO:0005178~integrin binding	0.0222109	NM_023612, NM_016780, NM_010101, NM_008594, NM_001045489, NM_001025192, NM_018865
MF	GO:0001105~RNA polymerase II transcription coactivator activity	0.0275882	NM_001174078, NM_001174079, NM_011417, NM_009334, NM_194263, NM_008899
MF	GO:0051087~chaperone binding	0.0321318	NM_027287, NM_018808, NM_025926, NM_013899, NM_001109757, NM_001013024, NM_009726
MF	GO:0030165~PDZ domain binding	0.0386485	NM_015800, NM_207650, NM_178085, NM_001039195, NM_001025192, NM_031257
MF	GO:0016881~acid-amino acid ligase activity	0.0472161	NM_001164237, NM_009546, NM_026259
MF	GO:0008134~transcription factor binding	0.0490064	NM_010899, NM_001024955, NM_001174078, NM_001174079, NM_001252481, NM_019663, NM_008904, NM_001136073, NM_001077267, NM_001077266, NM_001110350, NM_011378, NR_027710, NM_001077265, NM_001110351, NM_133748, NM_011417, NM_001271386, NM_178082, NM_010754, NM_001271531, NM_007516, NM_001271532, NM_026110
CC	GO:0005634~nucleus	0.000148207	NM_001252585, NM_026114, NM_144792, NM_001252584, NM_008904, NM_008863, NM_001109757, NR_027710, NM_001005341, NM_001003717, NM_001159351, NR_073192, NM_001170849, NM_177185, NR_073191, NM_027236, NM_178112, NM_172943, NM_001190402, NM_183033, NM_007520, NM_001109626, NM_001253752, NM_172563, NM_023755, NM_001109628, NM_001253753, NM_175489, NM_054068, NM_212468, NM_053149, NM_001081216, NM_00107…
CC	GO:0005654~nucleoplasm	0.000329602	NM_027287, NM_145226, NM_008904, NM_027187, NM_019553, NR_027710, NM_001190179, NM_177185, NM_027236, NM_009546, NM_025926, NM_144842, NM_016809, NM_025729, NM_133940, NM_001253752, NM_139146, NM_001253753, NM_053149, NM_001077267, NM_001136073, NM_001077266, NM_001081416, NM_001110350, NM_001077265, NM_010938, NM_007496, NM_019645, NM_028390, NM_001080931, NM_001110351, NM_001122992, NM_026392, …
CC	GO:0005667~transcription factor complex	0.000434382	NM_010899, NM_001252481, NM_139146, NM_023755, NM_001164226, NM_001136073, NM_001110350, NM_011378, NM_008542, NM_010938, NM_007496, NM_183355, NM_001110351, NM_011527, NM_053089, NM_001038642, NM_001271386, NM_010754, NM_008899, NM_011808
CC	GO:0016020~membrane	0.0087314	NM_001112796, NM_144808, NM_001109757, NM_139228, NM_022721, NM_001110276, NM_078478, NM_144902, NM_009314, NM_175489, NM_001110267, NM_001110268, NM_013820, NM_007726, NM_177311, NM_001110266, NM_146091, NM_001165980, NM_013586, NM_008983, NM_016780, NM_026078, NM_001174078, NM_001174079, NM_022317, NM_029862, NM_031257, NM_080463, NM_018778, NM_028451, NM_009726, NM_009425, NM_008594, NM_011417…
CC	GO:0016323~basolateral plasma membrane	0.017772	NM_001101471, NM_001136260, NM_001033270, NM_001109757, NM_018778, NM_018760, NM_009726, NM_001163675, NM_001039484, NM_001197147, NM_001025192, NM_001163676, NM_001033336, NM_008772
CC	GO:0005741~mitochondrial outer membrane	0.0383726	NM_026165, NM_001162945, NM_013820, NM_021384, NM_001146161, NM_025902, NM_026644
CC	GO:0097451~glial limiting end-foot	0.0477419	NM_026114, NM_182959
BP	GO:0045944~positive regulation of transcription from RNA polymerase II promoter	2.92628e-06	NM_001024955, NM_001252481, NM_008904, NM_001025257, NR_027710, NM_027188, NM_022721, NM_001025250, NM_008899, NM_008772, NM_007395, NM_007520, NM_139146, NM_001242345, NM_001081216, NM_001136073, NM_001042659, NM_001110350, NM_010938, NM_007560, NM_009505, NM_001110267, NM_001110268, NM_001110351, NM_001122992, NM_001080931, NM_001110266, NM_008037, NM_026110, NM_019969, NM_001174078, NM_0011740…
BP	GO:0006355~regulation of transcription, DNA-templated	3.74656e-05	NM_001252585, NM_001252481, NM_001252584, NM_011062, NM_008904, NR_027710, NM_001190179, NM_201371, NM_144842, NM_008899, NM_026450, NM_001031772, NM_011753, NM_007395, NM_007520, NM_183033, NM_001253752, NM_139146, NM_001137547, NM_172563, NM_023755, NM_178267, NM_001253753, NM_054068, NM_001044383, NM_001077267, NM_001136073, NM_001077266, NM_207255, NM_001110350, NM_001077265, NM_008542, NM_01…
BP	GO:0006351~transcription, DNA-templated	0.000797636	NM_001252481, NM_011062, NM_008904, NM_019553, NR_027710, NM_144842, NM_008899, NM_007520, NM_183033, NM_001253752, NM_172563, NM_139146, NM_023755, NM_178267, NM_001253753, NM_001044383, NM_054068, NM_001136073, NM_001077267, NM_001110350, NM_207255, NM_001077266, NM_008542, NM_001077265, NM_010938, NM_007496, NM_001080931, NM_001122992, NM_001110351, NM_008037, NM_172699, NM_001100460, NM_00751…
BP	GO:0006006~glucose metabolic process	0.00518296	NM_001024955, NM_027629, NM_013820, NM_009334, NM_011044, NM_010934
BP	GO:0001525~angiogenesis	0.00637912	NM_023612, NM_001045489, NM_001042659, NM_080463, NM_001025257, NM_023061, NM_019745, NM_009505, NM_001110267, NM_001110268, NM_022721, NM_007739, NM_011527, NM_008594, NM_053089, NM_001025250, NM_030250, NM_001110266
BP	GO:0045893~positive regulation of transcription, DNA-templated	0.0071058	NM_001174078, NM_001174079, NM_001252481, NM_008904, NM_001177464, NR_027710, NM_172728, NM_053089, NM_010657, NM_011417, NM_001038642, NM_178750, NM_011808, NM_010899, NM_183033, NM_009334, NM_019663, NM_001081216, NM_001136073, NM_194263, NM_007496, NM_001080931, NM_011527, NM_011382, NM_008037, NM_010754
BP	GO:0031047~gene silencing by RNA	0.0111122	NM_001031772, NM_001002241, NM_177124, NM_144812, NM_033571, NM_026067
BP	GO:0043524~negative regulation of neuron apoptotic process	0.0166906	NM_009334, NM_011062, NM_008904, NM_001109757, NM_001025257, NR_027710, NM_009726, NM_009505, NM_001110267, NM_001110268, NM_001159351, NM_023585, NM_011382, NM_001110276, NM_001025250, NM_001110266
BP	GO:0030335~positive regulation of cell migration	0.0192299	NM_001024955, NM_016780, NM_001025257, NM_023061, NM_019745, NM_001110267, NM_009505, NM_001110268, NM_001025250, NM_001038642, NM_016969, NM_001110266, NM_011808, NM_001093766, NM_001113481, NM_027769, NM_001093765, NM_001093764
BP	GO:0071230~cellular response to amino acid stimulus	0.0257157	NR_030566, NR_030569, NR_030567, NR_030568, NM_001109757, NM_001077267, NR_035412, NM_007516, NM_001077266, NM_001077265, NM_009726
BP	GO:0010971~positive regulation of G2/M transition of mitotic cell cycle	0.0277234	NM_183355, NM_001110351, NM_011378, NM_001110350, NM_053269
BP	GO:2000114~regulation of establishment of cell polarity	0.0277234	NM_030168, NM_001164237, NM_001102430, NM_026259
BP	GO:0007352~zygotic specification of dorsal/ventral axis	0.0325815	NM_001252481, NM_010754, NM_008542
BP	GO:0007595~lactation	0.0396499	NM_001110267, NM_009505, NM_001110268, NM_001025250, NM_013820, NM_001110266, NM_001109757, NM_001025257, NM_001162410, NM_007700, NM_009726
BP	GO:0007030~Golgi organization	0.041086	NM_178050, NM_173443, NM_001163505, NM_001001488, NM_019717, NM_001102430, NM_146091
BP	GO:0045444~fat cell differentiation	0.041086	NM_001003717, NM_172728, NM_009334, NM_019663, NM_175489, NM_008542
BP	GO:0048661~positive regulation of smooth muscle cell proliferation	0.0427115	NM_016780, NM_008904, NM_018865, NM_001025257, NR_027710, NM_009505, NM_001110267, NM_001110268, NM_001163675, NM_001025250, NM_001110266, NM_001163676, NM_001033336
BP	GO:0007005~mitochondrion organization	0.0443727	NM_001164226, NM_008904, NM_001025192, NM_001109757, NR_027710, NM_027930, NM_010938, NM_009726
BP	GO:0031572~G2 DNA damage checkpoint	0.0459889	NM_019757, NM_007691, NM_144825
BP	GO:0045648~positive regulation of erythrocyte differentiation	0.0459889	NM_007395, NM_011527, NM_001038642, NM_011808
BP	GO:0009953~dorsal/ventral pattern formation	0.0464466	NM_008443, NM_020259, NM_194263, NM_007560
BP	GO:1904640~response to methionine	0.0484732	NM_011044, NM_008904, NR_027710
BP	GO:0090038~negative regulation of protein kinase C signaling	0.0484732	NM_016969, NM_175380, NM_001093766, NM_001093765, NM_001093764

## Sheet: mmu-miR-467d-3p GO
Category	Term	P-Value	Genes
MF	GO:0005515~protein binding	0.000429371	NM_026114, NM_013483, NM_008904, NM_001102423, NM_001109757, NR_027710, NM_001102425, NM_001102424, NM_001033713, NM_022721, NM_001159351, NM_080448, NM_001077404, NM_001177650, NM_001077403, NM_001077405, NM_010498, NM_021409, NM_009316, NM_029519, NM_019645, NM_010939, NM_001110267, NM_009505, NM_001110268, NM_020259, NM_001122992, NM_030255, NM_133748, NM_133643, NM_001110266, NM_009260, NM_01…
MF	GO:0000978~RNA polymerase II core promoter proximal region sequence-specific DNA binding	0.0016434	NM_001252481, NM_001164226, NM_013601, NM_001164151, NM_007914, NM_001164150, NM_010938, NM_001033713, NM_001037098, NM_026495, NM_001122992, NM_001164152, NM_001164153, NM_011382, NM_001164147, NM_008037, NM_001164148, NM_001164149, NM_010754, NM_008899, NM_026110, NM_020273, NM_011548, NM_010731
MF	GO:0008134~transcription factor binding	0.00342192	NM_001024955, NM_001252481, NM_008904, NM_013601, NR_027710, NM_001271386, NM_001164147, NM_001025093, NM_001164148, NM_001164149, NM_178082, NM_001271531, NM_001271532, NM_013468, NM_001077267, NM_001077266, NM_001164151, NM_001077265, NM_009715, NM_001164150, NM_010225, NM_001164152, NM_001164153, NM_133748, NM_010754, NM_007516, NM_011548, NM_026110
MF	GO:0003723~RNA binding	0.00350947	NM_026114, NM_145226, NM_001174074, NM_008904, NM_027187, NM_001146295, NM_001146294, NM_019553, NR_027710, NM_001146293, NM_028451, NM_001146292, NM_027236, NM_011882, NM_175446, NM_178601, NM_001031772, NM_030563, NM_201354, NM_001077267, NM_001077266, NM_026067, NM_001077265, NM_133195, NM_178051, NM_017404, NM_009261, NM_025818, NM_007516
MF	GO:0003677~DNA binding	0.0104435	NM_001252481, NM_008904, NR_027710, NM_001033713, NM_178922, NM_008197, NM_008899, NM_176979, NM_001031772, NM_175446, NM_178267, NM_175318, NM_212468, NM_001044383, NM_001077267, NM_001077266, NM_007914, NM_001077265, NM_010938, NM_001122992, NM_008037, NM_172421, NM_009261, NM_001100460, NM_007516, NM_026110, NM_011548, NM_010731, NM_175163, NM_013601, NM_008886, NM_011551, NM_001038642, NM_001…
MF	GO:0005161~platelet-derived growth factor receptor binding	0.0141566	NM_009505, NM_001110267, NM_001110268, NM_001024955, NM_001025250, NM_001110266, NM_001025257, NM_008960
MF	GO:0030165~PDZ domain binding	0.0141847	NM_207650, NM_020028, NM_001267593, NM_010603, NM_001164151, NM_001164150, NM_172647, NM_001164152, NM_001164153, NM_001164147, NM_001164148, NM_001164149, NM_008960, NM_011548
MF	GO:0044822~poly(A) RNA binding	0.018452	NM_026114, NM_026191, NM_138680, NM_019553, NM_028451, NM_027884, NM_008197, NM_011551, NM_053089, NM_001170849, NM_001170848, NM_025948, NM_009546, NM_207636, NM_172943, NM_001031772, NM_212468, NM_001044383, NM_001077267, NM_001077266, NM_001077265, NM_177253, NM_030255, NM_017404, NM_009261, NM_025818, NM_007516, NM_009260, NM_027769, NM_001160415
MF	GO:0001077~transcriptional activator activity, RNA polymerase II core promoter proximal region sequence-specific binding	0.0185549	NM_001252481, NM_001164226, NM_001164151, NM_001164150, NM_007914, NM_009715, NM_010938, NM_001033713, NM_001122992, NM_001164152, NM_001164153, NM_011382, NM_001025093, NM_001164147, NM_001164148, NM_001164149, NM_010754, NM_008899, NM_011548, NM_020273
MF	GO:0019843~rRNA binding	0.0210014	NM_178051, NM_011882, NM_019553, NM_026067
MF	GO:0000982~transcription factor activity, RNA polymerase II core promoter proximal region sequence-specific binding	0.0346274	NM_001038642, NM_008037, NM_013601, NM_011808
MF	GO:0005178~integrin binding	0.0346854	NM_023612, NM_080555, NM_016780, NM_010101, NM_001111276
MF	GO:0016881~acid-amino acid ligase activity	0.0363518	NM_001164237, NM_009546, NM_026259
MF	GO:0042826~histone deacetylase binding	0.0491502	NM_026495, NM_013468, NM_001271386, NM_001077267, NM_001077266, NM_007516, NM_001077265, NM_001033713, NM_001037098
CC	GO:0005654~nucleoplasm	0.000879151	NM_027287, NM_145514, NM_145226, NM_009642, NM_008904, NM_027187, NM_019553, NR_027710, NM_001033713, NM_026346, NM_199467, NM_001190179, NM_027236, NM_009546, NM_025926, NM_133940, NM_011160, NM_001077267, NM_001077266, NM_007914, NM_001077265, NM_010938, NM_019645, NM_028390, NM_001122992, NM_008037, NM_172421, NM_028722, NM_001100460, NM_007516, NM_008960, NM_011548, NM_026172, NM_027091, NM_0…
CC	GO:0005667~transcription factor complex	0.00148867	NM_013468, NM_001252481, NM_001164226, NM_013601, NM_001164151, NM_001164150, NM_010938, NM_001033713, NM_010225, NM_001164152, NM_053089, NM_001164153, NM_001038642, NM_001271386, NM_001164147, NM_001164148, NM_001164149, NM_010754, NM_008899, NM_011808, NM_011548
CC	GO:0000506~glycosylphosphatidylinositol-N-acetylglucosaminyltransferase (GPI-GnT) complex	0.00382997	NM_026078, NM_011081, NM_025574, NM_001039045
CC	GO:0005634~nucleus	0.00538414	NM_026114, NM_144792, NM_198005, NM_008904, NM_008863, NM_001109757, NR_027710, NM_001033713, NM_001037098, NM_026495, NM_178922, NM_001159351, NM_001170849, NM_001170848, NM_027236, NR_024139, NM_172943, NM_001190402, NM_021409, NM_212468, NM_001077267, NM_001077266, NM_001077265, NM_007914, NM_010938, NM_207533, NM_019645, NM_001110267, NM_009505, NM_001110268, NM_020259, NM_001122992, NM_03025…
CC	GO:0016020~membrane	0.0178015	NM_026114, NM_198005, NM_144792, NM_009642, NM_013784, NM_013483, NM_001112796, NM_001102423, NM_001004293, NM_001109757, NM_001102425, NM_001102424, NM_022721, NM_025926, NM_001077404, NM_001177650, NM_001077403, NM_008772, NM_001077405, NM_145523, NM_021409, NM_010101, NM_009316, NM_016862, NM_009314, NM_001267593, NM_010934, NM_029519, NM_178695, NM_010939, NM_001110267, NM_009505, NM_020259, …
CC	GO:0035867~alphav-beta3 integrin-IGF-1-IGF1R complex	0.0471574	NM_016780, NM_001111276
CC	GO:0005794~Golgi apparatus	0.049811	NM_172675, NM_144792, NM_009642, NM_001013833, NM_019820, NM_001102423, NM_001112796, NM_001109757, NM_001102425, NM_009726, NM_001102424, NM_080555, NM_022721, NM_008197, NM_009616, NM_207636, NM_176979, NM_009753, NM_029153, NM_133940, NM_016862, NM_011160, NM_001039376, NM_007936, NM_001042659, NM_007914, NM_172621, NM_001003950, NM_001110163, NM_001168526, NM_001168525, NM_139306
BP	GO:0051091~positive regulation of sequence-specific DNA binding transcription factor activity	0.000307456	NM_001164237, NM_008904, NM_001164151, NR_027710, NM_009715, NM_001164150, NM_080555, NM_001164152, NM_001164153, NM_001025093, NM_001164147, NM_009546, NM_001164148, NM_001164149, NM_172307, NM_008960, NM_026259, NM_011548
BP	GO:0007399~nervous system development	0.00207051	NM_001004293, NM_080463, NM_001025257, NM_001033713, NM_001038700, NM_033608, NM_001025250, NM_001271386, NM_001164147, NM_001164148, NM_001164149, NM_001077404, NM_001177650, NM_001145800, NM_001077403, NM_001113481, NM_001077405, NM_007936, NM_001111276, NM_001164151, NM_001164150, NM_009505, NM_001110267, NM_010939, NM_001177649, NM_001110268, NM_001177648, NM_001164152, NM_001164153, NM_00111…
BP	GO:0051607~defense response to virus	0.00408627	NM_010508, NM_030255, NM_145226, NM_021384, NM_025948, NM_009546, NM_025818, NM_011882, NM_001160415
BP	GO:0045944~positive regulation of transcription from RNA polymerase II promoter	0.00425754	NM_001024955, NM_001252481, NM_001003948, NM_008904, NM_001025257, NR_027710, NM_001033713, NM_022721, NM_001025250, NM_001038642, NM_001025093, NM_001164147, NM_001164148, NM_001164149, NM_011882, NM_008899, NM_011808, NM_008772, NM_001164226, NM_001270988, NM_001042659, NM_001164151, NM_001111276, NM_001164150, NM_007914, NM_009715, NM_010938, NM_010225, NM_009505, NM_001110267, NM_001110268, N…
BP	GO:0050821~protein stabilization	0.00449492	NM_001024955, NM_001111276, NM_001164151, NM_001164150, NM_080555, NM_001164152, NM_001164153, NM_053089, NM_001164147, NM_001164148, NM_001164149, NM_001013024, NM_008960, NM_011548
BP	GO:0045071~negative regulation of viral genome replication	0.00654257	NM_030255, NM_145226, NM_021384, NM_011882, NM_001160415
BP	GO:0006506~GPI anchor biosynthetic process	0.00654257	NM_026078, NM_011081, NM_013784, NM_025574, NM_001039045
BP	GO:0030335~positive regulation of cell migration	0.0114612	NM_001024955, NM_016780, NM_001025257, NM_001111276, NM_009505, NM_001110267, NM_001110268, NM_001025250, NM_001038642, NM_016969, NM_001110266, NM_011808, NM_001093766, NM_001113481, NM_027769, NM_001093765, NM_001093764
BP	GO:0001933~negative regulation of protein phosphorylation	0.0184594	NM_080555, NM_001003948, NM_016969, NM_008904, NM_008960, NR_027710, NM_001093766, NM_001093765, NM_001093764
BP	GO:0048286~lung alveolus development	0.0198408	NM_009505, NM_001110267, NM_001110268, NM_001025250, NM_001110266, NM_028130, NM_001109757, NM_001025257, NM_001111276, NM_009726
BP	GO:0001525~angiogenesis	0.0258487	NM_023612, NM_172688, NM_009316, NM_001042659, NM_080463, NM_001025257, NM_010939, NM_001110267, NM_009505, NM_001110268, NM_022721, NM_053089, NM_001025250, NM_001110266, NM_001077404, NM_008960, NM_001077403, NM_001077405
BP	GO:0030154~cell differentiation	0.0261807	NM_001004293, NM_001025257, NM_001033713, NM_033608, NM_022721, NM_053089, NM_001025250, NM_001038642, NM_001164147, NM_001164148, NM_001164149, NM_172943, NM_001077404, NM_001145800, NM_001077403, NM_011808, NM_001113481, NM_001077405, NM_183201, NM_001042659, NM_001164151, NM_001164150, NM_007914, NM_009505, NM_001110267, NM_010939, NM_001110268, NM_001164152, NM_001164153, NM_133643, NM_001110…
BP	GO:0003151~outflow tract morphogenesis	0.0270113	NM_009505, NM_001110267, NM_001110268, NM_001025250, NM_001025093, NM_001110266, NM_013601, NM_010934, NM_001025257, NM_009715
BP	GO:0023019~signal transduction involved in regulation of gene expression	0.0307384	NM_001252481, NM_013601, NM_010754, NM_008772
BP	GO:0006355~regulation of transcription, DNA-templated	0.0337281	NM_001252481, NM_008904, NR_027710, NM_001033713, NM_178922, NM_001190179, NR_024139, NM_008899, NM_001031772, NM_009316, NM_178267, NM_175318, NM_001044383, NM_001077267, NM_001077266, NM_007914, NM_001077265, NM_010938, NM_207533, NM_001122992, NM_008037, NM_172421, NM_001100460, NM_007516, NM_001076791, NM_011548, NM_026110, NM_010731, NM_175163, NM_177712, NM_027091, NM_013601, NM_053089, NM_…
BP	GO:1902110~positive regulation of mitochondrial membrane permeability involved in apoptotic process	0.0355743	NM_207680, NM_001025093, NM_207681, NM_009754, NM_009715
BP	GO:2000377~regulation of reactive oxygen species metabolic process	0.035885	NM_172688, NM_001003948, NM_009316, NM_001164237, NM_026259
BP	GO:0007507~heart development	0.0384082	NM_001252481, NM_001270988, NM_080463, NM_010939, NM_178051, NM_001271386, NM_172421, NM_009616, NM_010754, NM_001077404, NM_008960, NM_001077403, NM_001077405
BP	GO:0050919~negative chemotaxis	0.0385742	NM_010939, NM_016780, NM_001077404, NM_001077403, NM_001113481, NM_001077405
BP	GO:0038084~vascular endothelial growth factor signaling pathway	0.0471501	NM_009505, NM_001110267, NM_010939, NM_001110268, NM_001025250, NM_001110266, NM_001025257, NM_001077404, NM_001077403, NM_001077405

## Sheet: mmu-miR-615-3p GO
Category	Term	P-Value	Genes
MF	GO:0005515~protein binding	7.9038e-30	NM_027830, NM_001163311, NM_001037099, NM_007439, NM_019654, NM_033595, NM_011437, NM_001024707, NM_181681, NM_001037761, NM_001243712, NM_007858, NM_011431, NM_182939, NM_016757, NM_025881, NM_011436, NM_007871, NM_148948, NM_001114116, NM_019641, NM_001159418, NM_001007221, NM_173169, NM_001159417, NM_001007220, NM_001083320, NM_011448, NM_016747, NM_016745, NM_011444, NM_011445, NM_008319, NM_…
MF	GO:0005524~ATP binding	1.24506e-15	NM_201519, NM_134040, NM_011667, NM_025873, NM_031884, NM_029031, NM_138669, NM_027830, NM_013681, NM_001163311, NM_007439, NM_007713, NM_146087, NM_001031621, NM_001109756, NM_008857, NM_001007581, NM_001080965, NM_001080966, NM_001012765, NM_001080969, NM_023229, NM_008992, NM_001080981, NM_011652, NM_001033285, NM_009838, NM_008991, NM_175168, NM_009212, NM_148948, NM_011027, NM_138656, NM_029…
MF	GO:0000166~nucleotide binding	7.71544e-14	NM_010487, NM_134040, NM_025873, NM_027830, NM_001163311, NM_007439, NM_001039520, NM_007713, NM_146087, NM_001109756, NM_001080965, NM_011431, NM_001080966, NM_001080969, NM_007871, NM_148948, NM_173029, NM_173169, NM_001083320, NM_145478, NM_001039534, NM_001271540, NM_146191, NM_016748, NM_016745, NM_175171, NM_148917, NM_001163337, NR_028354, NM_028712, NR_045010, NM_177613, NM_153422, NM_016…
MF	GO:0004672~protein kinase activity	2.68262e-10	NM_201519, NM_007439, NM_023663, NM_007713, NM_146087, NM_177376, NM_008857, NM_001080965, NM_001080966, NM_023229, NM_011495, NM_011496, NM_011652, NM_001033285, NM_175168, NM_010206, NM_009652, NM_172664, NM_010207, NM_013871, NM_007661, NM_013719, NM_029426, NM_173169, NM_001112705, NM_011448, NM_007659, NM_145478, NM_001112703, NM_198164, NM_001081292, NM_146191, NM_175171, NR_045576, NM_0010…
MF	GO:0016301~kinase activity	3.69131e-10	NM_201519, NM_001163453, NM_001163451, NM_001163450, NM_029031, NM_007439, NM_007713, NM_146087, NM_145468, NM_008857, NM_001080965, NM_001080966, NM_023229, NM_001033285, NM_025729, NM_175168, NM_029426, NM_173169, NM_001253890, NM_145478, NM_001039534, NM_008845, NM_146191, NM_001085410, NM_175171, NM_145962, NM_001033124, NM_007463, NM_177320, NM_138650, NM_013931, NM_011675, NM_001163448, NM_…
MF	GO:0043565~sequence-specific DNA binding	4.15948e-09	NM_001033299, NM_007922, NM_013729, NM_028782, NM_007923, NM_178634, NM_001146198, NM_199196, NM_009501, NM_011439, NM_001130454, NM_054082, NM_001130453, NM_001130452, NM_001130451, NM_001130450, NM_001199348, NM_001199347, NM_133659, NM_001101464, NM_007526, NM_007520, NM_010467, NM_152229, NM_138944, NM_001159683, NM_007913, NM_010469, NM_015826, NM_011448, NM_008685, NM_030060, NM_008689, NM_…
MF	GO:0005085~guanyl-nucleotide exchange factor activity	6.963e-08	NM_013789, NM_023622, NM_177780, NM_001134383, NM_001134384, NM_029525, NM_001198912, NM_001198911, NM_172415, NM_152801, NM_001112699, NM_001080925, NM_001198913, NM_001166501, NM_021494, NM_198894, NM_001093754, NM_001197082, NM_001033636, NM_198895, NM_198249, NM_001122998, NM_008487, NM_013781, NM_029332, NM_172265, NM_001159948, NM_013867, NM_134082, NM_001033272, NM_007699, NM_181347, NM_13…
MF	GO:0004674~protein serine/threonine kinase activity	1.34149e-07	NM_201519, NM_023663, NM_007713, NM_146087, NM_177376, NM_008857, NM_001007581, NM_001080965, NM_001080966, NM_023229, NM_011495, NM_011496, NM_011652, NM_001033285, NM_009652, NM_172664, NM_013871, NM_007661, NM_013719, NM_029426, NM_173169, NM_007659, NM_001112705, NM_145478, NM_198164, NM_001081292, NM_146191, NM_175171, NR_045576, NM_001033342, NM_001009930, NM_001085370, NM_013741, NM_139300…
MF	GO:0003677~DNA binding	6.92046e-07	NM_134040, NM_001037665, NM_016850, NM_054078, NM_027830, NM_011439, NM_172748, NM_054082, NM_011437, NM_146208, NM_001110131, NM_001110132, NM_007999, NM_011865, NM_029947, NM_138944, NM_009212, NM_148948, NM_080455, NM_001159418, NM_001159417, NM_011448, NM_001177995, NM_001164441, NM_008989, NM_011444, NM_011547, NM_011445, NM_009327, NM_023794, NR_045526, NR_045010, NM_008884, NM_011551, NM_0…
MF	GO:0003682~chromatin binding	8.86585e-07	NM_134040, NM_007922, NM_007923, NM_178216, NM_199196, NM_011437, NM_054082, NM_133659, NM_001110131, NM_001110132, NM_029947, NM_138944, NM_080455, NM_001077696, NM_001077267, NM_001077266, NM_001077265, NM_015826, NM_011448, NM_007659, NM_001114097, NM_001114096, NM_008689, NR_038163, NM_001271753, NM_198160, NM_029216, NM_007516, NM_011547, NM_178912, NM_010238, NM_133780, NM_178651, NR_045010…
MF	GO:0016740~transferase activity	1.25369e-06	NM_153540, NM_144908, NM_201519, NM_029935, NM_025873, NM_029031, NM_001081204, NM_001037762, NM_080445, NM_007439, NM_007713, NM_146087, NM_001037918, NM_001243712, NM_008857, NM_001038627, NM_001081430, NM_001080965, NM_026876, NM_001080966, NM_001080969, NM_023229, NM_029947, NM_001033285, NM_029426, NM_173169, NM_145478, NM_001039534, NM_008845, NM_146191, NM_001085410, NR_045521, NM_00109979…
MF	GO:0016874~ligase activity	6.18581e-06	NM_026097, NM_025739, NM_172015, NM_011667, NM_194346, NM_001256098, NM_001256097, NM_020012, NM_007619, NM_023324, NM_001256096, NM_001243712, NM_001164604, NM_024248, NM_001038627, NM_026494, NM_134097, NM_009688, NM_028019, NM_027445, NM_009174, NM_144788, NM_018812, NM_139145, NM_145377, NM_053009, NM_172835, NM_016694, NM_011811, NM_007625, NM_001165949, NM_028774, NM_027341, NM_021506, NM_1…
MF	GO:0001077~transcriptional activator activity, RNA polymerase II core promoter proximal region sequence-specific binding	1.90496e-05	NM_198438, NM_007922, NM_013729, NM_008578, NM_001198914, NM_023672, NM_013633, NM_008090, NM_016703, NM_152229, NM_138944, NM_021399, NM_139146, NM_001045484, NM_198960, NM_020493, NM_001077696, NM_007913, NM_016791, NM_011757, NM_008540, NM_011448, NM_146386, NM_008539, NM_145136, NM_008783, NM_011547, NM_008888, NM_001044703, NM_009327, NM_001110513, NM_001044705, NM_001044704, NM_008261, NM_0…
MF	GO:0046872~metal ion binding	3.10129e-05	NM_144908, NM_026097, NM_025739, NM_001166604, NM_177730, NM_001037665, NM_025873, NM_001163311, NM_016663, NM_001109756, NM_007717, NM_026876, NM_027445, NM_001080969, NM_001111110, NM_001081098, NM_001198811, NM_138942, NM_148948, NM_001114116, NM_001110831, NM_173029, NM_001252578, NM_027341, NM_001081088, NM_001177995, NM_007729, NM_146191, NM_134250, NM_008487, NM_008486, NM_016745, NM_17517…
MF	GO:0005080~protein kinase C binding	4.94685e-05	NM_001270996, NM_172552, NM_010412, NM_011623, NM_007573, NM_031194, NM_177262, NM_023842, NM_018871, NM_001110208, NM_001083921, NM_009652, NM_026163, NM_007404, NM_010570, NM_009409, NM_001077696, NM_001165894, NM_001112703, NM_001164635, NM_138741, NM_001164634, NM_001199593, NM_011876, NM_007434, NM_011521
MF	GO:0019901~protein kinase binding	6.1924e-05	NM_013626, NM_026097, NM_007929, NM_008383, NM_010927, NM_133852, NM_001037099, NM_001039520, NM_001080968, NM_001042617, NM_011652, NM_007871, NM_009652, NM_001077705, NM_001199733, NM_001129999, NM_001253894, NM_022420, NM_001077696, NM_029426, NM_001081212, NM_001253893, NM_011217, NM_007658, NM_001112703, NM_012061, NM_021921, NM_177217, NM_001009930, NM_001252436, NM_010944, NM_152923, NM_00…
MF	GO:0003700~transcription factor activity, sequence-specific DNA binding	0.000115151	NM_001037665, NM_016850, NM_008578, NM_011437, NM_054082, NM_138944, NM_001253898, NM_001253897, NM_001159418, NM_001159417, NM_011448, NM_008989, NM_011444, NM_011547, NM_011445, NM_009327, NM_023794, NM_012029, NM_001038642, NM_001113559, NM_030887, NM_013555, NM_008593, NM_007837, NM_021455, NM_009335, NM_144814, NM_001171054, NM_001171053, NM_001171052, NM_001167872, NM_001167873, NM_013800, …
MF	GO:0005089~Rho guanyl-nucleotide exchange factor activity	0.000284494	NM_001033272, NM_153804, NM_029525, NM_001198912, NM_001198911, NM_152801, NM_172415, NM_001003912, NM_001145886, NM_138752, NM_001198913, NM_001130152, NM_198018, NM_134074, NM_001145921, NM_001145922, NM_198894, NM_009384, NM_001033636, NM_001033329, NM_011878, NM_198895, NM_198249, NM_001159942, NM_001122998, NM_001112723, NM_001081302, NM_001112722, NM_008487, NM_029332, NM_001083912, NM_0011…
MF	GO:0003779~actin binding	0.000293891	NM_001199137, NM_001082536, NM_001083121, NM_001199136, NM_028021, NM_001083120, NM_001006664, NM_009798, NM_008389, NM_178633, NM_010927, NM_013675, NM_001037761, NM_177376, NM_007858, NM_177282, NM_013813, NM_029619, NM_146001, NM_181072, NM_009510, NM_027917, NM_011117, NM_001271540, NM_008680, NM_001271857, NM_018790, NM_001043322, NM_001161775, NM_139300, NM_001271858, NM_001271859, NM_01360…
MF	GO:0005262~calcium channel activity	0.00033936	NM_001039104, NM_029686, NM_007578, NM_001252059, NM_001037099, NM_031173, NM_019923, NM_008861, NM_011105, NM_013630, NM_001174050, NM_020263, NM_007581, NM_133190, NM_001174047, NM_001174048, NM_001174049, NM_177192, NM_144813, NM_021494, NM_001159319, NM_007579, NM_001252060, NM_001252061, NM_009428, NM_001042528, NM_145121, NM_023116, NM_001081271, NM_010586, NM_009109, NM_130455, NM_175423, …
MF	GO:0004714~transmembrane receptor protein tyrosine kinase activity	0.000367418	NM_009465, NM_001079908, NM_001079909, NM_001033124, NM_008745, NM_001168296, NM_010944, NM_007439, NM_001025074, NM_001037130, NM_010143, NM_001190975, NM_173447, NM_001190974, NM_010206, NM_175168, NM_007939, NM_010207, NM_001037127, NM_007936, NM_001037128, NM_001037129, NM_013649, NM_010153, NM_010154, NM_013846, NM_010139, NM_001042607, NM_201601
MF	GO:0030165~PDZ domain binding	0.000406006	NM_001109985, NM_013761, NM_008057, NM_001081378, NM_001146001, NM_001252436, NM_021517, NM_026681, NM_001177779, NM_010944, NM_183000, NM_001177778, NM_001163311, NM_011699, NM_015800, NM_001037130, NM_021458, NM_001099624, NM_012030, NM_178085, NM_021457, NM_001114334, NM_080795, NM_016694, NM_001174086, NM_001037127, NM_023055, NM_053204, NM_001037128, NM_001037129, NM_028277, NM_001081088, NM…
MF	GO:0005096~GTPase activator activity	0.000406323	NM_001166604, NM_198664, NM_009707, NM_207246, NM_001039578, NM_001039363, NM_175752, NM_029525, NM_001112714, NM_172415, NM_001205236, NM_146084, NM_001003719, NM_024196, NM_178162, NM_001177709, NM_178119, NM_133715, NM_016703, NM_019994, NM_021493, NM_194334, NM_030113, NM_145952, NM_145760, NM_145566, NM_198894, NM_001033636, NM_144522, NM_198895, NM_001122998, NM_029745, NM_001159948, NM_001…
MF	GO:0004721~phosphoprotein phosphatase activity	0.000777176	NM_007387, NM_001080818, NM_008984, NM_001122594, NM_001110218, NM_008980, NM_001081306, NM_001173553, NM_019651, NM_019926, NM_001163538, NM_176933, NM_153088, NM_001159376, NM_173745, NM_017374, NM_153459, NM_026268, NM_001077705, NM_011200, NM_027982, NM_027892, NM_008910, NM_011217, NM_007658, NM_013545, NM_023117, NM_178726, NM_028273, NM_176919, NM_001163688, NM_026295, NM_021464, NM_011212…
MF	GO:0000976~transcription regulatory region sequence-specific DNA binding	0.000944649	NM_001082536, NM_001122730, NM_016694, NM_023814, NM_023603, NR_045010, NM_007913, NM_011448, NM_008685, NM_198423, NM_008689, NM_001045523, NM_001122948, NM_001081304, NM_011547, NM_007837, NM_013633, NM_178242, NM_001037177, NM_001037178
MF	GO:0001078~transcriptional repressor activity, RNA polymerase II core promoter proximal region sequence-specific binding	0.00104251	NM_001271772, NM_033218, NM_001033299, NM_172385, NM_011386, NM_001267621, NM_183248, NM_177045, NM_001205052, NM_001205053, NM_001253694, NM_001253695, NM_030887, NM_021455, NM_001037177, NM_001253696, NM_001037178, NM_145970, NM_007520, NM_009335, NM_152229, NM_138944, NM_001013368, NM_009212, NR_027857, NM_001159683, NM_023814, NM_080455, NM_008231, NM_001039090, NM_011263, NM_001109743, NM_03…
MF	GO:0071889~14-3-3 protein binding	0.00112411	NM_001114124, NM_009652, NM_001114125, NM_011647, NM_028898, NM_011756, NM_001039363, NM_011739, NM_001165894, NM_027892, NM_001081212, NM_011104, NM_001001602, NM_175356
MF	GO:0019904~protein domain specific binding	0.0013728	NM_008383, NM_001146153, NM_172552, NM_009954, NM_170704, NM_170703, NM_028640, NM_178211, NM_011728, NM_172747, NM_016802, NM_170702, NM_008857, NM_013630, NM_010492, NR_027852, NM_172560, NM_001170800, NM_148948, NM_010570, NM_010773, NM_153164, NM_001163663, NM_001129999, NM_026160, NM_009510, NM_001198859, NM_011611, NM_001081212, NM_001205226, NM_001112703, NM_019587, NM_178078, NM_010838, N…
MF	GO:0019789~SUMO transferase activity	0.00141085	NM_018812, NM_001040654, NM_019929, NM_001164604, NM_026689, NM_009877, NM_134097, NM_001165949, NM_007625, NM_001177609
MF	GO:0000978~RNA polymerase II core promoter proximal region sequence-specific DNA binding	0.00143074	NM_198438, NM_001033299, NM_007922, NM_013729, NM_008578, NM_011437, NM_001198914, NM_080433, NM_023672, NM_013633, NM_138944, NM_021399, NM_001013368, NM_139146, NR_027857, NM_001045484, NM_198960, NM_001159683, NM_023814, NM_010773, NM_020493, NM_008231, NM_011757, NM_016791, NM_008540, NM_030060, NM_001114097, NM_008539, NM_001114096, NM_027248, NM_198160, NM_008037, NM_008783, NM_011547, NM_0…
MF	GO:0003714~transcription corepressor activity	0.00146181	NM_001271772, NM_001198861, NM_001198860, NM_001242372, NM_207212, NM_011386, NM_010412, NR_028359, NM_010411, NM_007573, NM_010828, NM_011600, NM_027389, NM_013502, NM_001199348, NM_016776, NM_001199347, NM_013508, NM_013633, NM_007837, NM_011599, NM_029947, NM_033325, NM_001013368, NM_001199733, NM_054039, NM_144814, NM_001077696, NM_010347, NM_001039090, NM_023178, NM_001198859, NM_019426, NM_…
MF	GO:0008270~zinc ion binding	0.00163221	NM_026097, NM_025739, NM_054078, NM_001037762, NM_054082, NM_172748, NM_001164593, NM_146208, NM_001164594, NM_027445, NM_144906, NM_201529, NM_025729, NM_009212, NM_001110831, NM_027341, NM_008486, NM_019787, NM_027476, NM_026469, NM_001081656, NM_008884, NM_176850, NM_011787, NM_001164571, NM_001164570, NM_001007465, NM_016776, NM_001081315, NM_178087, NM_001197024, NM_080795, NM_001171054, NM_…
MF	GO:0004842~ubiquitin-protein transferase activity	0.00166533	NM_212433, NM_013787, NM_025739, NM_011667, NM_194346, NM_001126182, NM_008389, NM_178633, NM_007619, NM_020012, NM_023324, NM_172747, NM_145468, NM_001164604, NM_001243712, NM_001038627, NM_134097, NM_009688, NM_028019, NM_027445, NM_144788, NM_009174, NM_001166651, NM_007520, NM_053009, NM_172835, NM_016694, NM_028774, NM_027341, NM_010872, NM_001033634, NM_011588, NM_053100, NM_178741, NM_1737…
MF	GO:0004712~protein serine/threonine/tyrosine kinase activity	0.00171464	NM_011496, NM_007397, NM_009652, NM_008927, NM_001161850, NM_011571, NM_001165894, NM_007713, NM_016788, NM_001080965, NM_001110147, NM_020572, NM_001080966, NM_009097, NM_001114334
MF	GO:0042803~protein homodimerization activity	0.00172007	NM_008381, NM_172552, NM_013729, NM_178633, NM_010927, NM_029885, NM_001163311, NM_016663, NM_008861, NM_011728, NM_011729, NM_001199348, NM_001199347, NM_010867, NM_021408, NM_008991, NM_010206, NM_001199733, NM_146001, NM_010207, NM_138656, NM_001114116, NM_015826, NM_008689, NM_001085410, NM_173395, NM_011212, NM_001271857, NM_134252, NM_001033281, NM_013761, NM_009327, NM_013742, NM_001033124…
MF	GO:0000980~RNA polymerase II distal enhancer sequence-specific DNA binding	0.00178802	NM_013729, NM_023603, NM_001159500, NM_010150, NR_045010, NM_008578, NM_001130454, NM_010827, NM_008026, NM_011437, NM_001130453, NM_001130452, NM_001130451, NM_001164109, NM_001130450, NM_011143, NM_008090, NM_011934, NM_007520, NM_009335, NM_001045484, NM_010773, NM_008211, NM_016791, NM_001114097, NM_008689, NM_001114096, NM_008686, NM_198160, NM_001122948, NM_001164110, NM_001164111, NM_01154…
MF	GO:0017124~SH3 domain binding	0.00266625	NM_001083121, NM_001083120, NM_009954, NM_001270996, NM_007619, NM_009707, NM_001039520, NM_001205236, NM_146102, NM_133715, NM_144906, NM_007871, NM_001077705, NM_007404, NM_001159516, NM_001253894, NM_001159517, NM_001253893, NM_001122739, NM_001112703, NM_001081088, NM_013545, NM_010838, NM_010135, NM_001145858, NR_033133, NM_008680, NM_010567, NM_001043322, NM_001034115, NM_001038609, NM_0011…
MF	GO:0042826~histone deacetylase binding	0.00274369	NM_001081376, NM_023603, NR_045010, NM_008263, NM_010412, NM_011623, NM_010411, NM_008578, NM_177262, NM_001130412, NM_007771, NM_001199348, NM_001199347, NM_023472, NM_001271389, NM_001271388, NM_017476, NM_178246, NM_015763, NM_152229, NM_178622, NM_001045484, NM_016694, NM_054039, NM_020493, NM_009409, NM_001077696, NM_001077267, NM_001077266, NM_001077265, NM_020005, NM_001271390, NM_028136, …
MF	GO:0019902~phosphatase binding	0.00310984	NM_001110017, NM_001252436, NM_011647, NM_032610, NM_175286, NM_001177779, NM_023055, NM_001113204, NM_001039363, NM_001177778, NM_027341, NM_001081445, NM_007771, NM_012030, NM_026814, NM_025336, NM_028658, NM_001177780, NM_016747, NM_010754
MF	GO:0004713~protein tyrosine kinase activity	0.00378699	NM_011944, NM_001079908, NM_009465, NM_001079909, NM_001033124, NM_008927, NM_028004, NM_001042557, NM_008745, NM_001168296, NM_010944, NM_007439, NM_001025074, NM_007713, NM_001037130, NM_010143, NM_001190975, NM_134117, NM_173447, NM_001198785, NM_001164172, NM_007377, NM_001198787, NM_011652, NM_001190974, NM_010206, NM_007939, NM_001162366, NM_009652, NM_001162365, NM_010207, NM_001037127, NM…
MF	GO:0016887~ATPase activity	0.00390843	NM_001199137, NM_011188, NM_001199136, NM_008628, NM_013454, NM_207682, NM_031884, NM_028782, NM_009725, NM_145488, NM_033606, NM_001031621, NM_001112738, NM_019875, NM_138955, NM_013850, NM_011510, NM_008992, NM_001109040, NM_008440, NM_016705, NM_007379, NM_053124, NM_008991, NM_030238, NM_001109041, NM_001109042, NM_029020, NM_010060, NM_025414, NM_019426, NM_001110315, NM_009721, NM_001167746…
MF	GO:0003723~RNA binding	0.00406225	NM_011663, NM_183024, NM_010487, NM_134040, NM_001134300, NM_030150, NM_054078, NM_172558, NM_199196, NM_001166670, NM_001166671, NM_001033490, NM_173383, NM_008774, NM_026876, NM_026403, NM_011865, NM_026123, NM_023229, NM_001164272, NM_027156, NM_009212, NM_148948, NM_001081214, NM_001077267, NM_001081215, NM_013719, NM_001077266, NM_138659, NM_001077265, NM_146200, NM_027341, NM_026499, NM_172…
MF	GO:0000981~RNA polymerase II transcription factor activity, sequence-specific DNA binding	0.00418008	NM_001081470, NM_023794, NM_001177902, NM_007922, NM_007923, NM_001177369, NM_153154, NM_001081144, NM_011437, NM_008023, NM_001038642, NM_001113559, NM_008652, NM_133659, NM_008021, NM_001101464, NM_011143, NM_013508, NM_008593, NM_001025577, NM_011865, NM_013633, NM_011808, NM_001037177, NM_001037178, NM_133204, NM_009335, NM_010425, NM_138944, NM_001081469, NM_001081467, NM_001081466, NM_02033…
MF	GO:0008022~protein C-terminus binding	0.00471452	NM_008383, NM_008628, NM_001146153, NM_011623, NM_029564, NM_008774, NM_001168514, NM_001168513, NM_001010833, NM_017374, NM_201529, NM_001164172, NM_018812, NM_001129999, NM_009409, NM_011951, NM_009353, NM_028153, NM_001165949, NM_008910, NM_001112703, NM_001168508, NM_016747, NM_177217, NM_001034115, NM_011944, NM_033218, NM_001252436, NM_008927, NM_001243586, NM_001042557, NM_007949, NM_00117…
MF	GO:0001228~transcriptional activator activity, RNA polymerase II transcription regulatory region sequence-specific binding	0.00473903	NM_009327, NM_001110513, NM_023794, NM_008261, NM_178634, NM_001171616, NM_001171615, NM_001171680, NM_153409, NM_080433, NM_001025577, NM_007526, NM_153287, NM_010446, NM_020493, NM_015826, NM_011263, NM_010895, NM_008540, NM_010225, NM_011448, NM_146386, NM_013800, NM_008665, NM_010835, NM_145136, NM_001122948, NM_011547, NM_007880
MF	GO:0008134~transcription factor binding	0.00478056	NM_175251, NM_172552, NM_001146198, NM_007573, NM_172415, NM_011437, NM_007771, NM_013633, NM_008090, NM_009212, NM_001199733, NM_001081214, NM_020493, NM_001077696, NM_001077267, NM_007913, NM_001077266, NM_001198859, NM_001077265, NM_016791, NM_020005, NM_011263, NM_146386, NM_145136, NM_008989, NM_007516, NM_011547, NM_013646, NM_009024, NM_007829, NM_011188, NM_009327, NM_010414, NM_001198861…
MF	GO:0001106~RNA polymerase II transcription corepressor activity	0.00492157	NM_010828, NM_001081223, NM_001198861, NM_001198860, NM_013502, NR_045526, NM_023814, NM_001122948, NM_177235, NM_008231, NM_201369, NM_001198859, NM_011547, NM_011599
MF	GO:0046875~ephrin receptor binding	0.00497494	NM_009871, NM_009384, NM_010111, NM_001166604, NM_001145886, NM_008163, NM_010107, NM_007936, NM_007911, NM_007619, NM_010878, NM_175752
MF	GO:0070411~I-SMAD binding	0.00581866	NM_008539, NM_001038627, NM_015732, NM_029438, NM_010754, NM_009365, NM_008540
MF	GO:0008331~high voltage-gated calcium channel activity	0.00581866	NM_001159319, NM_007579, NM_001252060, NM_001252061, NM_007581, NM_001042528, NM_145121, NM_023116, NM_007578, NM_001252059, NM_001037099, NM_031173
MF	GO:0004143~diacylglycerol kinase activity	0.00581866	NM_016811, NM_001081206, NM_138650, NM_177914, NM_177646, NM_199011
MF	GO:0004004~ATP-dependent RNA helicase activity	0.00590995	NM_001080981, NM_029056, NM_133941, NM_134040, NM_027156, NM_138669, NM_178367, NM_028136, NM_026538, NM_033606, NM_026987, NM_001142734, NM_144831, NM_033077, NM_153065, NM_134059
MF	GO:0044212~transcription regulatory region DNA binding	0.00616527	NM_172512, NM_001033299, NM_010437, NM_001146198, NM_029885, NM_011437, NM_001025559, NM_013633, NM_010425, NM_001159683, NM_001077696, NM_007625, NM_007913, NM_011263, NM_008540, NM_011448, NM_009021, NM_008689, NM_027248, NM_008037, NM_011547, NM_011444, NM_011445, NM_009024, NM_009327, NM_033218, NM_023794, NM_008264, NM_023603, NM_008261, NR_045010, NM_010412, NM_001267621, NM_001113559, NM_0…
MF	GO:0051015~actin filament binding	0.00619562	NM_013458, NM_028021, NM_001271406, NM_001271405, NM_001271858, NM_001271859, NM_009798, NM_028004, NM_178593, NM_080558, NM_138579, NM_013675, NM_029711, NM_001037761, NM_001081242, NM_011286, NM_001038846, NM_001271538, NM_007907, NM_011602, NM_177672, NM_001081185, NM_011652, NM_001039156, NM_146001, NM_181072, NM_009510, NM_013522, NM_054041, NM_001256082, NM_001256083, NM_027917, NM_00111270…
MF	GO:0031418~L-ascorbic acid binding	0.00623559	NM_013626, NM_028944, NM_025671, NM_138942, NM_011962, NM_053208, NM_028133, NM_173379
MF	GO:0017147~Wnt-protein binding	0.00637221	NM_013649, NM_008057, NM_021458, NM_176996, NM_013846, NM_008513, NM_175284, NM_009144, NM_011915, NM_021457, NM_001042607
MF	GO:0000977~RNA polymerase II regulatory region sequence-specific DNA binding	0.00707037	NM_001146198, NM_001171616, NM_001171615, NM_011439, NM_008578, NM_007526, NM_010425, NM_009212, NM_001045484, NM_007913, NM_020005, NM_016791, NM_015826, NM_008540, NM_008689, NM_010835, NM_008037, NM_011547, NM_009744, NM_013646, NM_008888, NM_009024, NM_001110513, NM_023794, NM_001177369, NM_153154, NM_019446, NM_001164109, NM_177758, NM_001171680, NM_001164186, NM_001044747, NM_013555, NM_001…
MF	GO:0017112~Rab guanyl-nucleotide exchange factor activity	0.00805221	NM_016703, NM_001093754, NM_001081066, NM_181347, NM_177192, NM_001166501, NM_021494, NM_001159948, NM_172477, NM_001003950, NM_144538
MF	GO:0030507~spectrin binding	0.00805221	NM_013458, NM_001271858, NM_001271859, NM_001163749, NM_170730, NM_170690, NM_146005, NM_001029873, NM_009294, NM_027151, NM_027171, NM_032610, NM_170728, NM_170729, NM_001115076, NM_001190453, NM_001256082, NM_001256083, NM_031158, NM_009670, NM_008663, NM_001190454, NM_170687, NM_001110783, NM_001271857, NM_170689, NM_170688, NM_001256081
MF	GO:0005509~calcium ion binding	0.00812631	NM_001199137, NM_013626, NM_145537, NM_001199136, NM_009794, NM_172463, NM_001109758, NM_001163311, NM_016663, NM_008861, NM_033595, NM_010928, NM_033586, NM_175556, NM_145123, NM_007529, NR_033241, NM_023370, NM_198724, NM_001081286, NM_198725, NM_001110796, NM_001042617, NM_001252563, NM_011652, NM_053142, NM_013592, NM_053147, NM_207109, NM_007662, NM_001114116, NM_031875, NM_001252578, NM_013…
MF	GO:0005245~voltage-gated calcium channel activity	0.00826819	NM_019521, NM_007581, NM_133190, NM_001174047, NM_001174048, NM_001174049, NM_007578, NM_001252059, NM_031173, NM_001037099, NM_008861, NM_001159319, NM_007579, NM_001252060, NM_001252061, NM_001042528, NM_145121, NM_023116, NM_001081271, NM_009109, NM_001174050, NM_020263
MF	GO:0004386~helicase activity	0.00883531	NM_029056, NM_001081376, NM_134040, NM_030150, NM_007949, NM_027830, NM_007690, NM_033606, NM_153796, NM_001013026, NM_153065, NM_134059, NM_133941, NM_053124, NM_007958, NM_027156, NM_009212, NM_148948, NM_178367, NM_177224, NM_028136, NM_026538, NM_026987, NM_029216, NM_144831, NM_033077, NM_178912
MF	GO:0019899~enzyme binding	0.0102647	NM_175109, NM_008628, NM_170704, NM_170703, NM_007619, NM_001146198, NM_201369, NM_011623, NM_001001295, NM_010928, NM_170702, NM_172519, NM_001168514, NM_016843, NM_001168513, NR_027852, NM_001164172, NM_018812, NM_028841, NM_139145, NM_011652, NM_152229, NM_001145947, NM_009652, NM_016694, NM_001199733, NM_009409, NM_027257, NM_011951, NM_007625, NM_001165949, NM_172498, NM_011756, NM_011792, N…
MF	GO:0017137~Rab GTPase binding	0.010719	NM_001039180, NM_198664, NM_181347, NM_001080548, NM_001039578, NM_001163516, NM_001037709, NM_001111304, NM_011286, NM_024196, NM_178085, NM_001166501, NM_029791, NM_027758, NM_009294, NM_001039179, NM_001081344, NM_194334, NM_145952, NM_021494, NM_053204, NM_199057, NM_018775, NM_197943, NM_172718, NM_144522, NM_001081278, NM_031393, NM_176785, NM_029745, NM_021483, NM_001159948, NM_009677
MF	GO:0000287~magnesium ion binding	0.0135246	NM_011944, NM_001009930, NM_026157, NM_198626, NM_013761, NM_177730, NM_008628, NM_021344, NM_024274, NM_001042557, NM_009728, NM_011623, NM_001039189, NM_001163311, NM_018731, NM_146087, NM_013631, NM_007999, NM_001080969, NM_009097, NM_001164172, NM_016693, NM_001033285, NM_183016, NM_177394, NM_013871, NM_001099779, NM_011811, NM_133985, NM_029426, NM_173029, NM_001271615, NM_001271614, NM_175…
MF	GO:0008026~ATP-dependent helicase activity	0.0135256	NM_134040, NM_001081376, NM_026987, NM_009212, NM_029216, NM_144831, NM_001013026, NM_178367, NM_007949, NM_028136
MF	GO:0004065~arylsulfatase activity	0.0138391	NM_172294, NM_009712, NM_001252578, NM_001198565, NM_001198566, NM_009713
MF	GO:0030276~clathrin binding	0.0165718	NM_018802, NM_018801, NM_018804, NM_021889, NM_146001, NM_001114116, NM_173068, NM_173067, NM_016663, NM_016908, NM_009428, NM_011286, NM_145070, NM_031393, NM_001081411
MF	GO:0032947~protein complex scaffold	0.0165718	NM_001029850, NM_026163, NM_001252436, NM_153164, NM_023055, NM_001083320, NM_001205226, NM_011982, NM_178078, NM_147176, NM_031842, NM_144925, NM_012030, NM_025336, NM_010367, NM_029332, NM_198111
MF	GO:0044822~poly(A) RNA binding	0.0167916	NM_001199137, NM_001199136, NM_134040, NM_138669, NM_007713, NM_173182, NM_011431, NM_007858, NM_026876, NM_011865, NM_013818, NM_001080981, NM_009838, NM_001081214, NM_138659, NM_146200, NM_027341, NM_026499, NM_198105, NM_008989, NM_001081086, NR_045521, NM_029056, NM_148917, NM_153565, NR_045010, NM_080469, NM_028451, NM_021881, NM_018785, NM_011551, NM_016776, NM_153570, NM_178089, NM_134059,…
MF	GO:0061630~ubiquitin protein ligase activity	0.0179792	NM_026097, NM_013787, NM_025739, NM_001110017, NM_029438, NM_023230, NM_020012, NM_007619, NM_011787, NM_023324, NM_177613, NM_001079932, NM_001164571, NM_001164570, NM_145468, NM_001164622, NM_001243712, NM_001007465, NM_001038627, NM_009688, NM_134097, NM_144788, NM_009174, NM_009771, NM_030564, NM_199143, NM_133206, NM_008395, NM_028227, NM_172835, NM_016694, NM_020048, NM_011931, NM_177060, N…
MF	GO:0005158~insulin receptor binding	0.018277	NM_026719, NM_177798, NM_144939, NM_010570, NM_031197, NM_013739, NM_001081216, NM_010070, NM_010071, NM_001081212
MF	GO:0004725~protein tyrosine phosphatase activity	0.0185199	NM_008984, NM_001080818, NM_008980, NM_153459, NM_001081306, NM_026268, NM_001077705, NM_001173553, NM_019651, NM_019926, NM_011200, NM_007658, NM_011217, NM_013545, NM_023117, NM_176933, NM_001163688, NM_021464, NM_001159376, NM_011212, NM_001111075, NM_008960, NM_173745, NM_011215
MF	GO:0030676~Rac guanyl-nucleotide exchange factor activity	0.0186058	NM_001198912, NM_001033272, NM_009384, NM_001198911, NM_001033636, NM_001145886, NM_001198913, NM_008487, NM_001159948, NM_134082, NM_029525
MF	GO:0034185~apolipoprotein binding	0.0186058	NM_013703, NM_010838, NM_153565, NM_001038609, NM_013454, NM_008512, NM_001161420, NM_001205083
MF	GO:0005003~ephrin receptor activity	0.0186058	NM_007939, NM_010143, NM_007680, NM_010139, NM_001168296, NM_007936, NM_173447, NM_001146351
MF	GO:0001105~RNA polymerase II transcription coactivator activity	0.0190797	NM_001082536, NM_011141, NM_019563, NM_010828, NM_146386, NM_007709, NM_145136, NM_001122948, NM_011588, NM_011547, NM_013633, NM_177855, NM_028116
MF	GO:0008017~microtubule binding	0.0192699	NM_001199137, NR_003508, NM_001199136, NM_001039162, NM_009990, NM_001162870, NM_133852, NM_001039520, NM_001198912, NM_001198911, NM_001163749, NM_001198913, NM_001205331, NM_001205330, NM_001080968, NM_001205332, NM_001043335, NM_008633, NM_144906, NM_008440, NM_016705, NM_007871, NM_001253894, NM_009510, NM_026160, NM_028153, NM_001253893, NM_001110315, NM_010838, NM_138950, NM_008487, NR_0035…
MF	GO:0015631~tubulin binding	0.0193828	NM_023328, NM_001038609, NM_133780, NM_016694, NM_019641, NM_026160, NM_028153, NM_001198867, NM_001162996, NM_001198866, NM_001048008, NM_010838, NM_001205331, NM_007835, NM_001205330, NM_001205332, NM_001043335, NM_010017, NM_144906, NM_008633
MF	GO:0050699~WW domain binding	0.0205687	NM_001083121, NM_001083120, NM_001083922, NM_001014995, NM_007871, NM_011325, NM_001253894, NM_001253893, NM_001039520, NM_008685, NM_010135, NM_016788, NM_001099624, NM_001110147, NM_016757, NM_008680, NM_025355, NM_001083923
MF	GO:0051721~protein phosphatase 2A binding	0.0218767	NM_178246, NM_001038609, NM_008255, NM_001114124, NM_009652, NM_001114125, NM_001165894, NM_007579, NM_010838, NM_001042528, NM_011500, NM_001001602, NM_198111, NM_001039878, NM_001114334, NM_133789
MF	GO:0005516~calmodulin binding	0.023953	NM_028021, NM_018801, NM_008433, NM_010765, NM_001163510, NM_007578, NM_001252059, NM_010927, NM_172783, NM_001163749, NM_011652, NM_181072, NM_173068, NM_173067, NM_001252060, NM_001252061, NM_001271540, NM_016915, NM_011500, NM_009109, NM_001271857, NM_001161775, NM_001177878, NM_013458, NM_001177879, NM_139300, NM_001271858, NM_001271859, NM_013607, NM_028004, NM_152923, NM_001159952, NM_00871…
MF	GO:0019905~syntaxin binding	0.0242617	NM_018802, NM_018801, NM_001081344, NM_018804, NM_013454, NM_021889, NM_007578, NM_173068, NM_001114116, NM_001252059, NM_173067, NM_133852, NM_016663, NM_016908, NM_001252060, NM_001112703, NM_001252061, NM_011286, NM_031393, NM_001029873, NM_139061, NM_001080968, NM_001081413, NM_021468, NM_011510
MF	GO:0042813~Wnt-activated receptor activity	0.0246112	NM_013649, NM_008057, NM_021458, NM_008513, NM_175284, NM_009144, NM_021457, NM_001042607
MF	GO:0005546~phosphatidylinositol-4,5-bisphosphate binding	0.0247101	NM_001042617, NM_013750, NM_018801, NM_144552, NM_021889, NM_027270, NM_173068, NM_001114116, NM_173067, NM_213727, NM_016663, NM_016908, NM_130796, NM_026585, NM_011286, NM_012061, NM_145070, NM_011876
MF	GO:0034236~protein kinase A catalytic subunit binding	0.0252395	NM_011448, NM_008923, NM_026677, NM_001031667, NM_009510, NM_019827, NM_001253890
MF	GO:0005261~cation channel activity	0.0259572	NM_001039104, NM_001039485, NM_010350, NM_008172, NM_013630, NM_009597, NM_001044308, NM_130455, NM_183000, NM_008771
MF	GO:0042626~ATPase activity, coupled to transmembrane movement of substances	0.0260379	NM_008992, NM_029600, NM_008991, NM_007379, NM_001031621, NM_013454, NM_018795, NM_031884, NM_019875, NM_013850, NM_029020, NM_011510
MF	GO:0008092~cytoskeletal protein binding	0.0267944	NM_009794, NM_001006664, NM_201389, NM_133833, NM_201388, NM_134448, NM_008861, NM_201393, NM_009871, NM_011699, NM_201394, NM_201391, NM_201392, NM_013510, NM_170730, NM_170690, NM_146005, NM_011861, NM_013813, NM_201390, NM_001163542, NM_001081185, NM_001163540, NM_001163549, NM_009510, NM_001003815, NM_022305, NM_170728, NM_001164203, NM_170729, NM_011117, NM_010833, NM_201385, NM_009670, NM_2…
MF	GO:0005543~phospholipid binding	0.0282461	NM_175177, NM_032610, NM_146001, NM_052976, NM_001037136, NM_028707, NM_016811, NM_009384, NM_013675, NM_183276, NM_001145886, NM_011256, NM_001099634, NM_145070, NM_008857, NM_021287, NM_011861, NM_178119, NM_144906, NM_022983
MF	GO:0003690~double-stranded DNA binding	0.0296769	NM_009327, NM_008628, NM_172552, NM_007922, NM_001145804, NM_011729, NM_146208, NM_007771, NM_010678, NM_001205052, NM_001205053, NM_030887, NM_001025577, NM_001083921, NM_010425, NM_008892, NM_010446, NM_001081215, NM_007913, NM_178708, NM_001029979, NM_008689, NM_008037, NM_008701, NM_175294, NM_008989, NM_010754, NM_010830
MF	GO:0008375~acetylglucosaminyltransferase activity	0.0310912	NM_153540, NM_145222, NM_145926, NM_173442, NM_001039560, NM_001166065, NM_173870
MF	GO:0005522~profilin binding	0.0327662	NM_001083121, NM_011995, NM_010414, NM_001083120, NM_010135, NM_145491, NM_007858, NM_008680, NM_001110796
MF	GO:0030169~low-density lipoprotein particle binding	0.0332144	NM_001252658, NM_001271392, NM_001271391, NM_153565, NM_001004157, NM_001252659, NM_023472, NM_001271389, NM_001271388, NM_001205083, NM_011436, NM_010700, NM_001271390
MF	GO:0000149~SNARE binding	0.0354603	NM_029075, NM_018801, NM_019661, NM_018804, NM_021889, NM_001114116, NM_152220, NM_173068, NM_053167, NM_173067, NM_001163590, NM_178677, NM_001110203, NM_016663, NM_001110202, NM_001164562, NM_016908, NM_177788, NM_001163591, NM_001029873, NM_133704, NM_009294
MF	GO:0035035~histone acetyltransferase binding	0.035475	NM_010828, NM_146386, NM_001038642, NM_015743, NM_145136, NM_001199348, NM_054039, NM_001199347, NM_007913, NM_001081045, NM_020005, NM_011808, NM_010731
MF	GO:0005154~epidermal growth factor receptor binding	0.035475	NM_010415, NM_007568, NM_016788, NM_010154, NM_008163, NM_001167891, NM_181074, NM_001110147, NM_010577, NM_019654
MF	GO:0001786~phosphatidylserine binding	0.0356735	NM_009465, NM_018801, NM_001190974, NM_019521, NM_148958, NM_021889, NM_173068, NM_001114116, NM_173067, NM_001205083, NM_016663, NM_016908, NM_001079932, NM_138741, NM_001190975
MF	GO:0016787~hydrolase activity	0.0361565	NM_134040, NM_177730, NM_019651, NM_027830, NM_001039520, NM_181681, NM_146208, NM_176933, NM_009712, NM_007999, NM_134247, NM_027749, NM_007871, NM_009212, NM_153459, NM_001145947, NM_148948, NM_001077705, NM_001253894, NM_001077696, NM_001110831, NM_001252578, NM_029425, NM_011792, NM_001253893, NM_023217, NM_177310, NM_013823, NM_013921, NM_001081081, NM_008486, NM_016745, NM_011188, NM_029056…
MF	GO:0008013~beta-catenin binding	0.0366765	NM_011789, NM_015732, NM_016694, NM_008729, NM_213727, NM_023055, NM_010927, NM_029564, NM_011448, NM_001037758, NM_007462, NM_008713, NM_012030, NM_021464, NM_019827, NM_009771, NM_013646, NM_177855
MF	GO:0016791~phosphatase activity	0.036886	NM_008984, NM_001080818, NM_008980, NM_001081306, NM_019651, NM_001173553, NM_001163538, NM_019926, NM_028521, NM_176933, NM_153088, NM_001159376, NM_173745, NM_153459, NM_026268, NM_001077705, NM_011200, NM_153104, NM_011217, NM_013545, NM_028273, NM_001163688, NM_011212, NM_021464, NM_008960, NM_011215
MF	GO:0001227~transcriptional repressor activity, RNA polymerase II transcription regulatory region sequence-specific binding	0.0372404	NM_015753, NM_010425, NM_010150, NM_016791, NM_009501, NM_001164109, NM_008689, NM_010835, NM_025336, NM_011145, NM_001164110, NM_001164111, NM_013555, NM_080433, NM_198429, NM_013633, NM_009744, NM_001164112
MF	GO:0004965~G-protein coupled GABA receptor activity	0.0388443	NM_153394, NM_019439, NM_001081141
MF	GO:0003705~transcription factor activity, RNA polymerase II distal enhancer sequence-specific binding	0.0396905	NM_010446, NM_011141, NM_054039, NM_008261, NM_020493, NM_001146198, NM_016791, NM_010225, NM_011448, NM_009385, NM_011437, NM_011600, NM_001164109, NM_011565, NM_001164110, NM_001199348, NM_001164111, NM_001199347, NM_013519, NM_011143, NM_198429, NM_001164112
MF	GO:0005078~MAP-kinase scaffold activity	0.0403424	NM_011162, NM_027569, NM_001163453, NM_001163451, NM_001163450, NM_001202445, NM_001202446, NM_001163448, NM_001163447, NM_001163449, NM_001025430, NM_001199203, NM_001199205, NM_001199204, NM_001025429, NM_001025428, NM_029332, NM_013931
MF	GO:0001205~transcriptional activator activity, RNA polymerase II distal enhancer sequence-specific binding	0.0417358	NM_015753, NM_007520, NM_001045484, NM_010446, NM_013729, NM_016791, NM_008578, NM_001130454, NM_001130453, NM_001130452, NM_001130451, NM_001164109, NM_008689, NM_001130450, NM_008686, NM_001164110, NM_001164111, NM_011143, NM_198429, NM_001164112
MF	GO:0015459~potassium channel regulator activity	0.0417358	NM_013731, NM_018812, NM_001033441, NM_001252436, NM_001004293, NM_001161850, NM_001165949, NM_001252656, NM_001252655, NM_027398, NM_021452, NM_010598, NM_001252654, NM_146137, NM_001190885
MF	GO:0008143~poly(A) binding	0.0425884	NM_148917, NM_134040, NM_130881, NM_008774, NM_138669, NM_001114079, NM_019402
MF	GO:0098641~cadherin binding involved in cell-cell adhesion	0.0431313	NM_133952, NM_133664, NM_001006664, NM_009798, NM_178216, NM_145941, NM_007619, NM_133852, NM_001033759, NM_172054, NM_001037761, NM_053181, NM_001080968, NM_011865, NM_026163, NM_009510, NM_001164203, NM_053204, NM_194052, NM_153412, NM_011117, NM_194053, NM_019703, NM_194054, NM_010139, NM_010878, NM_025814, NM_001271406, NM_001271405, NM_007988, NM_173363, NM_001114124, NM_001252436, NM_001114…
MF	GO:0046332~SMAD binding	0.0440244	NM_009371, NM_001271772, NM_010446, NM_009612, NM_011386, NM_001039090, NM_029575, NM_008884, NM_008540, NM_010828, NM_027504, NM_001109743, NM_009427, NM_001177995, NM_008989, NM_010754, NM_178087
MF	GO:0004016~adenylate cyclase activity	0.0446441	NM_138305, NM_001037723, NM_001109756, NM_007406, NM_001159537, NM_001037724, NM_001159536, NM_080435, NM_001012765, NM_173029
MF	GO:0003729~mRNA binding	0.0463092	NM_148917, NM_009951, NM_133780, NM_146130, NR_037905, NM_138669, NR_037906, NM_021881, NM_176838, NM_007573, NM_019550, NM_010123, NM_025592, NM_019547, NM_198090, NM_008774, NM_025881, NM_011865, NM_145833, NM_130881, NM_010773, NM_011814, NM_001159516, NM_001159517, NM_021311, NM_001077267, NM_001077266, NM_011756, NM_001077265, NM_001012309, NM_001081158, NM_133761, NM_053263, NM_007516, NM_0…
MF	GO:0045296~cadherin binding	0.0487596	NM_008984, NM_198664, NM_010808, NM_170728, NM_010927, NM_170729, NM_009871, NM_008713, NM_170730, NM_009670, NM_170690, NM_146005, NM_170687, NM_021464, NM_170689, NM_170688
CC	GO:0005737~cytoplasm	4.24095e-25	NM_025873, NM_198664, NM_019651, NM_001134383, NM_001134384, NM_001163311, NM_019654, NM_007445, NM_011437, NM_146087, NM_001243712, NM_001037761, NM_001081430, NM_007858, NM_011431, NM_027448, NM_182939, NM_027445, NM_001166501, NM_001111110, NM_007871, NM_153459, NM_148948, NM_001110831, NM_019641, NM_001159418, NM_001159417, NM_173169, NM_001083320, NM_001271540, NM_027434, NM_016747, NM_01358…
CC	GO:0005634~nucleus	1.60741e-17	NM_025873, NM_001134383, NM_027830, NM_001134384, NM_011439, NM_008578, NM_011437, NM_146087, NM_001267702, NM_001243712, NM_176933, NM_011431, NM_182939, NM_001267704, NM_025881, NM_001267703, NM_007871, NM_148948, NM_001081419, NM_001110831, NM_001159418, NM_173169, NM_001159417, NM_001083320, NM_011448, NM_027434, NM_011444, NM_001042408, NM_011445, NM_148917, NM_177613, NM_016962, NM_007462, …
CC	GO:0016020~membrane	2.08504e-14	NM_001134383, NM_001037762, NM_001134385, NM_001134384, NM_028965, NM_001163590, NM_007439, NM_139229, NM_033595, NM_001163591, NM_181681, NM_146087, NM_001001979, NM_001243712, NM_001134386, NM_001037761, NM_001109756, NM_173182, NM_007858, NM_011431, NM_027445, NM_011436, NM_007856, NM_198864, NM_025889, NM_001146117, NM_007871, NM_025486, NM_001114116, NM_019641, NM_001007221, NM_001007220, NM…
CC	GO:0045202~synapse	1.54418e-10	NM_001083121, NM_001252110, NM_001135112, NM_001083120, NM_145531, NM_001109758, NM_013681, NM_172800, NM_001039520, NM_026021, NM_007529, NM_146005, NM_011861, NM_001177709, NM_010492, NM_023370, NR_027809, NM_001110796, NM_001081141, NM_001042617, NM_021408, NM_007871, NM_138942, NM_011027, NM_133849, NM_001253894, NM_031875, NM_170728, NM_170729, NM_053204, NM_001253893, NM_011995, NM_00111270…
CC	GO:0030054~cell junction	1.0685e-09	NM_010291, NM_198664, NM_013681, NM_001039520, NM_001163749, NM_010492, NM_011861, NM_013813, NM_175168, NM_007871, NM_001253894, NM_181072, NM_031875, NM_001253893, NM_001083320, NM_001164717, NM_011995, NM_001081424, NM_012061, NM_134250, NM_008487, NM_018790, NM_021889, NM_134448, NM_018777, NM_008072, NM_011982, NM_007462, NM_147176, NM_011984, NM_198214, NM_001024720, NM_001159910, NM_001198…
CC	GO:0014069~postsynaptic density	7.41404e-08	NM_001199137, NM_001199136, NM_001006664, NM_013681, NM_001039520, NM_001177709, NM_013813, NM_001110796, NM_007871, NM_001253894, NM_001253893, NM_011995, NM_001081206, NM_016747, NM_008487, NM_021921, NM_001271857, NM_018790, NM_010879, NM_001271858, NM_001271859, NM_001252436, NM_022319, NM_133833, NM_134448, NM_032393, NM_011982, NM_147176, NM_011984, NM_133190, NM_001162366, NM_001162365, NM…
CC	GO:0030426~growth cone	1.99465e-07	NM_028021, NM_001163453, NM_009951, NM_001163451, NM_001163450, NM_028640, NM_007619, NM_001039363, NM_019550, NM_001039520, NM_001025074, NM_001195268, NM_145123, NM_181039, NM_001045528, NM_001110796, NM_027151, NM_007871, NM_009212, NM_148948, NM_001253894, NM_001146287, NM_152220, NM_172498, NM_173029, NM_001253893, NM_001190453, NM_011995, NM_001112703, NM_010838, NM_016788, NM_001271540, NM…
CC	GO:0030424~axon	2.14336e-07	NM_028021, NM_145531, NM_007439, NM_001038627, NM_146005, NM_001110796, NM_009212, NM_138942, NM_148948, NM_001145947, NM_170728, NM_001007221, NM_173029, NM_170729, NM_001007220, NM_011792, NM_028774, NM_011995, NM_001081424, NM_001110315, NM_001271540, NM_139299, NM_001033124, NM_001081306, NM_001008792, NM_001008791, NM_029438, NM_001008793, NM_001098225, NM_019923, NM_007462, NM_011982, NM_01…
CC	GO:0005654~nucleoplasm	2.23464e-07	NM_175177, NM_134040, NM_016850, NM_001004436, NM_007713, NM_011437, NM_176933, NM_011431, NM_182939, NM_001110831, NM_001083320, NM_011448, NM_027434, NM_011547, NM_001081086, NM_011445, NM_023794, NM_001145959, NM_025857, NR_045010, NM_176850, NM_177613, NM_016964, NM_007836, NM_021455, NM_007460, NM_001171054, NM_001171053, NM_028999, NM_001171052, NM_175088, NM_181594, NM_177905, NM_026987, N…
CC	GO:0030425~dendrite	2.89427e-07	NM_001163453, NM_009794, NM_001163451, NM_001163450, NM_145531, NM_007922, NM_001004293, NM_138669, NM_009991, NM_001109758, NM_001163516, NM_001038592, NM_008774, NM_007529, NM_146005, NM_010492, NM_016843, NM_001110796, NM_148948, NM_138942, NM_152220, NM_170728, NM_170729, NM_173029, NM_011995, NM_008989, NM_021483, NM_009024, NM_001190885, NM_172678, NM_001033124, NM_001081306, NM_008512, NM_…
CC	GO:0043005~neuron projection	7.14035e-07	NM_013626, NM_001163453, NM_001163451, NM_001163450, NM_026677, NM_007858, NM_146005, NM_011861, NM_009174, NM_001171000, NM_008771, NM_001081142, NM_001110796, NM_001081141, NM_001199733, NM_133849, NM_152220, NM_019641, NM_170728, NM_170729, NM_008910, NM_011995, NM_001112703, NM_001110315, NM_008689, NM_001110783, NM_009024, NM_001252436, NM_146130, NM_019439, NM_176850, NM_152923, NM_011982, …
CC	GO:0042995~cell projection	1.21747e-06	NM_001199137, NM_001199136, NM_001163453, NM_001163451, NM_001163450, NM_001039520, NM_008861, NM_001001979, NM_007858, NM_027448, NM_011861, NM_001012765, NM_007871, NM_009212, NM_001253894, NM_001129999, NM_173029, NM_001007221, NM_001007220, NM_001253893, NM_001083320, NM_001164717, NM_018790, NM_177217, NM_001145959, NM_019926, NM_134448, NM_001098225, NM_007462, NM_012030, NM_133789, NM_0012…
CC	GO:0098793~presynapse	4.49101e-06	NM_001252110, NM_018802, NM_018804, NM_007578, NM_001252059, NM_001164483, NM_016663, NM_011699, NM_153163, NM_175367, NM_011286, NM_181039, NM_001100395, NM_001029873, NM_001081413, NM_001042617, NM_011027, NM_146001, NM_016694, NM_007567, NM_001252109, NM_001114116, NM_152220, NM_031875, NM_001252106, NM_010897, NM_001252105, NM_001252108, NM_001252107, NM_007579, NM_001252060, NM_001252061, NM…
CC	GO:0005856~cytoskeleton	6.17653e-06	NM_001199137, NM_001199136, NM_009990, NM_001039520, NM_172054, NM_013675, NM_146087, NM_001163749, NM_001024602, NM_001037761, NM_027448, NM_001080965, NM_007858, NM_182939, NM_013813, NM_001080966, NM_001080968, NM_007871, NM_001129999, NM_181073, NM_001253894, NM_181072, NM_019641, NM_029426, NM_173029, NM_173169, NM_001253893, NM_001110315, NM_008487, NM_029332, NM_001081323, NM_018790, NM_17…
CC	GO:0043025~neuronal cell body	1.32582e-05	NM_013626, NM_009798, NM_001163510, NM_007922, NM_138669, NM_008281, NM_170704, NM_170703, NM_001163311, NM_133852, NM_001038592, NM_001037761, NM_170702, NM_001038627, NM_001039124, NM_016843, NM_009174, NM_011436, NM_001080968, NM_001110796, NM_021408, NM_009212, NM_011027, NM_138942, NM_173029, NM_011995, NM_001112703, NM_001110315, NM_001081206, NM_008989, NM_016747, NM_008487, NM_021921, NM_…
CC	GO:0005604~basement membrane	3.02984e-05	NM_011582, NM_133664, NM_172840, NM_133663, NM_001005608, NM_199473, NM_133977, NM_010729, NM_011594, NM_172862, NM_007424, NM_001024720, NM_008305, NM_001198811, NM_033325, NM_021408, NM_001109991, NM_009929, NM_153127, NM_173379, NM_130887, NM_010683, NM_008480, NM_008483, NM_008482, NM_008485, NM_001205343, NM_009932, NM_001081171, NM_010017
CC	GO:0043235~receptor complex	4.91676e-05	NM_001079908, NM_001079909, NM_019511, NM_133663, NM_010580, NM_031884, NM_008727, NM_001134385, NM_001163516, NM_027965, NM_001252658, NM_001025074, NM_010928, NM_001134386, NM_001252659, NM_007407, NM_007397, NM_010206, NM_001008700, NM_029575, NM_001163774, NM_001081088, NM_021483, NM_001163775, NM_011215, NM_013703, NM_001159652, NM_173365, NM_001033124, NM_008980, NM_008513, NM_008512, NM_00…
CC	GO:0045177~apical part of cell	9.90008e-05	NM_013703, NM_019946, NM_013761, NM_007929, NR_045556, NM_031884, NM_007986, NM_001163311, NM_139292, NM_001081028, NM_001252658, NM_011101, NM_011982, NM_021458, NM_008713, NM_147176, NM_001162943, NM_012030, NM_008857, NM_001252659, NM_001039124, NM_001100395, NM_023370, NM_173767, NM_001252635, NM_010700, NM_138942, NM_001109045, NM_031875, NM_009510, NM_173029, NM_007474, NM_001081088, NM_029…
CC	GO:0005794~Golgi apparatus	0.000133012	NM_144908, NM_001199137, NM_001199136, NM_001163453, NM_029935, NM_177730, NM_001163451, NM_001163450, NM_001037762, NM_080445, NM_001163590, NM_027352, NM_139229, NM_001039520, NM_001163591, NM_009712, NM_009005, NM_010492, NM_144902, NM_001080968, NM_011436, NM_007871, NM_001145947, NM_001253894, NM_001077696, NM_001252578, NM_011792, NM_001253893, NM_001081088, NM_008487, NM_019787, NM_0010813…
CC	GO:0031410~cytoplasmic vesicle	0.00020847	NM_013626, NM_001252110, NM_026097, NM_001163453, NM_007929, NM_029741, NM_001163451, NM_001163450, NM_198664, NM_145531, NM_134044, NM_009304, NM_028780, NM_016663, NM_001039520, NM_007713, NM_026677, NM_001243712, NM_009005, NM_008999, NM_011861, NM_010492, NM_001166501, NM_016845, NM_017477, NM_016847, NM_001042617, NM_001127340, NM_007871, NM_010206, NM_138942, NM_001145947, NM_146001, NM_010…
CC	GO:0045121~membrane raft	0.000265099	NM_172294, NM_007929, NM_009794, NM_008433, NM_001146001, NM_001163510, NM_130879, NM_007619, NM_001039363, NM_001032378, NM_001012765, NM_008771, NM_173447, NM_001170985, NM_001145947, NM_016694, NM_022420, NM_007831, NM_009510, NM_172498, NM_029575, NM_011792, NM_008816, NM_001081088, NM_001195774, NM_001081114, NM_134252, NM_013454, NM_001252436, NM_011647, NM_021284, NM_028712, NM_019439, NM_…
CC	GO:0005829~cytosol	0.000296603	NM_026097, NM_031376, NM_011667, NM_153775, NM_001039520, NM_174847, NM_146087, NM_001243712, NM_008857, NM_001038627, NM_009005, NM_001007581, NM_010492, NM_011861, NM_016843, NM_001166501, NM_057171, NM_013818, NM_001163465, NM_007871, NM_153459, NM_001077705, NM_138656, NM_001253894, NM_001077696, NM_019641, NM_173029, NM_001253893, NM_001081212, NM_023217, NM_001039534, NM_001081206, NM_02933…
CC	GO:0048471~perinuclear region of cytoplasm	0.000349561	NM_133952, NM_013626, NM_008381, NM_008383, NM_010927, NM_001163516, NM_001039520, NM_011861, NM_010492, NM_016843, NM_001081286, NM_011436, NM_001043335, NM_001110796, NM_007871, NM_010206, NM_009212, NM_001170985, NM_001129999, NM_001253894, NM_009510, NM_029426, NM_173029, NM_001253893, NM_013691, NM_001033489, NM_021506, NM_001112705, NM_011995, NM_001112703, NM_011117, NM_001081206, NM_18269…
CC	GO:0032587~ruffle membrane	0.000544376	NM_001033272, NM_001199137, NM_001199136, NM_021344, NM_001081306, NM_007986, NM_001039520, NM_001198912, NM_001198911, NM_007462, NM_001145886, NM_016802, NM_001198913, NM_007858, NM_011861, NM_013850, NM_011602, NM_010577, NM_001110208, NM_001194941, NM_007871, NM_001253894, NM_009510, NM_001253893, NM_009384, NM_145070, NM_010139, NM_008487, NM_001164256, NM_001164253, NM_007434, NM_001164254,…
CC	GO:0005911~cell-cell junction	0.000855636	NM_001006664, NM_008281, NM_199470, NM_008861, NM_033595, NM_152801, NM_026677, NM_028732, NM_013813, NM_001081286, NM_010577, NM_001033285, NM_175168, NM_001170985, NM_009652, NM_011027, NM_026163, NM_001077705, NM_001122680, NM_181072, NM_152220, NM_007561, NM_027893, NM_013545, NM_008480, NM_031197, NM_016747, NM_010878, NM_001159572, NM_008984, NM_139300, NM_001252436, NM_207212, NM_001177779…
CC	GO:0043234~protein complex	0.00089636	NM_008383, NM_001006664, NM_178216, NM_153775, NM_023230, NM_178211, NM_133852, NM_007439, NM_001039520, NM_013675, NM_008857, NM_001110131, NM_001110132, NM_007999, NM_001080968, NM_008771, NM_146007, NM_007871, NM_009652, NM_001129999, NM_001253894, NM_181072, NM_080457, NM_001077696, NM_001081212, NM_001253893, NM_011448, NM_001081088, NM_001081206, NM_001114097, NM_008689, NM_001114096, NM_19…
CC	GO:0005891~voltage-gated calcium channel complex	0.000961594	NM_007581, NM_001174047, NM_001174048, NM_001174049, NM_007578, NM_001252059, NM_031173, NM_001037099, NM_008910, NM_001159319, NM_007579, NM_001252060, NM_001252061, NM_001042528, NM_145121, NM_023116, NM_001044308, NM_011056, NM_001174050, NM_020263
CC	GO:0030659~cytoplasmic vesicle membrane	0.00116624	NM_001252110, NM_010414, NM_207682, NM_001079932, NM_153163, NM_130796, NM_026660, NM_026677, NM_018871, NM_024454, NM_011861, NM_146168, NM_025664, NM_001042617, NM_199143, NM_019661, NM_011325, NM_001145947, NM_145378, NM_001252109, NM_001252106, NM_011792, NM_011739, NM_001252105, NM_001252108, NM_001252107, NM_001163774, NM_172718, NM_016788, NM_001024137, NM_012061, NM_001099634, NM_00108127…
CC	GO:0012505~endomembrane system	0.00119857	NM_198664, NM_001080548, NM_001039578, NM_019579, NM_144847, NM_001111304, NM_012030, NM_027445, NM_027758, NM_030564, NM_028369, NM_134074, NM_001081050, NM_194334, NM_001252544, NM_001252543, NM_001252545, NM_026160, NM_023055, NM_133904, NM_018775, NM_197943, NM_183276, NM_172718, NM_011256, NM_144522, NM_001081278, NM_019787, NM_029745, NM_017406
CC	GO:0030672~synaptic vesicle membrane	0.00125976	NM_018801, NM_133206, NM_018804, NM_021889, NM_009304, NM_016694, NM_173068, NM_011773, NM_031875, NM_173067, NM_013681, NR_036582, NM_001168622, NM_016908, NM_001168623, NM_021712, NM_001126047, NM_001195268, NM_011286, NM_001168621, NM_001100395, NM_010492, NM_001111015, NM_011510, NM_011215
CC	GO:0048786~presynaptic active zone	0.00145406	NM_029741, NM_013745, NM_008745, NM_007567, NM_053204, NM_011995, NM_001025074, NM_021458, NM_001081206, NM_178085, NM_001029873, NM_001081413, NM_001144855, NM_021468, NM_001110796
CC	GO:0000139~Golgi membrane	0.00152459	NM_145222, NM_144908, NM_001163453, NM_029935, NM_007929, NM_001163451, NM_001163450, NM_001166065, NM_018805, NM_013884, NM_080445, NM_027352, NM_172903, NM_139229, NM_001039520, NM_029565, NM_018748, NM_173442, NM_016803, NM_008857, NM_001005511, NM_011372, NM_010492, NM_001177709, NM_013850, NM_144902, NM_026123, NM_001013374, NM_028117, NM_017477, NM_016703, NM_007871, NM_026917, NM_016694, N…
CC	GO:0005622~intracellular	0.00166094	NM_201519, NM_001166604, NM_019511, NM_001037665, NM_198664, NM_028965, NM_010070, NM_010071, NM_144804, NM_019654, NM_001109756, NM_008857, NM_009005, NM_008999, NM_026490, NM_001012765, NM_013818, NM_023355, NM_001033285, NM_181074, NM_001167891, NM_019641, NM_029426, NM_173029, NM_031393, NM_008487, NM_029332, NM_029745, NM_175171, NM_021284, NM_130859, NM_031255, NM_201244, NM_008884, NM_0540…
CC	GO:0045211~postsynaptic membrane	0.00173113	NM_001252110, NM_001135112, NM_001146153, NM_130879, NM_001039520, NM_001025074, NM_001126047, NM_001160353, NM_170690, NM_146005, NM_008771, NM_001081141, NM_007871, NM_016694, NM_001253894, NM_170728, NM_170729, NM_001253893, NM_001081424, NM_031158, NM_011500, NM_016747, NM_001110783, NM_008960, NM_021543, NM_018790, NM_001034115, NM_007699, NM_001081306, NM_001252436, NM_175478, NM_008745, NM…
CC	GO:0005874~microtubule	0.00182741	NM_001199137, NM_001199136, NM_001039162, NM_001081191, NM_009990, NM_001162870, NM_001031667, NM_133852, NM_001039520, NM_001198912, NM_010123, NM_001198911, NM_001252656, NM_001163749, NM_001252655, NM_025548, NM_001024602, NM_001198913, NM_001205331, NM_133755, NM_001205330, NM_001252654, NM_001080968, NM_001205332, NM_001043335, NM_008633, NM_027151, NM_008440, NM_008635, NM_009838, NM_016705…
CC	GO:0005938~cell cortex	0.00208352	NM_001199137, NM_022887, NM_001199136, NM_133663, NM_008927, NM_015732, NM_001005608, NM_133833, NM_134448, NM_019923, NM_001081047, NM_007462, NM_001243712, NM_016802, NM_133754, NM_001205367, NM_173767, NM_001024720, NM_001110208, NM_008395, NM_001162366, NM_001162365, NM_010207, NM_001199733, NM_009859, NM_207109, NM_009510, NM_172498, NM_001256082, NM_001256083, NM_029522, NM_001033329, NM_01…
CC	GO:0030175~filopodium	0.00265726	NM_001083121, NM_001033272, NM_001083120, NM_030238, NM_009951, NM_001081306, NM_019926, NM_007936, NM_009510, NM_022305, NM_001122739, NM_027315, NM_010135, NM_010833, NM_011878, NM_175223, NM_012030, NM_001122998, NM_011876, NM_008680, NM_001081286, NM_134082, NM_010567, NM_010017
CC	GO:0005913~cell-cell adherens junction	0.00372145	NM_133952, NM_133664, NM_001006664, NM_009798, NM_178216, NM_145941, NM_007619, NM_133852, NM_001033759, NM_172054, NM_053181, NM_001037761, NM_001081147, NM_011865, NM_001080968, NM_201529, NM_026163, NM_001122680, NM_009510, NM_001164203, NM_053204, NM_175013, NM_027893, NM_194052, NM_153412, NM_011117, NM_194053, NM_019703, NM_194054, NM_010139, NM_010878, NM_025814, NM_008984, NM_001271406, N…
CC	GO:0005667~transcription factor complex	0.00393501	NM_175251, NM_009749, NM_010437, NM_001146198, NM_008578, NM_001130412, NM_001025559, NM_013633, NM_008090, NM_015763, NM_010425, NM_001253898, NM_001013368, NM_139146, NM_001045484, NM_001253897, NM_001198859, NM_016791, NM_019426, NM_007496, NM_008540, NM_011448, NM_008780, NM_008539, NM_010835, NM_011547, NM_008783, NM_011445, NM_009327, NM_001198861, NM_001271772, NM_001198860, NM_207212, NM_…
CC	GO:0009986~cell surface	0.00585695	NM_013626, NM_007929, NM_019511, NM_001270996, NM_013884, NM_146110, NM_008281, NM_170704, NM_170703, NM_010928, NM_170702, NM_009712, NM_146005, NM_183035, NM_001145947, NM_010207, NM_022420, NM_001081419, NM_170728, NM_170729, NM_001252578, NM_011792, NM_001164792, NM_019587, NM_026395, NM_009597, NM_134250, NM_013587, NM_008489, NM_001166273, NM_153565, NM_001033124, NM_133977, NM_022319, NM_1…
CC	GO:0030136~clathrin-coated vesicle	0.00658005	NM_010414, NM_011083, NM_146001, NM_008512, NM_178760, NM_207109, NM_181347, NM_130796, NM_175367, NM_016788, NM_145070, NM_019514, NM_001110147, NM_178070, NM_001166501, NM_025664, NM_009677, NM_144906
CC	GO:0012506~vesicle membrane	0.0070029	NM_001110140, NM_010927, NM_001164483, NM_009722, NM_018771, NM_008713, NM_008163, NM_024454, NR_027838, NM_008486, NM_010878, NM_010879, NM_001045515
CC	GO:0030027~lamellipodium	0.00764416	NM_001083121, NM_022887, NM_001033272, NM_008984, NM_001271406, NM_001083120, NM_001271405, NM_009951, NM_021344, NM_139300, NM_001081306, NM_009954, NM_007986, NM_009798, NM_178633, NM_008861, NM_001039520, NM_152801, NM_007462, NM_026677, NM_001037761, NM_016802, NM_009294, NM_001081286, NM_001198839, NM_007871, NM_001162366, NM_001162365, NM_001253894, NM_152220, NM_172498, NM_001253893, NM_02…
CC	GO:0005677~chromatin silencing complex	0.00860937	NM_053124, NM_198423, NM_001045523, NM_001122730, NM_054078, NM_178242
CC	GO:0031012~extracellular matrix	0.00919415	NM_011582, NM_199473, NM_178211, NM_028263, NM_001002011, NM_010729, NM_008048, NM_172619, NM_011057, NM_011431, NM_009076, NM_198724, NM_146007, NM_198725, NM_001109991, NM_009838, NM_001159518, NM_010207, NM_001109995, NM_175641, NM_001164203, NM_130887, NM_011117, NM_016919, NM_019703, NM_008480, NM_007729, NM_001113549, NM_008483, NM_008482, NM_013589, NR_037708, NM_175501, NR_037707, NM_0236…
CC	GO:0043195~terminal bouton	0.0100832	NM_018801, NM_018804, NM_008745, NM_013681, NM_001164483, NM_001048139, NM_001025074, NM_021712, NM_009005, NM_011861, NM_001029873, NM_001111015, NM_001081413, NM_007460, NM_001110796, NM_144906, NM_007540, NM_021408, NM_008939, NM_138942, NM_016694, NM_052976, NM_173068, NM_173067, NM_018766, NM_011995, NM_001048141, NM_001048142, NM_023525, NM_009679, NM_021468, NM_001045515, NM_011215
CC	GO:0031234~extrinsic component of cytoplasmic side of plasma membrane	0.0101111	NM_021284, NM_130796, NM_001252656, NM_001112699, NM_001252655, NM_001145886, NM_016802, NM_010598, NM_025664, NM_001252654, NM_177775, NM_026380, NM_001110140, NM_001162366, NM_001162365, NM_172498, NM_009722, NM_009384, NM_001112703, NM_027398, NM_016788, NM_001110147, NR_027838, NM_009109, NM_011180, NM_134082, NM_001190885
CC	GO:0005768~endosome	0.0108623	NM_026097, NM_013786, NM_134044, NM_028965, NM_016663, NM_001039520, NM_026677, NM_025921, NM_008857, NM_009005, NM_008999, NM_011861, NM_001012765, NM_011436, NM_007871, NM_001145947, NM_207109, NM_001015039, NM_001253894, NM_029519, NM_001114116, NM_009510, NM_011792, NM_001253893, NM_001081088, NM_178027, NM_018790, NM_029955, NM_153565, NM_001033124, NM_008512, NM_028712, NM_019926, NM_133977…
CC	GO:0042734~presynaptic membrane	0.0111532	NM_139299, NM_001252110, NM_018801, NM_001252436, NM_175478, NM_019439, NM_153163, NM_001205234, NM_001205235, NM_001160353, NM_181039, NM_198214, NM_001029873, NM_199143, NM_173372, NM_001252109, NM_152220, NM_173068, NM_173067, NM_001252106, NM_001252105, NM_001252108, NM_001252107, NM_021424, NM_020253, NM_173439, NM_021543
CC	GO:0008023~transcription elongation factor complex	0.0128221	NR_045599, NM_033565, NM_026079, NM_145973, NM_145618, NM_001253812, NM_144837, NM_013745, NM_028811, NM_170777
CC	GO:0031594~neuromuscular junction	0.0136628	NM_011582, NM_001135112, NM_001252436, NM_009304, NM_010944, NM_023646, NM_009871, NM_001037130, NM_170730, NM_170690, NM_146005, NM_001029873, NM_001081413, NM_001110796, NM_001146010, NM_199012, NM_011027, NM_007662, NM_001037127, NM_007936, NM_170728, NM_170729, NM_001037128, NM_001037129, NM_011995, NM_175684, NM_009670, NM_001038839, NM_170687, NM_021468, NM_170689, NM_170688
CC	GO:0017053~transcriptional repressor complex	0.0140362	NM_001198861, NM_001271772, NM_001198860, NR_045526, NM_144814, NM_008231, NM_011386, NM_001198859, NM_201369, NM_001039090, NM_011263, NM_010411, NM_027504, NM_001109743, NM_001267621, NM_001081223, NM_019763, NM_001114097, NM_010278, NM_013502, NM_001114096, NM_001177995, NM_198160, NM_013633
CC	GO:0005925~focal adhesion	0.0143728	NM_001083121, NM_010111, NM_001083120, NM_009794, NM_010580, NM_001252218, NM_001270996, NM_009954, NM_001039520, NM_027884, NM_001198912, NM_001198911, NM_001081242, NM_016802, NM_001198913, NM_008774, NM_024454, NM_133754, NM_009076, NM_001010833, NM_010577, NM_001081286, NM_001081185, NM_201529, NM_021395, NM_175168, NM_007871, NM_007404, NM_001253894, NM_009510, NM_001164203, NM_172498, NM_02…
CC	GO:0015630~microtubule cytoskeleton	0.0147065	NM_001199137, NM_001199136, NM_011789, NM_001038609, NM_015732, NM_146110, NM_133833, NM_001162870, NM_010230, NM_134448, NM_001162996, NM_207215, NM_001004436, NM_016962, NM_172415, NM_146107, NM_001190444, NM_012031, NM_172279, NM_008857, NM_001039124, NM_001205367, NM_001205331, NM_001205330, NM_001198635, NM_001205332, NM_144941, NM_001081124, NM_008633, NM_033324, NM_008635, NM_173022, NM_13…
CC	GO:0005770~late endosome	0.015518	NM_010414, NM_001033304, NM_153565, NM_001033124, NM_001164643, NM_001081378, NM_001164642, NM_008927, NM_001164641, NM_134044, NM_180662, NM_133977, NM_019926, NM_033475, NM_029565, NM_001252658, NM_025286, NM_001099624, NM_001252659, NM_172780, NM_009005, NM_175460, NM_007837, NM_010700, NM_001142580, NM_001145947, NM_145839, NM_001159482, NM_207109, NM_011773, NM_011792, NM_181318, NM_178027, …
CC	GO:0005923~bicellular tight junction	0.015518	NM_001198912, NM_001198911, NM_001112699, NM_026677, NM_170690, NM_008857, NM_001198913, NM_146005, NM_001029850, NM_007407, NM_001081050, NM_170728, NM_170729, NM_001083320, NM_172696, NM_011500, NM_016747, NM_008487, NM_001252436, NM_028712, NM_001193659, NM_001038602, NM_019579, NM_001177779, NM_018777, NM_001177778, NM_011699, NM_138679, NM_007462, NM_001099624, NM_170730, NM_133733, NM_02289…
CC	GO:0035327~transcriptionally active chromatin	0.0163278	NM_033565, NM_145618, NM_175399, NM_001081352, NM_144837, NM_016699, NM_009431, NM_178708
CC	GO:0005605~basal lamina	0.017298	NM_008305, NM_010683, NM_008480, NM_001252436, NM_008483, NM_008482, NM_001081171
[truncated: 262 more rows]

## Sheet: mmu-miR-664-3p GO
Category	Term	P-Value	Genes
[truncated: 16 more rows]
