# Supplementary material for: Comparative expression profiles of host circulating miRNAs in response to Trichinella spiralis infection
Source: Vet Res. 2020 Mar 11;51:39. doi: 10.1186/s13567-020-00758-0 (PMC7065375; doi:10.1186/s13567-020-00758-0)
Supplement: Supplementary file 8 — Additional file 8. KEGG analysis of target genes of each altered circulating miRNA in mice infected withT. spiralis. [file 13567_2020_758_MOESM8_ESM.xlsx]

## Sheet: mmu-miR-125a-5p KEGG
KEGG Pathway	P-Value	Genes
mmu04512:ECM-receptor interaction	5.00241e-12	NM_011582, NM_015734, NM_011580, NM_016780, NM_029210, NM_001102607, NM_007743, NM_007742, NM_007737, NM_031163, NM_177839, NM_007734, NM_007735, NM_001113514, NM_010576, NM_025685, NM_001113515, NM_008305, NM_027770, NM_026763, NM_009926, NM_022030, NM_001243008, NM_001243009, NM_008397, NM_053185, NM_001167923, NM_016919, NM_010683, NM_007729, NM_133721, NM_008483, NM_008485, NM_008484, NM_0099…
mmu04510:Focal adhesion	7.54937e-11	NM_011582, NM_008809, NM_011580, NM_009794, NM_010113, NM_009954, NM_007922, NM_009502, NM_001025257, NM_009500, NM_031163, NM_177839, NM_001164050, NM_001025250, NM_016802, NM_001164052, NM_001164051, NM_027924, NM_025685, NM_010576, NM_009271, NM_001081185, NM_001025395, NM_026763, NM_009499, NM_022321, NM_009652, NM_001243008, NM_001243009, NM_053185, NM_133223, NM_001164049, NM_001081567, NM_…
mmu04974:Protein digestion and absorption	5.74312e-10	NM_015734, NM_001102607, NM_007741, NM_007740, NM_007743, NM_007742, NM_001112798, NM_007737, NM_031163, NM_007738, NM_007734, NM_007735, NM_133690, NM_178405, NM_025685, NM_001113515, NM_027770, NM_001109991, NM_026763, NM_009928, NM_009929, NM_009926, NM_001243008, NM_001243009, NM_053185, NM_007732, NM_027174, NM_007731, NM_181277, NM_001167923, NM_016919, NM_007729, NR_028499, NM_009936, NM_0…
mmu05200:Pathways in cancer	5.10424e-06	NM_008601, NM_001081001, NM_177733, NM_010113, NM_027144, NM_009703, NM_022721, NM_001159774, NM_010206, NM_009652, NM_001080780, NM_133223, NM_010200, NM_009505, NM_001110267, NM_001110268, NM_008689, NM_008483, NM_001110266, NM_008485, NM_009029, NM_008484, NM_009623, NM_009624, NM_007554, NM_009622, NM_009524, NM_009522, NM_009520, NM_001205314, NM_011102, NM_001166493, NM_009733, NM_009050, N…
mmu04151:PI3K-Akt signaling pathway	9.01577e-06	NM_010113, NM_011019, NM_008386, NM_001159774, NM_027924, NM_025685, NM_010206, NM_009652, NM_144880, NM_010200, NM_009505, NM_001110267, NM_001110268, NM_008689, NM_007729, NM_008483, NM_001110266, NM_008485, NM_008484, NM_009844, NM_021485, NM_019988, NM_016780, NM_007743, NM_012023, NM_007742, NM_007737, NM_178661, NM_001081457, NM_007734, NM_007735, NM_010228, NM_001037859, NM_009926, NM_0083…
mmu05146:Amoebiasis	1.4533e-05	NM_015734, NM_029094, NM_009622, NM_007743, NM_007742, NM_009502, NM_008361, NM_008362, NM_007737, NM_031163, NM_011102, NM_001164050, NM_007734, NM_001164052, NM_007735, NM_001164051, NM_001077495, NM_025685, NM_001113515, NM_010301, NM_027770, NM_001123382, NM_009926, NM_053185, NM_009256, NM_013693, NM_001164049, NM_016919, NM_008840, NM_010683, NM_008689, NM_007729, NM_008483, NM_008485, NM_0…
mmu05212:Pancreatic cancer	0.000311058	NM_001081001, NM_029094, NM_177733, NM_015733, NM_010113, NM_009703, NM_213659, NM_001025257, NM_001205314, NM_011486, NM_213660, NM_010093, NM_001205313, NM_001025250, NM_001164050, NM_001159774, NM_009158, NM_001164052, NM_001164051, NM_001077495, NM_009058, NM_009652, NM_133223, NM_001164049, NM_001165894, NM_001081567, NM_009505, NM_001110267, NM_001110268, NM_008840, NM_008689, NM_031199, NM…
mmu05205:Proteoglycans in cancer	0.000418843	NM_001174054, NM_001079908, NM_011580, NM_001079909, NM_001174053, NM_027144, NM_009703, NM_007922, NM_001256224, NM_007619, NM_001025257, NM_010431, NM_022721, NM_001164050, NM_001025250, NM_016802, NM_001164052, NM_001164051, NM_009271, NM_001081185, NM_001025395, NM_001109992, NM_010206, NM_016696, NM_008957, NM_009652, NM_001077705, NM_001042659, NM_011202, NM_013693, NM_001164049, NM_0011102…
mmu04920:Adipocytokine signaling pathway	0.000458727	NM_009204, NM_009107, NM_001033599, NM_144823, NM_001033597, NM_213659, NM_001033598, NM_011486, NM_182997, NM_213660, NM_153679, NM_001159774, NM_009158, NM_030141, NM_011144, NM_010571, NM_001159731, NM_001113418, NM_001109992, NM_009652, NM_001252470, NM_010570, NM_010908, NM_011305, NM_011202, NM_011610, NM_013693, NM_001081212, NM_001081567, NM_001165894, NM_008689, NM_010546, NM_001039114
mmu05222:Small cell lung cancer	0.000595566	NM_029094, NM_177733, NM_015733, NM_009107, NM_010093, NM_001164050, NM_001159774, NM_007734, NM_007735, NM_001164052, NM_001164051, NM_001077495, NM_001159731, NM_009652, NM_008397, NM_053185, NM_011305, NM_001164049, NM_001165894, NM_010683, NM_008840, NM_008689, NM_008483, NM_008485, NM_009029, NM_008484, NM_009932, NM_010546, NM_001029837, NM_001081171, NM_009931
mmu04911:Insulin secretion	0.000841411	NM_001174054, NM_001174053, NM_009623, NM_009827, NM_009624, NM_009622, NM_008119, NM_080465, NM_007595, NM_008386, NM_011102, NM_001256383, NM_178661, NM_001083616, NM_001256382, NM_133690, NM_175130, NM_178405, NM_001110796, NM_021332, NM_010301, NM_138305, NM_053271, NM_001159537, NM_001159536, NM_019688, NM_001204166, NM_001204165, NM_032397, NM_011995, NM_028981, NR_028499, NM_019582
mmu04931:Insulin resistance	0.00108044	NM_009204, NM_029094, NM_213659, NM_008386, NM_182997, NM_011486, NM_213660, NM_011550, NM_001159774, NM_001164050, NM_178661, NM_001167908, NM_001164052, NM_009158, NM_001164051, NM_011989, NM_001077495, NM_011144, NM_009097, NM_001113418, NM_021455, NM_001109992, NM_009652, NM_010570, NM_011299, NM_133249, NM_011201, NM_011202, NM_013693, NM_001164049, NM_001081212, NM_001165894, NM_001081567, …
mmu04662:B cell receptor signaling pathway	0.00227473	NM_009845, NM_029094, NM_007654, NM_207246, NM_009500, NM_001110322, NM_001166493, NM_001159774, NM_001164109, NM_001164050, NM_001164052, NM_001110320, NM_001164051, NM_001110321, NM_175362, NM_001077495, NM_001043317, NM_010591, NM_010899, NM_009652, NM_001077705, NM_010908, NM_133223, NM_008914, NM_001136073, NM_001164049, NM_016791, NM_001165894, NM_013545, NM_008840, NM_008689, NM_009844, NM…
mmu04012:ErbB signaling pathway	0.00239539	NM_011944, NM_001174054, NM_010415, NM_001174053, NM_029094, NM_010113, NM_001042557, NM_009703, NM_007922, NM_001024539, NM_007619, NM_007595, NM_011102, NM_007568, NM_001164050, NM_009158, NM_001164052, NM_001164051, NM_001077495, NM_009271, NM_001033238, NM_001164172, NM_001025395, NM_010591, NM_009652, NM_001164049, NM_001165894, NM_001081567, NM_008840, NM_031199, NM_010154, NM_009595, NM_00…
mmu04919:Thyroid hormone signaling pathway	0.00396482	NM_008092, NM_001080118, NM_019676, NM_016780, NM_007554, NM_015733, NM_029094, NM_001177772, NM_009107, NM_010431, NM_001205314, NM_011102, NM_008716, NM_010928, NM_001025432, NM_010929, NM_001205313, NM_001164050, NM_001164052, NM_001164051, NM_133690, NM_001077495, NM_178405, NM_001159731, NM_009271, NM_001025395, NM_001162415, NM_009652, NM_021471, NM_011305, NM_001164049, NM_001165894, NM_00…
mmu04722:Neurotrophin signaling pathway	0.00500953	NM_001174054, NM_011944, NM_001174053, NM_001039086, NM_001081378, NM_001039087, NM_029094, NM_011363, NM_001042557, NM_008551, NM_001024539, NM_007595, NM_001113553, NM_019791, NM_001271599, NM_001159774, NM_001164050, NM_016802, NM_009158, NM_001164052, NM_178364, NM_001164051, NM_019972, NM_001077495, NM_008507, NM_009097, NM_001164172, NM_010591, NM_001109992, NM_009652, NM_010570, NM_011299,…
mmu05215:Prostate cancer	0.00623049	NM_008809, NM_001079908, NM_001079909, NM_029094, NM_177733, NM_015733, NM_010113, NM_009703, NM_008386, NM_001025432, NM_010093, NM_001164050, NM_178661, NM_001159774, NM_001164052, NM_001164051, NM_001077495, NM_027924, NM_011832, NM_010206, NM_009652, NM_009331, NM_001164049, NM_001165894, NM_001146268, NM_008840, NM_008689, NM_031199, NM_009029, NM_001029837, NM_010546
mmu04976:Bile secretion	0.00652106	NM_138305, NM_009623, NM_009624, NM_001159537, NM_009622, NM_001159536, NM_031884, NM_080465, NM_019810, NM_011305, NM_001205082, NM_026180, NM_145932, NM_021022, NM_001252658, NM_178772, NM_007472, NM_001252659, NR_028499, NM_133690, NM_178405, NM_016741, NM_010700
mmu04330:Notch signaling pathway	0.00671225	NM_025854, NM_026674, NM_001253905, NM_001253904, NM_001013813, NM_010091, NM_008716, NM_001025432, NM_010928, NM_019454, NM_010929, NM_008494, NM_011424, NM_173776, NM_009615, NM_172442, NM_009036
mmu04611:Platelet activation	0.00686732	NM_010196, NM_015734, NM_016780, NM_009623, NM_009624, NM_029094, NM_027144, NM_009622, NM_007743, NM_007742, NM_007737, NM_031163, NM_001164050, NM_016802, NM_001164052, NM_153795, NM_001164051, NM_001077495, NM_025685, NM_009271, NM_001113515, NM_138305, NM_027770, NM_001025395, NM_009499, NM_001159537, NM_009926, NM_009652, NM_001159536, NM_001164049, NM_001165894, NM_016919, NM_009287, NM_008…
mmu05231:Choline metabolism in cancer	0.00720842	NM_022887, NM_008809, NM_029094, NM_010113, NM_010431, NM_011102, NM_023557, NM_001164050, NM_009158, NM_001164052, NM_001164051, NM_001077495, NM_199011, NM_009058, NM_027924, NM_013672, NM_010591, NM_009652, NM_133223, NM_011396, NM_001164049, NM_001165894, NM_001081567, NM_001146268, NM_008840, NM_008866, NM_019723, NM_001024137, NM_177646, NM_001145834, NM_001145835, NM_001145836, NM_00102983…
mmu04022:cGMP-PKG signaling pathway	0.00736483	NM_008092, NM_001081470, NM_133665, NM_008727, NM_008386, NM_013622, NM_001112798, NM_001033713, NM_008578, NM_016802, NM_001083616, NM_178405, NM_010571, NM_009499, NM_009652, NM_001045484, NM_010570, NM_001081469, NM_001081468, NM_001080748, NM_001081467, NM_001080749, NM_008914, NM_001136073, NM_001081466, NM_001080746, NM_001081465, NM_001080747, NM_016791, NM_001081464, NM_001081212, NM_0010…
mmu05223:Non-small cell lung cancer	0.00875507	NM_015733, NM_177733, NM_009652, NM_029094, NM_010113, NM_009107, NM_009703, NM_011305, NM_001164049, NM_007439, NM_001165894, NM_011102, NM_010093, NM_008840, NM_001164050, NM_031199, NM_001164052, NM_001164051, NM_001077495, NM_009029, NM_001029837, NM_001159731
mmu05161:Hepatitis B	0.00884866	NM_015735, NM_015733, NM_029094, NM_177733, NM_007922, NM_213659, NM_001205314, NM_011486, NM_027835, NM_011102, NM_213660, NM_001025432, NM_010093, NM_001205313, NM_001159774, NM_178661, NM_001164109, NM_001164050, NM_018781, NM_001164052, NM_009158, NM_001164051, NM_001077495, NM_001164477, NM_028119, NM_009271, NM_008305, NM_010508, NM_001025395, NM_010591, NM_010899, NM_009652, NM_001136073, …
mmu04152:AMPK signaling pathway	0.00955894	NM_022887, NM_009204, NM_028126, NM_001177753, NM_019966, NM_001177752, NM_007988, NM_001177755, NM_029094, NM_001177754, NM_001177757, NM_008261, NM_001177756, NM_012023, NM_001177758, NM_133232, NM_008386, NM_182997, NM_153679, NM_001081457, NM_178661, NR_028110, NM_001164050, NM_001164052, NM_001163415, NM_001164051, NM_001077495, NM_010571, NM_007908, NM_019395, NM_001252449, NM_001252470, NM…
mmu04310:Wnt signaling pathway	0.01002	NM_001174054, NM_009974, NM_001174053, NM_201637, NM_001141930, NM_172464, NM_023465, NM_009524, NM_001256224, NM_009522, NM_007595, NM_009520, NM_033509, NM_010091, NM_011102, NM_026102, NM_001025432, NM_022721, NM_009733, NM_001164109, NM_016802, NM_026505, NM_009158, NM_011145, NM_001159598, NM_010899, NM_010591, NM_009331, NM_001042659, NM_133223, NM_008914, NM_001136073, NM_001163660, NM_016…
mmu05219:Bladder cancer	0.0111888	NM_001025395, NM_011580, NM_010415, NM_177733, NM_010113, NM_009703, NM_001025257, NM_001205270, NM_009505, NM_001110267, NM_001110268, NM_010093, NM_001025250, NM_001110266, NM_008010, NM_008610, NM_009029, NM_029653, NM_001163216, NM_001163217, NM_009271, NM_001163215
mmu00310:Lysine degradation	0.0113223	NM_001081383, NM_028576, NM_009656, NM_146177, NM_145830, NM_001012518, NM_011962, NM_011961, NM_199322, NM_001109687, NM_008739, NM_001109686, NM_172545, NM_178029, NM_011514, NM_029274, NM_001142916, NM_001115018, NM_001033276
mmu04914:Progesterone-mediated oocyte maturation	0.0116718	NM_009623, NM_175300, NM_009624, NM_029094, NM_009622, NM_009703, NM_008386, NM_008569, NM_025389, NM_001164050, NM_027985, NM_009158, NM_001164052, NM_001164051, NM_001077495, NM_009097, NM_138305, NM_029048, NM_001159537, NM_009652, NM_001159536, NM_011299, NM_001164049, NM_001165894, NM_001081567, NM_008840, NM_001029837, NM_001038230, NM_198300, NM_172301
mmu04015:Rap1 signaling pathway	0.011817	NM_001205336, NM_008809, NM_019695, NM_001079908, NM_011580, NM_001079909, NM_009954, NM_010113, NM_207667, NM_008386, NM_001025257, NM_207246, NM_172803, NM_001164050, NM_001025250, NM_016802, NM_001164052, NM_001164051, NM_027924, NM_009271, NM_001025395, NM_015823, NM_010206, NM_009499, NM_009652, NM_019688, NM_001204166, NM_133223, NM_001204165, NM_001164049, NM_010200, NM_001110267, NM_00950…
mmu05140:Leishmaniasis	0.0125281	NM_010381, NM_010591, NM_001077705, NM_007922, NM_010908, NM_001205314, NM_013693, NM_008361, NM_001205313, NM_013545, NM_008689, NM_010851, NM_010386, NM_009778, NM_010876, NM_029926, NM_010576, NM_009283, NM_010186
mmu04114:Oocyte meiosis	0.0125308	NM_001174054, NM_001174053, NM_009623, NM_009624, NM_001014976, NM_175300, NM_009622, NM_012023, NM_007595, NM_008386, NM_008569, NM_025389, NM_001081457, NM_027985, NM_023223, NM_009097, NM_138305, NM_029048, NM_080470, NM_001159537, NM_001159536, NM_011299, NM_144880, NM_008914, NM_020002, NM_001164639, NM_009289, NM_001081253, NM_001038230, NM_198300, NM_172301
mmu05166:HTLV-I infection	0.013449	NM_008809, NM_175300, NM_177733, NM_001271501, NM_001271500, NM_007922, NM_011131, NM_001256224, NM_008569, NM_025389, NM_022721, NR_073192, NR_073191, NM_001164050, NM_001159774, NM_001190830, NM_001164052, NM_001164051, NM_023223, NM_010386, NM_009850, NM_011355, NM_001001892, NM_009652, NM_001042659, NM_001136073, NM_008914, NM_013693, NM_016791, NM_001164049, NM_010836, NM_007632, NM_008689, …
mmu04973:Carbohydrate digestion and absorption	0.0134674	NM_029094, NM_009652, NM_031872, NM_019810, NM_001164049, NM_001165894, NM_001171003, NM_008840, NM_001164050, NM_001081078, NM_001083616, NM_028981, NM_001164052, NR_028499, NM_001164051, NM_133690, NM_001077495, NM_178405, NM_001029837
mmu04150:mTOR signaling pathway	0.0139753	NM_022887, NM_028126, NM_029094, NM_008386, NM_011102, NM_001159774, NM_001164050, NM_001164052, NM_001164051, NM_001077495, NM_001252464, NM_001252465, NM_009097, NM_001252463, NM_001252449, NM_009652, NM_001252448, NM_010570, NM_011299, NM_013693, NM_001164049, NM_001165894, NM_008840, NM_010546, NM_001029837, NM_021485, NM_019988
mmu04380:Osteoclast differentiation	0.0145792	NM_001113198, NM_011944, NM_016780, NM_008601, NM_029094, NM_001042557, NM_001128169, NM_001205314, NM_008361, NM_008362, NM_173369, NM_001205313, NM_001159774, NM_001164109, NM_001164050, NM_009158, NM_001164052, NM_001164051, NM_001077495, NM_010186, NM_009399, NM_001128171, NM_001164172, NM_010508, NM_001128170, NM_001037859, NM_010591, NM_010899, NM_010592, NM_001123382, NM_011355, NM_009652,…
mmu05218:Melanoma	0.0147185	NM_001113198, NM_008809, NM_001079908, NM_001079909, NM_008601, NM_029094, NM_177733, NM_010113, NM_009703, NM_207667, NM_010093, NM_001164050, NM_001164052, NM_001164051, NM_001077495, NM_013518, NM_027924, NM_010206, NM_009652, NM_001164049, NM_001165894, NM_010200, NM_001146268, NM_008840, NM_009029, NM_001029837, NM_010197, NM_001178049
mmu04010:MAPK signaling pathway	0.0153047	NM_008809, NM_001079908, NM_001163453, NM_001079909, NM_001163451, NM_001163450, NM_010113, NM_007922, NM_007578, NM_207667, NM_001252059, NM_207246, NM_178220, NM_001159774, NM_009582, NM_001083616, NM_001252202, NM_009006, NM_001252200, NM_001252201, NM_001081185, NM_001164172, NM_010206, NM_009652, NM_011299, NM_133223, NM_008914, NM_013693, NM_016791, NM_001081567, NM_010200, NM_001163774, NM…
mmu04910:Insulin signaling pathway	0.0164372	NM_022887, NM_009204, NM_138605, NM_001039086, NM_007988, NM_001039087, NM_029094, NM_007922, NM_009703, NM_001024539, NM_007619, NM_008386, NM_182997, NM_008832, NM_001159774, NM_145491, NM_001164050, NM_001167908, NM_001164052, NM_009158, NM_001164051, NM_001077495, NM_010571, NM_001033238, NM_019395, NM_173021, NM_009652, NM_010570, NM_011201, NM_001164049, NM_001081212, NM_001165894, NM_00108…
mmu04810:Regulation of actin cytoskeleton	0.0177877	NM_008809, NM_001079908, NM_001079909, NM_009954, NM_010113, NM_027144, NM_009703, NM_207667, NM_008386, NM_009502, NM_001146196, NM_009500, NM_153505, NM_001164050, NM_016802, NM_001164052, NM_001164051, NM_011370, NM_027924, NM_010576, NM_009271, NM_001025395, NM_010206, NM_133223, NM_001164049, NM_010200, NM_010833, NM_001163216, NM_001001309, NM_001163217, NM_001163215, NM_011086, NM_177710, …
mmu04930:Type II diabetes mellitus	0.0201607	NM_009204, NM_029094, NM_010570, NM_007578, NM_001252059, NM_008386, NM_013693, NM_001164049, NM_001081212, NM_001081567, NM_001252060, NM_001252061, NM_008840, NM_001159774, NM_001164050, NM_001083616, NM_028981, NM_001164052, NM_009158, NM_001164051, NM_001077495, NM_010571, NM_010546, NM_001029837
mmu05221:Acute myeloid leukemia	0.0208903	NM_029094, NM_009703, NM_213659, NM_011486, NM_213660, NM_001164050, NM_001159774, NM_001164052, NM_001164051, NM_001077495, NM_011145, NM_009652, NM_011355, NM_009331, NM_001164049, NM_001165894, NM_008840, NM_008689, NM_001029837, NM_010546, NM_009822, NM_001033324, NM_001111026, NM_001111027, NM_021485
mmu05133:Pertussis	0.0215094	NM_008390, NM_010591, NM_173864, NM_007572, NM_031252, NM_013693, NM_008361, NM_001081567, NM_007574, NM_009780, NM_008689, NM_016802, NM_010851, NM_009158, NR_045611, NM_144938, NM_001159393, NM_009778, NM_001097617, NM_001159396, NM_029926
mmu05145:Toxoplasmosis	0.0219256	NM_008348, NM_015733, NM_007575, NM_213659, NM_001243760, NM_001205314, NM_011486, NM_001243761, NM_001252658, NM_213660, NM_001205313, NM_001159774, NM_009158, NM_001252659, NM_010386, NM_010700, NM_010381, NM_009652, NM_008397, NM_010908, NM_013693, NM_001165894, NM_001081567, NM_010683, NM_008689, NM_010851, NM_008483, NM_008485, NM_008484, NM_010546, NM_001081171, NM_029926, NM_009283
mmu04024:cAMP signaling pathway	0.0236009	NM_001205336, NM_001174054, NM_001174053, NM_008727, NM_009500, NM_001164050, NM_016802, NM_001164052, NM_001083616, NM_001164051, NM_178405, NM_021332, NM_008957, NM_009652, NM_019688, NM_001204166, NM_133223, NM_001204165, NM_001164049, NM_016791, NM_001081567, NM_030721, NM_007724, NM_011448, NM_008689, NM_028981, NR_028499, NM_019582, NM_009623, NM_009624, NM_029094, NM_009622, NM_139206, NM_…
mmu04923:Regulation of lipolysis in adipocytes	0.024023	NM_138305, NM_009623, NM_009624, NM_009652, NM_029094, NM_001159537, NM_009622, NM_010570, NM_001159536, NM_008727, NM_008386, NM_001164049, NM_001081212, NM_001165894, NM_008840, NM_007473, NM_001164050, NM_001164052, NM_001164051, NM_001077495, NM_010571, NM_001029837
mmu04960:Aldosterone-regulated sodium reabsorption	0.0248185	NM_011324, NM_029094, NM_010570, NM_023449, NM_008386, NM_023055, NM_001164049, NM_011102, NM_008840, NM_001164050, NM_001164052, NM_001164051, NR_028499, NM_133690, NM_001077495, NM_178405, NM_001029837
mmu04660:T cell receptor signaling pathway	0.0274944	NM_011944, NM_029094, NM_001042557, NM_001113394, NM_001113393, NM_009500, NM_001113392, NM_001159774, NM_001164109, NM_001164050, NM_016802, NM_001164052, NM_175362, NM_001164051, NM_001077495, NM_009850, NM_001164172, NM_010591, NM_010899, NM_009652, NM_001077705, NM_010908, NM_001136073, NM_008914, NM_016791, NM_013693, NM_001164049, NM_001165894, NM_013545, NM_008840, NM_010815, NM_007746, NM…
mmu04020:Calcium signaling pathway	0.0292393	NM_001174054, NM_008809, NM_001174053, NM_008800, NM_007578, NM_001252059, NM_001112798, NM_008285, NM_011924, NM_001143834, NM_001083616, NM_173021, NM_009314, NM_008914, NM_001252060, NM_001252061, NM_028981, NM_019582, NM_001044308, NM_009109, NM_011406, NM_016745, NM_019676, NM_009623, NM_009827, NM_001163337, NM_009624, NM_001163336, NM_009622, NM_007595, NM_011102, NM_008832, NM_008712, NM_…
mmu05168:Herpes simplex infection	0.0314528	NM_001081470, NM_145226, NM_019418, NM_027835, NM_010121, NM_001159774, NM_010386, NM_001081092, NM_001109992, NM_001167988, NM_001001892, NM_001081469, NM_001081468, NM_001080748, NM_001081467, NM_001080749, NM_001081466, NM_001080746, NM_011202, NM_001081465, NM_001080747, NM_013693, NM_001081464, NM_001081567, NM_001081463, NM_001081462, NM_001244936, NM_001001176, NM_008689, NR_045611, NM_011…
mmu05142:Chagas disease (American trypanosomiasis)	0.0332561	NM_207624, NM_029094, NM_009622, NM_001113394, NM_007572, NM_008361, NM_007574, NM_001113393, NM_001113392, NM_001159774, NM_001164050, NM_009158, NM_001164052, NM_001164051, NM_001077495, NM_009778, NM_009850, NM_010301, NM_207653, NM_010591, NM_009652, NM_013693, NM_001164049, NM_001165894, NM_001081567, NM_008840, NM_008689, NM_010851, NM_010546, NM_001029837, NM_029926
mmu04520:Adherens junction	0.0346586	NM_001025395, NM_009974, NM_001079908, NM_001079909, NM_010206, NM_009331, NM_008982, NM_001077705, NM_001122680, NM_009535, NM_011201, NM_133223, NM_009502, NM_001205132, NM_001205133, NM_027893, NM_001025432, NM_029928, NM_013545, NM_016802, NM_001135657, NM_021424, NM_001163574, NM_009271, NM_009386
mmu04370:VEGF signaling pathway	0.0354982	NM_029094, NM_015733, NM_008551, NM_001024539, NM_001025257, NM_011102, NM_001164050, NM_001025250, NM_001164052, NM_001164051, NM_001077495, NM_009271, NM_001025395, NM_010899, NM_009652, NM_001136073, NM_133223, NM_008914, NM_001164049, NM_001165894, NM_001110267, NM_009505, NM_001110268, NM_008840, NM_001024137, NM_001110266, NM_001029837
mmu05164:Influenza A	0.0397266	NM_011944, NM_145226, NM_015733, NM_021384, NM_029094, NM_001042557, NM_007575, NM_001243760, NM_001205314, NM_008361, NM_027835, NM_001243761, NM_001081454, NM_001025432, NM_001007462, NM_001205313, NM_010121, NM_001164050, NM_001159774, NM_009158, NM_001164052, NM_001164051, NM_010386, NM_001077495, NM_001164477, NM_019402, NM_015775, NM_001164172, NM_010381, NM_010508, NM_010591, NM_011046, NM…
mmu04925:Aldosterone synthesis and secretion	0.0405665	NM_001174054, NM_010301, NM_138305, NM_001174053, NM_009623, NM_009624, NM_001159537, NM_009622, NM_001159536, NM_008727, NM_007595, NM_010608, NM_001205082, NM_001252658, NM_011102, NM_177343, NM_144915, NM_178661, NM_001083616, NM_028981, NM_001252659, NM_019582, NM_001044308, NM_016741, NM_198114, NM_010700
mmu05150:Staphylococcus aureus infection	0.0459279	NM_010381, NM_013459, NM_173864, NM_010775, NM_010767, NM_007572, NM_009780, NM_007574, NM_001003893, NM_144938, NM_010386, NM_001097617, NM_009778, NM_010186

## Sheet: mmu-miR-125b-5p KEGG
KEGG Pathway	P-Value	Genes
mmu04974:Protein digestion and absorption	8.6864e-12	NM_015734, NM_025350, NM_001102607, NM_007741, NM_007743, NM_007742, NM_001112798, NM_007737, NM_031163, NM_007738, NM_007734, NM_007735, NM_133690, NM_025685, NM_001113515, NM_027770, NM_001109991, NM_026763, NM_009928, NM_009929, NM_009926, NM_001243008, NM_148946, NM_001243009, NM_053185, NM_007732, NM_027174, NM_007731, NM_001167923, NM_016919, NM_007729, NR_028499, NM_009936, NM_011406, NM_0…
mmu04512:ECM-receptor interaction	1.24408e-09	NM_015734, NM_011580, NM_016780, NM_001102607, NM_007743, NM_007742, NM_031163, NM_007737, NM_177839, NM_007734, NM_007735, NM_025685, NM_001113515, NM_008305, NM_027770, NM_026763, NM_009926, NM_022030, NM_001243008, NM_001243009, NM_053185, NM_001167923, NM_016919, NM_010683, NM_007729, NM_008483, NM_008484, NM_009933, NM_001081171, NM_009932, NM_021604, NM_009930
mmu04510:Focal adhesion	3.06802e-07	NM_008809, NM_011580, NM_009954, NM_010113, NM_009502, NM_009500, NM_031163, NM_177839, NM_027924, NM_025685, NM_026763, NM_022321, NM_009652, NM_001243008, NM_001243009, NM_053185, NM_133223, NM_001081567, NM_007632, NM_016919, NM_007729, NM_008483, NM_008484, NM_009933, NM_015734, NM_016780, NM_001039086, NM_001081307, NM_001039087, NM_029094, NM_001102607, NM_007743, NM_007742, NM_001162500, N…
mmu04151:PI3K-Akt signaling pathway	1.23738e-05	NM_008809, NM_001079908, NM_011580, NM_001079909, NM_010113, NM_008386, NM_031163, NM_177839, NM_001159774, NM_001190830, NM_001163415, NM_027924, NM_025685, NM_001013365, NM_010206, NM_026763, NM_138719, NM_009652, NM_010570, NM_001243008, NM_001243009, NM_053185, NM_010203, NM_011305, NM_010200, NM_007632, NM_016919, NM_008689, NM_007729, NM_008483, NM_008484, NM_009844, NM_009933, NM_001163216…
mmu05146:Amoebiasis	1.26512e-05	NM_015734, NM_029094, NM_009622, NM_007743, NM_007742, NM_009502, NM_008361, NM_008362, NM_011102, NM_031163, NM_007737, NM_007734, NM_007735, NM_025685, NM_001113515, NM_010301, NM_027770, NM_001123382, NM_009926, NM_053185, NM_013693, NM_016919, NM_010683, NM_007729, NM_008689, NM_008483, NM_008484, NM_001081171, NM_009932, NM_009930
mmu05200:Pathways in cancer	0.000213421	NM_008809, NM_001079908, NM_001079909, NM_001081001, NM_177733, NM_010113, NM_009107, NM_009703, NM_007488, NM_007619, NM_207246, NM_010431, NM_001003912, NM_001159774, NM_001159598, NM_001159731, NM_010206, NM_138719, NM_008957, NM_011355, NM_009652, NM_053185, NM_010203, NM_133223, NM_011305, NM_001081567, NM_010200, NM_011719, NM_008689, NM_010137, NM_008483, NM_008964, NM_009029, NM_008484, N…
mmu04920:Adipocytokine signaling pathway	0.000378292	NM_001033161, NM_009107, NM_008904, NM_001033599, NM_144823, NM_001033597, NM_213659, NM_001033598, NR_027710, NM_011486, NM_213660, NM_001159774, NM_009158, NM_030141, NM_011609, NM_010571, NM_001159731, NM_009652, NM_010570, NM_011305, NM_011610, NM_013693, NM_001165894, NM_001081567, NM_001081212, NM_008689, NM_010546, NM_001039114
mmu04911:Insulin secretion	0.00119499	NM_001174054, NM_001174053, NM_009623, NM_009827, NM_009624, NM_009622, NM_008119, NM_007595, NM_008386, NM_011102, NM_001256383, NM_001256382, NM_133690, NM_175130, NM_001110796, NM_010301, NM_138305, NM_053271, NM_001159537, NM_019688, NM_001159536, NM_001204166, NM_001204165, NM_032397, NM_011995, NM_194057, NR_028499, NM_019582
mmu05231:Choline metabolism in cancer	0.00135272	NM_022887, NM_008809, NM_029094, NM_010113, NM_021284, NM_010431, NM_011102, NM_023557, NM_009158, NM_199011, NM_009058, NM_027924, NM_013672, NM_010591, NM_009652, NM_133223, NM_011396, NM_001165894, NM_001081567, NM_001146268, NM_008866, NM_001024137, NM_019723, NM_001145834, NM_001145835, NM_001145836, NM_021485
mmu05222:Small cell lung cancer	0.00237155	NM_177733, NM_009652, NM_029094, NM_015733, NM_009107, NM_053185, NM_009424, NM_011305, NM_001165894, NM_010683, NM_001159774, NM_008689, NM_007734, NM_007735, NM_008483, NM_009029, NM_008484, NM_009932, NM_010546, NM_001081171, NM_001159731
mmu05212:Pancreatic cancer	0.00307614	NM_001081001, NM_015733, NM_177733, NM_009652, NM_029094, NM_021284, NM_010113, NM_009703, NM_213659, NM_133223, NM_011486, NM_001081567, NM_001165894, NM_213660, NM_001159774, NM_008689, NM_009158, NM_001145834, NM_001145835, NM_009029, NM_001145836, NM_009765, NM_009058, NM_010546
mmu04611:Platelet activation	0.00324491	NM_010196, NM_015734, NM_016780, NM_001130150, NM_009623, NM_009624, NM_029094, NM_009622, NM_007743, NM_007742, NM_031163, NM_007737, NM_153795, NM_001130152, NM_001130151, NM_025685, NM_001113515, NM_001130153, NM_027770, NM_138305, NM_009926, NM_009652, NM_001159537, NM_001159536, NM_013871, NM_001165894, NM_016919, NM_009287, NM_001024137, NM_007729, NM_001111048, NM_008488, NM_009930
mmu04931:Insulin resistance	0.00388239	NM_029094, NM_008904, NM_213659, NM_008386, NR_027710, NM_011486, NM_138748, NM_213660, NM_001159774, NM_001167908, NM_009158, NM_011989, NM_011609, NM_009097, NM_009652, NM_010570, NM_011299, NM_133249, NM_011201, NM_013693, NM_001165894, NM_001081567, NM_001081212, NM_011480, NM_008689, NM_010546, NM_021485
mmu05133:Pertussis	0.00411695	NM_008390, NM_010591, NM_173864, NM_013871, NM_009424, NM_007572, NM_031252, NM_013693, NM_008361, NM_001081567, NM_007574, NM_008689, NM_009158, NR_045611, NM_144938, NM_001159393, NM_009778, NM_001097617, NM_001159396, NM_029926
mmu04010:MAPK signaling pathway	0.00563788	NM_008809, NM_001079908, NM_001163453, NM_001079909, NM_001163451, NM_001163450, NM_010113, NM_007578, NM_001252059, NM_207246, NM_178220, NM_001159774, NM_009582, NM_001252202, NM_001252200, NM_001252201, NM_001164172, NM_010206, NM_009652, NM_013871, NM_011299, NM_010203, NM_008914, NM_133223, NM_013693, NM_016791, NM_001081567, NM_010200, NM_001252060, NM_001252061, NM_008689, NM_177231, NM_01…
mmu04722:Neurotrophin signaling pathway	0.00606217	NM_001174054, NM_011944, NM_001174053, NM_001039086, NM_001039087, NM_029094, NM_021284, NM_011363, NM_001042557, NM_008551, NM_008746, NM_007595, NM_009424, NM_019791, NM_001113553, NM_001271599, NM_001159774, NM_009158, NM_019972, NM_009097, NM_001164172, NM_010591, NM_009652, NM_010570, NM_013871, NM_011299, NM_001165894, NM_001081567, NM_054050, NM_172161, NM_008689, NM_001081459, NM_010546, …
mmu04662:B cell receptor signaling pathway	0.00620759	NM_010591, NM_010899, NM_009845, NM_009652, NM_029094, NM_021284, NM_001077705, NM_001136073, NM_008914, NM_133223, NM_207246, NM_016791, NM_009500, NM_001165894, NM_001166493, NM_013545, NM_001159774, NM_001164109, NM_008689, NM_009844, NM_010546, NM_001043317
mmu04022:cGMP-PKG signaling pathway	0.00689366	NM_001081470, NM_133665, NM_008727, NM_013622, NM_008386, NM_001112798, NM_001033713, NM_008578, NM_010571, NM_001045484, NM_009652, NM_010570, NM_148946, NM_001081469, NM_001081468, NM_001081467, NM_001080748, NM_001081466, NM_008914, NM_001136073, NM_001080749, NM_001081465, NM_001080746, NM_016791, NM_001081464, NM_001080747, NM_001081463, NM_001081212, NM_001081462, NM_001244936, NR_028499, N…
mmu04976:Bile secretion	0.00706655	NM_138305, NM_009623, NM_009624, NM_001159537, NM_009622, NM_031884, NM_001159536, NM_019810, NM_011305, NM_001205082, NM_026180, NM_145932, NM_001252658, NM_007472, NM_178772, NM_001252659, NR_028499, NM_133690, NM_016741, NM_010700
mmu04380:Osteoclast differentiation	0.00879025	NM_011944, NM_016780, NM_029094, NM_001042557, NM_001128169, NM_009424, NM_008361, NM_008362, NM_173369, NM_001164109, NM_001159774, NM_009158, NM_011609, NM_009399, NM_001128171, NM_001164172, NM_001128170, NM_001037859, NM_010591, NM_010899, NM_001123382, NM_009652, NM_011355, NM_013871, NM_008914, NM_001136073, NM_016791, NM_013693, NM_001165894, NM_001081567, NM_008689, NM_010876, NM_010546
mmu05145:Toxoplasmosis	0.0110389	NM_008348, NM_015733, NM_007575, NM_213659, NM_009424, NM_001243760, NM_011486, NM_001243761, NM_001252658, NM_213660, NM_001159774, NM_009158, NM_001252659, NM_010386, NM_011609, NM_010700, NM_009652, NM_013871, NM_013693, NM_001165894, NM_001081567, NM_010683, NM_008689, NM_008483, NM_008484, NM_010546, NM_001081171, NM_029926
mmu05205:Proteoglycans in cancer	0.0115442	NM_001174054, NM_001079908, NM_011580, NM_016780, NM_001079909, NM_001130150, NM_001174053, NM_001081307, NM_029094, NM_021284, NM_009703, NM_007743, NM_213659, NM_007742, NM_007595, NM_007619, NM_010431, NM_011486, NM_178655, NM_011102, NM_213660, NM_176996, NM_008610, NM_001130152, NM_001130151, NM_001033238, NM_001130153, NM_008305, NM_010206, NM_016696, NM_008957, NM_009652, NM_001077705, NM_…
mmu04020:Calcium signaling pathway	0.0133222	NM_001174054, NM_008809, NM_019676, NM_001174053, NM_009623, NM_009624, NM_001163337, NM_009827, NM_001163336, NM_009622, NM_008800, NM_007578, NM_007595, NM_001252059, NM_008285, NM_001112798, NM_011924, NM_011102, NM_001143834, NM_008712, NM_001081414, NM_010301, NM_138305, NM_009630, NM_001110140, NM_001159537, NM_033321, NM_001159536, NM_148946, NM_008914, NM_009722, NM_001146268, NM_00125264…
mmu04015:Rap1 signaling pathway	0.013624	NM_001205336, NM_019695, NM_008809, NM_011580, NM_001079908, NM_001079909, NM_009954, NM_010113, NM_008386, NM_207246, NM_027924, NM_015823, NM_010206, NM_009652, NM_019688, NM_013871, NM_001204166, NM_133223, NM_010203, NM_001204165, NM_010200, NM_001163216, NM_001163217, NM_001163215, NM_016780, NM_009623, NM_001039086, NM_009624, NM_001039087, NM_029094, NM_021284, NM_009622, NM_139206, NM_001…
mmu05219:Bladder cancer	0.0143633	NM_011580, NM_177733, NM_021284, NM_010113, NM_009703, NM_001205270, NM_008610, NM_008010, NM_009029, NM_029653, NM_001163216, NM_001163217, NM_001163215, NM_138302
mmu04660:T cell receptor signaling pathway	0.0158031	NM_011944, NM_029094, NM_021284, NM_001042557, NM_001113394, NM_009500, NM_001113393, NM_001113392, NM_001164109, NM_001159774, NM_001164172, NM_010591, NM_010899, NM_009652, NM_001077705, NM_013871, NM_008914, NM_001136073, NM_016791, NM_013693, NM_001165894, NM_013545, NM_010815, NM_007746, NM_008689, NM_172858, NM_010546
mmu05223:Non-small cell lung cancer	0.0164701	NM_029094, NM_177733, NM_009652, NM_015733, NM_021284, NM_010113, NM_009107, NM_009703, NM_011305, NM_007439, NM_001165894, NM_011102, NM_009029, NM_001159731
mmu04925:Aldosterone synthesis and secretion	0.0166494	NM_001174054, NM_010301, NM_138305, NM_001174053, NM_009623, NM_009624, NM_001159537, NM_009622, NM_001159536, NM_008727, NM_007595, NM_010608, NM_001205082, NM_001252658, NM_011102, NM_144915, NM_001252659, NM_019582, NM_001044308, NM_016741, NM_001033229, NM_198114, NM_010700
mmu04973:Carbohydrate digestion and absorption	0.016765	NM_001171003, NM_029094, NM_031872, NM_009652, NR_028499, NM_001160150, NM_133690, NM_001160151, NM_019810, NM_001160152, NM_001165894
mmu04012:ErbB signaling pathway	0.0183902	NM_011944, NM_001164172, NM_001174054, NM_010591, NM_001174053, NM_009652, NM_029094, NM_021284, NM_010113, NM_001042557, NM_009703, NM_007619, NM_007595, NM_001081567, NM_001165894, NM_011102, NM_007950, NM_009158, NM_172858, NM_001136104, NM_009595, NM_001033238, NM_021485
mmu04923:Regulation of lipolysis in adipocytes	0.0186912	NM_138305, NM_007473, NM_009623, NM_009624, NM_029094, NM_009652, NM_001159537, NM_010570, NM_009622, NM_001159536, NM_008727, NM_010571, NM_008386, NM_001081212, NM_001165894
mmu05142:Chagas disease (American trypanosomiasis)	0.0189537	NM_010301, NM_010591, NM_009652, NM_029094, NM_009622, NM_013871, NM_001113394, NM_009424, NM_007572, NM_013693, NM_008361, NM_001113393, NM_001165894, NM_007574, NM_001081567, NM_001113392, NM_001159774, NM_008689, NM_009158, NM_011609, NM_009778, NM_010546, NM_029926
mmu05169:Epstein-Barr virus infection	0.0200651	NM_011944, NM_008947, NM_008948, NM_029094, NM_001033161, NM_001042557, NM_213659, NM_009424, NM_011486, NM_025550, NM_213660, NM_001159774, NM_001190830, NM_009158, NM_001166402, NR_046286, NM_009397, NM_001164172, NM_010591, NM_009652, NM_013871, NM_001165894, NM_001081567, NM_008689, NR_045611, NM_010395, NM_009029, NM_009844, NM_010589, NM_010397, NM_010399, NM_010546
mmu04150:mTOR signaling pathway	0.0237881	NM_022887, NM_029094, NM_009652, NM_010570, NM_011299, NM_008386, NM_013693, NM_001165894, NM_011102, NM_001159774, NM_001252464, NM_001252465, NM_010546, NM_009097, NM_001252463, NM_019988, NM_021485
mmu05166:HTLV-I infection	0.0238652	NM_008809, NM_175300, NM_177733, NM_001271501, NM_001271500, NM_011131, NR_073192, NR_073191, NM_001159774, NM_001190830, NM_010386, NM_009652, NM_011355, NM_001136073, NM_008914, NM_020004, NM_013693, NM_016791, NM_011719, NM_010836, NM_007632, NM_008689, NM_010395, NM_009029, NM_010397, NM_001004062, NM_010399, NM_011548, NM_001038010, NM_009623, NM_009624, NM_029094, NM_021284, NM_009622, NM_1…
mmu00310:Lysine degradation	0.0249074	NM_001081383, NM_028576, NM_009656, NM_146177, NM_145830, NM_001012518, NM_011961, NM_001109687, NM_008739, NM_001109686, NM_172545, NM_178029, NM_011514, NM_001142916, NM_001115018, NM_001033276
mmu04014:Ras signaling pathway	0.0324039	NM_008809, NM_001079908, NM_001079909, NM_010113, NM_008386, NM_207246, NM_001159774, NM_133914, NM_027924, NM_010206, NM_138719, NM_009652, NM_018789, NM_010203, NM_133223, NM_001081567, NM_010200, NM_008689, NM_016915, NM_001136104, NM_009595, NM_001163216, NM_001163217, NM_001163215, NM_029094, NM_021284, NM_011102, NM_001166493, NM_001038642, NM_009158, NM_009058, NM_011809, NM_011808, NM_001…
mmu00760:Nicotinate and nicotinamide metabolism	0.0349372	NM_001164365, NM_001164363, NM_027588, NR_028353, NM_001008419, NM_023631, NM_008710, NM_172607, NM_011851, NM_029810, NM_009676
mmu04723:Retrograde endocannabinoid signaling	0.0372027	NM_138305, NM_010173, NM_009623, NM_138719, NM_009624, NM_001159537, NM_009622, NM_025341, NM_001159536, NM_013871, NM_182993, NM_010250, NM_007578, NM_001252059, NM_001081567, NM_011102, NM_001252060, NM_001143834, NM_144915, NM_001252061, NR_073186, NM_009158, NM_019582, NM_001081414, NM_198114
mmu04914:Progesterone-mediated oocyte maturation	0.0379881	NM_138305, NM_009623, NM_175300, NM_009624, NM_009652, NM_029094, NM_001159537, NM_021284, NM_009622, NM_001159536, NM_009703, NM_013871, NM_011299, NM_008386, NM_001081567, NM_001165894, NM_027985, NM_009158, NM_009097
mmu04024:cAMP signaling pathway	0.0382659	NM_001174054, NM_001205336, NM_001174053, NM_009623, NM_009624, NM_029094, NM_009622, NM_139206, NM_008727, NM_007595, NM_009500, NM_001164109, NM_009158, NM_133690, NM_001081141, NM_138305, NM_009630, NM_010591, NM_008957, NM_001159537, NM_009652, NM_001159536, NM_019688, NM_133223, NM_001204166, NM_001204165, NM_016791, NM_030721, NM_001165894, NM_001081567, NM_011448, NM_007724, NM_201607, NM_…
mmu05221:Acute myeloid leukemia	0.0396364	NM_009652, NM_011355, NM_029094, NM_021284, NM_009703, NM_213659, NM_011486, NM_001165894, NM_213660, NM_001159774, NM_008689, NM_010546, NM_009822, NM_001033324, NM_001111026, NM_001111027, NM_021485
mmu04360:Axon guidance	0.0401595	NM_011348, NM_001242411, NM_021284, NM_008881, NM_008883, NM_011349, NM_001146351, NM_001126047, NM_011350, NM_001113481, NM_001130456, NM_010899, NM_007939, NM_007680, NM_001136073, NM_133223, NM_008914, NM_009472, NM_010141, NM_001081037, NM_001111314, NM_172858, NM_010717, NM_013662, NM_172775
mmu05230:Central carbon metabolism in cancer	0.0408345	NM_008809, NM_001079908, NM_001079909, NM_010206, NM_029094, NM_009652, NM_021284, NM_001163430, NM_008826, NM_008746, NM_010431, NM_008062, NM_001165894, NM_001205270, NM_001146268, NM_008010, NM_001163216, NM_001163217, NM_177003, NM_181586, NM_001163215
mmu05215:Prostate cancer	0.0413408	NM_011832, NM_008809, NM_001079908, NM_001079909, NM_010206, NM_177733, NM_009652, NM_029094, NM_015733, NM_021284, NM_010113, NM_009703, NM_008386, NM_001165894, NM_001146268, NM_001159774, NM_008689, NM_009029, NM_010546, NM_027924
mmu04144:Endocytosis	0.0421935	NM_001205336, NM_019695, NM_028534, NM_027180, NM_001080813, NM_007619, NM_001177710, NM_001252658, NM_029423, NM_001112699, NM_178220, NM_001252659, NM_001038627, NM_001177709, NM_028018, NM_178119, NM_001162869, NM_001162868, NM_145760, NM_177231, NM_001003908, NM_010395, NM_010397, NM_001163216, NM_010399, NM_001163217, NM_001112700, NM_001163215, NM_133838, NM_139153, NM_139206, NM_029438, NM…
mmu04910:Insulin signaling pathway	0.0473348	NM_022887, NM_138605, NM_001039086, NM_001039087, NM_029094, NM_021284, NM_009703, NM_008904, NM_007619, NM_008386, NR_027710, NM_001159774, NM_001167908, NM_009158, NM_010571, NM_001033238, NM_019395, NM_009652, NM_010570, NM_011201, NM_001165894, NM_001081567, NM_001081212, NM_011480, NM_054050, NM_010546, NM_021485

## Sheet: mmu-miR-199a-5p KEGG
KEGG Pathway	P-Value	Genes
mmu04510:Focal adhesion	0.00221874	NM_008809, NM_009794, NM_139300, NM_001081307, NM_010513, NM_001102607, NM_172927, NM_001024539, NM_007743, NM_031163, NM_177839, NM_001081242, NM_011708, NM_009158, NM_007735, NM_001033254, NM_011245, NM_010578, NM_009271, NM_027770, NM_001025395, NM_175441, NM_001135559, NM_008402, NM_001003817, NM_001081567, NM_001167923, NM_172739, NM_010681, NM_001146268, NM_001145854, NM_199022, NM_013565, …
mmu04974:Protein digestion and absorption	0.00248961	NM_001159543, NM_021291, NM_027770, NM_025350, NM_001102607, NM_172927, NM_010074, NM_001199016, NM_007741, NM_001199015, NM_007743, NM_001112798, NM_001167923, NM_007925, NM_031163, NM_007735, NM_008585, NM_019775, NM_144900, NM_011406, NM_001081060, NM_009930
mmu04512:ECM-receptor interaction	0.00248961	NM_008305, NM_027770, NM_001102607, NM_172927, NM_007743, NM_008402, NM_001167923, NM_031163, NM_177839, NM_010681, NM_011708, NM_007735, NM_013565, NM_008484, NM_001081171, NM_010578, NM_009930, NM_010017
mmu04151:PI3K-Akt signaling pathway	0.00267936	NM_008809, NM_031376, NM_001122594, NM_175935, NM_031163, NM_177839, NM_001253806, NM_001253805, NM_001112697, NM_001163269, NM_013530, NM_001163268, NM_011169, NM_010578, NM_007918, NM_011305, NM_001135559, NM_008402, NM_001253807, NM_023314, NM_010937, NM_008689, NM_010139, NM_008484, NM_011740, NM_010312, NM_007698, NM_010513, NM_001102607, NM_015733, NM_172927, NM_178654, NM_007743, NM_030678…
mmu05152:Tuberculosis	0.00326271	NM_008625, NM_008348, NM_015733, NM_001042558, NM_007575, NM_020011, NM_001243760, NM_001243761, NM_011266, NM_009158, NM_011518, NM_009684, NM_008405, NM_008404, NM_009271, NM_007527, NM_010186, NM_010389, NM_001025395, NM_001008706, NM_001198977, NM_172833, NM_001172561, NM_203280, NM_001081567, NM_018794, NM_010684, NM_008867, NM_009884, NM_001025589, NM_008689, NM_008206, NM_010378, NM_013807…
mmu04020:Calcium signaling pathway	0.00444113	NM_008809, NM_009793, NM_007698, NM_139300, NM_007419, NM_020011, NM_177236, NM_001112798, NM_080553, NM_008172, NM_001112697, NM_001163691, NM_011694, NM_199446, NM_080435, NM_021415, NM_001008706, NM_001159582, NM_001172561, NM_175441, NM_133202, NM_203280, NM_001003817, NM_008874, NM_018766, NM_001036684, NM_009723, NM_001146268, NM_007579, NM_010153, NM_001042528, NM_008137, NM_001044308, NM_…
mmu04970:Salivary secretion	0.0114288	NM_022413, NM_001008706, NM_007419, NM_008926, NM_177236, NM_001253892, NM_008874, NM_001036684, NM_009723, NM_080553, NM_009701, NM_009194, NM_080435, NM_144900, NM_009207, NM_080420
mmu04710:Circadian rhythm	0.0128262	NM_011498, NM_001271347, NM_013767, NM_001271348, NM_001271349, NM_001271768, NM_008719, NM_146095, NM_134015, NM_011066, NM_001043354, NM_024469, NM_001170555, NM_145401, NM_001170556
mmu05416:Viral myocarditis	0.0140647	NM_001164171, NM_015733, NM_007642, NM_011892, NM_177923, NM_008206, NM_010378, NM_009595, NM_001136104, NM_010856, NM_007808, NM_008405, NM_008404, NM_007868, NM_010017, NM_010389
mmu04672:Intestinal immune network for IgA production	0.0220692	NM_009913, NM_011082, NM_001012477, NM_023517, NM_008206, NM_021349, NM_010378, NM_007642, NM_001166625, NM_001159505, NM_010389
mmu04360:Axon guidance	0.0225236	NM_199239, NM_013660, NM_199238, NM_001012477, NM_019867, NM_172537, NM_008881, NM_001163491, NM_001163490, NM_013659, NM_009152, NM_199240, NM_001033254, NM_199241, NM_013658, NM_011350, NM_010578, NM_001168346, NM_007909, NM_001163489, NM_011352, NM_007831, NM_007937, NM_001243072, NM_001243073, NM_010937, NM_008744, NM_001111314, NM_001145854, NM_010139
mmu05222:Small cell lung cancer	0.0226842	NM_015733, NM_009107, NM_001042558, NM_011305, NM_008402, NM_010681, NM_009875, NM_008689, NM_007735, NM_013565, NM_008484, NM_007808, NM_001081171, NM_009684, NM_010578
mmu04611:Platelet activation	0.0259101	NM_001025395, NM_027770, NM_001198977, NM_139300, NM_008926, NM_175441, NM_001039079, NM_145378, NM_007743, NM_008860, NM_008874, NM_172739, NM_031163, NM_080553, NM_001081242, NM_011708, NM_011518, NM_153795, NM_080435, NM_010578, NM_009930, NM_009271
mmu04012:ErbB signaling pathway	0.0294572	NM_001161844, NM_001025395, NM_007918, NM_001024539, NM_011489, NM_001135559, NM_001003817, NM_001081567, NM_010937, NM_001113563, NM_010153, NM_009875, NM_009158, NM_001145854, NM_023224, NM_199022, NM_001033254, NM_009595, NM_001136104, NM_009271
mmu04910:Insulin signaling pathway	0.0460469	NM_009204, NM_001161844, NM_007918, NM_001008706, NM_007988, NM_001039079, NM_001024539, NM_175935, NM_030678, NM_001135559, NM_001081567, NM_008860, NM_023314, NM_010937, NM_001122739, NM_011480, NM_053075, NM_009158, NM_023224, NM_199446, NM_199022, NM_145401, NM_001170555, NM_010567, NM_001170556
mmu05134:Legionellosis	0.0473253	NM_153516, NM_008689, NM_010870, NM_015733, NM_010871, NM_001042558, NM_007808, NM_008405, NM_009684, NM_008404, NM_021545

## Sheet: mmu-miR-292a-5p KEGG
KEGG Pathway	P-Value	Genes
mmu04921:Oxytocin signaling pathway	0.000214696	NM_009793, NM_001110846, NM_001110845, NM_001110844, NM_001110843, NM_011102, NM_011101, NM_177652, NM_008855, NM_008427, NM_029834, NM_023868, NM_007908, NM_009784, NM_007405, NM_001267593, NM_010603, NM_001033382, NM_007393, NM_144817, NM_018883, NM_001267711, NM_001267710, NM_009109, NM_001033322
mmu04530:Tight junction	0.00489021	NM_001083321, NM_175260, NM_001029850, NM_001252532, NM_001039079, NM_022410, NM_013769, NM_001083320, NM_008860, NM_007393, NM_009870, NM_028392, NM_172696, NM_001099635, NM_010367, NM_007704, NM_145438
mmu04919:Thyroid hormone signaling pathway	0.00934124	NM_007522, NM_001038010, NM_001080118, NM_011647, NM_019739, NM_013415, NM_020004, NM_007393, NM_011102, NM_011101, NM_019588, NM_134027, NM_008855, NM_008714, NM_013634
mmu04510:Focal adhesion	0.0157308	NM_007522, NM_001033420, NM_010228, NM_001102607, NM_001024539, NM_001025257, NM_001003817, NM_020606, NM_001135559, NM_007393, NM_009505, NM_011102, NM_011101, NM_016919, NM_001025250, NM_001081242, NM_008855, NM_029834, NM_001081171
mmu04152:AMPK signaling pathway	0.0208845	NM_001271760, NM_001271761, NM_001127330, NM_008997, NM_024450, NM_011647, NM_019739, NM_133904, NM_028994, NM_018883, NM_028392, NM_001267711, NM_172144, NM_001267710, NM_001271759, NM_013461, NM_011146, NM_001161362, NM_007908
mmu04020:Calcium signaling pathway	0.021947	NM_001271760, NM_001271761, NM_009630, NM_009793, NM_001003817, NM_011924, NM_011102, NM_016976, NM_011101, NM_177652, NM_019588, NM_008855, NM_001177657, NM_001163691, NM_001271759, NM_013461, NM_001177656, NM_009109, NM_021415, NM_001114333, NM_008169, NM_023868
mmu04360:Axon guidance	0.0219927	NM_007688, NM_013661, NM_019867, NM_175750, NM_008881, NM_001243072, NM_007485, NM_001243073, NM_010141, NM_001111314, NM_013659, NM_080448, NM_010143, NM_009152, NM_008478
mmu04713:Circadian entrainment	0.0239244	NM_011102, NM_011101, NM_177652, NM_007405, NM_008855, NM_001177657, NM_001163691, NM_009109, NM_001177656, NM_021415, NM_001033322, NM_023868, NM_008169
mmu05223:Non-small cell lung cancer	0.03149	NM_007522, NM_011102, NM_011101, NM_009870, NM_008855, NM_001135559, NM_001003817
mmu04142:Lysosome	0.0357517	NM_026174, NM_009906, NM_001017959, NM_001271599, NM_007379, NM_007798, NM_010515, NM_033521, NM_019972, NM_001004164, NM_028758, NM_001110300, NM_009678
mmu00770:Pantothenate and CoA biosynthesis	0.0392844	NM_007532, NM_176831, NM_001024468, NM_001114339, NM_023792, NM_172990
mmu04970:Salivary secretion	0.0458224	NM_001271760, NM_011102, NM_011101, NM_177652, NM_001271761, NM_007405, NM_008855, NM_001271759, NM_013461, NM_013415, NM_001033322

## Sheet: mmu-miR-376b-3p KEGG
KEGG Pathway	P-Value	Genes
mmu05031:Amphetamine addiction	0.0429803	NM_009793, NM_008170, NM_016886

## Sheet: mmu-miR-455-5p KEGG
KEGG Pathway	P-Value	Genes
mmu05330:Allograft rejection	7.44379e-11	NM_010390, NM_010380, NM_008352, NM_011616, NM_010394, NM_001025208, NM_023124, NM_008204, NM_001198560, NM_010395, NM_010397, NM_207648, NM_010398, NM_013819, NR_046286, NM_010399, NM_008199
mmu05169:Epstein-Barr virus infection	1.86097e-10	NM_010390, NM_011944, NM_010394, NM_001042557, NM_011701, NM_023124, NM_001003918, NM_008204, NM_001166402, NR_046286, NM_013819, NM_009397, NM_008199, NM_001164172, NM_011161, NM_010380, NM_010591, NM_016700, NM_007758, NM_001025208, NM_010395, NM_001198560, NM_207648, NM_010397, NM_010398, NM_010399
mmu04940:Type I diabetes mellitus	3.79846e-09	NM_010390, NM_010380, NM_008352, NM_010394, NM_001025208, NM_023124, NM_008204, NM_001198560, NM_010395, NM_010397, NM_207648, NM_010398, NR_046286, NM_010399, NM_013819, NM_008199
mmu04514:Cell adhesion molecules (CAMs)	4.39649e-09	NM_001113208, NM_010390, NM_010380, NM_001160317, NM_001160316, NM_011616, NM_010394, NM_013591, NM_001160318, NM_182716, NM_001025208, NM_023124, NM_008204, NM_023844, NM_001198560, NM_010395, NM_010397, NM_207648, NM_010398, NM_013819, NM_010399, NM_198862, NR_046286, NM_008199, NM_001001309, NM_010576
mmu05332:Graft-versus-host disease	4.80015e-09	NM_010390, NM_010380, NM_010394, NM_001025208, NM_023124, NM_008204, NM_010395, NM_001198560, NM_010397, NM_207648, NM_010398, NR_046286, NM_013819, NM_010399, NM_008199
mmu05320:Autoimmune thyroid disease	2.16956e-08	NM_010390, NM_010380, NM_011616, NM_010394, NM_001025208, NM_023124, NM_008204, NM_001198560, NM_010395, NM_010397, NM_207648, NM_010398, NR_046286, NM_010399, NM_013819, NM_008199
mmu05416:Viral myocarditis	8.23174e-08	NM_010390, NM_010380, NM_011616, NM_010394, NM_001025208, NM_023124, NM_008204, NM_001198560, NM_010395, NM_010397, NM_207648, NM_010398, NR_046286, NM_010399, NM_013819, NM_008199
mmu04612:Antigen processing and presentation	9.82447e-07	NM_010390, NM_010380, NM_010394, NM_001025208, NM_023124, NM_008204, NM_010395, NM_001198560, NM_010397, NM_207648, NM_010398, NR_046286, NM_013819, NM_010399, NM_008199
mmu05168:Herpes simplex infection	1.35472e-06	NM_010390, NM_010508, NM_010380, NM_010591, NM_008352, NM_010394, NM_016700, NM_001025208, NM_174989, NM_023124, NM_001003918, NM_008204, NM_001198560, NM_010395, NM_010397, NM_207648, NM_026275, NM_010398, NM_013819, NM_010399, NR_046286, NM_008199
mmu04145:Phagosome	7.12267e-06	NM_010390, NM_010380, NM_016685, NM_010394, NM_008244, NM_008396, NM_001025208, NM_001159328, NM_023124, NM_008204, NM_023134, NM_001198560, NM_010395, NM_010397, NM_207648, NM_010398, NM_013819, NM_010399, NR_046286, NM_008199
mmu04144:Endocytosis	0.000117328	NM_010390, NM_010380, NM_010394, NM_001008232, NM_010513, NM_008244, NM_001025208, NM_080557, NM_001159328, NM_023124, NM_178220, NM_008204, NM_177231, NM_030081, NM_001198560, NM_010395, NM_010397, NM_207648, NM_010398, NM_013819, NM_010399, NR_046286, NM_008199
mmu05203:Viral carcinogenesis	0.000831442	NM_010390, NM_010380, NM_010591, NM_010394, NM_008281, NM_001025208, NM_023124, NM_001110252, NM_001003918, NM_008204, NM_001198560, NM_010395, NM_010397, NM_207648, NM_010398, NM_013819, NR_046286, NM_010399, NM_008199
mmu04723:Retrograde endocannabinoid signaling	0.00124229	NM_001177556, NM_011161, NM_001177557, NM_016700, NM_025278, NM_019923, NM_008071, NM_010315, NM_001177558, NM_001177559, NM_001038637, NM_011101, NM_008855, NM_001038701, NM_010586, NM_001177560, NM_001114333, NM_001012765
mmu04912:GnRH signaling pathway	0.00178984	NM_001164172, NM_011944, NM_011161, NM_011101, NM_010591, NM_008855, NM_016700, NM_001042557, NM_008610, NM_010586, NM_001012765, NM_019923
mmu04510:Focal adhesion	0.0024644	NM_010591, NM_016685, NM_010513, NM_016700, NM_001163815, NM_001243008, NM_008396, NM_176922, NM_011101, NM_008480, NM_008855, NM_011708, NM_011691, NM_001163816, NM_001001309, NM_010576
mmu04724:Glutamatergic synapse	0.00267595	NM_001177556, NM_001177557, NM_173372, NM_025278, NM_019923, NM_010315, NM_001177558, NM_001177559, NM_001038637, NM_011101, NM_008855, NM_001077514, NM_010586, NM_001077515, NM_001177560, NM_001114333, NM_001012765, NM_001081097
mmu04512:ECM-receptor interaction	0.00717222	NM_016685, NM_008480, NM_011708, NM_001243008, NM_008396, NM_001001309, NM_010576, NM_176922
mmu05032:Morphine addiction	0.00962127	NM_001177556, NM_001177557, NM_025278, NM_008071, NM_010315, NM_001177558, NM_001177559, NM_001038637, NM_011101, NM_178220, NM_008855, NM_177231, NM_001038701, NM_001177560, NM_011056, NM_001012765
mmu00310:Lysine degradation	0.0102701	NM_001081130, NM_030225, NM_146177, NM_001115018, NM_028398, NM_001163641, NM_001163642, NM_001033276, NM_018877
mmu05166:HTLV-I infection	0.011222	NM_010390, NM_010380, NM_010591, NM_010394, NM_001025208, NM_023124, NM_008204, NM_001198560, NM_010395, NM_010397, NM_207648, NM_010398, NM_001012765, NR_046286, NM_010399, NM_013819, NM_008199
mmu00230:Purine metabolism	0.0167403	NM_001033874, NM_001081247, NM_172117, NM_001007576, NM_008813, NM_053156, NM_011056, NM_001012765, NM_029385, NM_022811, NM_153422
mmu04151:PI3K-Akt signaling pathway	0.0178676	NM_001177556, NM_010508, NM_001177557, NM_203491, NM_008371, NM_033217, NM_016685, NM_010513, NM_001243008, NM_008396, NM_025278, NM_176922, NM_010315, NM_001177558, NM_001177559, NM_001038637, NM_011101, NM_001161849, NM_008480, NM_011708, NM_001177560, NM_001001309, NM_010576
mmu04664:Fc epsilon RI signaling pathway	0.0297375	NM_001164172, NM_011944, NM_011161, NM_011101, NM_008855, NM_001163815, NM_016700, NM_011691, NM_001042557, NM_001163816
mmu01040:Biosynthesis of unsaturated fatty acids	0.0308169	NM_009127, NM_009128, NM_024450, NM_183216
mmu05164:Influenza A	0.0318317	NM_001164172, NM_011944, NM_010508, NM_011161, NM_011101, NM_008352, NM_010591, NM_008855, NM_016700, NM_001042557, NM_174989, NM_015775
mmu05133:Pertussis	0.0407078	NM_011161, NM_008352, NM_010591, NM_016700, NM_023134, NM_174989
mmu04620:Toll-like receptor signaling pathway	0.0446871	NM_001164172, NM_011944, NM_010508, NM_011161, NM_008352, NM_010591, NM_016700, NM_001042557, NM_174989
mmu04970:Salivary secretion	0.0470024	NM_011101, NM_213616, NM_009701, NM_008855, NM_010586, NM_001012765, NM_019923, NM_001167949

## Sheet: mmu-miR-467a-3p KEGG
KEGG Pathway	P-Value	Genes
mmu04931:Insulin resistance	0.00400124	NM_172728, NM_001024955, NM_011044, NM_011062, NM_008904, NM_016854, NR_027710, NM_177741
mmu04919:Thyroid hormone signaling pathway	0.0047671	NM_001080931, NM_016780, NM_001110351, NM_001024955, NM_030598, NM_011062, NM_207649, NM_011378, NM_001110350, NM_008825
mmu04152:AMPK signaling pathway	0.00830974	NM_172728, NM_001024955, NM_001267711, NM_001267710, NM_011044, NM_011062, NM_008904, NR_027710, NM_008825, NM_007908
mmu04068:FoxO signaling pathway	0.0102961	NM_001024955, NM_001252481, NM_207680, NM_011044, NM_207681, NM_011062, NM_010754, NM_009754, NM_001162410, NM_007700, NM_009425
mmu05160:Hepatitis C	0.0110275	NM_026114, NM_001024955, NM_145226, NM_019663, NM_011062, NM_018778, NM_001162410, NM_007700
mmu04550:Signaling pathways regulating pluripotency of stem cells	0.011795	NM_139298, NM_007395, NM_022721, NM_001024955, NM_001252481, NM_001042659, NM_010754, NM_007496, NM_007560
mmu04910:Insulin signaling pathway	0.0125997	NM_001024955, NM_013820, NM_011044, NM_011062, NM_008904, NM_016854, NR_027710, NM_177741
mmu05164:Influenza A	0.0304165	NM_026114, NM_001024955, NM_145226, NM_021384, NM_009546, NM_018808, NM_009425
mmu05166:HTLV-I infection	0.036276	NM_139298, NM_010899, NM_001024955, NM_001252481, NM_008358, NM_001271501, NM_133836, NM_001271500, NM_007691, NM_001136073, NM_001042659, NM_001162410, NM_022721, NR_073192, NR_073191, NM_001038642, NM_001271499, NM_001271498, NM_001271497, NM_010754, NM_011808, NM_007700
mmu04728:Dopaminergic synapse	0.0373244	NM_177137, NM_172728, NM_013531, NM_008447, NM_001039195, NM_010307, NM_010605

## Sheet: mmu-miR-467d-3p KEGG
KEGG Pathway	P-Value	Genes
mmu05164:Influenza A	0.00311643	NM_010508, NM_026114, NM_001024955, NM_145226, NM_021384, NM_001025093, NM_009546, NM_011882, NM_009715
mmu04068:FoxO signaling pathway	0.0039821	NM_026346, NM_001024955, NM_001252481, NM_207680, NM_207681, NM_010754, NM_008960, NM_001111276, NM_009754, NM_182997
mmu04152:AMPK signaling pathway	0.0147199	NM_172688, NM_001024955, NM_001267711, NM_009316, NM_001267710, NM_008904, NM_001111276, NR_027710, NM_182997, NM_007908
mmu00563:Glycosylphosphatidylinositol(GPI)-anchor biosynthesis	0.0320649	NM_026078, NM_011081, NM_013784, NM_001039045
mmu04015:Rap1 signaling pathway	0.0338365	NM_009505, NM_001110267, NM_001110268, NM_021409, NM_016780, NM_001024955, NM_001025250, NM_020028, NM_001110266, NM_001025257, NM_001111276, NM_008772
mmu04668:TNF signaling pathway	0.0346529	NM_172688, NM_008365, NM_001024955, NM_009316, NM_001025093, NM_011610, NM_009715
mmu05166:HTLV-I infection	0.0361972	NM_001024955, NM_001252481, NM_013601, NM_007691, NM_001042659, NM_001164151, NM_009715, NM_001164150, NM_022721, NM_001164152, NM_001164153, NM_001038642, NM_001025093, NM_001164147, NM_001164148, NM_001164149, NM_010754, NM_011548, NM_011808
mmu04080:Neuroactive ligand-receptor interaction	0.0419081	NM_010101, NM_020028, NM_009314, NM_007389, NM_008177, NM_010934, NM_008772, NM_010342
mmu04151:PI3K-Akt signaling pathway	0.0443453	NM_010508, NM_001024955, NM_016780, NM_207680, NM_020028, NM_207681, NM_001025257, NM_001111276, NM_009715, NM_001110267, NM_009505, NM_001110268, NM_001025250, NM_001025093, NM_001110266, NM_009754, NM_008960

## Sheet: mmu-miR-615-3p KEGG
KEGG Pathway	P-Value	Genes
mmu04010:MAPK signaling pathway	3.37925e-10	NM_001163453, NM_001163451, NM_001163450, NM_007922, NM_007923, NM_001037099, NM_176933, NM_001174050, NM_010206, NM_001253898, NM_153459, NM_009652, NM_001174047, NM_010207, NM_001174048, NM_001199733, NM_013871, NM_001174049, NM_001253897, NM_010203, NM_019641, NM_008910, NM_011217, NM_008689, NM_021921, NM_001033124, NM_021284, NM_012029, NM_011101, NM_001166493, NM_001099624, NM_007836, NM_00…
mmu04550:Signaling pathways regulating pluripotency of stem cells	1.04557e-05	NM_008381, NM_008057, NM_001079908, NM_001079909, NM_031166, NM_001164050, NM_001164052, NM_001164051, NM_001168514, NM_001168513, NM_013633, NM_007397, NM_010206, NM_007958, NM_009652, NM_010207, NM_013871, NM_011951, NM_001164049, NM_011263, NM_007561, NM_008540, NM_007496, NM_008539, NM_001168508, NM_009327, NM_011789, NM_001271772, NM_008927, NM_015732, NM_021284, NM_001159500, NM_011386, NM_…
mmu04151:PI3K-Akt signaling pathway	4.51725e-05	NM_011582, NM_031376, NM_001079908, NM_001079909, NM_001122594, NM_133663, NM_010580, NM_001039363, NM_001164050, NM_001198914, NM_001164052, NM_001163415, NM_001164051, NM_011057, NM_010577, NM_146007, NM_017374, NM_010206, NM_001008700, NM_009652, NM_010207, NM_010570, NM_010107, NM_010203, NM_023121, NM_011261, NM_001164049, NM_001039373, NM_009358, NM_013691, NM_016919, NM_007729, NM_008480, …
mmu04921:Oxytocin signaling pathway	6.41585e-05	NM_007922, NM_008727, NM_031173, NM_001037099, NM_001037723, NM_001081147, NM_001109756, NM_016802, NM_001037724, NM_029834, NM_080435, NM_001012765, NM_001174050, NM_007406, NM_001174047, NM_145378, NM_001174048, NM_001174049, NM_016791, NM_027892, NM_001159319, NM_023116, NM_009109, NM_011841, NM_139300, NM_008927, NM_021284, NM_019923, NM_011101, NM_001164109, NM_008713, NM_001081549, NM_00790…
mmu05205:Proteoglycans in cancer	0.000153051	NM_001079908, NM_008057, NM_001079909, NM_010580, NM_007922, NM_007619, NM_001164050, NM_016802, NM_170690, NM_001164052, NM_001164051, NM_146005, NM_029834, NM_001168514, NM_001168513, NM_010577, NM_001081185, NM_010206, NM_009652, NM_001077705, NM_013871, NM_011951, NM_170728, NM_009510, NM_170729, NM_001164049, NM_027892, NM_013545, NM_010833, NM_031158, NM_001168508, NM_001110783, NM_010415, …
mmu05200:Pathways in cancer	0.000155306	NM_001079908, NM_013787, NM_008057, NM_001079909, NM_008628, NM_007619, NM_207246, NM_010927, NM_001003912, NM_001037723, NM_145468, NM_001164050, NM_016802, NM_001109756, NM_001164052, NM_001037724, NM_001164051, NM_011057, NM_009688, NM_080435, NM_001012765, NM_010206, NM_007406, NM_009652, NM_010207, NM_053208, NM_007831, NM_010203, NM_029575, NM_001198859, NM_023121, NM_001164049, NM_008540, …
mmu04510:Focal adhesion	0.000235812	NM_011582, NM_009794, NM_133663, NM_010580, NM_139300, NM_008927, NM_009954, NM_007922, NM_001005608, NM_001024539, NM_011101, NM_011697, NM_177320, NM_001081242, NM_001164050, NM_016802, NM_001145884, NM_001164052, NM_008163, NM_001164051, NM_009688, NM_007858, NM_029834, NM_011057, NM_011602, NM_010577, NM_146007, NM_001081185, NM_001110208, NM_001198839, NM_009652, NM_011261, NM_001164049, NM_…
mmu04012:ErbB signaling pathway	0.000361553	NM_011944, NM_010415, NM_008927, NM_021284, NM_001042557, NM_007922, NM_001024539, NM_007619, NM_011101, NM_177320, NM_001164050, NM_007568, NM_001164052, NM_008163, NM_001164051, NM_001114334, NM_001164172, NM_001110208, NM_009652, NM_001167891, NM_001164049, NM_001165894, NM_001112703, NM_008840, NM_010153, NM_010154, NM_001029837, NM_007434, NM_019827, NM_010878, NM_010879
mmu04611:Platelet activation	0.000374497	NM_139300, NM_019923, NM_177320, NM_001037723, NM_008713, NM_001164050, NM_001081242, NM_016802, NM_001109756, NM_001164052, NM_001037724, NM_008857, NM_001164051, NM_001168514, NM_080435, NM_001168513, NM_001130152, NM_001012765, NM_011602, NM_008771, NM_010327, NM_001110208, NM_138305, NM_001001999, NM_007406, NM_001159537, NM_009652, NM_145378, NM_001159536, NM_013871, NM_011951, NM_001164049,…
mmu04360:Axon guidance	0.000669198	NM_010111, NM_199239, NM_199238, NM_021284, NM_172537, NM_153135, NM_001168296, NM_011349, NM_001159521, NM_138749, NM_001146351, NM_001163491, NM_001163490, NM_016802, NM_001126047, NM_010143, NM_199240, NM_199241, NM_013658, NM_011412, NM_173447, NM_001037177, NM_001037178, NM_001163489, NM_007939, NM_011352, NM_010107, NM_007680, NM_007831, NM_007936, NM_007911, NM_010306, NM_001112703, NM_019…
mmu04022:cGMP-PKG signaling pathway	0.000727443	NM_001081470, NM_008727, NM_008578, NM_001037723, NM_016802, NM_001109756, NM_001037724, NM_080435, NM_001012765, NM_007406, NM_001045484, NM_009652, NM_010570, NM_001081469, NM_020493, NM_001081467, NM_001081466, NM_001081465, NM_016791, NM_001081464, NM_001081212, NM_027892, NM_001081463, NM_001081462, NM_001244936, NM_016745, NM_139300, NM_007418, NM_001163337, NM_008927, NR_015553, NM_019923,…
mmu04512:ECM-receptor interaction	0.00112134	NM_011582, NM_008305, NM_010327, NM_001001999, NM_133663, NM_010580, NM_001005608, NM_011261, NM_013691, NM_016919, NM_010683, NM_008480, NM_001145884, NM_007729, NM_008483, NM_008482, NM_013565, NM_008485, NM_009932, NM_001081171, NM_010577, NM_011521, NM_146007, NM_010017
mmu05210:Colorectal cancer	0.00118157	NM_011789, NM_008628, NM_008927, NM_021284, NM_015732, NM_007462, NM_177320, NM_001164050, NM_016802, NM_001164052, NM_001164051, NM_001110208, NM_009371, NM_009652, NM_007831, NM_029575, NM_001164049, NM_001165894, NM_008540, NM_008840, NM_010754, NM_010830, NM_001029837, NM_007434, NM_019827
mmu04915:Estrogen signaling pathway	0.00188135	NM_010415, NM_008927, NM_021284, NM_001024539, NM_019439, NR_015553, NM_019923, NM_177320, NM_001164050, NM_001037723, NM_008713, NM_001109756, NM_001164052, NM_001164051, NM_008163, NM_001037724, NM_080435, NM_001012765, NM_001081141, NM_001110208, NM_138305, NM_007406, NM_009652, NM_001159537, NM_001159536, NM_001164049, NM_001165894, NM_010306, NM_010605, NM_008874, NM_008840, NM_010586, NM_00…
mmu04020:Calcium signaling pathway	0.00203418	NM_007578, NM_001252059, NM_010927, NM_001143834, NM_172783, NM_001037723, NM_001081147, NM_001109756, NM_020490, NM_001037724, NM_080435, NM_008771, NM_016847, NM_007406, NM_011027, NM_172498, NM_001252060, NM_001252061, NM_008137, NM_001044308, NM_009109, NM_016745, NM_001177878, NM_001177879, NM_139300, NM_001163337, NM_019923, NM_001159952, NM_011101, NM_008172, NM_008713, NM_001159957, NM_01…
mmu04912:GnRH signaling pathway	0.00277316	NM_011841, NM_011944, NM_010415, NM_011948, NM_008927, NM_021284, NM_001042557, NM_007922, NM_019923, NM_011101, NM_001037723, NM_001109756, NM_008163, NM_001037724, NM_001168514, NM_080435, NM_001168513, NM_001012765, NM_001164172, NM_138305, NM_007406, NM_001162366, NM_001159537, NM_001162365, NM_001159536, NM_145378, NM_013871, NM_011951, NM_172498, NM_008874, NM_001024137, NM_001168508, NM_01…
mmu04660:T cell receptor signaling pathway	0.00277602	NM_011944, NM_001252436, NM_008927, NM_021284, NM_001042557, NM_001113394, NM_001113391, NM_001113393, NM_001113392, NM_177320, NM_001164050, NM_001164109, NM_016802, NM_001164052, NM_001164051, NM_008163, NM_001168514, NM_001168513, NM_001037177, NM_001037178, NM_001164172, NM_001110208, NM_016896, NM_009652, NM_001077705, NM_013871, NM_011951, NM_031162, NM_001164049, NM_016791, NM_001165894, N…
mmu04724:Glutamatergic synapse	0.00303087	NM_001034115, NM_001146153, NM_007578, NM_001252059, NM_019923, NM_011101, NM_011982, NM_001143834, NM_008172, NM_001037723, NM_147176, NM_001109756, NM_001160353, NM_001037724, NM_011984, NM_080435, NM_001012765, NM_001081414, NM_138305, NM_173372, NM_007406, NM_001113383, NM_001159537, NM_145378, NM_001159536, NM_023121, NM_010306, NM_008874, NM_001252060, NM_001252061, NM_010350, NM_001024137,…
mmu04662:B cell receptor signaling pathway	0.00319831	NM_031376, NM_009845, NM_008927, NM_021284, NM_007654, NM_207246, NM_001110322, NM_001166493, NM_177320, NM_001164050, NM_001164109, NM_001164052, NM_001110320, NM_001164051, NM_001110321, NM_008163, NM_001037177, NM_001043317, NM_001037178, NM_001110208, NM_009652, NM_001077705, NM_001164049, NM_016791, NM_001165894, NM_001122739, NM_008840, NM_013545, NM_008689, NM_001164110, NM_001164111, NM_0…
mmu02010:ABC transporters	0.00323643	NM_008992, NM_029600, NM_008991, NM_007379, NM_001031621, NM_013454, NM_018795, NM_031884, NM_019875, NM_138955, NM_013850, NM_029020, NM_011510
mmu04070:Phosphatidylinositol signaling system	0.00383071	NM_177730, NM_013785, NM_011083, NM_019926, NM_001164483, NM_019923, NM_011101, NM_177320, NM_138651, NM_001164050, NM_138650, NM_177914, NM_001164052, NM_001164051, NM_199011, NM_001164049, NM_008874, NM_001122739, NM_016811, NM_008840, NM_001081206, NM_008845, NM_177646, NM_010586, NM_008960, NM_001029837, NM_175356, NM_010567, NM_001045515
mmu05166:HTLV-I infection	0.00405106	NM_008057, NM_007922, NM_007923, NM_170704, NM_170703, NM_001037723, NM_001164050, NM_001081242, NM_001109756, NM_170702, NM_001164052, NM_001198914, NM_001037724, NM_001164051, NM_009688, NM_011057, NM_080435, NM_001012765, NR_027852, NM_016896, NM_007406, NM_009652, NM_020493, NM_007913, NM_029575, NM_011756, NM_016791, NM_020005, NM_001164049, NM_011611, NM_008540, NM_008689, NM_010835, NM_001…
mmu04024:cAMP signaling pathway	0.00482134	NM_008727, NM_007445, NM_001164050, NM_001037723, NM_016802, NM_001081147, NM_001109756, NM_001164052, NM_001164051, NM_001037724, NM_080435, NM_011056, NM_001012765, NM_001081141, NM_007407, NM_007406, NM_009652, NM_173029, NM_001164049, NM_016791, NM_027892, NM_011448, NM_008689, NM_008927, NM_019439, NR_015553, NM_001048139, NM_177320, NM_001145886, NM_008172, NM_001164109, NM_025846, NM_00102…
mmu05412:Arrhythmogenic right ventricular cardiomyopathy (ARVC)	0.00522097	NM_133663, NM_007581, NM_010580, NM_133190, NM_026163, NM_001174047, NM_001174048, NM_001005608, NM_001174049, NM_001037099, NM_031173, NM_001159319, NM_001002011, NM_023842, NM_001145884, NM_145121, NM_023116, NM_013565, NM_013505, NM_007883, NM_010577, NM_001174050, NM_020263, NM_010017
mmu04068:FoxO signaling pathway	0.0053572	NM_013787, NM_008927, NM_001146153, NM_021284, NM_001161850, NM_011982, NM_177320, NM_145468, NM_001164050, NM_147176, NM_001164052, NM_008163, NM_001164051, NM_011984, NM_001168514, NM_001168513, NM_007836, NM_011495, NM_001110208, NM_013731, NM_009371, NM_019830, NM_009652, NM_010570, NM_013871, NM_011951, NM_029575, NM_173169, NM_001164049, NM_001081212, NM_009878, NM_001165894, NM_008540, NM_…
mmu04914:Progesterone-mediated oocyte maturation	0.00569573	NM_008927, NM_021284, NM_177320, NM_001037723, NM_001164050, NM_001109756, NM_001164052, NM_001164051, NM_001037724, NM_001168514, NM_080435, NM_001168513, NM_001012765, NM_009097, NM_001110208, NM_138305, NM_178347, NM_007406, NM_009652, NM_001159537, NM_001159536, NM_013871, NM_011951, NM_001164049, NM_001165894, NM_010306, NM_020021, NM_007659, NM_007658, NM_008840, NM_023117, NM_001168508, NM…
mmu04261:Adrenergic signaling in cardiomyocytes	0.00589981	NR_015553, NM_001037099, NM_031173, NM_011101, NM_001037723, NR_028110, NM_001109756, NM_001037724, NM_001163415, NM_001168514, NM_080435, NM_013460, NM_021391, NM_001168513, NM_001012765, NM_001174050, NM_020263, NM_017374, NM_001110208, NM_138305, NM_007581, NM_007406, NM_133190, NM_001159537, NM_009652, NM_001174047, NM_001159536, NM_001174048, NM_001174049, NM_013871, NM_011951, NM_010306, NM…
mmu05231:Choline metabolism in cancer	0.00616368	NM_022887, NM_008927, NM_021284, NM_011647, NM_001039363, NM_011101, NM_177320, NM_138650, NM_001164050, NM_177914, NM_001081263, NM_001164052, NM_008163, NM_001164051, NM_011057, NM_199011, NM_001114334, NM_001110208, NM_009652, NM_145378, NM_001164049, NM_001165894, NM_016811, NM_008840, NM_001081206, NM_001024137, NM_177646, NM_001029837, NM_007434
mmu04722:Neurotrophin signaling pathway	0.00648538	NM_011944, NM_011841, NM_001033124, NM_001081378, NM_008927, NM_021284, NM_011363, NM_008745, NM_001042557, NM_001024539, NM_001048139, NM_001025074, NM_177320, NM_177798, NM_001164050, NM_016802, NM_001164052, NM_001164051, NM_008163, NM_001168514, NM_001168513, NM_009097, NM_001164172, NM_001110208, NM_007540, NM_009652, NM_010570, NM_013871, NM_011951, NM_001164049, NM_001165894, NM_001112703,…
mmu04931:Insulin resistance	0.00782821	NR_015553, NM_177320, NM_008713, NM_001164050, NM_011104, NM_001164052, NM_001164051, NM_011989, NM_011988, NM_009097, NM_001114334, NM_021455, NM_001081072, NM_001110208, NM_009652, NM_010570, NM_133249, NM_001164049, NM_001165894, NM_001081212, NM_133904, NM_008840, NM_008689, NM_031197, NM_001081278, NM_008960, NM_001029837, NM_007434, NM_019827
mmu05414:Dilated cardiomyopathy	0.00787556	NM_133663, NM_010580, NM_001005608, NM_028004, NM_031173, NM_001037099, NM_001002011, NM_001037723, NM_001145884, NM_001109756, NM_001037724, NM_080435, NM_001012765, NM_010577, NM_001174050, NM_020263, NM_138305, NM_011652, NM_007581, NM_133190, NM_007406, NM_001159537, NM_001174047, NM_001159536, NM_001174048, NM_001174049, NM_001159319, NM_145121, NM_023116, NM_013565, NM_001164256, NM_0011642…
mmu05213:Endometrial cancer	0.00928173	NM_001110208, NM_011789, NM_008927, NM_009652, NM_021284, NM_015732, NM_007922, NM_001164049, NM_001165894, NM_007462, NM_177320, NM_008840, NM_001164050, NM_001164052, NM_001164051, NM_008163, NM_001029837, NM_008960, NM_019827, NM_007434
mmu00900:Terpenoid backbone biosynthesis	0.00951578	NM_009338, NM_008256, NM_008255, NR_037908, NM_030250, NR_028354, NM_138656, NM_145942, NM_023131, NM_133788
mmu04015:Rap1 signaling pathway	0.0100147	NM_001079908, NM_001079909, NM_009954, NM_207246, NM_001081242, NM_001164050, NM_001037723, NM_016802, NM_001109756, NM_001164052, NM_001164051, NM_008857, NM_001037724, NM_011057, NM_001168514, NM_080435, NM_001168513, NM_001012765, NM_001029850, NM_010206, NM_007406, NM_009652, NM_010207, NM_010107, NM_013871, NM_011951, NM_010203, NM_001164049, NM_001083320, NM_030614, NM_001168508, NM_010139,…
mmu04270:Vascular smooth muscle contraction	0.0105587	NM_019511, NM_139300, NM_008927, NM_008727, NM_019923, NM_011101, NM_001003912, NM_001037723, NM_016802, NM_001109756, NM_019444, NM_011104, NM_001037724, NM_029834, NM_013460, NM_021452, NM_080435, NM_001130152, NM_001012765, NM_016847, NM_138305, NM_007406, NM_001159537, NM_145378, NM_001159536, NM_001199025, NM_001199024, NM_001199023, NM_027892, NM_008874, NM_001024137, NM_016915, NM_010586
mmu04725:Cholinergic synapse	0.0106375	NM_007699, NM_008927, NM_021284, NM_007578, NM_001252059, NR_015553, NM_152923, NM_019923, NM_011101, NM_177320, NM_001037723, NM_001164050, NM_021712, NM_001109756, NM_001164052, NM_001037724, NM_001164051, NM_080435, NM_001012765, NM_001081142, NM_001110208, NM_138305, NM_007406, NM_009652, NM_001159537, NM_001159536, NM_023121, NM_001164049, NM_001165894, NM_010306, NM_008874, NM_007579, NM_00…
mmu04370:VEGF signaling pathway	0.0118891	NM_001110208, NM_009652, NM_008927, NM_021284, NM_145378, NM_013871, NM_001024539, NM_011951, NM_001164049, NM_001165894, NM_011101, NM_008840, NM_177320, NM_001164050, NM_001024137, NM_008713, NM_001164052, NM_001164051, NM_001168508, NM_001168514, NM_001168513, NM_001029837, NM_007434, NM_001037177, NM_001037178
mmu04390:Hippo signaling pathway	0.0130676	NM_008057, NM_011789, NM_001252436, NM_015732, NM_207212, NM_001177779, NM_019579, NM_001177778, NM_007462, NM_007445, NM_021458, NM_018871, NM_008857, NM_021457, NM_009771, NM_008404, NM_017374, NM_009371, NM_175284, NM_029575, NM_011739, NM_007561, NM_008540, NM_001037758, NM_011565, NM_008539, NM_027531, NM_172696, NM_001177780, NM_001005787, NM_016747, NM_007704, NM_010754, NM_019827
mmu05142:Chagas disease (American trypanosomiasis)	0.0158052	NM_001113394, NM_001113391, NM_010927, NM_001113393, NM_011905, NM_001113392, NM_177320, NM_001164050, NM_001164052, NM_001164051, NM_001168514, NM_001168513, NM_008338, NM_013653, NM_017374, NM_001110208, NM_009371, NM_009812, NM_009652, NM_013871, NM_011951, NM_031162, NM_029575, NM_001164049, NM_001165894, NM_010306, NM_008874, NM_008840, NM_027531, NM_008689, NM_001168508, NM_008137, NM_01075…
mmu05221:Acute myeloid leukemia	0.0167061	NM_001110208, NM_009652, NM_008927, NM_021284, NM_008884, NM_001164049, NM_001165894, NM_001177303, NM_008842, NM_177320, NM_001177302, NM_008840, NM_001164050, NM_008689, NM_001164052, NM_008163, NM_001164051, NM_011145, NM_001029837, NM_001114334, NM_007434, NM_001176528, NM_009024, NM_178087
mmu04910:Insulin signaling pathway	0.017521	NM_001177878, NM_022887, NM_008923, NM_001177879, NM_007988, NM_008927, NM_011647, NM_021284, NM_007922, NM_001024539, NM_007619, NM_001039363, NM_172783, NM_177320, NM_145491, NM_001164050, NM_001164052, NM_008163, NM_008857, NM_001164051, NM_013631, NM_001114334, NM_001110208, NM_009652, NM_010570, NM_001099779, NM_028898, NM_001253890, NM_001164049, NM_001165894, NM_001081212, NM_001122739, NM…
mmu00533:Glycosaminoglycan biosynthesis - keratan sulfate	0.0185489	NM_145222, NM_009177, NM_009179, NM_017377, NM_001253381, NR_045570, NM_175383, NM_022305
mmu04923:Regulation of lipolysis in adipocytes	0.0191169	NM_008727, NM_011844, NM_177320, NM_001164050, NM_001037723, NM_001109756, NM_001164052, NM_001164051, NM_001037724, NM_001166249, NM_080435, NM_001012765, NM_001110208, NM_138305, NM_001166251, NM_007406, NM_009652, NM_001159537, NM_001159536, NM_010570, NM_001164049, NM_010306, NM_001165894, NM_001081212, NM_008840, NM_001029837, NM_007434
mmu05222:Small cell lung cancer	0.0191913	NM_013787, NM_010927, NM_177320, NM_145468, NM_001164050, NM_001164052, NM_001164051, NM_009688, NM_001110208, NM_009652, NM_001164049, NM_001165894, NM_010683, NM_008840, NM_008689, NM_008480, NM_008483, NM_008482, NM_008485, NM_013565, NM_008960, NM_001029837, NM_001081171, NM_009932, NM_007434
mmu05230:Central carbon metabolism in cancer	0.0200778	NM_001110208, NM_001079908, NM_001079909, NM_010206, NM_001033124, NM_001113383, NM_008927, NM_009652, NM_010207, NM_021284, NM_001164049, NM_001165894, NM_019703, NM_177320, NM_008840, NM_001164050, NM_001164052, NM_001164051, NM_031197, NM_011404, NM_001081081, NM_001029837, NM_008960, NM_007434, NM_201601
mmu04152:AMPK signaling pathway	0.0216816	NM_022887, NM_019966, NM_007988, NM_011647, NM_008261, NR_015553, NM_001039363, NM_001253920, NM_177320, NR_028110, NM_001164050, NM_001164052, NM_001163415, NM_001164051, NM_007907, NM_001114334, NM_017374, NM_001110208, NM_008255, NM_009652, NM_010570, NM_028898, NM_001164049, NM_001081212, NM_001165894, NM_009358, NM_133904, NM_026270, NM_019703, NM_008840, NM_027531, NM_011154, NM_001029837, …
mmu05220:Chronic myeloid leukemia	0.0232251	NM_001198861, NM_001198860, NM_008927, NM_021284, NM_001024539, NM_007619, NM_177320, NM_001164050, NM_013502, NM_009877, NM_001164052, NM_008163, NM_001164051, NM_001110208, NM_009371, NM_001040654, NM_009652, NM_029575, NM_001198859, NM_001164049, NM_001165894, NM_008540, NM_001112703, NM_008840, NM_008689, NM_001029837, NM_007434
mmu04925:Aldosterone synthesis and secretion	0.0236203	NM_138305, NM_007406, NM_001159537, NM_001159536, NM_008727, NR_015553, NM_001205083, NM_019923, NM_008874, NM_001252658, NM_011101, NM_133926, NM_001037723, NM_001109756, NM_011104, NM_001252659, NM_001037724, NM_080435, NM_010586, NM_001044308, NM_001012765, NM_175423, NM_017406, NM_001033229, NM_010700
mmu04150:mTOR signaling pathway	0.0247038	NM_001110208, NM_022887, NM_009652, NM_011647, NM_010570, NM_028898, NM_001253920, NM_001164049, NM_001039363, NM_001165894, NM_026270, NM_011101, NM_177320, NM_008840, NM_001164050, NM_001164052, NM_001164051, NM_001029837, NM_008960, NM_009097, NM_007434, NM_001114334
mmu00072:Synthesis and degradation of ketone bodies	0.0253705	NM_009338, NM_175177, NM_008256, NM_145942, NM_024188
mmu00564:Glycerophospholipid metabolism	0.0259173	NM_001199118, NM_015763, NM_008959, NM_022883, NM_026792, NM_145378, NM_153104, NM_001199025, NM_001199024, NM_001199023, NM_001177968, NM_001177967, NM_016811, NM_138651, NM_001081206, NM_138650, NM_001024137, NM_001130412, NM_177914, NM_177646, NM_016915, NM_172950, NM_013782, NM_199011, NM_001024385, NM_001081071
mmu04917:Prolactin signaling pathway	0.0259398	NM_001110208, NM_009652, NM_008927, NM_021284, NM_013871, NM_001024539, NM_138657, NM_011951, NM_001164049, NM_001165894, NM_019654, NM_008840, NM_177320, NM_001164050, NM_008689, NM_001164052, NM_001164051, NM_008163, NM_031197, NM_001168508, NM_001168514, NM_001168513, NM_001029837, NM_019827, NM_007434
mmu04071:Sphingolipid signaling pathway	0.0284142	NM_144792, NM_008927, NM_021284, NM_011101, NM_177320, NR_028110, NM_008713, NM_001164050, NM_016802, NM_011104, NM_001164052, NM_001163415, NM_001164051, NM_001168514, NM_001168513, NM_017374, NM_001110208, NM_009652, NM_013871, NM_011951, NM_001164049, NM_001165894, NM_010306, NM_009358, NM_008874, NM_008840, NM_027531, NM_008689, NM_001168508, NM_011154, NM_001029837, NM_008960, NM_139306, NM_…
mmu05145:Toxoplasmosis	0.036307	NM_170704, NM_170703, NM_010927, NM_011905, NM_001252658, NM_170702, NM_001252659, NM_009688, NM_001168514, NM_001168513, NR_027852, NM_008338, NM_010700, NM_001110208, NM_009812, NM_009652, NM_013871, NM_011951, NM_011611, NM_001165894, NM_010306, NM_010683, NM_008689, NM_008480, NM_008483, NM_001168508, NM_008482, NM_008485, NM_001081171, NM_007434
mmu05030:Cocaine addiction	0.0376473	NM_007540, NR_015553, NM_010306, NM_001048139, NM_009871, NM_010350, NM_001048141, NM_008172, NM_001048142, NM_008689, NM_001160353, NM_130455, NM_001012765, NM_017406
mmu04918:Thyroid hormone synthesis	0.0394088	NM_138305, NM_025777, NM_007406, NM_001159537, NM_001159536, NR_015553, NM_019923, NM_008874, NM_011101, NM_001081088, NM_009721, NM_001037723, NM_001109756, NM_001037724, NM_001013026, NM_080435, NM_010586, NM_024198, NM_001012765, NM_017406
mmu04810:Regulation of actin cytoskeleton	0.0402483	NM_001083121, NM_001079908, NM_007699, NM_001079909, NM_011789, NM_133663, NM_001083120, NM_010580, NM_139300, NM_008927, NM_009954, NM_021284, NM_001005608, NM_152801, NM_007462, NM_029711, NM_001145886, NM_177320, NM_001164050, NM_016802, NM_001145884, NM_025846, NM_001164052, NM_001164051, NM_029834, NM_011057, NM_007858, NM_001130152, NM_010577, NM_008404, NM_001198839, NM_010206, NM_010207, …
mmu05032:Morphine addiction	0.0452663	NM_019439, NM_007578, NM_001252059, NM_008072, NM_001159952, NM_011101, NM_001037723, NM_001109756, NM_001159957, NM_001037724, NM_080435, NM_011056, NM_001012765, NM_001081141, NM_138305, NM_007406, NM_001159537, NM_001159536, NM_023121, NM_013875, NM_001159960, NM_010306, NM_010605, NM_201607, NM_007579, NM_001252060, NM_001252061, NM_001042528, NM_001025568
mmu04911:Insulin secretion	0.0463809	NM_138305, NM_007407, NM_008433, NM_007406, NM_001159537, NM_001163510, NM_001159536, NR_015553, NM_008874, NM_032397, NM_011101, NM_011995, NM_009721, NM_001037723, NM_001109756, NM_031197, NM_001037724, NM_080435, NM_021452, NM_001025372, NM_001012765, NM_017406, NM_011510, NM_001110796
mmu05161:Hepatitis B	0.0472929	NM_015735, NM_016850, NM_008927, NM_021284, NM_007922, NR_015553, NM_011905, NM_011101, NM_177320, NM_001164109, NM_001164050, NM_001164052, NM_001164051, NM_008163, NM_001037177, NM_001037178, NM_008305, NM_001110208, NM_009812, NM_001162366, NM_001252601, NM_009652, NM_001162365, NM_001252600, NM_172498, NM_011739, NM_001164049, NM_016791, NM_001165894, NM_008540, NM_008840, NM_008689, NM_00116…
mmu00561:Glycerolipid metabolism	0.048555	NM_001199118, NM_009656, NM_001166251, NM_015763, NM_022883, NM_026792, NM_011844, NM_001177968, NM_016811, NM_001177967, NM_001081206, NM_138650, NM_177646, NM_177914, NM_001130412, NM_172950, NM_001166249, NM_199011, NM_001081071
mmu04320:Dorso-ventral axis formation	0.0493631	NM_177905, NM_010928, NM_001038642, NM_008927, NM_008163, NM_021284, NM_021311, NM_011808

## Sheet: mmu-miR-664-3p KEGG
KEGG Pathway	P-Value	Genes
mmu04972:Pancreatic secretion	0.0111615	NM_172791, NM_207208, NM_017474, NM_001033199
mmu04924:Renin secretion	0.0432677	NM_207208, NM_017474, NM_001033199
